# Supplementary material for: Magnetic and Photoluminescent Sensors Based on Metal-Organic Frameworks Built up from 2-aminoisonicotinate
Source: Sci Rep. 2020 Jun 1;10:8843. doi: 10.1038/s41598-020-65687-6 (PMC7264304; doi:10.1038/s41598-020-65687-6)
Supplement: Supplementary file 5 — Compound1.cif [file 41598_2020_65687_MOESM5_ESM.cif]

 
data_Compound1
 
_audit_creation_method            'SHELXL-2018/3'
_shelx_SHELXL_version_number      '2018/3'
_publ_contact_author            
;
Javier Cepeda. Departamento de Quimica Aplicada, 
Facultad de Ciencias Quimicas, 
Universidad del Pais Vasco (UPV/EHU), Donostia, Spain
;
_publ_contact_author_email       'javier.cepeda@ehu.eus'
_publ_contact_author_fax         '+34-946 013 500'
_publ_contact_author_phone       '+34-943 018 197'

_publ_requested_journal          'Scientific Reports'
_publ_section_title
;
Magnetic and Photoluminescent Sensors Based on Metal-Organic Frameworks 
Built up from 2-aminoisonicotinate
;

loop_
 _publ_author_name
 _publ_author_address
'Antonio A. Garc�a-Valdivia'
;
Departamento de Quimica Inorganica, 
Facultad de Ciencias, Universidad de Granada,  
Campus Fuenteneva, s/n, 
E-18071, Granada, Spain
;
'Sonia P�rez-Y��ez'
;
Departamento de Qu�mica Inorganica, 
Facultad de Farmacia,
Universidad del Pais Vasco (UPV/EHU),
Vitoria, Spain
;
'Jose Angel Garcia'
;
Departamento de Fisica Aplicada, 
Facultad de Ciencia y Tecnologia,
Universidad del Pais Vasco (UPV/EHU),
Leioa, Spain
;
'Bel�n Fern�ndez'
;
Institute of Parasitology and Biomedicine "L�pez-Neyra", 
CSIC, Av. Conocimiento, s/n, 
E-18600, Granada, Spain
;
'Antonio Rodriguez-Dieguez'
;
Departamento de Quimica Inorganica, 
Facultad de Ciencias, Universidad de Granada,  
Campus Fuenteneva, s/n, 
E-18071, Granada, Spain
;
'Javier Cepeda'
;
Departamento de Ciencia y Tecnologia de Polimeros, 
Facultad de Ciencias Quimicas
Universidad del Pais Vasco (UPV/EHU),
Donostia, Spain
;


_chemical_name_systematic
;
Poly{[bis(mu-2-aminopyridine-4-carboxylato-kN:k2O,O')
cobalt(II)]dimethylformamide} 
;
_chemical_name_common             ?
_chemical_melting_point           ?
_chemical_formula_moiety          'C12 H10 Co N4 O4, (C3 H7 N O)'
_chemical_formula_sum             'C15 H17 Co N5 O5' 
_chemical_formula_weight          406.26

loop_
 _atom_type_symbol
 _atom_type_description
 _atom_type_scat_dispersion_real
 _atom_type_scat_dispersion_imag
 _atom_type_scat_source
 'C'  'C'   0.0033   0.0016
 'International Tables Vol C Tables 4.2.6.8 and 6.1.1.4'
 'H'  'H'   0.0000   0.0000
 'International Tables Vol C Tables 4.2.6.8 and 6.1.1.4'
 'N'  'N'   0.0061   0.0033
 'International Tables Vol C Tables 4.2.6.8 and 6.1.1.4'
 'O'  'O'   0.0106   0.0060
 'International Tables Vol C Tables 4.2.6.8 and 6.1.1.4'
 'Co'  'Co'   0.3494   0.9721
 'International Tables Vol C Tables 4.2.6.8 and 6.1.1.4'
 
_space_group_crystal_system       orthorhombic
_space_group_IT_number            70
_space_group_name_H-M_alt         'F d d d'
_space_group_name_Hall            '-F 2uv 2vw'
 
_shelx_space_group_comment
;
The symmetry employed for this shelxl refinement is uniquely defined
by the following loop, which should always be used as a source of
symmetry information in preference to the above space-group names.
They are only intended as comments.
;
 
loop_
 _space_group_symop_operation_xyz
 'x, y, z'
 '-x+3/4, -y+3/4, z'
 '-x+3/4, y, -z+3/4'
 'x, -y+3/4, -z+3/4'
 'x, y+1/2, z+1/2'
 '-x+3/4, -y+5/4, z+1/2'
 '-x+3/4, y+1/2, -z+5/4'
 'x, -y+5/4, -z+5/4'
 'x+1/2, y, z+1/2'
 '-x+5/4, -y+3/4, z+1/2'
 '-x+5/4, y, -z+5/4'
 'x+1/2, -y+3/4, -z+5/4'
 'x+1/2, y+1/2, z'
 '-x+5/4, -y+5/4, z'
 '-x+5/4, y+1/2, -z+3/4'
 'x+1/2, -y+5/4, -z+3/4'
 '-x, -y, -z'
 'x-3/4, y-3/4, -z'
 'x-3/4, -y, z-3/4'
 '-x, y-3/4, z-3/4'
 '-x, -y+1/2, -z+1/2'
 'x-3/4, y-1/4, -z+1/2'
 'x-3/4, -y+1/2, z-1/4'
 '-x, y-1/4, z-1/4'
 '-x+1/2, -y, -z+1/2'
 'x-1/4, y-3/4, -z+1/2'
 'x-1/4, -y, z-1/4'
 '-x+1/2, y-3/4, z-1/4'
 '-x+1/2, -y+1/2, -z'
 'x-1/4, y-1/4, -z'
 'x-1/4, -y+1/2, z-3/4'
 '-x+1/2, y-1/4, z-3/4'
 
_cell_length_a                    12.6929(10)
_cell_length_b                    22.7763(19)
_cell_length_c                    23.8472(19)
_cell_angle_alpha                 90
_cell_angle_beta                  90
_cell_angle_gamma                 90
_cell_volume                      6894.2(10)
_cell_formula_units_Z             16
_cell_measurement_temperature     100(2)
_cell_measurement_reflns_used     19730
_cell_measurement_theta_min       2.026
_cell_measurement_theta_max       28.430

# SQUEEZE RESULTS (Version = 290617)
# Note: Data are Listed for all Voids in the P1 Unit Cell
# i.e. Centre of Gravity, Solvent Accessible Volume,
# Recovered number of Electrons in the Void and
# Details about the Squeezed Material
loop_
  _platon_squeeze_void_nr
  _platon_squeeze_void_average_x
  _platon_squeeze_void_average_y
  _platon_squeeze_void_average_z
  _platon_squeeze_void_volume
  _platon_squeeze_void_count_electrons
  _platon_squeeze_void_content
   1  0.067  0.125  0.625       307        68 ' '
   2 -0.106  0.125  0.125       307        68 ' '
   3 -0.085  0.375  0.875       307        68 ' '
   4  0.073  0.375  0.375       307        68 ' '
   5  0.067  0.625  0.125       307        68 ' '
   6 -0.106  0.625  0.625       307        68 ' '
   7 -0.085  0.875  0.375       307        68 ' '
   8  0.073  0.875  0.875       307        68 ' '
_platon_squeeze_void_probe_radius                  1.20
_platon_squeeze_details
;
TITL shelx     F d d d      R = 0.09
CELL   12.6929   22.7763   23.8472     90.00     90.00     90.00
SPGR Fddd
# Solvent Accessible Volume =      2460
# Electrons Found in S.A.V. =       542
# Note: Atoms in Void are Labelled as Cxxx and Qxxx for all Others
C101 0.409 0.125 0.125 !       5.08 eA-3
C102 0.795 0.092 0.083 !       3.30 eA-3
C103 0.045 0.375 0.375 !       2.94 eA-3
C104 0.568 0.217 0.150 !       1.33 eA-3
Q105 0.125 0.352 0.122 !       1.30 eA-3
C106 0.687 0.414 0.336 !       1.07 eA-3
Q107 0.193 0.040 0.436 !       0.90 eA-3
Q108 0.862 0.435 0.095 !       0.89 eA-3
Q109 0.164 0.390 0.198 !       0.85 eA-3
C110 0.408 0.385 0.452 !       0.84 eA-3
Q111 0.418 0.146 0.458 !       0.84 eA-3
Q112 0.125 0.006 0.218 !       0.74 eA-3
C113 0.593 0.056 0.141 !       0.73 eA-3
Q114 0.021 0.378 0.186 !       0.73 eA-3
C115 0.715 0.157 0.071 !       0.69 eA-3
Q116 0.896 0.033 0.220 !       0.68 eA-3
Q117 0.198 0.430 0.021 !       0.67 eA-3
C118 0.625 0.125 0.125 !       0.63 eA-3
Q119 0.846 0.276 0.259 !       0.62 eA-3
Q120 0.795 0.193 0.187 !       0.60 eA-3
Q121 0.875 0.016 0.374 !       0.59 eA-3
Q122 0.968 0.061 0.255 !       0.56 eA-3
Q123 0.875 0.195 0.374 !       0.55 eA-3
Q124 0.177 0.265 0.198 !       0.54 eA-3
Q125 0.719 0.391 0.155 !       0.53 eA-3
Q126 0.879 0.073 0.042 !       0.53 eA-3
Q127 0.782 0.214 0.320 !       0.53 eA-3
Q128 0.712 0.402 0.405 !       0.52 eA-3
Q129 0.081 0.251 0.491 !       0.51 eA-3
; 
_exptl_crystal_description        'plate'  
_exptl_crystal_colour             'purple' 
_exptl_crystal_density_meas       ? 
_exptl_crystal_density_method     none              
_exptl_crystal_density_diffrn     1.635          
_exptl_crystal_F_000              3504
_exptl_transmission_factor_min    ?                                             
_exptl_transmission_factor_max    ?                                             
_exptl_crystal_size_max           0.08 
_exptl_crystal_size_mid           0.07 
_exptl_crystal_size_min           0.05 
_exptl_absorpt_coefficient_mu     1.041
_shelx_estimated_absorpt_T_min    ? 
_shelx_estimated_absorpt_T_max    ? 
_exptl_absorpt_correction_type    numerical 
_exptl_absorpt_correction_T_min   0.914 
_exptl_absorpt_correction_T_max   0.991 
_exptl_absorpt_process_details     
;
SADABS, Program for Empirical Adsorption Correction, 
Institute for Inorganic Chemistry, University of Gottingen: Germany, 
1996Version 1.171.35.15 (release 03-08-2011 CrysAlis171 .NET)
;
_exptl_special_details
;
?
;
 
_diffrn_ambient_temperature       100(2)
_diffrn_radiation_wavelength      0.71073
_diffrn_radiation_type            MoK\a
_diffrn_radiation_source          'fine-focus sealed tube'
_diffrn_radiation_monochromator   graphite
_diffrn_measurement_device_type   'Bruker Venture'
_diffrn_measurement_method        \w 
_diffrn_reflns_number             19730
_diffrn_reflns_av_unetI/netI      0.0342
_diffrn_reflns_av_R_equivalents   0.0597
_diffrn_reflns_limit_h_min        -16
_diffrn_reflns_limit_h_max        16
_diffrn_reflns_limit_k_min        -30
_diffrn_reflns_limit_k_max        30
_diffrn_reflns_limit_l_min        -31
_diffrn_reflns_limit_l_max        31
_diffrn_reflns_theta_min          2.026
_diffrn_reflns_theta_max          28.430
_diffrn_reflns_theta_full         25.242
_diffrn_measured_fraction_theta_max   0.967
_diffrn_measured_fraction_theta_full  1.000
_diffrn_reflns_Laue_measured_fraction_max    0.967
_diffrn_reflns_Laue_measured_fraction_full   1.000
_diffrn_reflns_point_group_measured_fraction_max   0.967
_diffrn_reflns_point_group_measured_fraction_full  1.000
_reflns_number_total              2112
_reflns_number_gt                 1706
_reflns_threshold_expression      'I > 2\s(I)'
_reflns_Friedel_coverage          0.000
_reflns_Friedel_fraction_max      .
_reflns_Friedel_fraction_full     .
 
_reflns_special_details
;
 Reflections were merged by SHELXL according to the crystal
 class for the calculation of statistics and refinement.
 
 _reflns_Friedel_fraction is defined as the number of unique
 Friedel pairs measured divided by the number that would be
 possible theoretically, ignoring centric projections and
 systematic absences.
;
 
_computing_data_collection        'Bruker APEX2'
_computing_cell_refinement        'Bruker SAINT'
_computing_data_reduction         'Bruker SAINT'
_computing_structure_solution     'SHELXS-97 (Sheldrick 2008)'
_computing_structure_refinement   'SHELXL-2018/3 (Sheldrick, 2018)'
_computing_molecular_graphics     'Bruker SHELXTL'
_computing_publication_material   'Bruker SHELXTL'
 
_refine_special_details
;
 ?
;
_refine_ls_structure_factor_coef  Fsqd
_refine_ls_matrix_type            full
_refine_ls_weighting_scheme       calc
_refine_ls_weighting_details
'w=1/[\s^2^(Fo^2^)+(0.0472P)^2^+8.1485P] where P=(Fo^2^+2Fc^2^)/3'
_atom_sites_solution_primary      direct
_atom_sites_solution_secondary    difmap
_atom_sites_solution_hydrogens    geom
_refine_ls_hydrogen_treatment     constr
_refine_ls_extinction_method      none
_refine_ls_extinction_coef        .
_refine_ls_number_reflns          2112
_refine_ls_number_parameters      96
_refine_ls_number_restraints      0
_refine_ls_R_factor_all           0.0462
_refine_ls_R_factor_gt            0.0344
_refine_ls_wR_factor_ref          0.0900
_refine_ls_wR_factor_gt           0.0840
_refine_ls_goodness_of_fit_ref    1.038
_refine_ls_restrained_S_all       1.038
_refine_ls_shift/su_max           0.000
_refine_ls_shift/su_mean          0.000
 
loop_
 _atom_site_label
 _atom_site_type_symbol
 _atom_site_fract_x
 _atom_site_fract_y
 _atom_site_fract_z
 _atom_site_U_iso_or_equiv
 _atom_site_adp_type
 _atom_site_occupancy
 _atom_site_site_symmetry_order  
 _atom_site_calc_flag
 _atom_site_refinement_flags_posn
 _atom_site_refinement_flags_adp
 _atom_site_refinement_flags_occupancy
 _atom_site_disorder_assembly
 _atom_site_disorder_group
Co1 Co 0.125000 0.33715(2) 0.125000 0.01164(12) Uani 1 2 d S T P . .
N1A N 0.04945(11) 0.27629(6) 0.07437(6) 0.0153(3) Uani 1 1 d . . . . .
C2A C -0.05499(14) 0.27132(8) 0.06645(8) 0.0200(4) Uani 1 1 d . . . . .
C3A C -0.09609(15) 0.23321(9) 0.02497(8) 0.0218(4) Uani 1 1 d . . . . .
H3A H -0.168395 0.231177 0.018965 0.026 Uiso 1 1 calc R U . . .
C4A C -0.02907(15) 0.19940(8) -0.00626(7) 0.0169(4) Uani 1 1 d . . . . .
C5A C 0.08005(15) 0.20329(8) 0.00322(8) 0.0204(4) Uani 1 1 d . . . . .
H5A H 0.127438 0.180497 -0.017051 0.024 Uiso 1 1 calc R U . . .
C6A C 0.11391(14) 0.24177(9) 0.04327(8) 0.0204(4) Uani 1 1 d . . . . .
H6A H 0.186031 0.244464 0.049647 0.024 Uiso 1 1 calc R U . . .
C7A C -0.07386(14) 0.15826(8) -0.04944(7) 0.0147(4) Uani 1 1 d . . . . .
O71A O -0.16922(10) 0.16002(6) -0.06160(5) 0.0207(3) Uani 1 1 d . . . . .
O72A O -0.01202(9) 0.12145(5) -0.07234(5) 0.0144(3) Uani 1 1 d . . . . .
N8A N -0.12033(13) 0.30223(9) 0.09950(8) 0.0335(5) Uani 1 1 d . . . . .
H8A1 H -0.095108 0.324711 0.125179 0.040 Uiso 1 1 calc R U . . .
H8A2 H -0.187376 0.299545 0.094979 0.040 Uiso 1 1 calc R U . . .
 
loop_
 _atom_site_aniso_label
 _atom_site_aniso_U_11
 _atom_site_aniso_U_22
 _atom_site_aniso_U_33
 _atom_site_aniso_U_23
 _atom_site_aniso_U_13
 _atom_site_aniso_U_12
Co1 0.00996(18) 0.01272(19) 0.01222(19) 0.000 0.00067(12) 0.000
N1A 0.0131(7) 0.0165(8) 0.0163(8) -0.0033(6) -0.0015(6) 0.0001(6)
C2A 0.0160(9) 0.0219(10) 0.0222(10) -0.0048(8) -0.0017(7) 0.0013(7)
C3A 0.0121(9) 0.0285(11) 0.0248(10) -0.0077(8) -0.0037(7) 0.0042(8)
C4A 0.0170(9) 0.0177(9) 0.0161(9) -0.0016(7) -0.0016(7) 0.0007(7)
C5A 0.0163(9) 0.0221(10) 0.0227(10) -0.0063(8) 0.0014(8) 0.0031(7)
C6A 0.0135(9) 0.0233(10) 0.0243(10) -0.0055(8) -0.0003(7) 0.0011(7)
C7A 0.0139(9) 0.0156(9) 0.0146(9) -0.0003(7) -0.0006(7) -0.0008(7)
O71A 0.0136(6) 0.0254(8) 0.0231(7) -0.0078(6) -0.0036(5) 0.0017(5)
O72A 0.0133(6) 0.0164(6) 0.0134(6) -0.0040(5) -0.0005(5) 0.0011(5)
N8A 0.0130(8) 0.0444(12) 0.0430(11) -0.0281(9) -0.0049(8) 0.0052(8)
 
_geom_special_details
;
 All esds (except the esd in the dihedral angle between two l.s. planes)
 are estimated using the full covariance matrix.  The cell esds are taken
 into account individually in the estimation of esds in distances, angles
 and torsion angles; correlations between esds in cell parameters are only
 used when they are defined by crystal symmetry.  An approximate (isotropic)
 treatment of cell esds is used for estimating esds involving l.s. planes.
;
 
loop_
 _geom_bond_atom_site_label_1
 _geom_bond_atom_site_label_2
 _geom_bond_distance
 _geom_bond_site_symmetry_2
 _geom_bond_publ_flag
Co1 O72A 2.0602(12) 18_665 ?
Co1 O72A 2.0602(12) 20_566 ?
Co1 N1A 2.0734(14) 11_454 ?
Co1 N1A 2.0734(14) . ?
Co1 O71A 2.3142(13) 20_566 ?
Co1 O71A 2.3142(13) 18_665 ?
Co1 C7A 2.5083(17) 20_566 ?
Co1 C7A 2.5083(18) 18_665 ?
N1A C2A 1.344(2) . ?
N1A C6A 1.356(2) . ?
C2A N8A 1.343(2) . ?
C2A C3A 1.416(3) . ?
C3A C4A 1.368(3) . ?
C4A C5A 1.406(3) . ?
C4A C7A 1.504(2) . ?
C5A C6A 1.366(3) . ?
C7A O71A 1.245(2) . ?
C7A O72A 1.272(2) . ?
 
loop_
 _geom_angle_atom_site_label_1
 _geom_angle_atom_site_label_2
 _geom_angle_atom_site_label_3
 _geom_angle
 _geom_angle_site_symmetry_1
 _geom_angle_site_symmetry_3
 _geom_angle_publ_flag
O72A Co1 O72A 135.42(7) 18_665 20_566 ?
O72A Co1 N1A 106.66(5) 18_665 11_454 ?
O72A Co1 N1A 102.74(5) 20_566 11_454 ?
O72A Co1 N1A 102.74(5) 18_665 . ?
O72A Co1 N1A 106.66(5) 20_566 . ?
N1A Co1 N1A 96.09(8) 11_454 . ?
O72A Co1 O71A 87.56(5) 18_665 20_566 ?
O72A Co1 O71A 59.90(5) 20_566 20_566 ?
N1A Co1 O71A 89.24(5) 11_454 20_566 ?
N1A Co1 O71A 166.44(5) . 20_566 ?
O72A Co1 O71A 59.90(5) 18_665 18_665 ?
O72A Co1 O71A 87.56(5) 20_566 18_665 ?
N1A Co1 O71A 166.43(5) 11_454 18_665 ?
N1A Co1 O71A 89.24(5) . 18_665 ?
O71A Co1 O71A 88.36(7) 20_566 18_665 ?
O72A Co1 C7A 111.91(5) 18_665 20_566 ?
O72A Co1 C7A 30.35(5) 20_566 20_566 ?
N1A Co1 C7A 97.64(6) 11_454 20_566 ?
N1A Co1 C7A 136.92(6) . 20_566 ?
O71A Co1 C7A 29.58(5) 20_566 20_566 ?
O71A Co1 C7A 86.76(5) 18_665 20_566 ?
O72A Co1 C7A 30.35(5) 18_665 18_665 ?
O72A Co1 C7A 111.91(5) 20_566 18_665 ?
N1A Co1 C7A 136.92(6) 11_454 18_665 ?
N1A Co1 C7A 97.65(6) . 18_665 ?
O71A Co1 C7A 86.76(5) 20_566 18_665 ?
O71A Co1 C7A 29.58(5) 18_665 18_665 ?
C7A Co1 C7A 99.55(8) 20_566 18_665 ?
C2A N1A C6A 118.02(16) . . ?
C2A N1A Co1 126.47(12) . . ?
C6A N1A Co1 115.29(12) . . ?
N8A C2A N1A 118.84(17) . . ?
N8A C2A C3A 120.26(17) . . ?
N1A C2A C3A 120.89(17) . . ?
C4A C3A C2A 119.77(17) . . ?
C3A C4A C5A 119.30(17) . . ?
C3A C4A C7A 119.24(16) . . ?
C5A C4A C7A 121.45(16) . . ?
C6A C5A C4A 117.57(17) . . ?
N1A C6A C5A 124.40(17) . . ?
O71A C7A O72A 121.42(16) . . ?
O71A C7A C4A 120.45(16) . . ?
O72A C7A C4A 118.12(15) . . ?
O71A C7A Co1 66.54(9) . 30 ?
O72A C7A Co1 54.95(8) . 30 ?
C4A C7A Co1 172.78(13) . 30 ?
C7A O71A Co1 83.88(10) . 30 ?
C7A O72A Co1 94.70(10) . 30 ?
 
loop_
 _geom_hbond_atom_site_label_D 
 _geom_hbond_atom_site_label_H 
 _geom_hbond_atom_site_label_A 
 _geom_hbond_distance_DH 
 _geom_hbond_distance_HA 
 _geom_hbond_distance_DA 
 _geom_hbond_angle_DHA 
 _geom_hbond_site_symmetry_A 
 _geom_hbond_publ_flag
N8A H8A1 O72A  0.86 2.13 2.963(2) 162.2 20_566 yes
N8A H8A2 O71A  0.86 2.19 2.948(2) 146.9 29_455 yes

_refine_diff_density_max    0.607
_refine_diff_density_min   -0.311
_refine_diff_density_rms    0.074

_shelx_res_file
;
TITL cocepm_0m in Fddd
    shelx.res
    created by SHELXL-2018/3 at 17:01:53 on 09-May-2019
CELL  0.71073  12.6929  22.7763  23.8472   90.000   90.000   90.000
ZERR    32.00   0.0010   0.0019   0.0019    0.000    0.000    0.000
LATT   4
SYMM  3/4 - X, 3/4 - Y,   Z
SYMM  3/4 - X,   Y, 3/4 - Z
SYMM    X, 3/4 - Y, 3/4 - Z
SFAC  C    H    N    O    CO
UNIT  240 304 80 96 16
MERG   2
ABIN
FMAP   2
PLAN   20
ACTA
L.S.  20
WGHT    0.047200    8.148500
FVAR       0.03224
CO1   5    0.125000    0.337150    0.125000    10.50000    0.00996    0.01272 =
         0.01222    0.00000    0.00067    0.00000
N1A   3    0.049451    0.276289    0.074366    11.00000    0.01313    0.01651 =
         0.01633   -0.00325   -0.00146    0.00007
C2A   1   -0.054994    0.271318    0.066448    11.00000    0.01596    0.02186 =
         0.02216   -0.00484   -0.00165    0.00131
C3A   1   -0.096090    0.233214    0.024966    11.00000    0.01209    0.02854 =
         0.02475   -0.00774   -0.00369    0.00423
AFIX  43
H3A   2   -0.168395    0.231177    0.018965    11.00000   -1.20000
AFIX   0
C4A   1   -0.029074    0.199399   -0.006265    11.00000    0.01699    0.01773 =
         0.01612   -0.00158   -0.00165    0.00068
C5A   1    0.080054    0.203292    0.003217    11.00000    0.01635    0.02206 =
         0.02268   -0.00627    0.00143    0.00312
AFIX  43
H5A   2    0.127438    0.180497   -0.017051    11.00000   -1.20000
AFIX   0
C6A   1    0.113909    0.241767    0.043273    11.00000    0.01349    0.02329 =
         0.02431   -0.00548   -0.00034    0.00111
AFIX  43
H6A   2    0.186031    0.244464    0.049647    11.00000   -1.20000
AFIX   0
C7A   1   -0.073862    0.158263   -0.049445    11.00000    0.01386    0.01556 =
         0.01456   -0.00031   -0.00062   -0.00082
O71A  4   -0.169221    0.160017   -0.061600    11.00000    0.01363    0.02543 =
         0.02313   -0.00784   -0.00356    0.00170
O72A  4   -0.012016    0.121455   -0.072337    11.00000    0.01330    0.01644 =
         0.01338   -0.00397   -0.00046    0.00113
N8A   3   -0.120329    0.302233    0.099500    11.00000    0.01305    0.04438 =
         0.04304   -0.02812   -0.00491    0.00517
AFIX  93
H8A1  2   -0.095108    0.324711    0.125179    11.00000   -1.20000
H8A2  2   -0.187376    0.299545    0.094979    11.00000   -1.20000
AFIX   0
HKLF    4


REM  cocepm_0m in Fddd
REM wR2 = 0.0900, GooF = S = 1.038, Restrained GooF = 1.038 for all data
REM R1 = 0.0344 for 1706 Fo > 4sig(Fo) and 0.0462 for all 2112 data
REM 96 parameters refined using 0 restraints

END

WGHT      0.0469      8.3814

REM Highest difference peak  0.607,  deepest hole -0.311,  1-sigma level  0.074
Q1    1   0.1282  0.3378  0.0918  11.00000  0.05    0.51
Q2    1  -0.1250  0.1634 -0.1250  10.50000  0.05    0.46
Q3    1  -0.0549  0.1784 -0.0305  11.00000  0.05    0.43
Q4    1  -0.1250  0.3750  0.1484  10.50000  0.05    0.39
Q5    1   0.0769  0.2675  0.0505  11.00000  0.05    0.38
Q6    1  -0.0721  0.2488  0.0478  11.00000  0.05    0.36
Q7    1  -0.0167  0.1124 -0.0966  11.00000  0.05    0.33
Q8    1   0.0699  0.2971  0.0847  11.00000  0.05    0.31
Q9    1  -0.0025  0.1219 -0.0903  11.00000  0.05    0.31
Q10   1  -0.1185  0.1677 -0.0680  11.00000  0.05    0.31
Q11   1   0.0215  0.1966  0.0048  11.00000  0.05    0.31
Q12   1  -0.0539  0.2150  0.0042  11.00000  0.05    0.30
Q13   1  -0.0692  0.2308 -0.0066  11.00000  0.05    0.30
Q14   1   0.1250  0.2969  0.1250  10.50000  0.05    0.29
Q15   1   0.1853  0.3354  0.1286  11.00000  0.05    0.29
Q16   1  -0.0002  0.2739  0.0745  11.00000  0.05    0.28
Q17   1  -0.0888  0.1466 -0.0389  11.00000  0.05    0.28
Q18   1  -0.0775  0.2458 -0.0015  11.00000  0.05    0.28
Q19   1   0.1250  0.3657  0.1250  10.50000  0.05    0.28
Q20   1   0.0287  0.2281 -0.0074  11.00000  0.05    0.24
;
_shelx_res_checksum   52131

_shelx_hkl_file
;
  -2   0   0   -0.44    0.11
  -2   0   0   -0.37    0.12
  -2   0   0   -0.37    0.14
  -2   0   0   -0.42    0.13
  -4   0   0  384.50    7.39
   4   0   0  373.81    7.43
  -4   0   0  377.10    7.59
  -4   0   0  364.94    7.48
   4   0   0  372.48    7.65
  -6   0   0    0.09    0.17
  -6   0   0    0.04    0.20
  -6   0   0    0.04    0.18
   6   0   0    0.10    0.18
   6   0   0   -0.31    0.18
  -8   0   0   25.52    1.30
  -8   0   0   24.22    1.58
  -8   0   0   24.37    1.51
   8   0   0   26.49    1.53
   8   0   0   26.27    1.55
  10   0   0   -0.06    0.30
  10   0   0    0.10    0.35
 -10   0   0    0.20    0.26
 -10   0   0   -0.40    0.29
  12   0   0   21.12    1.69
 -12   0   0   23.70    1.83
  12   0   0   20.69    1.77
 -12   0   0   21.23    2.26
 -14   0   0    0.53    0.51
 -14   0   0    1.02    0.46
  16   0   0   28.38    3.20
   0   2   0   -0.06    0.06
   0  -2   0   -0.05    0.06
   0  -2   0   -0.12    0.05
   0   2   0   -0.11    0.05
   2   2   0  455.94    8.44
  -2  -2   0  469.42    8.75
  -2   2   0  455.39    8.43
   2  -2   0  444.51    8.36
   2  -2   0  464.75    8.82
   2  -2   0  456.13    8.54
  -2  -2   0  463.65    8.62
  -2  -2   0  456.18    8.21
  -2   2   0  470.69    8.61
  -4  -2   0   -0.19    0.14
   4  -2   0    0.12    0.20
  -4  -2   0   -0.04    0.18
  -4   2   0   -0.08    0.15
   4  -2   0   -0.04    0.18
  -4  -2   0   -0.23    0.13
  -4  -2   0    0.00    0.15
   4  -2   0   -0.12    0.10
  -4   2   0   -0.34    0.14
   6  -2   0    0.35    0.29
  -6  -2   0    0.01    0.19
  -6   2   0    0.17    0.19
   6  -2   0   -0.04    0.20
   6  -2   0    0.38    0.20
  -6  -2   0    0.22    0.28
  -6  -2   0    0.06    0.21
  -6   2   0    0.19    0.26
  -6  -2   0    0.62    0.30
  -8  -2   0   -0.12    0.22
   8  -2   0   -0.46    0.16
   8   2   0   -0.25    0.20
   8  -2   0    0.28    0.27
   8   2   0    0.23    0.23
  -8   2   0    0.01    0.23
  -8  -2   0    0.31    0.27
  -8  -2   0   -0.04    0.17
  -8   2   0   -0.39    0.19
   8  -2   0    0.30    0.21
  10   2   0   18.40    1.40
 -10  -2   0   18.93    1.33
 -10   2   0   22.37    1.72
 -10  -2   0   19.78    1.57
 -10   2   0   18.10    1.42
 -10  -2   0   17.77    1.47
  10   2   0   19.43    1.44
  10  -2   0   18.26    1.49
  10  -2   0   23.53    1.68
  12  -2   0    0.01    0.40
  12  -2   0    0.18    0.37
  12   2   0    0.49    0.35
 -12  -2   0    0.33    0.37
 -12   2   0    0.00    0.44
  12   2   0    0.02    0.28
 -12   2   0   -0.23    0.28
  14   2   0    0.84    0.77
 -14  -2   0    0.71    0.61
  14  -2   0    0.59    0.52
  14  -2   0    1.26    0.58
 -14   2   0    0.41    0.52
  16   2   0    0.13    0.80
   0   4   0   57.38    1.41
   0   4   0   55.03    1.46
   0  -4   0   54.14    1.50
   0  -4   0   53.58    1.36
  -2  -4   0    0.09    0.19
   2   4   0    0.01    0.13
  -2   4   0   -0.02    0.16
  -2  -4   0   -0.03    0.15
  -2  -4   0    0.03    0.09
   2  -4   0    0.16    0.18
  -2   4   0   -0.12    0.11
   2  -4   0   -0.30    0.13
   2  -4   0   -0.14    0.10
  -4  -4   0   10.14    0.78
   4  -4   0   10.19    0.82
  -4   4   0    9.14    0.75
   4  -4   0    9.96    0.50
   4   4   0   10.74    0.70
  -4   4   0   10.28    0.68
  -4  -4   0   10.59    0.80
  -4  -4   0   10.54    0.59
  -6   4   0   -0.09    0.15
   6  -4   0    0.24    0.23
  -6  -4   0   -0.05    0.15
   6  -4   0    0.14    0.23
  -6  -4   0   -0.12    0.19
   6   4   0   -0.16    0.20
   6  -4   0    0.02    0.11
  -6  -4   0    0.28    0.25
  -6   4   0   -0.07    0.22
  -8   4   0   49.29    2.14
  -8  -4   0   46.44    2.14
   8  -4   0   47.48    1.65
  -8  -4   0   50.29    2.35
   8  -4   0   45.74    2.24
   8  -4   0   49.59    2.41
  -8   4   0   44.25    2.33
   8   4   0   50.87    2.29
 -10   4   0   -0.33    0.30
  10   4   0    0.69    0.36
 -10   4   0   -0.25    0.24
  10   4   0   -0.15    0.22
 -10  -4   0    0.54    0.37
  10   4   0   -0.08    0.34
  10  -4   0   -0.09    0.31
  10  -4   0    0.50    0.37
 -10  -4   0   -0.05    0.22
 -12   4   0    3.57    0.87
 -12  -4   0    3.16    0.87
 -12   4   0    1.51    0.64
  12  -4   0    3.62    0.92
  12   4   0    3.66    1.00
  12  -4   0    2.06    0.72
  14  -4   0    0.32    0.47
  14  -4   0   -0.75    0.43
 -14   4   0    0.10    0.51
  14   4   0   -0.11    0.52
 -14  -4   0    0.24    0.55
 -16   4   0    5.60    1.44
  16   4   0    6.59    1.45
   0   6   0    0.51    0.24
   0   6   0   -0.11    0.14
   0  -6   0   -0.13    0.12
   0  -6   0   -0.01    0.17
   2  -6   0  170.19    4.01
   2   6   0  173.89    4.10
   2   6   0  177.30    3.77
  -2   6   0  177.91    3.86
  -2  -6   0  177.93    4.25
   2  -6   0  173.65    3.79
  -2  -6   0  175.44    3.53
  -2   6   0  181.68    4.06
  -4  -6   0   -0.07    0.21
  -4   6   0   -0.08    0.13
  -4  -6   0    0.08    0.19
   4  -6   0   -0.11    0.18
  -4   6   0    0.24    0.23
   4  -6   0   -0.19    0.10
   4  -6   0    0.09    0.22
  -4  -6   0    0.02    0.11
   4   6   0   -0.14    0.13
   6  -6   0   19.65    1.34
  -6   6   0   15.31    1.20
   6  -6   0   19.76    1.40
  -6  -6   0   19.58    0.98
  -6  -6   0   20.06    1.34
  -6   6   0   20.82    1.16
  -6  -6   0   19.75    1.31
   6   6   0   18.58    1.14
   6  -6   0   18.36    0.82
  -8  -6   0    0.00    0.26
   8   6   0   -0.23    0.20
  -8   6   0   -0.01    0.21
   8  -6   0   -0.14    0.25
   8  -6   0    0.14    0.34
  -8  -6   0    0.08    0.24
  -8   6   0    0.26    0.29
  -8  -6   0    0.08    0.22
  10  -6   0    0.26    0.36
  10   6   0    0.39    0.38
 -10   6   0    0.06    0.31
  10  -6   0    0.19    0.35
 -10  -6   0    0.10    0.28
 -10  -6   0    0.52    0.44
 -10   6   0   -0.05    0.34
  12   6   0    0.23    0.39
  12  -6   0   -0.50    0.33
  12  -6   0   -0.03    0.38
 -12  -6   0    0.63    0.44
 -12   6   0   -0.27    0.39
 -14   6   0   -0.93    0.38
  14   6   0    1.58    0.66
  14  -6   0    0.27    0.54
  14  -6   0   -0.62    0.48
 -14  -6   0    0.37    0.59
  16   6   0   -0.50    0.62
 -16  -6   0   -0.40    0.66
  16  -6   0    0.54    0.65
   0  -8   0    1.35    0.37
   0  -8   0    1.55    0.35
   0   8   0    0.63    0.26
   0   8   0    0.96    0.29
   2  -8   0    0.05    0.18
  -2   8   0    0.10    0.21
  -2  -8   0    0.09    0.23
   2  -8   0    0.06    0.16
   2   8   0   -0.16    0.14
   2   8   0    0.10    0.23
  -2  -8   0   -0.30    0.11
  -2   8   0    0.03    0.19
  -4  -8   0   59.10    2.36
  -4   8   0   61.41    2.26
  -4  -8   0   58.81    1.65
   4  -8   0   54.68    2.29
   4  -8   0   59.41    2.29
   4   8   0   59.19    2.28
   4  -8   0   58.92    1.73
  -4   8   0   54.79    1.96
   4   8   0   59.01    1.94
   6  -8   0    0.14    0.15
  -6   8   0    0.03    0.27
   6   8   0    0.18    0.21
  -6  -8   0    0.19    0.27
   6  -8   0   -0.24    0.21
  -6  -8   0    0.09    0.14
   6  -8   0    0.15    0.25
  -6  -8   0    0.12    0.27
  -6   8   0    0.09    0.19
   8  -8   0    0.55    0.39
  -8   8   0    1.01    0.46
  -8  -8   0    0.32    0.37
   8   8   0    0.90    0.40
   8  -8   0    0.70    0.39
  -8  -8   0    0.73    0.45
  -8   8   0    0.58    0.30
  10   8   0   -0.18    0.37
 -10  -8   0   -0.90    0.27
 -10   8   0   -0.36    0.25
 -10   8   0   -0.28    0.32
  10  -8   0   -0.28    0.31
  10  -8   0    0.04    0.36
 -10  -8   0   -0.40    0.32
  12   8   0    6.13    1.14
  12  -8   0    5.76    1.21
 -12   8   0    6.45    1.41
  12  -8   0    5.25    1.22
 -12  -8   0    7.08    1.31
 -12  -8   0    7.11    1.27
  14   8   0   -0.02    0.55
  14  -8   0    0.55    0.58
 -14  -8   0    0.01    0.52
 -14   8   0   -0.35    0.56
 -16  -8   0    0.19    0.76
  16  -8   0    0.76    0.65
   0 -10   0   -0.08    0.16
   0  10   0   -0.08    0.17
   0 -10   0    0.04    0.20
   0  10   0   -0.08    0.19
   2  10   0   63.45    2.01
  -2  10   0   60.61    2.12
   2  10   0   62.38    2.30
   2 -10   0   61.96    2.22
  -2 -10   0   64.45    1.88
   2 -10   0   62.08    2.08
  -2 -10   0   63.22    2.42
  -2  10   0   61.71    2.19
  -4 -10   0   -0.04    0.26
   4 -10   0   -0.31    0.16
   4  10   0   -0.22    0.17
  -4  10   0    0.28    0.24
  -4  10   0    0.17    0.21
  -4 -10   0    0.11    0.12
   4  10   0    0.19    0.24
   4 -10   0    0.23    0.18
  -6 -10   0   51.02    2.51
   6  10   0   53.27    2.10
   6 -10   0   53.84    1.73
  -6  10   0   50.70    2.09
   6  10   0   46.55    2.34
  -6 -10   0   55.19    1.75
   6 -10   0   55.91    2.51
  -6  10   0   54.77    2.48
   8  10   0    0.26    0.33
   8 -10   0    0.29    0.34
  -8 -10   0   -0.45    0.29
   8 -10   0   -0.43    0.22
  -8  10   0    0.09    0.22
  -8 -10   0   -0.25    0.33
  -8  10   0    0.02    0.34
 -10 -10   0    0.14    0.39
 -10  10   0    0.93    0.44
  10 -10   0    1.27    0.58
 -10  10   0    0.99    0.60
 -10 -10   0    0.08    0.47
  10  10   0    0.48    0.35
  10 -10   0    1.53    0.60
  12  10   0   -0.35    0.35
 -12 -10   0    0.24    0.44
 -12 -10   0    0.06    0.54
 -12  10   0    0.28    0.45
  12 -10   0   -0.10    0.40
 -14  10   0   15.99    2.33
  14 -10   0   15.12    2.05
 -14 -10   0   20.80    2.61
   0  12   0   34.22    1.67
   0  12   0   36.48    1.58
   0 -12   0   34.50    1.50
   0 -12   0   31.07    1.65
  -2  12   0   -0.33    0.18
   2  12   0    0.20    0.25
  -2 -12   0    0.00    0.17
  -2  12   0    0.20    0.28
   2  12   0    0.12    0.22
   2 -12   0   -0.31    0.17
  -2 -12   0    0.11    0.32
   2 -12   0   -0.26    0.18
   4 -12   0  218.23    5.80
   4 -12   0  217.27    5.22
  -4 -12   0  223.63    4.84
  -4  12   0  223.26    5.51
  -4  12   0  236.93    5.84
   4  12   0  219.93    5.90
  -4 -12   0  227.59    6.25
   4  12   0  219.53    5.23
  -6  12   0    0.04    0.21
   6  12   0   -0.05    0.23
   6 -12   0   -0.15    0.25
  -6 -12   0   -0.04    0.35
   6  12   0   -0.33    0.24
  -6  12   0   -0.11    0.25
   8  12   0    8.19    1.30
   8 -12   0    9.64    1.40
  -8  12   0    9.43    1.39
  -8  12   0   11.37    1.31
  -8 -12   0   11.38    1.61
   8  12   0   11.93    1.34
 -10  12   0   -0.05    0.38
  10  12   0    0.28    0.37
  10 -12   0   -0.06    0.40
 -10 -12   0   -0.01    0.41
  10  12   0   -0.84    0.37
  12 -12   0    9.53    1.55
 -12  12   0   10.05    1.81
 -12 -12   0    7.73    1.51
 -14  12   0   -0.02    0.49
  14  12   0    0.44    0.67
  14 -12   0   -0.07    0.60
   0  14   0   -0.22    0.27
   0  14   0    0.54    0.29
   0 -14   0   -0.24    0.20
   0 -14   0   -0.12    0.24
   2 -14   0  254.35    6.34
  -2  14   0  255.13    6.33
   2 -14   0  254.61    6.30
  -2  14   0  254.84    6.30
   2  14   0  261.86    6.00
  -2 -14   0  259.17    6.86
  -2 -14   0  265.44    5.81
   2  14   0  265.05    6.61
  -4  14   0   -0.29    0.18
  -4 -14   0   -0.33    0.34
   4  14   0    0.05    0.26
   4 -14   0   -0.11    0.24
  -4  14   0   -0.46    0.19
   4 -14   0   -0.08    0.27
   4  14   0    0.05    0.27
  -6  14   0   99.94    3.80
   6  14   0   95.66    3.80
  -6  14   0   90.50    3.30
  -6 -14   0  101.50    4.05
   6  14   0   95.75    3.22
   6 -14   0  102.28    3.87
  -8  14   0    0.24    0.34
   8  14   0   -0.23    0.31
   8  14   0   -0.18    0.28
  -8 -14   0   -0.17    0.40
  -8  14   0    0.22    0.36
   8 -14   0   -0.70    0.34
  10 -14   0   -0.63    0.34
  10  14   0    0.90    0.52
 -10  14   0   -0.45    0.44
 -10 -14   0    0.13    0.64
 -12  14   0    0.13    0.50
  12  14   0   -0.42    0.54
  12 -14   0   -1.04    0.41
 -12 -14   0    0.36    0.56
  14  14   0   14.27    2.28
 -14  14   0   10.64    1.93
  14 -14   0   12.31    2.02
   0 -16   0   65.69    2.83
   0 -16   0   60.32    2.37
   0  16   0   67.40    2.56
   0  16   0   69.08    2.84
   2  16   0   -0.18    0.23
  -2 -16   0    0.06    0.31
   2 -16   0   -0.03    0.28
   2 -16   0   -0.10    0.26
  -2  16   0    0.06    0.25
  -2 -16   0   -0.31    0.18
   2  16   0    0.37    0.24
  -2  16   0   -0.32    0.24
  -4 -16   0   49.81    2.74
  -4  16   0   46.71    2.25
   4  16   0   48.22    2.08
  -4  16   0   44.05    2.31
   4  16   0   44.50    2.44
   4 -16   0   45.36    2.08
   4 -16   0   45.97    2.39
  -6  16   0   -0.11    0.36
   6  16   0   -0.19    0.31
  -6  16   0    0.11    0.29
  -6 -16   0    0.32    0.48
   6 -16   0    0.45    0.41
   8 -16   0    5.01    1.09
  -8 -16   0    6.68    1.37
   8  16   0    4.50    1.12
  -8  16   0    4.69    1.12
  10 -16   0    0.15    0.49
 -10  16   0    0.10    0.46
  10  16   0    0.21    0.43
 -10 -16   0    0.21    0.58
 -12 -16   0    7.74    1.69
 -12  16   0    3.04    1.12
  12  16   0    5.96    1.34
  12 -16   0    4.54    1.18
 -14 -16   0   -0.76    0.77
   0  18   0    0.13    0.40
   0  18   0    0.44    0.35
   0 -18   0    0.21    0.33
   0 -18   0    0.26    0.43
   2 -18   0   12.64    1.40
  -2  18   0   14.10    1.62
   2  18   0   14.11    1.14
   2  18   0   12.06    1.56
  -2  18   0   12.74    1.46
   2 -18   0   14.99    1.55
  -2 -18   0   14.59    1.81
  -4  18   0   -0.27    0.30
   4 -18   0   -0.36    0.32
  -4  18   0   -0.13    0.28
  -4 -18   0    0.01    0.51
   4  18   0   -0.23    0.31
  -6  18   0    2.24    0.72
  -6 -18   0    1.67    0.81
   6  18   0    1.89    0.68
  -6  18   0    2.14    0.71
   6 -18   0    3.07    0.84
   8  18   0    0.50    0.49
  -8  18   0    0.13    0.53
   8 -18   0    0.00    0.45
  -8 -18   0    0.52    0.63
  10 -18   0    1.70    0.83
 -10 -18   0    2.90    1.14
 -10  18   0    1.84    0.74
  10  18   0    0.29    0.60
 -12 -18   0    1.01    0.91
  12  18   0    0.68    0.70
  12 -18   0   -0.76    0.59
 -12  18   0   -0.50    0.56
   0  20   0    0.23    0.48
   0 -20   0   -0.55    0.37
   0 -20   0   -0.07    0.33
   0  20   0    0.26    0.42
   2  20   0    0.74    0.48
  -2 -20   0   -0.26    0.43
   2 -20   0   -0.18    0.31
  -2  20   0    0.04    0.39
  -2  20   0   -0.59    0.36
   2 -20   0   -0.06    0.38
   4  20   0    8.32    1.48
  -4  20   0    6.54    1.14
  -4  20   0    8.94    1.40
   4 -20   0    9.79    1.50
  -4 -20   0    9.35    1.66
   6 -20   0   -0.22    0.47
   6  20   0    0.09    0.41
  -6 -20   0   -0.92    0.56
  -6  20   0   -0.61    0.36
  -8  20   0    0.17    0.46
   8 -20   0    0.16    0.55
  -8 -20   0    1.01    0.83
   8  20   0   -0.35    0.52
  10  20   0    0.75    0.67
 -10  20   0   -0.36    0.47
 -10 -20   0    1.00    0.90
  10 -20   0   -0.70    0.60
 -12 -20   0    1.07    0.96
 -12  20   0    1.04    0.86
   0  22   0    1.22    0.61
   0 -22   0   -0.46    0.53
   2 -22   0   20.32    2.12
  -2  22   0   21.57    1.75
  -2 -22   0   24.89    2.62
  -2  22   0   23.26    2.31
   2 -22   0   19.36    1.61
   2  22   0   23.87    2.45
  -4 -22   0   -0.53    0.55
   4  22   0   -0.33    0.42
  -4  22   0    0.01    0.38
   4 -22   0    0.01    0.39
  -4  22   0    0.14    0.42
  -6  22   0    6.42    1.24
   6 -22   0   10.58    1.68
   6  22   0   10.70    1.78
  -6 -22   0   10.62    1.94
  -8 -22   0    1.12    0.98
   8  22   0    0.78    0.59
  -8  22   0   -0.07    0.52
   8 -22   0   -0.64    0.56
 -10 -22   0   10.84    2.16
  10 -22   0   10.99    1.93
 -10  22   0    9.91    1.82
  10  22   0    9.48    1.82
   0  24   0   34.84    2.51
   0 -24   0   31.51    2.50
  -2 -24   0   -0.09    0.67
   2  24   0   -0.54    0.48
  -2  24   0    0.49    0.59
   4 -24   0   13.89    1.87
   4  24   0   13.11    1.92
  -4 -24   0   11.66    2.02
  -6  24   0   -0.29    0.48
  -6 -24   0    0.65    0.78
   6 -24   0   -0.44    0.55
   6  24   0    0.83    0.70
   8 -24   0   19.26    2.42
   8  24   0   19.38    2.57
  -8  24   0   16.74    2.29
  -8 -24   0   19.90    2.73
 -10  24   0    1.59    0.89
   0 -26   0    0.54    0.77
   0  26   0   -0.17    0.62
   2  26   0   14.77    2.12
  -2 -26   0   12.54    1.94
  -4 -26   0    0.20    0.72
   4 -26   0    0.17    0.51
   4  26   0    0.67    0.65
  -6 -26   0    4.49    1.52
   6 -26   0    2.62    1.00
   6  26   0    3.88    1.12
   8 -26   0    0.94    0.74
   0 -28   0   97.27    4.89
   0  28   0  101.79    4.82
  -2 -28   0    0.64    0.80
   2  28   0    0.74    0.78
  -4 -28   0   15.16    2.57
   4  28   0   10.60    1.94
   6 -28   0    0.46    0.77
   2  30   0   19.11    2.67
   1  -1   1   12.76    0.48
  -1  -1  -1   13.41    0.48
  -1  -1  -1   13.72    0.51
  -1   1  -1   13.84    0.51
  -1  -1   1   13.57    0.42
   1   1   1   13.81    0.50
  -1  -1   1   13.15    0.47
  -1  -1   1   14.23    0.47
  -3   1   1   -0.02    0.16
  -3   1   1    0.01    0.15
  -3  -1  -1   -0.04    0.14
  -3  -1  -1    0.09    0.18
   3  -1   1    0.16    0.15
   3  -1   1   -0.03    0.15
  -3  -1  -1   -0.13    0.15
  -3   1   1   -0.04    0.12
  -3  -1   1   -0.21    0.12
  -3   1  -1   -0.05    0.09
  -3  -1   1    0.00    0.15
   3   1   1    0.11    0.14
  -3  -1   1   -0.14    0.11
  -3  -1   1    0.15    0.19
   3   1   1    0.18    0.14
  -3   1  -1   -0.02    0.18
  -3   1  -1   -0.16    0.13
   5  -1   1    3.28    0.54
  -5  -1  -1    3.70    0.59
  -5   1   1    3.47    0.51
  -5  -1  -1    3.36    0.48
  -5   1   1    2.82    0.52
  -5  -1  -1    3.27    0.58
  -5   1   1    2.78    0.39
   5  -1   1    2.45    0.46
  -5  -1   1    3.02    0.53
   5   1   1    3.26    0.49
  -5   1  -1    3.44    0.61
   5  -1  -1    2.87    0.56
  -5  -1   1    3.39    0.54
   5   1   1    3.21    0.49
   5  -1  -1    3.23    0.59
  -5  -1   1    2.20    0.42
  -5  -1   1    3.54    0.54
  -5   1  -1    4.26    0.62
  -5   1  -1    2.65    0.35
  -7   1   1   16.60    1.21
  -7  -1  -1   17.33    1.23
  -7  -1  -1   17.04    1.21
   7  -1   1   17.79    1.20
  -7   1   1   17.36    0.99
  -7   1   1   16.59    1.11
  -7  -1  -1   17.19    1.02
   7  -1   1   17.81    1.18
  -7   1  -1   17.62    1.19
  -7  -1   1   19.84    1.14
  -7   1  -1   17.68    1.27
   7  -1  -1   16.29    1.19
   7   1   1   19.13    1.18
  -7  -1   1   18.93    1.22
   7   1   1   17.14    1.11
  -7  -1   1   16.86    1.20
  -7   1  -1   17.74    0.92
   7  -1  -1   16.79    1.21
  -9   1   1    1.22    0.46
   9  -1   1    0.65    0.35
  -9  -1  -1    0.83    0.33
  -9  -1  -1    0.37    0.32
  -9  -1  -1    1.04    0.44
   9  -1   1    1.04    0.40
   9   1  -1    0.74    0.37
   9   1  -1    1.16    0.46
  -9   1   1    1.79    0.60
   9  -1  -1    0.32    0.34
  -9   1  -1    1.01    0.41
   9  -1  -1    1.40    0.51
   9   1   1    0.88    0.36
  -9  -1   1    1.12    0.46
  -9  -1   1    1.53    0.40
   9   1   1    0.90    0.42
  -9   1  -1    1.03    0.49
  -9  -1   1    0.88    0.43
  11   1  -1    0.45    0.39
  11  -1   1    0.80    0.49
 -11  -1  -1    0.69    0.47
 -11   1   1   -0.08    0.27
 -11  -1  -1    0.25    0.36
 -11   1   1    0.64    0.44
  11  -1   1    0.31    0.33
  11   1  -1    0.78    0.44
 -11  -1   1    0.52    0.37
  11  -1  -1    0.85    0.44
  11   1   1    0.17    0.36
  11   1   1   -0.01    0.30
 -11   1  -1    0.20    0.30
  11  -1  -1    0.54    0.43
 -11  -1   1   -0.15    0.27
 -11   1  -1    0.39    0.37
  13   1  -1    3.01    0.79
 -13   1   1    4.64    1.02
 -13  -1  -1    3.89    1.00
 -13   1   1    5.72    1.28
  13  -1   1    5.63    1.15
  13  -1   1    6.02    1.18
  13   1  -1    5.40    1.07
 -13   1  -1    7.46    1.29
  13   1   1    5.76    1.29
  13  -1  -1    3.05    0.80
 -13   1  -1    5.38    1.14
 -13  -1   1    4.91    1.10
  13  -1  -1    3.57    0.99
 -13  -1   1    4.53    1.00
  15   1  -1    1.49    0.83
 -15  -1  -1    2.28    0.92
 -15   1   1    1.89    0.81
  15   1   1    0.39    0.69
  -1  -3  -1   18.21    0.74
   1   3  -1   17.03    0.52
   1   3  -1   17.17    0.70
  -1  -3  -1   17.60    0.70
   1  -3   1   18.00    0.71
  -1   3   1   18.32    0.71
  -1   3   1   17.19    0.57
   1  -3  -1   17.36    0.71
  -1   3  -1   17.31    0.67
  -1   3  -1   18.42    0.67
   1  -3  -1   17.38    0.72
   1   3   1   17.03    0.66
  -1  -3   1   18.63    0.62
   1  -3  -1   18.96    0.67
  -3  -3  -1   11.04    0.49
  -3   3   1   11.04    0.57
   3  -3   1   10.85    0.39
  -3  -3  -1   11.77    0.71
  -3   3   1   10.83    0.72
  -3  -3  -1   11.02    0.73
   3  -3   1   10.68    0.73
  -3   3  -1   12.02    0.68
  -3  -3   1   11.08    0.72
  -3  -3   1   11.82    0.60
   3  -3  -1   10.88    0.54
  -3   3  -1   12.14    0.75
   3   3   1   10.32    0.65
   3  -3  -1   10.39    0.74
  -3  -3   1   11.39    0.71
   3  -3  -1   11.35    0.76
   5  -3   1   41.43    1.70
   5  -3   1   41.08    1.17
  -5  -3  -1   41.62    1.40
  -5  -3  -1   40.92    1.61
  -5  -3  -1   40.62    1.72
  -5   3   1   42.26    1.55
   5  -3   1   38.19    1.72
  -5   3   1   40.11    1.73
  -5  -3   1   38.25    1.45
  -5   3  -1   43.87    1.66
   5  -3  -1   40.28    1.78
   5   3   1   40.44    1.66
  -5  -3   1   39.56    1.65
   5  -3  -1   38.92    1.71
   5  -3  -1   42.12    1.36
  -5  -3   1   39.50    1.67
  -5  -3   1   38.81    1.55
  -5   3  -1   43.04    1.82
  -7   3   1    6.36    0.82
   7  -3   1    5.85    0.83
  -7   3   1    6.70    0.99
  -7  -3  -1    7.07    0.97
   7  -3   1    8.27    1.08
  -7  -3  -1    7.39    0.90
   7  -3   1    6.30    0.50
  -7  -3   1    7.07    0.87
   7   3   1    7.36    0.83
   7  -3  -1    5.50    0.88
  -7  -3   1    8.28    0.91
  -7  -3   1    6.49    0.90
  -7   3  -1    8.09    0.98
   7  -3  -1    7.23    0.96
  -7  -3   1    7.68    0.99
   7  -3  -1    6.77    0.58
   7   3   1    7.41    0.85
   7   3   1    6.58    0.92
  -7   3  -1   10.00    1.28
  -9   3   1   19.18    1.52
  -9  -3  -1   23.18    1.44
   9  -3   1   21.77    1.54
   9  -3   1   26.05    1.73
   9   3  -1   23.67    1.54
   9   3  -1   25.00    1.57
  -9   3   1   21.03    1.40
  -9  -3  -1   20.95    1.57
   9   3   1   22.63    1.39
   9  -3  -1   24.38    1.67
   9   3   1   21.71    1.38
   9  -3  -1   24.21    1.29
  -9   3  -1   20.80    1.46
   9   3   1   21.62    1.60
  -9  -3   1   22.86    1.58
  -9  -3   1   23.54    1.58
  -9   3  -1   21.84    1.64
  -9  -3   1   20.16    1.39
   9  -3  -1   23.29    1.66
 -11   3   1   31.36    2.16
  11   3  -1   29.70    1.86
  11   3  -1   32.00    1.98
 -11  -3  -1   28.38    2.02
  11  -3   1   31.94    2.13
 -11   3   1   33.60    1.98
  11  -3   1   29.83    1.98
 -11  -3   1   30.44    2.02
  11   3   1   30.53    1.86
 -11  -3   1   33.12    2.10
  11  -3  -1   31.88    2.10
  11  -3  -1   32.02    2.16
  11   3   1   29.66    1.81
 -11   3  -1   27.86    2.10
  11   3   1   31.49    2.17
 -11   3  -1   31.91    1.97
 -11  -3   1   31.53    2.08
  13  -3   1   22.05    1.85
 -13   3   1   23.34    2.53
 -13  -3  -1   25.29    2.06
  13  -3   1   26.41    2.06
  13   3  -1   26.30    2.17
 -13   3  -1   24.40    2.62
 -13  -3   1   26.44    2.06
  13  -3  -1   30.45    2.22
 -13   3  -1   26.80    1.98
  13   3   1   21.70    2.42
  13  -3  -1   23.31    2.01
 -15   3   1    6.50    1.53
 -15  -3  -1    9.85    1.72
  15   3  -1    5.64    1.32
 -15  -3   1    6.91    1.40
  15   3   1    7.02    1.45
  15  -3  -1    7.78    1.48
  15  -3  -1    8.03    1.55
 -15   3  -1    7.79    1.56
   1  -5   1    2.15    0.35
   1   5  -1    2.17    0.29
  -1  -5  -1    1.97    0.23
   1   5  -1    1.91    0.36
  -1  -5  -1    1.47    0.33
   1  -5   1    1.50    0.27
  -1   5   1    1.57    0.28
  -1   5   1    1.43    0.33
   1  -5  -1    2.10    0.34
   1   5   1    1.66    0.32
  -1   5  -1    1.90    0.33
  -1  -5   1    2.16    0.32
   1  -5  -1    1.96    0.34
  -1   5  -1    1.61    0.30
   1  -5  -1    1.80    0.34
  -1  -5   1    0.97    0.27
   1   5   1    1.84    0.33
   3   5  -1   10.18    0.58
  -3  -5  -1   10.17    0.76
  -3  -5  -1   10.93    0.46
   3  -5   1    9.97    0.44
  -3   5   1    9.40    0.57
  -3   5   1    9.67    0.72
   3  -5   1   11.03    0.77
  -3  -5  -1    8.18    0.69
  -3   5  -1   10.08    0.67
   3  -5  -1    9.45    0.76
  -3  -5   1    9.57    0.54
   3  -5  -1    8.81    0.73
   3   5   1    9.58    0.64
  -3  -5   1   10.60    0.76
   3  -5  -1   10.41    0.57
  -3  -5   1    9.27    0.76
  -3   5  -1   10.53    0.74
   5  -5   1    6.59    0.83
  -5   5   1    6.39    0.71
  -5  -5  -1    5.00    0.71
   5   5  -1    7.62    0.79
  -5   5   1    6.55    0.87
  -5  -5  -1    6.08    0.85
  -5  -5  -1    7.21    0.50
   5  -5   1    5.55    0.80
   5  -5   1    7.29    0.40
  -5  -5   1    7.35    0.58
   5  -5  -1    7.43    0.53
   5   5   1    9.76    0.97
  -5  -5   1    6.23    0.82
   5  -5  -1    6.95    0.95
   5  -5  -1    7.03    0.93
  -5   5  -1    6.50    0.79
  -5  -5   1    6.13    0.84
  -5   5  -1    4.86    0.76
   7  -5   1   78.17    2.90
   7   5  -1   73.46    2.65
   7  -5   1   74.56    1.94
  -7  -5  -1   73.74    2.88
   7  -5   1   76.81    3.01
  -7   5   1   75.13    2.93
  -7  -5  -1   75.02    2.75
  -7   5   1   73.55    2.53
   7  -5  -1   75.94    2.19
  -7  -5   1   75.90    2.86
  -7   5  -1   73.55    2.93
  -7  -5   1   77.52    2.44
   7  -5  -1   74.37    2.99
   7   5   1   73.24    2.70
   7  -5  -1   75.16    2.92
  -7  -5   1   76.74    2.84
  -7   5  -1   71.98    2.62
  -9  -5  -1   29.58    1.93
  -9   5   1   33.75    1.79
  -9  -5  -1   31.89    1.84
   9   5  -1   33.44    1.94
   9  -5   1   37.67    2.20
  -9   5   1   30.36    2.00
   9  -5   1   30.72    1.92
   9  -5  -1   32.35    2.06
  -9   5  -1   31.34    1.81
   9   5   1   34.25    1.98
   9   5   1   36.53    1.72
   9   5   1   33.71    1.67
  -9  -5   1   32.74    1.70
   9  -5  -1   33.88    2.04
  -9   5  -1   34.37    2.11
  -9  -5   1   30.94    1.92
  -9  -5   1   34.94    1.94
 -11  -5  -1   30.78    2.13
 -11   5   1   33.15    2.30
  11   5  -1   30.40    2.07
 -11   5   1   33.21    1.93
 -11  -5  -1   31.06    1.92
  11  -5   1   33.46    2.17
  11  -5   1   31.04    2.17
 -11  -5   1   28.09    2.02
 -11   5  -1   33.14    2.01
  11  -5  -1   32.94    2.20
  11   5   1   33.53    2.16
 -11   5  -1   30.95    2.20
 -11  -5   1   34.85    2.08
  11  -5  -1   31.71    2.25
 -13   5   1   26.11    2.87
  13  -5   1   20.93    2.39
  13  -5   1   21.42    2.31
  13   5  -1   18.22    2.18
 -13  -5  -1   23.17    2.46
 -13  -5   1   19.80    2.28
 -13   5  -1   21.43    1.79
  13   5   1   21.31    2.36
  13  -5  -1   21.89    2.47
  13  -5  -1   19.23    2.21
 -13   5  -1   25.01    2.78
 -15  -5  -1   11.86    1.94
  15   5  -1    7.97    1.56
 -15   5   1   11.51    1.90
  15  -5   1   11.53    1.76
 -15   5  -1   11.53    1.95
  15   5   1   11.60    1.88
  15  -5  -1    8.32    1.59
 -15  -5   1   11.61    1.90
  15  -5  -1   11.80    1.86
   1  -7   1    1.01    0.28
  -1  -7  -1    0.98    0.24
  -1   7   1    1.10    0.30
   1   7  -1    0.75    0.26
   1  -7   1    0.76    0.25
  -1  -7  -1    1.20    0.34
  -1   7   1    0.48    0.23
   1   7  -1    0.90    0.24
   1  -7  -1    0.56    0.23
   1   7   1    0.82    0.25
  -1  -7   1    0.73    0.29
   1   7   1    0.49    0.24
   1  -7  -1    0.53    0.22
  -1   7  -1    0.40    0.25
  -1  -7   1    0.67    0.21
  -1   7  -1    0.82    0.26
   3  -7   1   33.86    1.49
  -3  -7  -1   32.53    0.95
  -3  -7  -1   32.24    1.51
  -3   7   1   33.73    1.49
  -3   7   1   31.73    1.22
   3   7  -1   32.77    1.17
  -3  -7  -1   30.78    1.44
   3   7  -1   32.19    1.47
   3  -7   1   30.36    1.05
  -3  -7   1   31.87    1.52
  -3   7  -1   31.77    1.33
   3  -7  -1   31.47    1.18
  -3  -7   1   32.87    1.14
  -3   7  -1   29.44    1.36
   3   7   1   31.92    1.28
   5  -7   1   58.49    2.33
   5  -7   1   58.44    1.54
   5   7  -1   58.82    1.98
  -5  -7  -1   58.71    1.63
  -5   7   1   56.36    2.28
  -5  -7  -1   58.34    2.33
  -5   7   1   57.78    1.95
   5  -7   1   58.10    2.41
  -5  -7  -1   57.36    2.34
  -5   7  -1   58.04    2.30
  -5   7  -1   57.84    2.07
  -5  -7   1   55.23    2.26
  -5  -7   1   58.26    1.82
   5   7   1   58.53    2.05
   5  -7  -1   61.03    2.49
   5  -7  -1   59.95    1.77
  -5  -7   1   57.26    2.33
  -7  -7  -1   62.27    1.99
  -7   7   1   66.68    2.33
  -7  -7  -1   63.51    2.64
   7  -7   1   66.19    2.74
  -7  -7  -1   67.89    2.79
  -7   7   1   66.62    2.77
   7  -7   1   62.80    2.78
   7   7  -1   66.21    2.42
  -7   7  -1   63.32    2.43
  -7   7  -1   67.02    2.81
  -7  -7   1   65.45    2.75
   7   7   1   63.01    2.47
   7  -7  -1   62.00    2.70
   7  -7  -1   64.96    1.97
  -7  -7   1   59.86    2.59
  -7  -7   1   62.66    2.14
   7  -7  -1   64.32    2.87
  -9  -7  -1   69.65    3.13
   9   7  -1   67.98    2.83
   9  -7   1   67.71    3.16
  -9   7   1   68.44    2.72
  -9   7   1   71.55    3.24
   9  -7   1   70.99    3.13
  -9  -7  -1   72.83    3.08
  -9   7  -1   68.90    3.23
   9  -7  -1   67.74    3.13
  -9  -7   1   70.68    3.07
   9  -7  -1   70.40    3.29
   9   7   1   69.99    2.91
  -9  -7   1   71.45    2.76
  -9   7  -1   65.69    2.79
  -9  -7   1   66.79    3.02
 -11   7   1   10.16    1.61
 -11  -7  -1   12.28    1.58
  11  -7   1   10.78    1.58
  11   7  -1    9.44    1.33
 -11  -7  -1   13.22    1.77
  11  -7   1   10.03    1.45
  11  -7  -1    8.32    1.41
  11   7   1    8.86    1.42
 -11  -7   1   11.52    1.55
 -11   7  -1   14.06    1.94
  11  -7  -1   11.62    1.58
 -11  -7   1   10.69    1.57
 -11   7  -1   10.96    1.45
  13  -7   1   11.76    1.70
 -13  -7  -1   14.08    1.95
 -13   7   1   13.65    2.02
  13   7  -1   12.64    1.77
 -13   7  -1   13.66    1.96
  13   7   1   11.95    1.70
 -13  -7   1   14.32    2.01
  13  -7  -1   13.19    1.86
  13  -7  -1   16.47    2.26
 -15  -7  -1    1.27    0.79
 -15   7   1    1.05    0.72
  15  -7   1    0.25    0.53
  15  -7  -1    0.30    0.55
  15  -7  -1    1.95    0.76
 -15  -7   1    2.57    0.86
 -15   7  -1    0.15    0.62
  15   7   1    1.46    0.70
   1  -9   1   15.97    0.96
   1   9  -1   17.02    0.84
  -1  -9  -1   16.14    0.78
   1   9  -1   13.75    0.96
  -1   9   1   16.45    0.99
  -1  -9  -1   15.11    1.05
  -1   9   1   15.84    0.93
   1  -9   1   14.94    0.92
  -1   9  -1   14.72    0.96
   1   9   1   14.66    0.86
  -1   9  -1   15.95    0.90
   1  -9  -1   17.00    0.96
  -1  -9   1   16.82    0.89
   1  -9  -1   14.69    0.93
  -1  -9   1   14.98    1.03
   1   9   1   15.85    0.99
   3  -9   1    5.71    0.78
  -3  -9  -1    6.21    0.91
   3   9  -1    4.30    0.69
  -3  -9  -1    5.11    0.41
   3   9  -1    6.65    0.70
  -3   9   1    5.35    0.66
   3  -9   1    6.28    0.53
  -3   9   1    6.38    0.86
   3   9   1    6.75    0.86
   3   9   1    5.32    0.68
  -3   9  -1    5.01    0.72
  -3  -9   1    6.69    0.67
   3  -9  -1    6.18    0.69
  -3  -9   1    5.48    0.87
   3  -9  -1    5.89    0.79
   3  -9  -1    4.77    0.78
  -3   9  -1    7.46    0.87
  -5  -9  -1   39.16    1.95
  -5   9   1   40.00    1.64
  -5  -9  -1   39.79    1.28
   5   9  -1   38.43    1.93
   5  -9   1   38.71    1.29
   5  -9   1   40.24    1.96
  -5  -9  -1   40.95    2.06
  -5   9   1   44.90    2.05
   5   9  -1   37.82    1.57
  -5  -9   1   40.24    1.46
   5   9   1   42.76    1.76
   5  -9  -1   42.51    2.13
  -5   9  -1   40.37    1.95
  -5   9  -1   41.74    1.77
   5  -9  -1   39.85    1.99
   5  -9  -1   38.46    1.46
  -5  -9   1   40.21    2.05
  -7   9   1   52.73    2.10
   7  -9   1   52.39    2.49
  -7   9   1   51.96    2.54
  -7  -9  -1   51.03    2.50
  -7  -9  -1   53.78    2.55
   7   9  -1   54.18    2.14
  -7  -9   1   51.48    2.54
   7   9   1   55.03    2.28
   7  -9  -1   54.84    2.61
  -7  -9   1   50.89    2.49
  -7   9  -1   53.25    2.23
   7  -9  -1   53.98    2.68
  -7  -9   1   52.66    1.91
  -7   9  -1   50.63    2.48
  -9   9   1  114.11    4.40
  -9   9   1  108.13    3.70
  -9  -9  -1  120.09    4.39
   9  -9   1  117.33    4.30
   9   9  -1  121.65    3.89
  -9  -9  -1  124.68    4.41
  -9   9  -1  114.68    4.44
  -9   9  -1  113.29    3.88
   9  -9  -1  120.01    4.60
  -9  -9   1  114.93    4.31
   9   9   1  121.66    4.04
   9  -9  -1  116.88    4.40
  -9  -9   1  121.75    4.37
  11   9  -1   28.19    1.91
 -11   9   1   27.61    2.19
 -11  -9  -1   26.73    2.00
  11  -9   1   27.08    2.06
 -11  -9  -1   25.03    2.04
  11  -9  -1   25.45    2.14
 -11   9  -1   26.35    1.82
 -11   9  -1   28.04    2.21
 -11  -9   1   28.33    2.05
 -11  -9   1   26.26    2.09
  11  -9  -1   24.74    2.05
  11   9   1   27.82    1.95
  13  -9   1   11.68    1.81
 -13   9   1   11.65    1.89
 -13  -9  -1   12.82    1.96
  13   9   1   14.05    1.85
  13  -9  -1   11.96    1.85
  13  -9  -1   12.18    1.95
 -13   9  -1   13.35    1.94
 -13  -9   1   13.91    1.98
 -15   9   1    8.42    1.66
 -15  -9  -1    9.58    1.76
  15  -9   1    8.31    1.53
  15  -9  -1   11.32    1.82
 -15   9  -1   16.72    2.46
 -15  -9   1   11.31    1.96
  -1  11   1    6.62    0.86
  -1 -11  -1    5.49    0.62
   1  11  -1    6.49    0.73
   1  11  -1    5.36    0.82
   1 -11   1    6.45    0.80
  -1  11   1    5.71    0.79
   1 -11   1    5.22    0.74
  -1 -11  -1    5.09    0.78
  -1 -11   1    7.66    1.00
   1 -11  -1    5.96    0.81
  -1  11  -1    5.72    0.74
  -1  11  -1    5.57    0.80
   1  11   1    7.50    0.91
  -1 -11   1    7.82    0.85
   1  11   1    6.45    0.78
   1 -11  -1    6.35    0.77
  -3 -11  -1   -0.03    0.24
   3 -11   1   -0.09    0.19
  -3  11   1    0.31    0.22
   3 -11   1    0.11    0.21
  -3 -11  -1    0.26    0.15
   3  11  -1   -0.01    0.21
   3  11  -1    0.11    0.26
  -3  11   1   -0.16    0.21
  -3 -11   1    0.32    0.21
   3 -11  -1    0.33    0.22
  -3  11  -1    0.26    0.21
   3  11   1    0.33    0.28
   3 -11  -1    0.59    0.30
  -3 -11   1    0.15    0.31
  -3  11  -1    0.40    0.28
   3  11   1   -0.03    0.24
   5 -11   1    2.21    0.58
   5  11  -1    2.71    0.54
  -5 -11  -1    3.60    0.79
   5 -11   1    3.26    0.49
  -5  11   1    2.47    0.65
   5  11  -1    2.00    0.55
  -5 -11  -1    2.98    0.40
  -5  11   1    2.61    0.54
   5  11   1    2.84    0.72
  -5 -11   1    3.41    0.78
  -5  11  -1    3.78    0.71
   5  11   1    2.54    0.57
   5 -11  -1    2.81    0.50
  -5 -11   1    2.64    0.44
   5 -11  -1    3.17    0.69
  -5  11  -1    1.86    0.57
  -7  11   1    2.86    0.66
  -7  11   1    1.68    0.66
   7  11  -1    2.05    0.50
  -7 -11  -1    2.88    0.81
  -7 -11  -1    5.03    1.08
   7  11  -1    1.81    0.63
   7 -11   1    1.62    0.56
   7 -11  -1    2.65    0.75
  -7 -11   1    3.70    0.90
   7 -11  -1    2.00    0.67
  -7  11  -1    3.95    0.79
  -7  11  -1    1.59    0.57
   7  11   1    2.04    0.57
   9  11  -1   11.17    1.51
  -9 -11  -1   12.43    1.73
  -9  11   1   12.90    1.76
   9  11  -1   12.12    1.35
   9 -11   1   10.72    1.46
  -9 -11  -1   10.48    1.53
  -9  11  -1    8.76    1.36
  -9 -11   1   13.29    1.77
   9 -11  -1   11.51    1.73
  -9  11  -1    9.95    1.29
   9  11   1   12.06    1.44
   9 -11  -1    8.35    1.35
 -11 -11  -1   53.36    3.04
  11 -11   1   49.54    2.95
 -11  11   1   53.01    3.19
 -11 -11  -1   47.59    2.96
  11 -11  -1   51.17    3.17
 -11 -11   1   53.74    3.10
 -11  11  -1   59.78    3.36
  11  11   1   52.38    2.79
  11 -11  -1   57.70    3.25
 -13  11   1    0.79    0.71
  13 -11   1    2.06    0.74
 -13 -11  -1    3.12    0.97
 -13 -11   1    3.38    1.03
 -13  11  -1    3.92    1.10
  13 -11  -1    1.55    0.76
  15  11  -1    8.88    1.67
 -15 -11  -1    6.38    1.50
  15 -11   1    6.68    1.39
  15 -11  -1    8.51    1.67
  -1  13   1    6.57    0.90
   1  13  -1    7.72    0.85
  -1 -13  -1    7.19    0.78
   1 -13   1    5.01    0.76
  -1  13   1    7.15    0.92
   1  13  -1    7.56    1.05
  -1 -13  -1    4.25    0.75
   1 -13   1    8.79    1.03
  -1  13  -1    6.91    0.84
  -1  13  -1    8.28    1.08
  -1 -13   1    6.04    0.91
   1  13   1    5.51    0.83
  -1 -13   1    8.70    0.97
   1 -13  -1    5.46    0.76
   1  13   1    7.45    0.90
   1 -13  -1    8.08    1.02
  -3 -13  -1   22.95    1.61
   3  13  -1   19.05    1.41
  -3  13   1   20.00    1.38
   3 -13   1   22.39    1.26
   3  13  -1   21.73    1.18
  -3 -13  -1   23.03    1.05
   3 -13   1   22.66    1.46
  -3  13   1   20.09    1.27
  -3 -13   1   22.19    1.59
  -3  13  -1   22.47    1.39
  -3 -13   1   21.72    1.15
   3  13   1   23.65    1.30
   3 -13  -1   22.35    1.31
   3  13   1   22.35    1.49
   3 -13  -1   20.25    1.38
  -3  13  -1   22.15    1.37
  -5  13   1   13.89    1.06
  -5  13   1   11.56    1.38
   5 -13   1   13.28    0.90
  -5 -13  -1   15.00    1.67
   5  13  -1   14.06    1.61
   5  13  -1   13.33    0.97
   5 -13   1   16.06    1.67
  -5  13  -1   12.89    1.37
  -5 -13   1   13.11    0.91
   5 -13  -1   14.59    1.00
  -5 -13   1    8.00    1.22
   5 -13  -1   14.43    1.52
   5  13   1   16.04    1.14
   5  13   1   13.09    1.45
  -5  13  -1   13.62    1.50
   7  13  -1    0.37    0.38
   7 -13   1    0.18    0.33
  -7  13   1    0.20    0.25
   7  13  -1   -0.15    0.26
  -7  13   1   -0.02    0.36
  -7 -13  -1    0.00    0.34
   7  13   1   -0.20    0.26
  -7 -13   1    0.05    0.40
  -7  13  -1   -0.10    0.22
   7 -13  -1    0.11    0.37
   7  13   1    0.29    0.40
  -7  13  -1    0.37    0.39
  -9  13   1    4.91    1.05
  -9 -13  -1    7.81    1.40
   9  13  -1    4.51    0.98
   9 -13   1    5.33    1.09
  -9  13  -1    5.49    1.21
  -9 -13   1    4.55    1.03
   9  13   1    5.83    1.02
  -9  13  -1    5.52    0.94
   9  13   1    6.32    1.20
   9 -13  -1    5.24    1.09
 -11 -13  -1    0.67    0.61
  11  13  -1    1.24    0.59
  11 -13   1    1.08    0.53
 -11  13   1    0.97    0.61
 -11 -13   1    1.66    0.72
  11  13   1    0.01    0.55
 -11  13  -1    2.05    0.84
  11 -13  -1    0.38    0.46
  13  13  -1    0.60    0.59
 -13 -13  -1    0.85    0.66
  13 -13   1   -1.31    0.41
 -13  13   1   -0.42    0.49
 -13  13  -1   -0.02    0.51
  13  13   1   -0.66    0.58
  13 -13  -1    0.23    0.48
 -13 -13   1   -0.26    0.50
   1 -15   1   13.56    1.11
  -1  15   1   13.32    1.46
  -1 -15  -1   13.77    0.97
  -1  15   1   14.30    1.14
   1 -15   1   13.58    1.15
  -1 -15  -1   12.97    1.46
   1  15  -1   13.79    1.01
   1  15  -1   14.40    1.50
   1 -15  -1   15.21    1.24
  -1  15  -1   14.22    1.49
   1 -15  -1   12.46    1.03
  -1  15  -1   13.37    1.04
   1  15   1   14.00    1.07
   1  15   1   11.08    1.28
  -1 -15   1   12.94    1.02
  -1 -15   1   13.74    1.53
   3 -15   1   -0.28    0.29
   3 -15   1    0.77    0.36
   3  15  -1    0.49    0.29
  -3 -15  -1    0.85    0.52
   3  15  -1    0.70    0.44
  -3  15   1    0.80    0.42
  -3  15   1    1.03    0.43
   3  15   1   -0.22    0.25
   3 -15  -1    0.42    0.35
   3 -15  -1    0.41    0.35
   3  15   1    1.03    0.48
  -3  15  -1    0.50    0.33
  -3 -15   1    1.15    0.36
  -3  15  -1    0.92    0.41
  -3 -15   1    0.82    0.49
   5 -15   1    3.02    0.74
  -5  15   1    4.05    0.79
   5  15  -1    3.06    0.76
  -5 -15  -1    3.10    0.84
   5  15  -1    5.35    0.82
  -5  15   1    4.91    0.97
  -5  15  -1    4.90    0.90
  -5 -15   1    3.35    0.94
   5 -15  -1    4.89    0.93
   5 -15  -1    3.18    0.64
  -5  15  -1    3.94    0.83
   5  15   1    4.69    0.85
   5  15   1    3.46    0.81
  -7 -15  -1    1.93    0.77
   7 -15   1    2.50    0.73
  -7  15   1    3.82    0.91
   7  15  -1    3.93    0.95
   7  15   1    2.65    0.67
   7  15   1    3.50    0.89
  -7  15  -1    3.31    0.74
  -7  15  -1    3.01    0.80
   7 -15  -1    3.14    0.86
  -7 -15   1    3.73    1.00
  -9  15   1    0.35    0.44
  -9 -15  -1    0.13    0.69
   9  15  -1    1.13    0.64
   9 -15   1    0.30    0.47
   9  15   1   -0.25    0.41
   9 -15  -1   -0.28    0.36
  -9  15  -1    0.43    0.47
  -9 -15   1    0.60    0.66
 -11 -15  -1    4.16    1.21
  11 -15   1    2.56    0.88
  11  15  -1    5.30    1.25
 -11  15   1    4.73    1.16
  11  15   1    5.22    1.23
 -11 -15   1    5.06    1.34
 -11  15  -1    6.36    1.34
  11 -15  -1    5.70    1.22
 -13 -15  -1    0.88    0.80
  13 -15   1    1.08    0.78
  13  15  -1    1.82    0.76
 -13  15   1    0.52    0.67
  13 -15  -1    0.36    0.68
 -13 -15   1    1.97    0.89
 -13  15  -1    2.12    0.93
  13  15   1    0.70    0.66
  -1  17   1    5.84    0.95
   1  17  -1    5.65    1.03
  -1  17   1    8.49    1.21
  -1 -17  -1    5.60    1.07
  -1 -17  -1    9.04    1.05
   1 -17   1    6.48    0.97
   1 -17   1    5.79    1.00
   1  17  -1    8.90    1.08
  -1  17  -1    7.85    1.01
   1  17   1    5.15    0.97
   1 -17  -1    5.77    0.89
  -1 -17   1    7.18    0.96
  -1 -17   1    6.77    1.15
   1 -17  -1    6.29    1.02
  -1  17  -1    7.27    1.18
   1  17   1    7.75    1.08
   3 -17   1    3.35    0.82
  -3  17   1    2.55    0.72
   3 -17   1    2.54    0.62
   3  17  -1    2.28    0.66
   3  17  -1    1.92    0.53
  -3  17   1    3.76    0.87
  -3 -17  -1    1.92    0.73
   3  17   1    1.56    0.49
   3 -17  -1    2.13    0.62
  -3  17  -1    1.72    0.61
  -3 -17   1    1.34    0.66
   3  17   1    2.15    0.69
  -3  17  -1    2.19    0.60
   3 -17  -1    1.73    0.58
  -5 -17  -1    6.01    1.30
   5  17  -1    4.38    1.03
  -5  17   1    5.59    1.07
   5 -17   1    4.98    1.01
  -5  17   1    6.48    1.07
   5 -17  -1    6.01    1.15
  -5  17  -1    3.92    0.87
  -5 -17   1    5.20    1.14
   5  17   1    5.17    0.86
  -5  17  -1    4.36    0.85
   5  17   1    3.50    0.84
  -7 -17  -1    0.45    0.60
   7  17  -1    1.50    0.64
   7 -17   1    0.77    0.60
  -7  17   1    0.43    0.45
  -7 -17   1    0.80    0.69
   7  17   1    0.89    0.57
  -7  17  -1    0.85    0.51
  -7  17  -1    0.18    0.33
   7 -17  -1   -0.14    0.41
   9 -17   1    1.73    0.77
  -9 -17  -1    2.84    1.05
  -9  17   1    2.43    0.89
   9  17  -1    2.67    0.83
   9 -17  -1    1.57    0.69
  -9 -17   1    3.80    1.19
   9  17   1    2.90    0.93
  -9  17  -1    2.35    0.84
 -11 -17  -1   26.06    3.02
 -11  17   1   18.67    2.55
  11 -17   1   23.07    2.69
  11  17  -1   24.31    2.76
 -11  17  -1   18.76    2.40
 -11 -17   1   27.89    3.05
  11 -17  -1   23.05    2.68
  11  17   1   19.74    2.47
 -13 -17  -1    4.82    1.33
  13  17  -1    5.46    1.45
  13 -17   1    2.95    1.14
 -13  17   1    3.45    1.16
 -13  17  -1    3.20    1.11
 -13 -17   1    4.32    1.47
  13  17   1    4.52    1.26
  13 -17  -1    6.41    1.58
   1 -19   1    8.85    1.24
  -1 -19  -1    7.02    1.30
  -1  19   1    9.36    1.40
   1 -19   1    6.52    1.13
  -1  19   1    6.73    1.08
   1  19  -1    8.85    1.42
  -1  19  -1    6.28    1.13
   1  19   1    7.21    1.19
   1 -19  -1    6.99    1.07
   1 -19  -1    7.50    1.20
   1  19   1    6.62    1.01
  -1  19  -1   10.57    1.33
  -1 -19   1    7.01    1.07
  -1 -19   1    6.68    1.26
   3 -19   1    8.55    1.24
   3 -19   1    9.78    1.34
  -3  19   1   10.36    1.45
  -3 -19  -1   12.69    1.78
  -3  19   1    8.81    1.29
   3  19  -1    9.65    1.45
  -3 -19   1   12.29    1.81
   3  19   1   10.85    1.35
  -3  19  -1   11.75    1.51
   3 -19  -1   10.02    1.34
  -3  19  -1   10.42    1.43
   3  19   1   11.31    1.57
   3 -19  -1   10.47    1.37
   5 -19   1   15.58    1.88
  -5 -19  -1   19.49    2.39
   5  19  -1   16.06    1.97
  -5  19   1   13.75    1.69
   5  19   1   14.53    1.88
  -5 -19   1   20.10    2.35
   5 -19  -1   18.29    1.96
  -5  19  -1   18.86    2.00
  -5  19  -1   15.15    1.75
   7  19  -1   10.70    1.70
  -7 -19  -1   13.80    2.11
  -7  19   1   10.65    1.62
   7 -19   1   12.56    1.74
  -7  19  -1    9.20    1.49
   7 -19  -1   14.49    1.90
   7  19   1    9.85    1.58
  -7 -19   1   10.63    1.78
   9  19  -1   28.80    2.94
   9 -19   1   28.46    2.87
  -9  19   1   28.70    2.35
  -9 -19  -1   29.28    2.54
  -9  19  -1   29.68    2.37
   9  19   1   22.13    2.53
  -9 -19   1   37.03    2.93
   9 -19  -1   32.40    2.55
  11 -19   1   15.29    2.22
  11  19  -1   15.80    2.17
 -11 -19  -1   19.07    2.73
 -11  19   1   12.65    1.99
  11  19   1   14.49    2.21
 -11  19  -1   16.53    2.38
 -11 -19   1   19.77    2.64
  11 -19  -1   17.79    2.40
   1 -21   1    7.95    1.23
  -1 -21  -1    4.42    1.06
   1  21  -1    5.30    1.12
  -1  21   1    8.20    1.29
  -1  21   1    7.60    1.31
   1 -21   1    6.63    1.18
  -1  21  -1    8.75    1.42
   1 -21  -1    6.51    1.21
   1 -21  -1    6.22    1.02
  -1 -21   1    6.37    1.32
   1  21   1    6.09    1.20
   3 -21   1   20.55    2.02
  -3 -21  -1   17.54    2.19
  -3  21   1   19.85    1.66
   3  21  -1   21.47    2.39
  -3  21   1   21.60    1.78
  -3  21  -1   21.79    1.68
   3  21   1   21.68    1.84
  -3 -21   1   26.14    2.73
   3 -21  -1   23.52    1.77
  -3  21  -1   21.54    1.77
   3 -21  -1   18.28    1.91
   5  21  -1   22.68    2.50
  -5 -21  -1   26.82    2.90
  -5  21   1   18.31    2.09
   5 -21   1   18.05    2.07
   5  21   1   21.10    2.42
   5 -21  -1   24.30    1.96
  -5 -21   1   22.20    2.69
  -5  21  -1   24.23    1.93
  -5  21  -1   22.41    1.79
  -7  21   1   23.80    2.64
  -7 -21  -1   23.81    2.76
   7 -21   1   22.53    2.49
   7  21  -1   22.02    2.46
   7 -21  -1   23.73    2.55
  -7  21  -1   27.25    2.17
   7  21   1   23.77    2.63
  -7 -21   1   25.24    2.93
  -9  21   1    6.88    1.51
   9 -21   1   12.24    1.96
   9  21  -1   10.53    1.86
  -9 -21  -1   10.29    1.99
  -9  21  -1    8.81    1.68
   9  21   1   11.24    1.92
   9 -21  -1   15.20    2.18
  -9 -21   1   13.90    2.26
 -11 -21  -1   12.90    2.33
 -11  21   1    8.68    1.76
  11 -21   1    9.36    1.89
  11  21  -1    6.61    1.55
 -11  21  -1    7.03    1.49
  11  21   1   10.27    2.04
  11 -21  -1    7.36    1.53
 -11 -21   1    7.03    1.67
  -1  23   1    0.90    0.66
   1 -23   1    0.66    0.59
  -1 -23  -1    0.34    0.56
   1  23  -1    1.26    0.78
  -1  23  -1    0.88    0.70
   1  23   1    0.14    0.59
   1 -23  -1    1.40    0.74
  -1 -23   1    2.63    0.98
   3 -23   1    7.78    1.28
  -3 -23  -1    6.92    1.45
   3  23  -1    7.09    1.41
  -3  23   1    7.86    1.29
   3 -23  -1    9.63    1.52
  -3 -23   1    9.98    1.73
   3  23   1    7.46    1.42
  -3  23  -1    8.67    1.41
  -5  23   1    2.96    0.86
  -5 -23  -1    6.78    1.61
   5  23  -1    3.93    1.00
   5 -23   1    4.97    1.14
  -5 -23   1    6.89    1.51
   5  23   1    4.32    1.11
  -5  23  -1    5.56    1.13
   5 -23  -1    3.31    0.97
   7  23  -1   21.78    2.66
  -7  23   1   16.53    2.20
   7 -23   1   24.42    2.70
  -7 -23  -1   24.00    2.88
  -7 -23   1   22.35    2.77
  -7  23  -1   20.63    2.43
   7  23   1   22.69    2.65
   7 -23  -1   28.83    2.39
  -9  23   1    1.68    0.86
   9 -23   1    4.39    1.23
  -9 -23  -1    2.59    1.32
   9  23  -1    2.95    1.05
   9  23   1    1.72    0.87
  -9  23  -1    2.30    0.93
  -9 -23   1    3.32    1.40
   9 -23  -1    4.83    1.34
   1 -25   1    7.27    1.47
  -1 -25  -1    7.87    1.63
  -1  25   1    6.70    1.43
   1  25  -1    6.85    1.45
   1 -25  -1    7.92    1.57
   1  25   1    9.01    1.66
  -1 -25   1    7.41    1.52
  -1  25  -1    7.04    1.41
   3  25  -1   -0.42    0.50
  -3 -25  -1    0.35    0.85
   3 -25   1    0.08    0.53
  -3  25  -1    0.32    0.55
   3  25   1   -0.47    0.48
  -3 -25   1   -0.14    0.66
   5 -25   1    2.18    0.76
   5  25  -1    1.93    0.95
  -5 -25  -1    2.03    1.15
  -5  25   1    1.63    0.74
   5  25   1    2.70    1.00
   5 -25  -1    2.01    0.93
  -5 -25   1    1.51    0.89
   7  25  -1   -0.73    0.60
   7 -25   1    0.09    0.70
  -7  25   1    1.75    0.80
  -7 -25  -1    1.41    0.98
   7  25   1    0.35    0.58
   7 -25  -1   -0.06    0.66
  -7 -25   1    0.28    0.83
  -9  25   1    1.92    0.81
  -9  25  -1    1.76    0.93
  -1 -27  -1    0.66    0.83
   1  27  -1    0.41    0.80
   1  27   1   -0.43    0.61
  -1  27  -1    1.36    0.84
  -1 -27   1    1.17    0.80
  -3 -27  -1    2.02    1.07
   3  27  -1    1.77    0.93
  -3 -27   1    2.26    1.02
   3  27   1    4.02    1.14
  -5 -27  -1    0.20    1.02
   5 -27   1    0.25    0.62
   5  27  -1    0.25    0.71
  -5 -27   1   -0.69    0.81
   5  27   1    0.23    0.68
   5 -27  -1   -0.47    0.65
   7 -27   1   -0.20    0.74
   7 -27  -1    0.03    0.77
   1  29  -1   -0.04    0.76
  -1 -29  -1   -0.68    0.85
  -1 -29   1    0.13    0.88
   1  29   1    1.08    0.98
   3  29  -1    0.55    0.78
  -3 -29  -1    2.20    1.20
  -3 -29   1    1.83    1.11
   3  29   1    0.05    0.83
   0   0   2   -0.23    0.06
   0   0  -2   -0.19    0.06
   0   0   2   -0.19    0.06
   0   0  -2   -0.10    0.06
  -2   0   2  176.41    3.66
  -2   0   2  172.05    3.42
  -2   0   2  174.11    3.55
   2   0   2  171.84    3.42
  -2   0   2  171.24    3.61
  -2   0  -2  175.04    3.42
  -2   0  -2  176.82    3.69
  -2   0  -2  179.74    3.67
  -4   0   2   -0.27    0.14
  -4   0   2   -0.18    0.15
  -4   0  -2   -0.34    0.16
  -4   0   2   -0.15    0.14
   4   0   2   -0.36    0.11
  -4   0  -2   -0.17    0.15
   4   0   2   -0.02    0.15
  -4   0   2   -0.20    0.16
  -4   0  -2   -0.10    0.13
  -6   0  -2   11.56    0.94
   6   0   2   12.66    0.90
  -6   0   2   12.49    0.84
   6   0   2   12.47    0.86
  -6   0   2   12.99    0.98
  -6   0   2   10.29    0.87
  -6   0  -2    9.59    1.03
  -6   0   2    8.87    0.77
  -6   0  -2   10.54    0.70
   8   0  -2   -0.17    0.23
  -8   0   2   -0.07    0.17
   8   0  -2   -0.20    0.34
   8   0   2   -0.20    0.18
  -8   0  -2    0.12    0.25
  -8   0  -2   -0.14    0.14
  -8   0   2   -0.17    0.19
   8   0   2    0.07    0.24
  -8   0  -2   -0.13    0.24
  -8   0   2   -0.46    0.18
 -10   0  -2   28.81    1.96
  10   0   2   27.06    1.69
  10   0  -2   27.29    1.82
  10   0   2   31.86    1.88
 -10   0   2   28.32    1.90
 -10   0  -2   27.49    1.86
 -10   0   2   27.19    1.75
  10   0  -2   30.68    1.95
 -12   0  -2   -0.16    0.40
  12   0   2   -0.34    0.26
 -12   0   2    0.05    0.33
  12   0   2    0.36    0.36
 -12   0  -2   -0.14    0.41
  12   0  -2   -0.50    0.30
  12   0  -2   -0.12    0.34
 -12   0   2   -0.15    0.37
  14   0  -2    4.95    1.15
 -14   0  -2    5.94    1.24
 -14   0   2    4.68    1.13
  14   0  -2    6.29    1.45
  14   0   2    5.91    1.35
  16   0   2   -0.45    0.60
   0  -2  -2  446.79    8.01
   0  -2  -2  417.25    7.61
   0   2   2  416.88    7.55
   0   2   2  421.89    7.80
   0   2  -2  421.53    7.80
   0  -2   2  435.02    7.73
  -2   2   2  175.06    3.46
  -2  -2  -2  185.71    3.91
  -2  -2  -2  188.96    3.87
  -2   2   2  178.87    3.85
  -2   2   2  184.48    3.87
   2   2  -2  184.49    3.79
   2  -2   2  181.73    3.79
   2  -2  -2  187.96    3.81
   2   2   2  183.36    3.84
   2   2   2  180.70    3.46
  -2   2  -2  183.67    3.86
  -2  -2   2  190.38    4.00
  -2  -2   2  181.34    3.57
  -2   2  -2  183.90    3.86
   2   2   2  179.10    3.35
  -2  -2   2  181.79    3.71
   4  -2   2  126.63    3.14
  -4   2   2  124.81    2.90
  -4  -2  -2  121.34    3.22
  -4   2   2  121.64    3.21
  -4  -2  -2  115.54    3.01
   4  -2   2  122.80    3.23
  -4   2   2  121.02    3.20
   4   2   2  123.00    3.20
  -4   2  -2  123.65    3.25
  -4   2  -2  121.57    3.14
  -4  -2   2  123.89    3.04
  -4  -2   2  124.95    3.21
   4  -2  -2  121.77    2.95
  -4  -2   2  125.98    3.04
  -4   2  -2  122.42    2.52
   4   2   2  121.54    2.86
   4   2   2  125.40    2.79
  -4  -2   2  126.71    3.11
   6  -2   2   30.92    1.56
  -6   2   2   29.07    1.34
   6  -2   2   33.75    1.55
  -6   2   2   33.24    1.63
  -6  -2  -2   30.28    1.36
  -6  -2  -2   30.09    1.57
   6  -2  -2   27.82    1.26
   6  -2  -2   30.76    1.64
  -6  -2   2   32.52    1.46
  -6   2  -2   30.47    1.05
   6   2   2   30.86    1.34
  -6  -2   2   30.23    1.47
   6   2   2   28.87    1.29
  -6   2  -2   31.86    1.56
  -6  -2   2   31.98    1.50
  -6   2  -2   28.36    1.56
  -6  -2   2   31.54    1.51
  -8  -2  -2   70.64    2.49
   8  -2   2   70.61    2.70
   8  -2   2   69.03    2.80
  -8   2   2   69.97    2.90
  -8   2   2   75.90    2.67
  -8  -2  -2   73.46    2.89
  -8  -2   2   73.40    2.70
   8   2   2   72.34    2.52
  -8  -2   2   73.39    2.68
  -8  -2   2   67.52    2.68
   8  -2  -2   73.60    2.44
   8  -2  -2   75.43    3.00
   8   2   2   71.24    2.57
  -8   2  -2   69.43    2.76
  -8   2  -2   70.74    2.09
  -8   2  -2   72.87    2.96
  -8  -2   2   72.37    2.77
   8  -2  -2   71.71    2.86
 -10  -2  -2   -0.12    0.30
  10  -2   2    0.27    0.31
  10  -2   2    0.04    0.29
  10   2  -2    0.43    0.32
 -10   2   2   -0.07    0.26
 -10   2   2   -0.40    0.27
  10   2  -2   -0.03    0.35
  10   2   2    0.26    0.29
  10   2   2    0.03    0.24
 -10   2  -2    0.12    0.40
 -10  -2   2    0.41    0.27
 -10  -2   2    0.01    0.26
  10  -2  -2    0.42    0.33
  10  -2  -2    0.03    0.32
  10   2   2    0.04    0.40
 -10   2  -2    0.38    0.31
 -10  -2   2   -0.21    0.22
 -12   2   2   14.50    1.85
 -12  -2  -2   14.08    1.84
  12  -2   2   13.63    1.69
  12  -2   2   14.62    1.71
  12   2  -2   17.16    1.88
 -12   2   2   14.90    1.73
  12   2  -2   15.16    1.75
  12  -2  -2   12.26    1.65
  12  -2  -2   12.59    1.74
 -12   2  -2   12.83    1.66
 -12   2  -2   15.99    2.04
 -12  -2   2   17.91    1.91
  12   2   2   14.59    2.00
 -12  -2   2   13.15    1.71
 -14   2   2    4.05    1.10
 -14  -2  -2    2.04    0.70
 -14   2  -2    2.37    0.72
 -14  -2   2    3.65    0.97
  14  -2  -2    3.22    0.88
  14   2   2    2.86    1.00
 -14   2  -2    4.02    1.10
  14  -2  -2    3.56    0.97
  16  -2   2   24.03    3.02
 -16   2   2   21.16    2.69
 -16  -2  -2   22.73    2.67
  16   2  -2   21.90    2.69
  16   2   2   19.10    2.53
   0   4   2    0.22    0.18
   0   4  -2    0.05    0.09
   0  -4  -2   -0.13    0.09
   0  -4   2   -0.05    0.14
   0   4  -2    0.03    0.16
   0   4   2   -0.16    0.09
   0  -4  -2    0.20    0.12
   0  -4  -2    0.19    0.17
   0  -4   2    0.07    0.15
   2  -4   2   60.50    1.42
  -2  -4  -2   64.52    1.90
   2   4  -2   65.42    1.51
   2   4  -2   68.61    1.92
  -2  -4  -2   66.35    1.97
  -2   4   2   67.50    1.92
   2  -4   2   65.78    1.90
  -2   4   2   68.63    1.55
   2  -4  -2   68.17    1.78
  -2  -4   2   66.60    1.99
   2  -4  -2   67.57    2.01
  -2  -4   2   66.84    1.73
   2  -4  -2   67.86    1.96
   2   4   2   67.79    1.85
  -2   4  -2   67.34    1.88
  -2   4  -2   66.65    1.85
  -4   4   2    0.05    0.21
  -4  -4  -2    0.43    0.25
  -4  -4  -2    0.03    0.22
   4  -4   2    0.09    0.18
  -4   4   2    0.03    0.13
  -4   4  -2    0.21    0.23
   4  -4  -2    0.00    0.22
   4  -4  -2   -0.08    0.12
  -4  -4   2    0.17    0.23
  -4  -4   2    0.05    0.21
   4  -4  -2    0.10    0.21
  -4   4  -2    0.05    0.19
   4   4   2    0.00    0.16
  -4  -4   2   -0.02    0.12
   6  -4   2   23.37    0.78
  -6  -4  -2   24.59    1.34
  -6  -4  -2   22.69    1.41
  -6   4   2   25.40    1.45
   6  -4   2   24.05    1.38
  -6   4   2   24.29    1.20
   6  -4   2   22.91    1.40
   6  -4  -2   23.33    1.43
  -6  -4   2   24.26    1.23
   6   4   2   24.03    1.35
  -6  -4   2   26.00    1.42
  -6   4  -2   22.91    1.43
   6   4   2   22.61    1.05
   6  -4  -2   24.42    1.10
  -6   4  -2   23.53    1.30
  -6  -4   2   22.27    1.35
   6   4   2   21.93    1.05
   6  -4  -2   23.41    1.47
  -6  -4   2   21.38    1.20
  -8   4   2   18.24    1.17
   8  -4   2   16.61    1.33
  -8  -4  -2   17.23    1.25
   8  -4   2   18.57    1.35
  -8   4   2   17.73    1.39
  -8  -4  -2   18.35    1.42
  -8   4  -2   15.90    1.23
   8  -4  -2   16.90    1.01
   8   4   2   20.19    1.43
  -8   4  -2   20.14    1.50
   8   4   2   17.44    1.10
  -8  -4   2   16.52    1.28
  -8  -4   2   18.06    1.22
  -8  -4   2   15.23    1.18
  -8  -4   2   14.86    1.20
   8  -4  -2   17.67    1.41
   8  -4  -2   20.03    1.50
   8   4   2   17.67    1.08
 -10   4   2    7.28    1.24
 -10  -4  -2   11.69    1.53
 -10   4   2    7.50    1.03
  10  -4   2    9.81    1.41
 -10  -4  -2    9.37    1.21
  10  -4   2    9.12    1.30
 -10   4  -2   13.10    1.53
 -10  -4   2    9.84    1.25
 -10  -4   2   12.22    1.52
  10  -4  -2   12.38    1.61
  10   4   2   11.51    1.36
  10  -4  -2   10.65    1.47
 -10  -4   2    9.79    1.29
 -10   4  -2    9.17    1.42
  10   4   2   10.70    1.53
  12  -4   2   -0.14    0.37
 -12  -4  -2    0.44    0.47
 -12   4   2    0.53    0.48
  12   4  -2    1.01    0.63
  12  -4   2    1.50    0.56
  12  -4  -2    0.89    0.53
 -12  -4   2    0.72    0.53
 -12   4  -2    1.26    0.53
  12   4   2    0.29    0.51
 -12   4  -2    1.01    0.58
  12  -4  -2    0.89    0.56
  14  -4   2    0.17    0.47
 -14  -4  -2   -0.70    0.43
 -14   4   2   -0.59    0.46
  14   4  -2    0.36    0.58
  14  -4  -2    0.64    0.77
  14   4   2    1.48    0.70
 -14  -4   2    0.25    0.55
 -14   4  -2    0.74    0.58
 -14   4  -2    1.56    0.56
  14  -4  -2   -0.22    0.52
 -16  -4  -2    0.54    0.63
  16   4  -2    1.35    0.79
 -16   4   2    0.44    0.72
  16  -4  -2    0.55    0.63
  16   4   2    0.77    0.67
 -16   4  -2    0.85    0.71
   0   6   2   21.18    0.89
   0   6   2   21.00    0.95
   0  -6  -2   20.72    1.01
   0  -6   2   20.87    0.94
   0  -6  -2   21.21    0.82
   0   6  -2   21.33    0.77
   0  -6   2   22.36    1.00
   0   6  -2   22.28    1.02
   2   6  -2    6.17    0.38
  -2   6   2    7.12    0.47
  -2  -6  -2    7.20    0.79
   2  -6   2    5.77    0.63
  -2  -6  -2    7.32    0.77
  -2   6   2    6.55    0.73
  -2  -6  -2    5.79    0.29
   2   6  -2    5.08    0.61
   2  -6   2    4.88    0.38
   2  -6  -2    6.64    0.75
   2  -6  -2    6.00    0.60
   2   6   2    5.79    0.62
  -2  -6   2    5.31    0.45
  -2   6  -2    5.53    0.64
   2  -6  -2    5.17    0.63
  -2  -6   2    7.07    0.78
  -2   6  -2    6.67    0.67
  -4   6   2    6.88    0.52
   4  -6   2    7.01    0.35
  -4  -6  -2    7.95    0.40
   4  -6   2    6.64    0.81
  -4  -6  -2    8.33    0.96
  -4   6   2    7.26    0.88
  -4  -6  -2    7.55    0.87
   4   6  -2    8.49    0.93
   4   6  -2    7.70    0.55
  -4  -6   2    7.02    0.85
  -4   6  -2    7.60    0.81
  -4  -6   2    6.94    0.56
   4  -6  -2    7.22    0.89
  -4   6  -2    8.17    0.93
   4  -6  -2    6.27    0.88
   4   6   2    8.79    0.87
   4  -6  -2    7.94    0.58
  -6   6   2   15.10    1.19
   6   6  -2   15.03    0.96
   6  -6   2   14.54    1.12
  -6  -6  -2   16.15    1.21
   6  -6   2   13.82    0.51
  -6   6   2   13.85    0.89
  -6  -6  -2   15.09    1.13
   6  -6  -2    9.28    1.17
  -6  -6   2   14.15    1.13
   6   6   2   16.54    1.11
  -6  -6   2   15.30    1.14
   6  -6  -2   15.31    1.22
  -6   6  -2   16.02    1.21
  -6   6  -2   14.78    1.05
   6  -6  -2   15.48    0.87
  -6  -6   2   14.14    0.91
   8  -6   2    9.28    1.24
   8  -6   2    8.06    1.21
   8   6  -2   10.86    1.19
  -8  -6  -2   10.23    1.31
  -8   6   2    9.12    1.03
  -8   6   2   10.63    1.39
  -8  -6  -2    9.86    1.20
  -8   6  -2    7.69    1.03
  -8  -6   2   10.69    0.89
  -8   6  -2    9.05    1.25
   8  -6  -2    7.71    1.17
   8  -6  -2   10.08    0.77
   8   6   2    9.20    1.17
   8   6   2    9.77    0.76
   8  -6  -2    6.17    1.04
  -8  -6   2   10.16    1.27
   8   6   2    9.69    0.77
  -8  -6   2    8.81    1.17
  10  -6   2    2.60    0.75
 -10   6   2    3.27    0.71
 -10  -6  -2    2.92    0.73
  10   6  -2    2.06    0.64
  10  -6   2    1.77    0.57
 -10  -6  -2    2.24    0.69
 -10   6   2    1.83    0.63
  10  -6  -2    2.05    0.68
  10   6   2    2.92    0.80
 -10   6  -2    2.50    0.72
 -10  -6   2    2.35    0.63
 -10   6  -2    2.73    0.81
 -10  -6   2    2.93    0.69
  10  -6  -2    1.59    0.62
 -10  -6   2    3.44    0.86
  12  -6   2   11.04    1.57
  12   6  -2    7.77    1.29
 -12   6   2   10.55    1.63
 -12  -6  -2    7.98    1.40
 -12  -6   2   10.19    1.49
 -12   6  -2    8.49    1.54
  12  -6  -2   10.19    1.53
  12   6   2    8.89    1.50
 -12   6  -2    8.06    1.31
  12  -6  -2    9.91    1.65
 -12  -6   2    9.05    1.36
 -14   6   2    1.18    0.70
 -14  -6  -2    1.75    0.77
  14  -6   2    1.94    0.68
  14   6  -2    0.12    0.54
 -14  -6   2    1.31    0.63
  14  -6  -2    1.89    0.80
 -14   6  -2    0.98    0.73
  14   6   2    0.77    0.64
  14  -6  -2    1.21    0.64
 -16  -6  -2    1.32    0.96
  16  -6  -2    0.96    0.68
  16   6   2    0.20    0.69
  16  -6  -2    0.09    0.55
   0   8  -2   -0.08    0.17
   0  -8   2   -0.04    0.21
   0   8   2   -0.15    0.15
   0  -8  -2    0.19    0.23
   0   8  -2   -0.12    0.13
   0  -8   2    0.01    0.18
   0   8   2   -0.01    0.15
   0  -8  -2    0.02    0.14
   2   8  -2   -0.02    0.16
   2  -8   2    0.09    0.19
  -2   8   2    0.17    0.18
  -2   8   2    0.00    0.20
  -2  -8  -2   -0.07    0.09
   2   8  -2    0.23    0.24
   2  -8   2    0.05    0.15
  -2  -8  -2    0.19    0.22
  -2  -8   2   -0.13    0.21
   2  -8  -2   -0.26    0.17
   2  -8  -2   -0.01    0.17
   2  -8  -2   -0.19    0.15
  -2   8  -2   -0.32    0.15
  -2  -8   2   -0.03    0.14
  -2   8  -2    0.33    0.21
   2   8   2   -0.22    0.17
   2   8   2    0.20    0.23
  -4   8   2    1.69    0.36
  -4  -8  -2    1.08    0.39
   4  -8   2    1.79    0.46
   4   8  -2    1.84    0.37
  -4  -8  -2    1.33    0.48
  -4  -8  -2    1.68    0.23
   4  -8   2    1.76    0.29
   4   8  -2    1.39    0.40
  -4   8   2    2.16    0.57
   4  -8  -2    1.36    0.35
  -4   8  -2    1.61    0.47
   4   8   2    1.34    0.41
  -4  -8   2    1.61    0.51
   4  -8  -2    1.67    0.49
  -4  -8   2    1.99    0.40
  -4   8  -2    1.77    0.45
   4  -8  -2    1.27    0.44
  -6   8   2    0.28    0.30
   6   8  -2    0.37    0.31
  -6  -8  -2    0.04    0.31
   6   8  -2    0.11    0.19
  -6  -8  -2    0.01    0.14
  -6   8   2    0.22    0.17
   6  -8   2    0.15    0.22
   6  -8   2    0.36    0.13
  -6  -8  -2    0.08    0.29
  -6   8  -2    0.24    0.21
   6   8   2    0.57    0.33
   6  -8  -2    0.51    0.39
   6  -8  -2    0.46    0.23
   6  -8  -2    0.26    0.35
  -6   8  -2    0.49    0.35
  -6  -8   2   -0.23    0.23
  -6  -8   2    0.36    0.21
   8   8  -2    0.77    0.34
   8  -8   2    0.67    0.46
  -8   8   2    0.85    0.33
  -8  -8  -2    0.97    0.51
  -8  -8  -2    1.86    0.61
  -8   8   2    2.02    0.69
  -8   8  -2    1.10    0.47
  -8  -8   2    1.35    0.55
   8  -8  -2    1.26    0.54
   8   8   2    1.04    0.41
  -8  -8   2    0.47    0.28
  -8  -8   2    0.99    0.49
   8  -8  -2    1.54    0.52
  -8   8  -2    1.15    0.52
 -10  -8  -2    2.54    0.76
 -10  -8  -2    2.94    0.81
  10  -8   2    2.37    0.79
  10   8  -2    1.35    0.54
 -10   8   2    3.01    0.86
  10  -8  -2    1.74    0.65
 -10  -8   2    2.40    0.77
  10  -8  -2    1.95    0.68
 -10  -8   2    1.16    0.53
 -10   8  -2    1.05    0.63
  10   8   2    1.64    0.57
 -10   8  -2    2.28    0.64
 -12   8   2    2.95    0.93
 -12  -8  -2    2.46    0.98
  12  -8   2    1.87    0.68
  12   8  -2    3.74    0.90
 -12   8  -2    4.26    1.19
  12  -8  -2    4.57    1.13
 -12   8  -2    3.26    0.86
 -12  -8   2    2.33    0.87
  12  -8  -2    2.89    0.88
 -12  -8   2    3.14    0.89
  12   8   2    3.85    0.85
  14  -8   2    0.93    0.61
 -14   8   2   -0.18    0.45
 -14  -8  -2    0.73    0.64
  14   8   2    1.10    0.72
 -14   8  -2    1.84    0.75
  14  -8  -2    0.52    0.54
  14  -8  -2    0.94    0.67
 -14  -8   2    0.43    0.66
  16  -8   2   -0.55    0.59
 -16  -8  -2    1.02    0.93
  16  -8  -2    0.36    0.69
   0 -10  -2   17.16    0.92
   0  10  -2   16.12    1.09
   0  10   2   18.01    1.06
   0  10  -2   16.82    0.89
   0 -10   2   16.75    1.09
   0 -10   2   16.61    1.01
   0  10   2   18.48    1.10
   0 -10  -2   18.34    1.15
   2  10  -2   18.65    0.90
   2 -10   2   19.49    1.19
  -2 -10  -2   20.94    0.85
  -2  10   2   19.41    1.20
   2 -10   2   18.62    1.01
  -2 -10  -2   19.58    1.30
   2  10  -2   19.98    1.24
  -2  10   2   20.12    1.07
  -2 -10   2   21.32    1.06
   2  10   2   18.14    1.15
   2 -10  -2   19.12    1.12
  -2  10  -2   18.52    1.06
   2  10   2   19.57    1.14
  -2 -10   2   18.73    1.28
   2 -10  -2   18.84    1.13
  -2  10  -2   21.17    1.22
   4 -10   2  216.88    5.59
  -4  10   2  216.27    4.99
  -4 -10  -2  214.63    4.30
   4  10  -2  216.36    4.81
   4 -10   2  222.97    4.77
  -4 -10  -2  222.44    5.82
   4  10  -2  224.20    5.68
  -4  10   2  217.91    5.62
   4  10   2  223.15    5.65
  -4 -10   2  208.34    5.80
   4 -10  -2  223.22    5.85
  -4  10  -2  216.47    5.36
   4 -10  -2  222.31    5.16
  -4 -10   2  214.71    4.85
  -4  10  -2  224.53    5.51
   4 -10  -2  216.17    5.61
   4  10   2  223.92    5.26
  -6  10   2   -0.17    0.16
   6  10  -2    0.32    0.27
   6  10  -2    0.04    0.19
  -6 -10  -2   -0.14    0.25
  -6 -10  -2    0.46    0.36
   6 -10   2    0.41    0.30
  -6  10   2    0.01    0.24
  -6  10  -2    0.11    0.28
  -6 -10   2    0.23    0.20
   6 -10  -2    0.35    0.23
  -6  10  -2    0.55    0.27
   6 -10  -2   -0.32    0.24
   6 -10  -2    0.10    0.28
  -6 -10   2   -0.14    0.29
   6  10   2   -0.12    0.23
  -8  10   2   28.08    1.53
   8  10  -2   31.19    1.98
  -8 -10  -2   33.29    2.09
   8  10  -2   31.12    1.62
  -8  10   2   27.55    1.94
  -8 -10  -2   30.16    2.00
   8 -10   2   29.28    1.94
   8 -10  -2   24.51    1.90
   8  10   2   29.97    1.79
  -8 -10   2   29.16    2.03
   8 -10  -2   28.65    1.96
  -8  10  -2   30.66    2.04
  -8  10  -2   27.11    1.68
 -10  10   2    0.00    0.41
 -10 -10  -2   -0.29    0.42
 -10 -10  -2   -0.72    0.39
  10  10  -2   -0.27    0.29
  10 -10   2   -0.25    0.34
 -10  10  -2    0.34    0.35
 -10 -10   2   -0.06    0.38
  10 -10  -2   -0.13    0.37
  10 -10  -2   -0.23    0.35
  10  10   2   -0.35    0.29
 -10  10  -2    0.12    0.45
 -12 -10  -2    5.02    1.21
 -12 -10  -2    4.54    1.07
  12 -10   2    5.22    1.13
 -12  10   2    5.08    1.20
  12 -10  -2    1.61    0.63
 -12 -10   2    5.19    1.12
  12 -10  -2    3.31    0.94
 -12  10  -2    2.82    0.89
  12  10   2    5.84    1.16
  14 -10   2    0.88    0.53
  14  10  -2    0.14    0.55
 -14 -10  -2    0.70    0.73
 -14  10   2    0.52    0.67
  14 -10  -2    0.01    0.54
  14  10   2    1.17    0.59
  14 -10  -2    0.69    0.63
 -14  10  -2    0.89    0.71
   0  12   2   -0.22    0.20
   0  12   2    0.22    0.23
   0  12  -2   -0.05    0.19
   0 -12  -2    0.27    0.26
   0  12  -2   -0.18    0.24
   0 -12   2   -0.05    0.22
   0 -12  -2   -0.16    0.17
   0 -12   2   -0.22    0.19
   2  12  -2  176.43    4.11
  -2 -12  -2  175.76    3.95
   2  12  -2  179.77    4.91
  -2  12   2  179.81    4.46
  -2  12   2  180.72    4.77
  -2 -12  -2  178.31    5.04
   2 -12   2  176.13    4.68
   2 -12   2  177.02    4.47
   2  12   2  166.68    4.67
   2  12   2  182.56    4.56
  -2 -12   2  169.47    4.27
   2 -12  -2  180.49    4.61
  -2 -12   2  177.49    5.03
   2 -12  -2  175.93    4.63
  -2  12  -2  176.49    4.51
  -2  12  -2  172.14    4.67
  -4  12   2    0.09    0.20
  -4  12   2    0.10    0.27
  -4 -12  -2    0.03    0.30
   4  12  -2    0.16    0.21
   4 -12   2    0.07    0.20
   4  12  -2    0.00    0.26
  -4 -12  -2    0.03    0.13
   4 -12   2    0.46    0.34
   4  12   2    0.46    0.29
  -4 -12   2   -0.09    0.13
   4  12   2    0.37    0.30
  -4  12  -2    0.28    0.25
   4 -12  -2    0.12    0.27
   4 -12  -2    0.03    0.25
  -4  12  -2    0.51    0.34
  -4 -12   2    0.01    0.29
  -6 -12  -2  115.35    4.21
   6  12  -2  109.71    3.24
   6 -12   2  109.61    3.97
   6  12  -2  115.51    4.06
  -6  12   2  115.38    4.04
  -6  12   2  113.39    3.38
  -6  12  -2  112.31    3.94
  -6 -12   2  111.89    3.16
   6 -12  -2  112.01    4.04
   6 -12  -2  113.35    4.18
   6  12   2  116.24    4.05
  -6  12  -2  111.62    3.67
   6 -12  -2  117.17    3.31
  -6 -12   2  112.63    4.17
   6  12   2  111.11    3.57
   8 -12   2    3.59    0.82
   8  12  -2    3.17    0.67
  -8  12   2    4.24    0.94
   8  12  -2    4.14    0.93
  -8 -12  -2    3.36    0.93
  -8 -12  -2    3.73    1.00
  -8 -12   2    5.93    1.22
   8 -12  -2    5.19    1.10
  -8  12  -2    5.37    1.07
   8 -12  -2    4.31    1.05
   8  12   2    5.70    1.02
  -8  12  -2    3.89    0.81
 -10 -12  -2   16.07    1.99
  10 -12   2   12.99    1.74
  10  12  -2   18.00    2.10
 -10  12   2   20.06    2.36
 -10 -12  -2   14.17    1.91
  10  12   2   15.64    1.74
  10 -12  -2   15.03    2.03
 -10 -12   2   18.02    2.15
 -10  12  -2   13.46    1.93
  10 -12  -2   14.77    1.94
 -10  12  -2   16.32    1.78
 -12  12   2    0.18    0.53
 -12 -12  -2    0.75    0.53
  12  12  -2    0.39    0.50
 -12 -12  -2    0.16    0.51
  12 -12   2   -0.06    0.50
  12  12   2    0.03    0.51
 -12 -12   2    0.15    0.45
  12 -12  -2    0.66    0.57
  12 -12  -2    0.62    0.56
 -12  12  -2   -0.47    0.48
  14  12  -2   22.84    2.63
 -14 -12  -2   24.44    2.98
 -14  12   2   20.82    2.78
  14 -12   2   23.71    2.75
  14 -12  -2   23.29    2.76
 -14  12  -2   22.19    2.82
   0 -14   2   68.23    2.71
   0  14   2   68.05    2.61
   0 -14  -2   70.08    2.80
   0 -14   2   65.65    2.46
   0  14  -2   67.34    2.33
   0  14   2   69.77    2.61
   0  14  -2   73.31    2.82
   0 -14  -2   70.13    2.36
  -2  14   2    1.76    0.57
   2  14  -2    2.12    0.63
  -2 -14  -2    2.48    0.65
   2  14  -2    2.21    0.45
   2 -14   2    2.25    0.53
   2 -14   2    2.17    0.55
  -2 -14  -2    2.86    0.49
  -2  14   2    3.22    0.66
  -2  14  -2    1.31    0.49
   2 -14  -2    2.43    0.58
   2 -14  -2    2.85    0.63
   2  14   2    2.17    0.54
  -2 -14   2    1.52    0.51
   2  14   2    2.36    0.61
  -2 -14   2    2.37    0.56
  -2  14  -2    2.43    0.53
  -4 -14  -2   70.32    3.09
  -4  14   2   62.85    2.76
   4  14  -2   64.43    2.19
   4  14  -2   67.55    2.91
   4 -14   2   61.33    2.73
  -4  14   2   63.39    2.41
   4 -14   2   65.20    2.28
   4 -14  -2   62.82    2.73
   4 -14  -2   66.74    2.49
  -4  14  -2   61.91    2.62
  -4  14  -2   64.18    2.65
   4  14   2   61.63    2.46
  -4 -14   2   65.15    3.02
  -4 -14   2   63.51    2.24
   4  14   2   68.23    2.88
  -6  14   2    0.29    0.42
   6 -14   2    0.46    0.42
  -6 -14  -2    1.83    0.74
  -6  14   2    1.72    0.49
   6  14  -2    0.60    0.43
   6  14   2    1.89    0.60
   6  14   2    1.51    0.60
  -6  14  -2    1.20    0.49
  -6  14  -2    1.05    0.51
  -6 -14   2    0.59    0.57
   6 -14  -2    0.65    0.40
   8  14  -2    0.33    0.40
   8 -14   2   -0.13    0.36
  -8 -14  -2    0.12    0.44
  -8  14   2    0.67    0.47
   8  14   2    0.28    0.42
  -8  14  -2    0.63    0.41
   8 -14  -2    0.70    0.43
   8  14   2   -0.16    0.35
  -8  14  -2    0.82    0.49
  -8 -14   2    0.72    0.50
 -10 -14  -2    2.77    0.94
  10  14  -2    2.22    0.77
 -10  14   2    1.73    0.76
  10 -14   2    2.63    0.85
  10 -14  -2    1.24    0.67
 -10 -14   2    1.47    0.73
 -10  14  -2    0.72    0.58
  10  14   2    1.41    0.63
  10  14   2    2.75    0.86
 -12  14   2   10.98    1.81
  12 -14   2   11.36    1.78
  12  14  -2    9.83    1.72
 -12 -14  -2   11.77    1.87
  12 -14  -2   14.08    2.11
 -12  14  -2   11.21    1.91
 -12 -14   2   14.08    2.08
  12  14   2    6.21    1.33
  14  14  -2   -0.70    0.54
  14 -14   2   -0.48    0.58
 -14  14   2   -0.51    0.64
  14  14   2    1.06    0.80
 -14 -14   2    0.82    0.65
 -14  14  -2   -0.18    0.64
  14 -14  -2   -0.07    0.62
   0  16   2   -0.26    0.26
   0  16   2   -0.11    0.25
   0 -16   2    0.27    0.35
   0  16  -2    0.38    0.26
   0 -16   2   -0.27    0.26
   0 -16  -2   -0.16    0.22
   0  16  -2    0.06    0.32
   0 -16  -2    0.14    0.30
   2 -16   2   76.87    3.00
  -2  16   2   76.63    2.91
   2 -16   2   77.62    2.94
   2  16  -2   81.79    2.65
  -2 -16  -2   82.28    3.35
   2  16  -2   81.71    3.27
  -2  16   2   76.94    3.04
  -2  16  -2   80.68    3.15
   2 -16  -2   77.28    3.09
   2  16   2   73.10    2.82
  -2  16  -2   82.45    2.95
  -2 -16   2   78.48    3.36
  -2 -16   2   78.08    2.72
   2  16   2   77.90    3.11
   2 -16  -2   77.56    2.92
  -4  16   2    0.58    0.43
  -4  16   2    0.05    0.31
   4  16  -2    0.28    0.35
   4 -16   2    0.39    0.28
   4 -16   2    0.45    0.46
  -4 -16  -2    0.15    0.42
  -4 -16   2    0.48    0.46
   4  16   2    1.16    0.49
   4 -16  -2    0.11    0.33
   4  16   2    0.98    0.47
  -4  16  -2    0.16    0.32
   4 -16  -2    1.01    0.46
  -4  16  -2    0.48    0.41
  -6 -16  -2   22.01    2.41
  -6  16   2   26.36    1.94
   6  16  -2   24.77    1.90
   6 -16   2   21.35    1.78
  -6  16  -2   24.59    1.72
  -6 -16   2   21.27    2.23
  -6  16  -2   22.62    1.75
   6  16   2   21.18    1.77
   6  16   2   24.65    1.61
   6 -16  -2   23.98    1.84
   8 -16   2    5.60    1.17
  -8  16   2    4.05    0.96
   8  16  -2    4.54    1.07
  -8 -16  -2    6.03    1.32
  -8  16  -2    5.57    1.10
   8  16   2    4.20    1.02
  -8  16  -2    4.67    1.12
   8 -16  -2    6.17    1.21
  -8 -16   2    5.15    1.30
 -10  16   2    1.20    0.78
  10  16  -2    1.30    0.66
  10 -16   2    1.79    0.76
 -10 -16  -2    3.69    1.14
 -10 -16   2    3.47    1.13
 -10  16  -2    0.57    0.59
  10  16   2    2.58    0.93
  10 -16  -2    1.83    0.79
 -12  16   2   -0.46    0.49
  12 -16   2   -0.40    0.57
  12  16  -2    0.40    0.58
 -12 -16  -2    0.19    0.68
  12  16   2    0.38    0.56
 -12 -16   2   -0.01    0.61
  12 -16  -2    0.52    0.56
 -12  16  -2   -1.02    0.56
 -14 -16   2   13.32    2.18
   0  18   2   10.68    1.44
   0 -18   2   11.41    1.50
   0 -18  -2    9.52    1.40
   0  18   2   11.67    1.38
   0  18  -2   12.07    1.27
   0 -18  -2   11.19    1.22
   0 -18   2   11.79    1.32
   0  18  -2   14.39    1.72
   2  18  -2   -0.05    0.35
   2 -18   2   -0.36    0.29
   2 -18   2    0.10    0.38
  -2 -18  -2    0.30    0.50
  -2  18   2    0.20    0.36
  -2  18   2    0.18    0.34
   2  18   2    0.56    0.34
  -2 -18   2   -0.47    0.35
  -2  18  -2    0.23    0.46
   2  18   2    0.32    0.32
   2 -18  -2    0.11    0.40
   2 -18  -2    0.24    0.38
  -2 -18   2   -0.07    0.23
  -2  18  -2    0.07    0.31
  -4  18   2   41.95    2.45
  -4  18   2   38.73    2.12
   4  18  -2   43.06    2.55
  -4 -18  -2   46.11    2.78
   4 -18   2   46.36    2.51
  -4  18  -2   40.53    2.30
   4 -18  -2   45.55    2.32
  -4  18  -2   43.55    2.33
   4  18   2   43.86    2.52
   4 -18  -2   46.37    2.46
   4  18   2   43.67    2.17
  -4 -18   2   43.01    2.71
  -6  18   2    0.26    0.41
   6  18  -2   -0.56    0.33
  -6 -18  -2   -0.41    0.39
   6 -18   2    0.28    0.51
   6 -18  -2    0.09    0.43
  -6  18  -2    0.33    0.42
   6  18   2    0.03    0.37
  -6 -18   2   -0.21    0.49
  -6  18  -2    0.40    0.42
   8 -18   2    2.38    0.85
   8  18  -2    2.81    0.86
  -8  18   2    2.68    0.93
  -8 -18  -2    2.50    0.97
  -8  18  -2    2.78    0.76
   8 -18  -2    3.12    0.89
   8  18   2    2.80    0.90
  -8 -18   2    1.82    0.95
 -10 -18  -2    2.18    0.96
  10  18  -2    2.27    0.90
  10 -18   2    1.62    0.81
 -10  18   2    1.41    0.84
  10  18   2    0.20    0.52
  10 -18  -2    1.71    0.85
 -10 -18   2    3.17    1.10
 -10  18  -2    0.83    0.60
  12 -18   2    3.58    1.10
 -12  18   2    2.27    0.98
  12  18  -2    1.55    0.88
 -12 -18  -2    1.80    1.09
 -12 -18   2    3.19    1.21
 -12  18  -2    2.36    0.98
  12 -18  -2    0.95    0.78
  12  18   2    2.10    0.91
   0  20   2    0.05    0.40
   0  20  -2    0.19    0.41
   0 -20   2    0.19    0.38
   0 -20  -2    0.58    0.62
   0 -20   2    0.26    0.48
   0  20   2    0.17    0.36
   2 -20   2    0.25    0.48
   2 -20   2   -0.16    0.30
   2  20  -2   -0.51    0.40
  -2 -20  -2    0.46    0.59
  -2  20   2    0.11    0.38
  -2  20   2   -0.61    0.36
   2  20   2    0.75    0.44
  -2  20  -2    0.14    0.48
   2 -20  -2    0.64    0.47
   2  20   2    0.11    0.33
   2 -20  -2    0.19    0.35
  -2  20  -2   -0.12    0.34
  -2 -20   2   -0.27    0.49
   4 -20   2    0.08    0.46
  -4  20   2   -0.29    0.37
   4  20  -2    0.71    0.48
  -4 -20  -2    0.44    0.51
  -4  20  -2   -0.09    0.38
  -4 -20   2    0.78    0.68
   4 -20  -2   -0.09    0.38
   4  20   2   -0.15    0.40
  -4  20  -2   -0.11    0.33
   6 -20   2   -0.28    0.48
   6  20  -2    0.00    0.47
  -6  20   2    0.50    0.47
  -6 -20  -2    1.13    0.75
  -6  20  -2    0.20    0.44
  -6 -20   2    0.82    0.62
   6 -20  -2    0.09    0.44
   6  20   2   -0.73    0.40
  -6  20  -2    0.03    0.40
   8  20  -2    0.50    0.55
  -8  20   2    2.38    0.87
  -8 -20  -2    3.79    1.29
   8 -20   2    3.43    0.99
   8  20   2    1.32    0.64
  -8 -20   2    1.28    0.94
  -8  20  -2    1.77    0.74
   8 -20  -2   -0.01    0.68
  10 -20   2    5.92    1.41
 -10 -20  -2    3.99    1.36
 -10  20   2    5.90    1.45
  10  20  -2    2.80    1.05
 -10  20  -2    5.09    1.22
 -10 -20   2    4.24    1.36
  10  20   2    4.82    1.21
  10 -20  -2    6.32    1.40
 -12 -20  -2   -0.56    0.79
 -12  20  -2   -0.21    0.68
   0 -22   2   15.07    1.94
   0 -22  -2   16.70    2.06
   0 -22   2   17.75    1.79
   0  22   2   15.04    1.87
   0  22   2   16.13    1.84
   0  22  -2   12.56    1.77
   2  22  -2    1.26    0.71
  -2  22   2    0.57    0.47
   2 -22   2    1.05    0.60
  -2 -22  -2    0.86    0.65
  -2  22   2    0.84    0.58
   2 -22   2    1.77    0.67
   2 -22  -2    1.05    0.57
  -2 -22   2    0.42    0.63
  -2  22  -2    0.58    0.58
   2 -22  -2    1.74    0.66
   2  22   2    1.06    0.63
  -4 -22  -2    1.86    0.86
   4  22  -2    0.86    0.59
   4 -22   2    2.19    0.77
  -4  22   2    2.27    0.85
  -4 -22   2    2.86    0.98
   4 -22  -2    0.00    0.49
   4  22   2    0.75    0.65
  -4  22  -2    2.90    0.91
   6  22  -2   -0.34    0.50
  -6  22   2    1.03    0.60
  -6 -22  -2   -0.05    0.62
   6 -22   2    0.36    0.65
   6  22   2   -0.04    0.55
   6 -22  -2    0.32    0.53
  -6  22  -2    0.17    0.55
  -6 -22   2    1.27    0.83
   8  22  -2    6.70    1.38
  -8  22   2    7.47    1.47
   8 -22   2    7.15    1.49
  -8 -22  -2    4.45    1.40
  -8  22  -2    7.24    1.41
   8  22   2    7.94    1.54
   8 -22  -2    6.44    1.42
  -8 -22   2    9.98    1.99
  10  22  -2   -0.48    0.55
  10 -22   2    1.52    0.92
 -10 -22  -2    1.23    0.99
 -10  22   2    0.65    0.63
 -10 -22   2   -0.02    0.75
  10  22   2    0.81    0.74
  10 -22  -2    1.07    0.91
 -10  22  -2   -0.02    0.62
   0 -24   2   -0.34    0.63
   0  24   2    0.10    0.57
   0  24  -2   -0.37    0.55
   0 -24  -2   -0.49    0.54
   2 -24   2   22.81    1.91
  -2 -24  -2   26.79    2.92
   2  24  -2   22.34    2.54
   2  24   2   25.72    2.14
  -2 -24   2   26.03    2.83
  -2  24  -2   25.75    2.14
   2 -24  -2   24.55    2.52
  -4 -24  -2    0.64    0.74
   4 -24   2    0.07    0.50
  -4  24   2   -0.15    0.48
   4  24  -2    0.84    0.68
  -4  24  -2   -0.07    0.49
   4 -24  -2    0.60    0.50
  -4 -24   2   -0.02    0.67
   4  24   2   -0.15    0.48
   6 -24   2   15.82    2.16
   6  24  -2   14.36    2.15
  -6 -24  -2    9.32    1.91
  -6  24   2   11.92    1.90
  -6 -24   2   12.83    2.22
   6 -24  -2   13.89    1.96
   6  24   2   10.35    1.82
   8  24  -2    2.46    0.96
  -8 -24  -2    1.62    1.06
  -8  24   2    1.10    0.84
   8 -24   2    2.24    1.01
  -8 -24   2    1.30    1.11
   8 -24  -2    1.43    0.89
  -8  24  -2    2.17    0.80
   8  24   2    0.61    0.66
 -10  24  -2    5.07    1.23
   0  26  -2   21.67    2.67
   0  26   2   21.55    2.50
   0 -26   2   23.88    2.68
   0 -26  -2   25.74    2.88
  -2 -26  -2    2.71    1.13
   2  26  -2    4.85    1.36
   2  26   2    5.36    1.26
  -2 -26   2    4.95    1.30
  -2  26  -2    3.86    1.12
  -4 -26  -2   15.11    2.36
   4 -26   2   14.86    1.99
   4  26  -2   12.05    1.94
  -4 -26   2   14.81    2.41
   4  26   2   10.89    1.84
  -6  26   2   -0.26    0.64
  -6 -26  -2   -1.11    0.85
   6 -26   2   -0.25    0.58
   6  26  -2   -0.39    0.55
   6 -26  -2   -1.08    0.52
  -6 -26   2    0.24    0.72
   6  26   2   -0.66    0.59
  -8  26   2   16.99    2.36
   8 -26  -2   17.99    2.38
   0  28  -2    0.17    0.73
   0 -28  -2    0.97    0.90
  -2 -28  -2   13.42    2.34
   2  28  -2   10.95    1.99
  -2 -28   2   12.13    2.10
  -2  28  -2   15.95    2.29
   2  28   2   15.34    2.27
  -4 -28  -2    0.06    0.84
   4  28  -2    0.97    0.78
   4  28   2    1.48    0.92
  -4 -28   2    2.52    1.20
   6 -28   2    6.89    1.47
   0  30  -2   26.99    3.20
  -2 -30   2    1.12    1.19
   1  -1   3   14.32    0.57
  -1   1   3   13.28    0.59
  -1  -1  -3   13.62    0.57
   1   1  -3   13.14    0.51
  -1   1   3   13.84    0.58
   1  -1   3   14.60    0.59
  -1  -1  -3   13.09    0.58
  -1  -1   3   13.29    0.44
  -1   1  -3   13.07    0.48
  -1  -1   3   13.38    0.61
   1   1   3   13.53    0.45
  -1   1  -3   12.69    0.58
  -1  -1   3   12.93    0.58
   1   1   3   14.30    0.61
  -3   1   3   27.29    0.89
  -3   1   3   27.03    1.09
   3  -1   3   29.39    1.06
  -3  -1  -3   27.26    0.97
  -3  -1  -3   28.15    1.18
  -3   1   3   26.48    1.13
  -3   1  -3   27.91    1.16
  -3  -1   3   28.19    1.14
  -3  -1   3   27.35    0.99
  -3   1  -3   26.51    1.13
   3   1   3   27.74    1.16
  -3  -1   3   27.63    1.01
   3   1   3   29.28    0.92
  -3   1  -3   26.74    0.77
   3  -1  -3   27.71    1.08
  -3  -1   3   26.53    1.09
  -5   1   3   36.08    1.35
  -5  -1  -3   33.69    1.27
  -5   1   3   35.24    1.52
  -5  -1  -3   31.91    1.53
   5  -1   3   32.68    1.43
   5  -1   3   33.68    1.40
  -5   1   3   32.83    1.52
  -5   1  -3   33.46    1.54
   5   1   3   35.04    1.36
  -5   1  -3   34.34    1.58
  -5  -1   3   33.61    1.47
  -5  -1   3   33.57    1.45
  -5  -1   3   34.59    1.46
  -5  -1   3   34.76    1.40
  -5   1  -3   33.03    1.09
   5  -1  -3   35.61    1.44
   5   1   3   33.97    1.29
  -7  -1  -3   16.70    1.23
   7  -1   3   15.79    1.07
  -7  -1  -3   17.06    1.00
  -7   1   3   14.83    1.16
   7  -1   3   15.66    1.12
  -7   1   3   17.65    1.09
  -7   1   3   15.97    1.20
  -7  -1  -3   17.91    1.26
  -7   1  -3   16.14    0.83
   7  -1  -3   18.50    1.13
  -7   1  -3   16.22    1.25
  -7  -1   3   15.84    1.08
  -7  -1   3   18.12    1.21
  -7   1  -3   15.04    1.17
   7   1   3   17.80    1.11
  -7  -1   3   15.69    1.08
   7   1   3   17.07    1.04
  -7  -1   3   17.93    1.21
  -9   1   3    7.79    1.03
   9  -1   3    7.79    1.01
  -9  -1  -3    6.33    1.01
  -9  -1  -3    6.94    0.84
  -9   1   3    8.16    1.19
   9  -1   3    8.73    1.16
   9  -1  -3    7.50    1.19
  -9  -1   3    8.14    1.06
   9   1   3    7.19    0.92
  -9  -1   3   11.09    1.29
  -9   1  -3    9.83    1.37
  -9  -1   3    8.69    1.17
   9   1   3    7.69    1.01
   9  -1  -3    9.21    1.29
  -9   1  -3    8.27    1.18
   9  -1  -3    8.15    0.96
  -9  -1   3    7.62    1.07
 -11   1   3   13.75    1.66
 -11   1   3   14.84    1.63
 -11  -1  -3   13.19    1.60
  11  -1   3   15.05    1.68
  11   1  -3   12.67    1.54
  11  -1   3   16.70    1.37
  11   1  -3   12.79    1.61
 -11  -1   3   16.13    1.70
 -11   1  -3   13.02    1.70
  11  -1  -3   14.81    1.70
 -11  -1   3   14.55    1.69
  11   1   3   12.88    1.42
  11   1   3   13.47    1.51
  11   1   3   13.98    1.73
  11  -1  -3   17.16    1.85
 -11   1  -3   14.43    1.74
  13   1  -3    2.89    0.83
 -13  -1  -3    2.54    0.77
  13   1  -3    3.08    0.87
 -13   1   3    1.74    0.68
 -13  -1   3    3.25    0.91
 -13   1  -3    2.36    0.77
 -13  -1   3    2.62    0.81
  13   1   3    2.46    0.85
  13  -1  -3    2.47    0.83
  13  -1  -3    4.22    1.06
 -15   1   3    0.89    0.61
  15  -1   3    0.10    0.71
 -15  -1  -3    0.52    0.50
  15   1   3    0.66    0.66
 -15   1  -3   -0.02    0.48
 -15  -1   3   -0.58    0.46
  -1   3   3  333.99    6.30
  -1   3   3  301.50    5.72
  -1  -3  -3  330.33    6.42
   1   3  -3  324.65    6.23
   1  -3   3  318.73    6.05
  -1  -3  -3  317.92    6.17
  -1   3   3  321.92    6.13
   1  -3   3  316.05    6.17
  -1   3  -3  319.39    6.27
  -1  -3   3  320.04    6.43
   1  -3  -3  322.41    6.38
   1   3   3  321.58    5.72
  -1   3  -3  321.99    6.03
  -1  -3   3  320.54    6.15
   1   3   3  330.78    6.27
  -3  -3  -3    1.38    0.33
  -3   3   3    1.41    0.23
   3  -3   3    1.38    0.32
  -3   3   3    1.45    0.34
  -3   3   3    1.12    0.33
  -3  -3  -3    1.77    0.37
   3   3  -3    1.16    0.29
  -3  -3   3    0.77    0.29
   3  -3  -3    1.04    0.27
   3   3   3    1.04    0.16
  -3  -3   3    1.10    0.23
   3   3   3    0.79    0.28
  -3  -3   3    0.89    0.26
  -3   3  -3    0.84    0.26
  -3   3  -3    1.23    0.32
  -5  -3  -3   24.39    1.34
   5  -3   3   22.26    0.64
  -5  -3  -3   24.32    1.17
  -5   3   3   21.13    1.23
  -5   3   3   22.95    1.01
  -5   3   3   21.60    1.26
   5  -3   3   22.13    1.18
  -5   3  -3   22.75    1.30
   5   3   3   22.07    0.92
  -5   3  -3   22.40    1.23
   5   3   3   23.60    0.98
  -5  -3   3   22.53    1.11
  -5  -3   3   22.93    1.16
   5  -3  -3   22.61    1.08
  -5  -3   3   22.61    1.26
  -5  -3   3   20.80    1.14
   5   3   3   22.73    1.25
   7  -3   3    9.44    1.10
   7  -3   3    9.44    0.52
   7  -3   3    8.51    0.99
  -7   3   3    8.85    0.91
  -7  -3  -3    9.04    0.96
  -7   3   3    7.72    1.03
  -7  -3  -3    7.08    1.00
  -7  -3   3    8.68    0.98
  -7   3  -3    8.04    1.02
  -7  -3   3    8.99    1.03
   7   3   3    7.82    1.02
  -7   3  -3    8.01    1.10
   7  -3  -3    8.32    1.15
   7   3   3    9.55    0.75
  -7  -3   3    6.11    0.83
   7  -3  -3    7.87    1.04
   7   3   3    8.36    0.68
   7  -3  -3    9.32    0.75
  -7  -3   3    9.75    1.08
   9  -3   3   13.39    1.48
  -9   3   3   17.26    1.86
  -9  -3  -3   16.60    1.39
   9  -3   3   14.36    1.48
  -9  -3  -3   13.91    1.08
  -9   3   3   11.87    1.01
   9  -3  -3   15.93    1.08
  -9  -3   3   11.58    1.28
  -9   3  -3   14.89    1.60
  -9  -3   3   13.32    1.48
   9   3   3   14.12    1.64
  -9   3  -3   14.04    1.69
   9   3   3   12.38    0.98
   9   3   3   13.57    1.05
   9  -3  -3   14.47    1.61
  -9  -3   3   14.06    1.18
   9  -3  -3   15.76    1.72
  -9  -3   3   11.42    1.36
 -11   3   3    6.77    1.04
 -11  -3  -3    6.72    1.19
 -11   3   3    5.09    1.08
  11  -3   3    5.42    0.98
  11   3  -3    4.90    0.98
  11   3  -3    4.08    0.96
  11  -3  -3    7.30    1.26
  11  -3  -3    4.00    0.95
 -11  -3   3    5.10    0.93
 -11   3  -3   10.15    1.45
 -11  -3   3    6.16    1.15
 -11   3  -3    5.59    1.19
  11   3   3    8.14    1.39
 -11  -3   3    7.08    1.16
 -13   3   3   10.65    1.71
  13  -3   3   10.06    1.46
 -13  -3  -3    9.10    1.46
  13   3   3   10.27    1.67
 -13   3  -3   15.28    1.99
  13  -3  -3   13.31    1.91
  13  -3  -3   13.84    1.88
 -13   3  -3    9.84    1.63
 -13  -3   3    9.53    1.51
 -15   3   3    1.99    0.76
 -15  -3  -3    3.95    1.18
  15   3  -3    2.70    0.91
 -15   3  -3    3.32    0.88
  15   3   3    2.49    0.90
  15  -3  -3    1.60    0.78
  15  -3  -3    3.79    1.03
  -1   5   3    0.15    0.12
  -1  -5  -3    0.02    0.15
  -1   5   3    0.01    0.16
  -1  -5  -3    0.12    0.10
   1   5  -3    0.10    0.08
  -1  -5  -3    0.16    0.18
   1   5  -3    0.10    0.17
   1  -5   3    0.04    0.15
   1  -5   3   -0.10    0.15
  -1  -5  -3    0.16    0.10
   1  -5  -3    0.07    0.17
  -1  -5   3    0.18    0.17
   1   5   3   -0.11    0.17
  -1   5  -3    0.17    0.18
  -1   5  -3    0.01    0.12
   1  -5  -3    0.30    0.20
  -1  -5   3    0.15    0.22
   1  -5  -3    0.20    0.19
   3   5  -3   59.17    1.97
   3  -5   3   61.87    2.01
   3   5  -3   60.45    1.56
  -3  -5  -3   57.44    2.00
  -3   5   3   62.26    2.07
  -3   5   3   62.96    1.55
  -3  -5  -3   63.95    2.08
   3  -5   3   59.15    1.29
   3  -5  -3   63.17    1.86
  -3  -5   3   62.48    1.84
  -3  -5   3   60.65    2.13
   3  -5  -3   60.92    2.16
  -3   5  -3   59.89    1.97
   3  -5  -3   63.60    2.11
  -3   5  -3   60.02    1.98
   3   5   3   60.15    1.94
   5  -5   3   45.72    1.90
  -5  -5  -3   48.54    2.05
  -5   5   3   48.78    2.01
   5   5  -3   45.86    1.65
  -5   5   3   47.59    1.55
  -5  -5  -3   44.79    1.87
  -5   5  -3   47.34    2.01
   5   5   3   45.42    1.85
  -5  -5   3   47.91    1.92
   5   5   3   47.66    1.36
   5  -5  -3   50.89    2.11
  -5  -5   3   44.82    1.70
   5  -5  -3   45.75    1.65
   5   5   3   48.34    1.34
   5  -5  -3   46.50    2.08
  -5   5  -3   43.63    1.85
  -5  -5   3   45.51    1.99
   7  -5   3   12.04    1.25
  -7  -5  -3   10.23    1.12
  -7  -5  -3   11.40    1.34
  -7   5   3   10.64    1.29
  -7   5   3   11.05    0.82
   7   5   3   12.97    1.07
   7  -5  -3   10.47    1.30
  -7  -5   3   10.17    1.05
   7  -5  -3   13.57    1.45
  -7  -5   3   10.82    0.87
  -7   5  -3   11.13    1.19
   7  -5  -3    9.93    0.77
  -7  -5   3    9.70    1.11
   7   5   3    9.93    0.70
  -7   5  -3   11.78    1.38
  -7  -5   3    7.90    1.08
   7   5   3   10.37    0.71
  -9   5   3   59.19    2.31
   9  -5   3   57.40    2.60
  -9   5   3   50.39    2.63
  -9  -5  -3   54.44    2.71
  -9  -5  -3   51.43    2.39
   9  -5  -3   58.19    2.82
   9  -5  -3   58.59    2.89
  -9   5  -3   55.84    2.58
  -9  -5   3   55.52    2.57
  -9  -5   3   55.35    2.38
  -9   5  -3   57.84    2.81
   9   5   3   52.71    2.61
  -9  -5   3   50.72    2.49
  11  -5   3   13.70    1.67
 -11   5   3   14.22    1.88
  11   5  -3   18.48    1.96
 -11  -5  -3   16.02    1.89
  11  -5  -3   15.37    2.00
  11   5   3   15.91    1.84
 -11   5  -3   18.85    1.99
 -11   5  -3   16.02    2.05
 -11  -5   3   15.00    1.61
 -11  -5   3   14.79    1.77
 -11  -5   3   13.16    1.60
  11  -5  -3   18.63    2.11
 -13  -5  -3    8.37    1.42
  13   5  -3    7.64    1.38
  13  -5   3    7.87    1.30
 -13   5   3    7.95    1.49
  13   5   3    9.69    1.65
 -13  -5   3   10.14    1.62
 -13   5  -3    9.75    1.74
 -13   5  -3    6.28    1.20
  13  -5  -3   10.65    1.78
  13  -5  -3   10.81    1.69
 -15   5   3    1.68    0.79
 -15  -5  -3    2.22    0.97
  15  -5  -3    1.78    0.84
 -15   5  -3    0.83    0.64
  15   5   3    0.87    0.73
  15  -5  -3    3.76    1.04
   1   7  -3    0.06    0.18
   1   7  -3    0.18    0.11
  -1  -7  -3    0.11    0.21
   1  -7   3    0.07    0.18
  -1  -7  -3    0.17    0.12
  -1   7   3    0.09    0.15
  -1   7   3    0.12    0.19
   1  -7   3   -0.03    0.17
  -1   7  -3    0.27    0.18
   1   7   3    0.49    0.29
   1  -7  -3    0.50    0.24
   1  -7  -3    0.16    0.18
   1   7   3    0.00    0.15
  -1  -7   3    0.31    0.24
  -1  -7   3    0.03    0.15
   1  -7  -3   -0.05    0.14
  -1   7  -3    0.23    0.23
   3   7  -3    9.47    0.52
  -3  -7  -3    8.22    0.88
   3  -7   3    9.96    0.98
  -3   7   3   10.05    1.01
  -3   7   3   10.60    0.60
   3  -7   3    9.18    0.50
  -3  -7  -3    9.82    1.03
   3   7  -3    9.98    0.81
   3  -7  -3    8.31    0.85
  -3  -7   3   10.23    1.07
  -3  -7   3   10.29    0.71
   3   7   3    9.52    0.75
  -3   7  -3    8.90    0.72
  -3   7  -3    9.39    0.76
   3  -7  -3    8.33    0.91
   3  -7  -3    9.69    0.72
   5  -7   3   29.37    1.58
   5   7  -3   31.00    1.59
  -5   7   3   27.94    1.58
   5   7  -3   29.46    1.24
  -5  -7  -3   28.51    1.61
  -5  -7  -3   32.54    1.66
  -5   7   3   30.49    1.22
   5  -7  -3   32.03    1.72
   5   7   3   31.21    0.92
  -5  -7   3   31.66    1.38
  -5   7  -3   29.00    1.50
   5  -7  -3   28.14    1.66
   5   7   3   30.36    1.53
   5  -7  -3   31.86    1.37
  -5  -7   3   29.06    1.65
  -5   7  -3   32.85    1.66
   5   7   3   32.38    0.95
  -7  -7  -3   91.64    3.31
   7   7  -3   98.31    3.00
  -7   7   3  101.63    3.59
   7  -7   3   99.66    3.44
  -7  -7  -3   96.25    3.51
  -7   7   3   94.98    2.86
   7   7   3   97.62    3.31
   7  -7  -3   95.20    3.54
   7   7   3   95.93    2.46
  -7  -7   3   97.35    3.00
  -7   7  -3   90.46    3.45
  -7   7  -3   95.22    3.26
   7   7   3   92.45    2.50
   7  -7  -3   97.12    2.84
   7  -7  -3   93.72    3.60
  -7  -7   3   94.37    3.50
   9  -7   3   64.08    2.88
   9   7  -3   60.07    2.54
  -9   7   3   60.60    2.94
  -9   7   3   58.72    2.36
  -9  -7  -3   56.37    2.67
  -9  -7  -3   60.38    2.93
  -9  -7   3   59.91    2.83
   9  -7  -3   63.76    3.06
  -9   7  -3   64.72    3.06
   9  -7  -3   58.09    3.01
  -9  -7   3   60.37    2.46
   9   7   3   61.22    2.78
  -9  -7   3   67.01    2.93
  -9   7  -3   61.30    2.73
  11   7  -3   29.74    1.94
 -11  -7  -3   29.49    2.18
  11  -7   3   33.18    2.18
 -11  -7  -3   31.06    2.03
 -11   7   3   29.49    2.23
  11   7   3   29.25    2.07
 -11   7  -3   27.66    2.16
 -11  -7   3   30.71    2.12
  11  -7  -3   27.74    2.21
  11  -7  -3   29.77    2.22
 -11   7  -3   30.50    2.02
 -11  -7   3   31.02    2.12
 -13  -7  -3   18.39    2.37
 -13   7   3   14.82    2.02
  13  -7   3   14.59    1.91
  13   7   3   13.47    1.94
  13  -7  -3   16.54    2.21
  13  -7  -3   15.07    2.12
 -13   7  -3   17.45    2.01
 -13   7  -3   12.61    2.01
 -13  -7   3   15.53    2.05
 -15  -7  -3   28.65    3.09
  15  -7   3   28.05    2.32
 -15   7   3   27.89    3.20
  15  -7  -3   31.43    2.60
  15  -7  -3   33.42    2.74
  15   7   3   29.70    3.12
 -15  -7   3   32.31    2.61
 -15   7  -3   27.58    3.22
  -1  -9  -3    3.49    0.41
   1  -9   3    2.35    0.46
   1  -9   3    2.97    0.52
   1   9  -3    1.98    0.50
  -1   9   3    2.50    0.52
   1   9  -3    2.59    0.36
  -1   9   3    2.53    0.45
  -1  -9  -3    2.09    0.52
   1  -9  -3    2.87    0.47
  -1   9  -3    2.68    0.43
   1  -9  -3    2.33    0.50
   1   9   3    1.92    0.47
   1   9   3    2.61    0.51
  -1  -9   3    3.34    0.61
   1  -9  -3    2.47    0.46
  -1   9  -3    2.97    0.60
  -1  -9   3    1.64    0.41
  -3  -9  -3   41.97    1.85
   3  -9   3   43.69    1.88
  -3  -9  -3   40.36    1.05
  -3  -9  -3   43.60    1.97
   3   9  -3   39.79    1.83
  -3   9   3   42.68    1.48
  -3   9   3   39.85    1.81
   3   9  -3   43.34    1.33
   3  -9   3   40.62    1.38
  -3   9  -3   41.60    1.71
   3   9   3   42.01    1.76
  -3   9  -3   43.10    1.81
   3  -9  -3   42.61    1.93
  -3  -9   3   42.92    1.59
  -3  -9   3   44.11    1.99
   3  -9  -3   41.22    1.82
   3  -9  -3   44.14    1.71
   5   9  -3   20.81    1.03
   5  -9   3   21.12    1.41
  -5  -9  -3   22.90    1.46
  -5   9   3   23.41    1.09
  -5  -9  -3   18.83    1.37
   5  -9   3   20.96    0.75
   5   9  -3   20.96    1.39
  -5   9   3   23.51    1.47
  -5  -9   3   19.16    1.41
   5  -9  -3   21.68    1.51
   5  -9  -3   22.04    1.48
  -5  -9   3   21.42    1.12
   5   9   3   18.69    1.22
  -5   9  -3   21.88    1.39
   5  -9  -3   20.71    1.15
  -5   9  -3   21.06    1.31
  -7   9   3   30.65    1.44
   7   9  -3   31.51    1.86
   7   9  -3   30.02    1.47
  -7  -9  -3   29.50    1.88
   7  -9   3   28.51    1.81
  -7   9   3   29.21    1.87
  -7  -9  -3   28.71    1.84
   7  -9  -3   30.47    1.43
   7  -9  -3   27.05    1.82
  -7   9  -3   31.34    1.92
  -7  -9   3   29.40    1.48
  -7  -9   3   29.57    1.90
  -7   9  -3   28.52    1.70
   7   9   3   28.36    1.69
   7  -9  -3   26.60    1.87
   9  -9   3    2.85    0.77
  -9   9   3    0.63    0.43
  -9  -9  -3    1.43    0.65
  -9  -9  -3    2.94    0.78
   9   9  -3    1.69    0.52
   9   9  -3    0.32    0.39
  -9   9  -3    0.73    0.55
   9  -9  -3    0.28    0.42
  -9  -9   3    1.57    0.61
   9   9   3    1.85    0.63
  -9   9  -3    1.58    0.57
   9  -9  -3    1.54    0.63
 -11  -9  -3   25.27    2.09
 -11   9   3   27.37    2.21
  11  -9   3   31.77    2.22
 -11  -9  -3   27.45    2.04
 -11   9  -3   26.96    2.16
 -11  -9   3   26.27    2.04
  11  -9  -3   20.91    2.29
  11  -9  -3   25.54    2.17
 -11   9  -3   27.40    1.94
  11   9   3   27.37    1.98
  13  -9   3    9.90    1.59
 -13  -9  -3   10.63    1.76
 -13   9   3    8.60    1.60
  13   9  -3   10.71    1.80
  13   9   3    8.38    1.51
 -13   9  -3    9.07    1.72
 -13  -9   3    9.74    1.61
  13  -9  -3    9.36    1.65
  13  -9  -3    9.87    1.62
 -15   9   3    1.79    0.91
  15   9  -3    0.79    0.79
 -15  -9  -3    0.64    0.73
  15  -9   3    1.76    0.82
 -15   9  -3    0.82    0.67
  15  -9  -3    2.03    1.01
  15  -9  -3    3.27    0.99
  15   9   3    0.09    0.57
   1  11  -3   22.04    0.97
  -1  11   3   20.29    1.27
  -1  11   3   21.48    1.14
   1  11  -3   21.31    1.34
  -1 -11  -3   21.51    0.98
   1 -11   3   18.83    1.15
  -1 -11  -3   22.01    1.36
   1 -11   3   22.65    1.27
   1  11   3   23.11    1.26
  -1  11  -3   21.70    1.09
   1 -11  -3   19.99    1.12
   1 -11  -3   22.09    1.30
   1  11   3   19.35    1.18
  -1  11  -3   20.61    1.30
  -1 -11   3   22.48    1.36
  -1 -11   3   20.00    1.16
   3 -11   3    9.08    1.06
  -3  11   3   11.31    0.81
  -3 -11  -3    8.35    1.08
  -3 -11  -3   10.34    0.54
  -3  11   3   10.05    1.11
   3  11  -3    9.38    0.64
   3 -11   3   10.85    0.76
   3  11  -3   10.77    1.18
  -3  11  -3   11.36    1.15
  -3 -11   3   11.75    1.32
  -3  11  -3   11.07    1.19
   3  11   3    8.20    0.97
   3 -11  -3   10.06    1.13
   3 -11  -3   10.46    0.88
   3 -11  -3   10.77    1.14
   3  11   3   10.25    1.19
  -3 -11   3   10.51    0.80
  -5  11   3   10.82    1.27
   5 -11   3    9.64    1.17
   5  11  -3   12.24    0.81
  -5 -11  -3   11.06    1.32
   5 -11   3   12.31    0.69
  -5  11   3   13.08    0.88
  -5 -11  -3   11.03    1.38
   5  11  -3    9.52    1.24
   5 -11  -3   11.91    0.91
   5 -11  -3    8.49    1.17
  -5  11  -3   11.64    1.32
   5 -11  -3    9.00    1.14
  -5  11  -3    8.51    1.07
  -5 -11   3   11.90    1.43
   5  11   3   12.07    1.24
  -5 -11   3   11.41    0.85
  -7  11   3   18.51    1.15
   7  11  -3   19.95    1.56
  -7  11   3   20.10    1.62
  -7 -11  -3   14.97    1.68
  -7 -11  -3   18.81    1.60
   7 -11   3   20.63    1.60
   7  11  -3   20.13    1.19
  -7 -11   3   19.25    1.19
  -7 -11   3   19.61    1.64
   7  11   3   19.77    1.42
  -7  11  -3   22.10    1.65
  -7  11  -3   19.37    1.40
   7 -11  -3   19.84    1.69
   7 -11  -3   19.38    1.60
  -9  11   3    8.13    1.36
   9  11  -3    8.65    1.36
   9 -11   3    9.87    1.48
  -9 -11  -3    9.14    1.43
  -9 -11  -3    7.50    1.25
   9  11   3    9.73    1.37
  -9 -11   3    9.03    1.46
   9 -11  -3    9.41    1.55
   9 -11  -3    9.25    1.44
  -9  11  -3    8.43    1.42
  -9  11  -3   12.20    1.50
  11  11  -3    3.18    0.96
  11 -11   3    2.05    0.70
 -11 -11  -3    1.56    0.76
 -11 -11  -3    3.72    1.08
 -11  11   3    1.24    0.65
  11 -11  -3    1.99    0.70
 -11 -11   3    1.85    0.72
  11 -11  -3    1.34    0.71
 -11  11  -3    2.49    0.67
 -11  11  -3    1.30    0.68
  11  11   3    4.40    1.11
 -13 -11  -3    2.11    0.94
  13  11  -3    3.44    1.01
 -13  11   3    1.64    0.67
  13 -11   3    5.34    1.25
 -13 -11   3    4.11    1.09
  13 -11  -3    3.76    1.12
 -13  11  -3    2.84    1.08
  13 -11  -3    2.54    0.96
  13  11   3    2.37    0.88
  15  11  -3    1.53    0.77
  15 -11   3    0.44    0.61
 -15 -11  -3    1.74    1.03
  15 -11  -3    0.99    0.75
  -1 -13  -3    1.40    0.36
   1 -13   3    0.86    0.35
   1 -13   3    0.70    0.36
  -1  13   3    1.22    0.40
   1  13  -3    1.08    0.32
  -1  13   3    1.18    0.42
  -1 -13  -3    1.09    0.47
   1  13  -3    0.49    0.34
  -1  13  -3    0.44    0.36
   1  13   3    1.23    0.41
  -1 -13   3    1.12    0.37
   1 -13  -3    0.68    0.33
   1 -13  -3    0.29    0.29
   1  13   3    0.61    0.31
  -1  13  -3    0.82    0.29
  -1 -13   3    0.66    0.43
   3  13  -3   11.56    1.40
  -3  13   3   11.46    0.89
   3  13  -3   10.09    0.69
  -3 -13  -3   10.09    0.62
  -3  13   3   11.59    1.38
   3 -13   3   10.20    0.82
  -3 -13  -3    8.17    1.15
   3 -13   3    9.67    1.20
  -3 -13   3    8.73    0.96
   3 -13  -3   10.54    1.18
   3 -13  -3   11.91    1.23
   3  13   3    9.24    1.12
   3  13   3    8.04    1.09
  -3  13  -3    9.38    1.07
  -3 -13   3    7.77    1.12
  -3  13  -3   10.91    1.29
  -5  13   3    0.92    0.31
  -5  13   3    0.53    0.37
   5  13  -3    1.58    0.55
  -5 -13  -3    1.26    0.57
   5 -13   3    0.46    0.37
   5  13  -3    1.09    0.36
  -5 -13   3    1.00    0.54
   5  13   3    0.50    0.37
  -5  13  -3    1.63    0.57
   5  13   3    1.06    0.45
   5 -13  -3    1.49    0.45
   5 -13  -3    1.80    0.59
  -5  13  -3    1.90    0.57
   5 -13  -3    1.21    0.51
  -5 -13   3    0.72    0.31
  -7  13   3    0.33    0.34
  -7 -13  -3    0.23    0.49
   7 -13   3    0.05    0.38
   7  13  -3    0.24    0.41
  -7  13  -3    0.91    0.54
  -7  13  -3    0.36    0.30
   7 -13  -3    0.72    0.45
   7 -13  -3    0.52    0.48
   7  13   3    0.39    0.36
  -7 -13   3    0.54    0.48
  -9  13   3    1.04    0.62
  -9 -13  -3    2.05    0.73
  -9 -13  -3    1.45    0.70
   9  13  -3    1.05    0.56
   9 -13   3    0.38    0.47
  -9  13  -3    0.76    0.52
   9 -13  -3    1.04    0.64
   9  13   3    0.70    0.56
  -9  13  -3    1.22    0.46
  -9 -13   3    1.12    0.68
   9 -13  -3    1.07    0.61
 -11 -13  -3   12.32    1.89
  11 -13   3    7.78    1.41
 -11  13   3    7.77    1.55
  11  13  -3    7.16    1.46
 -11 -13  -3    8.10    1.49
 -11 -13   3   11.25    1.78
  11 -13  -3    7.39    1.51
  11  13   3    6.43    1.22
  11 -13  -3    6.80    1.36
 -11  13  -3    7.62    1.55
  13 -13   3    1.37    0.70
 -13 -13  -3    0.09    0.73
 -13  13   3    0.07    0.63
  13  13  -3    0.56    0.68
  13 -13  -3   -0.33    0.53
 -13 -13   3   -0.44    0.54
 -13  13  -3    0.01    0.52
  -1 -15  -3    1.19    0.53
   1 -15   3    0.62    0.41
  -1  15   3    1.78    0.51
   1  15  -3    1.41    0.54
   1  15  -3    1.14    0.36
   1 -15   3    1.47    0.45
  -1 -15  -3    1.72    0.39
  -1  15   3    1.07    0.45
  -1  15  -3    0.22    0.36
  -1  15  -3    0.98    0.37
   1 -15  -3    1.13    0.47
   1  15   3    1.61    0.57
  -1 -15   3    1.35    0.56
  -1 -15   3    0.34    0.32
   1  15   3    1.84    0.56
   1 -15  -3    0.93    0.40
  -3  15   3   44.61    2.01
  -3 -15  -3   44.41    2.42
   3  15  -3   49.79    2.49
  -3  15   3   50.44    2.40
   3 -15   3   42.85    1.94
   3 -15   3   43.94    2.24
  -3  15  -3   46.63    2.29
   3 -15  -3   48.51    2.23
   3  15   3   49.26    2.38
  -3  15  -3   45.40    2.09
   3  15   3   43.03    2.08
  -3 -15   3   48.23    2.56
  -3 -15   3   48.89    2.02
   3 -15  -3   45.30    2.20
   5  15  -3   11.44    1.54
  -5  15   3   12.22    0.99
  -5  15   3    8.90    1.30
  -5 -15  -3    9.81    1.48
   5 -15   3   11.34    1.46
   5  15   3    9.00    1.19
   5 -15  -3    8.41    1.20
  -5 -15   3    8.12    1.26
   5 -15  -3    7.44    0.99
  -5  15  -3    9.52    1.31
   5  15   3    9.63    1.35
  -5  15  -3    9.86    1.33
   7  15  -3    4.84    1.05
  -7  15   3    4.39    0.99
  -7 -15  -3    3.74    0.99
   7 -15   3    4.10    0.91
  -7  15  -3    5.34    1.01
   7  15   3    2.93    0.81
   7 -15  -3    3.85    0.88
   7  15   3    3.81    0.88
  -7  15  -3    4.28    0.92
  -7 -15   3    5.04    1.21
  -9 -15  -3    8.02    1.50
   9 -15   3    8.37    1.42
  -9  15   3    9.27    1.61
   9  15  -3    6.01    1.18
  -9  15  -3    8.22    1.35
  -9  15  -3    6.51    1.25
   9 -15  -3    7.90    1.36
  -9 -15   3    8.95    1.60
   9  15   3    8.50    1.34
   9  15   3    6.50    1.28
  11  15  -3    1.92    0.75
 -11 -15  -3    2.96    1.06
 -11  15   3    2.42    0.93
  11 -15   3    1.92    0.76
  11  15   3    1.98    0.73
 -11 -15   3    2.23    0.89
 -11  15  -3    1.75    0.85
  11 -15  -3    1.67    0.82
  13 -15   3    0.27    0.62
 -13  15   3    0.42    0.61
 -13 -15  -3    1.03    0.79
  13  15  -3    2.21    0.92
 -13 -15   3    1.00    0.81
  13  15   3    0.57    0.59
 -13  15  -3   -0.08    0.59
  13 -15  -3    1.54    0.81
   1  17  -3   22.64    1.71
   1 -17   3   17.35    1.44
   1 -17   3   21.06    1.49
  -1  17   3   17.15    1.34
  -1  17   3   20.26    1.50
  -1 -17  -3   20.43    1.68
   1 -17  -3   18.95    1.55
  -1 -17   3   20.89    1.41
  -1  17  -3   19.87    1.29
   1  17   3   18.98    1.42
  -1  17  -3   18.16    1.52
   1 -17  -3   19.80    1.34
   1  17   3   21.79    1.58
  -1 -17   3   18.57    1.56
  -3 -17  -3    5.08    1.02
   3 -17   3    4.88    0.84
  -3  17   3    4.94    0.96
  -3  17   3    5.78    0.95
   3 -17   3    4.63    0.88
   3  17  -3    6.47    1.12
   3 -17  -3    5.73    0.98
   3  17   3    4.74    0.95
  -3 -17   3    4.90    0.82
  -3 -17   3    5.10    1.05
  -3  17  -3    5.72    1.05
   3  17   3    5.54    0.95
  -3  17  -3    6.99    1.03
   3 -17  -3    4.56    0.85
  -5 -17  -3   17.81    2.10
   5 -17   3   16.18    1.85
  -5  17   3   18.53    2.05
   5  17  -3   18.64    2.03
   5  17   3   17.18    1.93
   5 -17  -3   13.05    1.41
   5 -17  -3   19.15    1.99
   5  17   3   16.73    1.41
  -5 -17   3   14.04    1.80
  -5  17  -3   18.72    1.92
  -5  17  -3   14.74    1.66
   7 -17   3   18.41    2.10
   7  17  -3   18.05    2.15
  -7  17   3   16.99    1.99
  -7 -17  -3   18.71    2.27
   7 -17  -3   22.03    2.30
  -7 -17   3   21.11    2.49
   7  17   3   19.67    1.57
  -7  17  -3   14.13    1.77
   7  17   3   17.84    2.02
  -7  17  -3   17.07    1.82
   9  17  -3    5.47    1.29
  -9 -17  -3    6.48    1.45
  -9  17   3    3.16    0.94
   9 -17   3    4.90    1.17
  -9 -17   3    5.39    1.29
  -9  17  -3    6.56    1.38
   9  17   3    4.41    1.16
   9 -17  -3    7.23    1.43
 -11  17   3    3.32    1.04
  11  17  -3    3.34    1.01
  11 -17   3    6.52    1.38
 -11 -17  -3    6.36    1.47
  11 -17  -3    3.12    0.99
 -11 -17   3    3.12    1.29
  11  17   3    4.73    1.24
 -11  17  -3    2.78    1.06
  13 -17   3    6.55    1.65
 -13 -17  -3    8.18    1.75
  13  17  -3    6.65    1.50
 -13 -17   3    9.23    1.87
 -13  17  -3   10.65    1.86
   1 -19   3   17.71    1.82
   1 -19   3   18.16    1.51
  -1  19   3   17.52    1.46
  -1  19   3   18.33    1.54
   1  19  -3   17.86    1.94
  -1 -19  -3   20.76    1.78
   1 -19  -3   18.28    1.94
   1 -19  -3   20.07    1.43
   1  19   3   19.51    1.59
   1  19   3   16.60    1.73
  -1 -19   3   16.40    1.82
  -1  19  -3   20.58    2.09
  -1 -19   3   18.05    1.41
   3  19  -3   13.76    1.80
  -3 -19  -3   15.13    1.93
  -3  19   3   16.21    1.69
   3 -19   3   13.52    1.66
  -3  19   3   13.16    1.66
   3 -19  -3   11.74    1.54
  -3  19  -3   13.92    1.49
   3 -19  -3   14.82    1.60
  -3 -19   3   14.28    1.85
  -3  19  -3   13.28    1.65
   3  19   3   15.24    1.76
   3  19   3   14.40    1.58
   5 -19   3   19.55    2.10
  -5  19   3   15.49    1.84
   5  19  -3   14.33    1.89
  -5 -19  -3   15.82    2.08
  -5 -19   3   18.31    2.28
   5 -19  -3   15.42    1.82
  -5  19  -3   17.38    1.97
   5  19   3   14.56    1.82
  -5  19  -3   13.37    1.65
   5  19   3   18.03    1.51
  -7  19   3    6.25    1.30
  -7 -19  -3    9.55    1.75
   7 -19   3    8.99    1.52
   7  19  -3    8.67    1.54
  -7  19  -3    8.85    1.43
  -7 -19   3    4.38    1.28
   7 -19  -3   10.26    1.56
  -7  19  -3    7.81    1.38
   7  19   3    9.25    1.56
   9  19  -3    0.48    0.57
  -9  19   3    0.04    0.51
  -9 -19  -3   -0.67    0.58
   9 -19   3    1.02    0.69
   9  19   3    0.66    0.57
  -9  19  -3    0.40    0.54
   9 -19  -3   -1.10    0.43
  -9 -19   3    0.35    0.68
  11  19  -3   19.06    2.51
 -11 -19  -3   24.86    3.03
  11 -19   3   22.88    2.71
 -11  19   3   19.15    2.62
 -11 -19   3   25.05    3.17
 -11  19  -3   16.54    2.23
  11  19   3   18.84    2.52
  11 -19  -3   20.35    2.62
   1  21  -3    1.86    0.79
  -1  21   3    2.82    0.84
   1 -21   3    2.81    0.81
  -1 -21  -3    1.75    0.72
   1 -21   3    2.75    0.79
  -1  21   3    1.96    0.74
  -1 -21   3    2.95    0.72
   1  21   3    3.21    0.88
   1  21   3    1.58    0.72
   1 -21  -3    2.43    0.85
  -1 -21   3    2.05    0.79
  -1  21  -3    1.66    0.75
   3  21  -3   13.05    1.89
  -3 -21  -3   11.71    1.83
   3 -21   3   10.74    1.48
  -3  21   3   14.26    1.78
   3  21   3   11.47    1.63
   3 -21  -3   14.26    1.74
   3 -21  -3   13.12    1.61
  -3 -21   3   13.45    1.87
  -3  21  -3   12.28    1.63
  -5  21   3    5.41    1.17
  -5 -21  -3    5.61    1.34
   5  21  -3    4.98    1.13
   5 -21   3    5.78    1.24
   5 -21  -3    6.19    1.21
  -5  21  -3    7.10    1.31
   5  21   3    8.67    1.50
  -5  21  -3    6.78    1.25
  -5 -21   3    6.15    1.40
   7 -21   3   14.28    2.02
  -7 -21  -3   16.44    2.34
   7  21  -3   16.63    2.21
  -7  21   3   10.25    1.69
   7  21   3   14.47    2.02
   7 -21  -3   17.11    2.11
  -7 -21   3   15.02    2.22
  -7  21  -3   17.08    2.10
  -9  21   3   26.91    3.04
   9  21  -3   28.67    3.03
  -9 -21  -3   31.07    3.39
   9 -21   3   24.56    2.73
  -9 -21   3   31.15    3.49
   9  21   3   29.01    3.06
  -9  21  -3   17.35    2.30
   9 -21  -3   24.23    2.68
 -11  21   3    6.95    1.59
 -11 -21  -3    3.58    1.43
 -11  21  -3    4.52    1.23
 -11 -21   3    6.54    1.76
  11 -21  -3    4.69    1.48
   1 -23   3    0.98    0.61
   1  23  -3    0.04    0.56
  -1  23   3    0.65    0.61
   1 -23   3    0.04    0.44
  -1  23   3    0.05    0.46
  -1 -23  -3    0.01    0.56
   1 -23  -3    0.15    0.63
  -1 -23   3    1.17    0.69
   1  23   3    0.81    0.64
  -1  23  -3    0.08    0.61
   3  23  -3    3.91    1.13
   3 -23   3    1.87    0.67
  -3  23   3    1.66    0.70
  -3 -23  -3    2.68    1.03
   3 -23  -3    3.70    0.92
  -3  23  -3    3.52    1.00
  -3 -23   3    4.03    1.17
   3  23   3    4.46    1.06
   3 -23  -3    3.67    0.90
  -5  23   3   13.45    1.89
   5 -23   3   13.68    1.88
   5  23  -3   13.86    2.11
  -5 -23  -3   12.90    2.14
   5  23   3   12.99    1.96
   5 -23  -3   14.39    1.91
  -5 -23   3   13.91    2.19
  -5  23  -3   14.21    1.95
   7  23  -3    2.05    1.00
   7 -23   3    1.40    0.76
  -7  23   3    2.10    0.97
  -7 -23  -3    0.58    0.86
   7 -23  -3    3.21    0.96
   7  23   3    3.26    0.96
  -7  23  -3    2.05    0.70
  -7 -23   3    2.06    1.12
  -9  23   3   14.31    2.23
   9 -23   3   10.81    1.83
  -9 -23  -3   12.95    2.32
   9  23  -3   11.16    1.95
   9 -23  -3   10.46    1.84
  -9 -23   3   12.33    2.42
   9  23   3   13.07    2.07
  -9  23  -3   12.80    2.00
  -1 -25  -3   11.68    1.93
   1  25  -3    9.30    1.74
  -1 -25   3   10.61    1.77
   1  25   3    9.60    1.59
  -1  25  -3    8.11    1.57
   1 -25  -3   10.26    1.80
  -3  25   3   -0.57    0.53
  -3 -25  -3   -0.34    0.62
   3 -25   3   -0.30    0.53
   3  25  -3    0.05    0.55
  -3 -25   3   -0.90    0.59
   3  25   3    0.86    0.58
  -3  25  -3   -0.12    0.54
  -5  25   3    2.10    0.83
   5 -25   3    3.51    1.10
   5  25  -3    2.08    0.87
  -5 -25  -3    1.41    0.94
  -5 -25   3    2.37    1.20
   5 -25  -3    1.71    0.78
   5  25   3    2.90    0.98
  -7 -25  -3    1.37    1.01
  -7  25   3    1.63    0.80
   7  25  -3    1.47    0.92
   7 -25   3    2.20    0.99
  -7 -25   3    2.36    1.28
   7 -25  -3    2.14    0.90
   7  25   3    1.33    0.89
  -9  25   3    0.23    0.92
   1  27  -3    0.80    0.73
  -1 -27  -3    1.83    1.06
   1  27   3    0.80    0.77
  -1  27  -3    0.88    0.81
   1 -27  -3    1.09    1.02
  -1 -27   3    1.06    0.87
   3  27  -3    1.94    1.02
  -3 -27  -3    1.36    1.04
  -3 -27   3    1.50    0.98
   3  27   3    1.97    0.90
  -3  27  -3    3.06    1.15
   5 -27   3   -0.90    0.61
   5  27  -3    0.56    0.77
  -5 -27  -3   -0.11    0.84
  -5 -27   3   -0.47    1.02
   5  27   3    1.37    0.69
  -7  27   3    0.96    0.84
   7 -27  -3    1.30    0.85
   1  29  -3    4.14    1.28
  -1 -29  -3    4.49    1.44
  -1  29  -3    4.99    1.39
   3  29   3    2.70    1.19
  -3 -29   3    1.61    1.06
   5 -29   3    5.46    1.67
   0   0   4  168.94    3.44
   0   0  -4  175.37    3.41
   0   0  -4  174.01    3.63
   0   0   4  172.36    3.48
  -2   0  -4   -0.15    0.12
  -2   0   4   -0.14    0.15
   2   0   4   -0.27    0.16
  -2   0  -4   -0.10    0.17
   2   0  -4   -0.08    0.15
  -2   0   4   -0.14    0.14
   2   0  -4   -0.23    0.10
   2   0   4   -0.07    0.13
  -4   0   4   81.61    2.10
  -4   0  -4   82.12    2.52
  -4   0   4   79.97    2.40
   4   0   4   78.50    2.14
  -4   0  -4   82.23    2.02
   4   0   4   79.06    2.47
  -4   0   4   77.21    2.27
   4   0  -4   80.52    2.45
  -6   0   4   -0.06    0.17
  -6   0  -4   -0.26    0.13
  -6   0  -4    0.59    0.35
   6   0   4    0.00    0.17
  -6   0  -4   -0.25    0.19
  -6   0   4    0.19    0.23
  -6   0   4    0.04    0.21
   8   0   4  108.05    3.35
  -8   0   4  120.01    3.81
  -8   0  -4  109.35    3.05
   8   0  -4  119.07    3.69
  -8   0  -4  111.07    3.78
  -8   0  -4  112.10    3.85
  -8   0   4  109.92    3.43
  -8   0   4  111.28    3.71
   8   0   4  117.30    3.56
 -10   0  -4   -0.03    0.29
  10   0  -4    0.18    0.31
  10   0   4   -0.33    0.22
 -10   0   4    0.01    0.24
  10   0  -4    0.36    0.32
 -10   0   4   -0.25    0.29
  10   0  -4   -0.46    0.41
 -12   0   4   68.40    3.35
  12   0  -4   64.74    3.27
 -12   0  -4   70.66    3.43
  12   0  -4   72.20    3.49
  12   0   4   71.20    3.61
 -14   0  -4   -0.41    0.41
  14   0   4   -0.09    0.57
 -14   0   4    0.99    0.58
  14   0  -4    0.22    0.57
  14   0  -4    0.10    0.43
  16   0   4   39.06    3.13
 -16   0   4   46.18    3.13
 -16   0  -4   47.99    3.14
   0  -2  -4    0.02    0.10
   0   2   4    0.00    0.12
   0  -2   4    0.03    0.09
   0   2   4   -0.07    0.15
   0  -2   4   -0.07    0.12
   0   2  -4    0.05    0.15
   0  -2  -4    0.03    0.18
   2  -2   4  120.33    2.82
  -2   2   4  124.84    2.89
   2   2  -4  123.19    2.76
  -2  -2  -4  120.13    2.84
  -2  -2  -4  124.31    2.95
  -2   2   4  123.29    2.93
   2   2   4  121.42    2.93
  -2  -2   4  124.76    2.52
  -2   2  -4  122.41    2.94
  -2   2  -4  117.53    2.46
  -2  -2   4  124.39    3.04
   2   2   4  123.14    2.42
   2  -2  -4  123.34    2.96
  -2  -2   4  122.69    2.87
  -2   2  -4  123.77    2.86
  -4   2   4    0.87    0.31
  -4  -2  -4    0.68    0.28
  -4   2   4    0.75    0.20
  -4  -2  -4    0.60    0.25
  -4   2   4    0.96    0.30
   4  -2   4    0.78    0.28
  -4  -2   4    0.75    0.27
  -4  -2   4    1.39    0.39
  -4   2  -4    0.94    0.15
  -4  -2   4    0.96    0.27
  -4   2  -4    0.98    0.33
  -4  -2   4    0.99    0.32
  -4   2  -4    0.84    0.32
   4   2   4    0.71    0.19
   4   2   4    1.02    0.34
   4  -2  -4    0.77    0.27
   6  -2   4   57.59    2.10
  -6  -2  -4   54.25    2.27
  -6   2   4   59.23    2.28
  -6  -2  -4   61.34    2.03
  -6   2   4   60.33    2.35
  -6   2   4   57.30    1.91
  -6  -2   4   59.68    2.11
   6   2   4   57.61    2.32
  -6   2  -4   57.88    1.53
  -6  -2   4   59.87    2.13
   6  -2  -4   56.24    2.07
  -6  -2   4   52.64    2.14
  -6  -2   4   59.38    2.22
   6   2   4   57.76    1.85
  -6   2  -4   56.69    2.29
  -6   2  -4   60.81    2.38
   6   2   4   59.45    1.94
  -8   2   4    4.07    0.67
  -8  -2  -4    3.11    0.74
  -8  -2  -4    3.31    0.62
   8  -2   4    3.09    0.62
  -8   2   4    4.11    0.78
  -8  -2   4    3.55    0.69
   8   2   4    3.71    0.59
   8   2   4    4.48    0.90
  -8  -2   4    2.94    0.61
  -8   2  -4    4.14    0.81
   8  -2  -4    3.92    0.67
  -8   2  -4    3.79    0.83
  -8  -2   4    3.89    0.74
  -8  -2   4    3.24    0.68
   8   2   4    3.26    0.59
 -10   2   4   20.36    1.41
 -10  -2  -4   20.92    1.67
  10  -2   4   22.59    1.52
 -10   2   4   22.68    1.72
  10   2   4   20.56    1.35
 -10  -2   4   21.29    1.53
  10  -2  -4   20.28    1.66
 -10  -2   4   18.40    1.40
  10  -2  -4   17.56    1.30
 -10   2  -4   19.35    1.55
 -10  -2   4   21.81    1.63
  10  -2  -4   23.45    1.81
 -10  -2   4   21.47    1.59
  10   2   4   21.74    1.76
 -10   2  -4   22.19    1.75
  10   2   4   22.85    1.47
  12   2  -4    0.45    0.40
  12  -2   4   -0.14    0.29
 -12   2   4    0.74    0.45
 -12  -2  -4    0.68    0.49
  12   2  -4   -0.30    0.42
 -12   2  -4   -0.33    0.33
 -12  -2   4    0.24    0.35
 -12   2  -4   -0.13    0.44
  12   2   4   -0.22    0.42
  12  -2  -4   -0.37    0.38
  12  -2  -4    0.00    0.36
 -12  -2   4    0.66    0.46
  14  -2   4   13.12    2.12
 -14   2   4   14.36    2.08
 -14  -2  -4   12.07    1.85
 -14   2  -4   13.63    1.88
  14   2   4   11.78    1.91
  14  -2  -4   14.59    2.14
  14  -2  -4   13.28    2.00
 -14  -2   4   13.80    1.94
 -16  -2  -4    0.37    0.64
  16  -2   4    0.68    0.92
 -16   2   4    0.52    0.70
  16   2  -4    0.51    0.75
  16   2   4   -0.40    0.62
 -16   2  -4   -0.45    0.57
   0   4   4  432.54    8.09
   0   4   4  407.35    7.61
   0  -4   4  406.12    7.93
   0  -4  -4  426.02    8.23
   0   4  -4  404.95    7.38
   0  -4   4  420.04    8.07
   0  -4  -4  409.68    7.64
   0   4  -4  400.20    8.00
   2   4  -4    3.20    0.46
  -2   4   4    4.12    0.51
   2  -4   4    3.47    0.26
  -2  -4  -4    3.69    0.50
  -2   4   4    4.17    0.57
   2  -4   4    3.80    0.52
  -2  -4  -4    4.27    0.55
  -2   4   4    3.47    0.20
  -2  -4   4    3.97    0.55
   2  -4  -4    2.71    0.44
  -2   4  -4    4.55    0.51
  -2  -4   4    3.30    0.48
   2   4   4    5.02    0.61
  -2   4  -4    4.15    0.57
  -4  -4  -4   48.69    1.80
  -4   4   4   50.15    1.94
  -4   4   4   50.99    1.38
   4   4  -4   49.43    1.78
   4  -4   4   50.23    1.83
  -4   4   4   48.62    1.88
  -4  -4   4   46.85    1.72
   4   4   4   50.69    1.22
  -4   4  -4   45.98    1.83
   4   4   4   50.52    1.87
  -4  -4   4   51.40    1.97
  -4   4  -4   49.84    1.87
   4  -4  -4   48.28    1.72
  -4  -4   4   51.67    1.54
  -6   4   4    0.13    0.17
  -6  -4  -4    0.59    0.34
   6  -4   4    0.78    0.35
  -6  -4  -4    0.40    0.25
  -6   4   4    0.77    0.44
  -6   4  -4    0.38    0.28
  -6  -4   4    0.19    0.21
  -6  -4   4    0.22    0.26
   6   4   4    0.58    0.20
  -6  -4   4    0.53    0.32
  -6   4  -4    0.21    0.23
  -6  -4   4    0.64    0.30
   6  -4  -4    0.47    0.21
   6   4   4    0.48    0.19
   6   4   4    0.47    0.31
  -8   4   4   39.88    1.72
   8  -4   4   37.70    1.93
  -8  -4  -4   36.46    2.07
  -8  -4  -4   37.37    1.82
  -8   4   4   36.05    2.02
   8   4   4   39.69    1.57
  -8   4  -4   36.50    2.09
  -8  -4   4   37.60    1.83
  -8   4  -4   38.31    2.04
  -8  -4   4   36.46    1.89
  -8  -4   4   34.89    1.93
  -8  -4   4   38.10    1.87
   8  -4  -4   35.11    2.12
   8   4   4   39.44    2.10
   8  -4  -4   36.39    1.67
   8   4   4   37.36    1.59
   8  -4  -4   38.51    2.15
 -10  -4  -4   12.17    1.59
  10  -4   4    7.76    1.12
 -10   4   4    8.76    1.38
 -10  -4   4    7.63    1.14
 -10  -4   4   10.13    1.36
 -10   4  -4    8.54    1.24
  10  -4  -4    8.95    1.41
 -10  -4   4   12.99    1.53
  10  -4  -4    9.08    1.32
 -10  -4   4    9.90    1.33
 -10   4  -4   11.33    1.58
  10   4   4    9.90    1.42
  12  -4   4    2.40    0.70
 -12   4   4    1.93    0.71
  12   4  -4    3.69    0.90
  12   4  -4    1.95    0.84
 -12  -4  -4    5.47    1.21
 -12  -4   4    3.12    0.79
 -12   4  -4    3.54    0.87
 -12  -4   4    3.08    0.77
  12  -4  -4    2.94    0.90
 -12   4  -4    4.50    1.11
  12   4   4    4.58    1.06
  12  -4  -4    3.21    0.96
 -12  -4   4    3.89    0.96
 -14   4   4    0.40    0.61
  14   4  -4   -0.79    0.57
 -14  -4  -4    0.61    0.44
  14  -4  -4   -0.03    0.53
 -14   4  -4   -0.35    0.41
 -14   4  -4    0.29    0.53
  14  -4  -4   -0.11    0.52
  14   4   4   -0.58    0.42
 -16  -4  -4    1.71    0.84
 -16   4   4    0.14    0.58
  16  -4  -4    0.63    0.78
  16   4   4    0.59    0.73
  16  -4  -4    1.24    0.96
   0   6   4   -0.02    0.12
   0  -6  -4   -0.16    0.13
   0  -6  -4    0.04    0.14
   0  -6   4   -0.01    0.18
   0  -6   4   -0.07    0.16
   0   6  -4    0.03    0.21
   0   6  -4    0.07    0.10
   0  -6  -4    0.05    0.12
   0   6   4   -0.12    0.16
   2  -6   4   42.94    1.27
   2   6  -4   42.36    0.99
  -2  -6  -4   44.31    1.62
  -2   6   4   46.75    1.20
   2   6  -4   43.94    1.67
  -2  -6  -4   40.71    1.64
   2  -6   4   45.66    1.67
  -2  -6   4   43.72    1.54
  -2   6  -4   45.00    1.67
   2  -6  -4   45.47    1.73
   2   6   4   38.95    1.55
  -2   6  -4   44.47    1.50
   2  -6  -4   42.14    1.63
  -2  -6   4   44.92    1.75
   2  -6  -4   44.61    1.61
  -4  -6  -4    0.98    0.39
  -4   6   4    1.01    0.23
  -4  -6  -4    1.65    0.44
   4   6  -4    1.68    0.44
   4  -6   4    1.36    0.41
  -4   6   4    1.19    0.43
   4   6  -4    1.11    0.26
   4  -6  -4    1.95    0.54
   4  -6  -4    0.96    0.41
  -4   6  -4    0.75    0.33
  -4  -6   4    0.48    0.25
  -4  -6   4    1.30    0.43
   4  -6  -4    1.05    0.33
  -4   6  -4    0.89    0.36
   4   6   4    0.64    0.33
   6   6  -4    2.16    0.52
   6   6  -4    2.28    0.47
  -6  -6  -4    1.60    0.47
  -6  -6  -4    1.94    0.50
  -6   6   4    1.39    0.48
  -6   6   4    1.70    0.36
   6  -6   4    1.80    0.46
   6   6   4    2.58    0.33
  -6  -6   4    1.77    0.52
   6  -6  -4    2.90    0.52
   6   6   4    2.11    0.32
  -6   6  -4    1.50    0.53
   6  -6  -4    2.92    0.68
   6  -6  -4    1.65    0.53
  -6   6  -4    1.10    0.39
   6   6   4    2.51    0.62
  -6  -6   4    2.47    0.52
   8   6  -4    1.07    0.41
  -8   6   4    1.84    0.63
  -8  -6  -4    1.64    0.55
  -8   6   4    0.58    0.28
  -8  -6  -4    1.45    0.46
   8  -6   4    0.82    0.39
  -8  -6   4    0.84    0.42
   8   6   4    1.18    0.45
  -8   6  -4    0.83    0.38
   8  -6  -4    1.64    0.60
  -8  -6   4    0.92    0.37
  -8  -6   4    1.08    0.50
   8  -6  -4    1.18    0.38
   8  -6  -4    1.82    0.59
  -8   6  -4    0.79    0.44
 -10   6   4   29.77    2.08
  10  -6   4   20.05    1.63
 -10  -6  -4   25.16    1.72
  10   6  -4   22.98    1.63
 -10  -6  -4   23.94    1.86
 -10  -6   4   20.83    1.67
 -10  -6   4   24.07    1.79
  10  -6  -4   23.47    1.90
 -10   6  -4   23.20    1.88
 -10   6  -4   24.73    1.77
 -10  -6   4   25.33    1.63
  10  -6  -4   24.64    1.97
  10   6   4   21.63    1.71
  12   6  -4    1.04    0.61
 -12  -6  -4    2.95    0.96
 -12   6   4    1.50    0.83
  12  -6   4    2.74    0.80
  12  -6  -4    2.43    0.80
 -12   6  -4    2.37    0.79
 -12  -6   4    2.43    0.82
  12   6   4    2.86    0.84
 -12   6  -4    2.14    0.83
  12  -6  -4    3.05    0.88
 -12  -6   4    3.37    0.84
 -14   6   4   -0.04    0.41
  14  -6   4    0.16    0.44
 -14  -6  -4    0.69    0.77
  14  -6  -4    1.10    0.81
 -14   6  -4    0.58    0.67
 -14   6  -4   -0.79    0.39
  14  -6  -4    0.44    0.64
  14   6   4    0.37    0.55
 -14  -6   4   -0.42    0.54
 -16  -6  -4    1.04    0.86
  16  -6  -4   -0.28    0.65
  16   6   4   -0.50    0.51
  16  -6  -4   -0.25    0.77
   0   8  -4    2.16    0.29
   0   8  -4    2.39    0.50
   0   8   4    3.14    0.57
   0  -8   4    1.92    0.45
   0  -8  -4    2.00    0.37
   0  -8  -4    2.18    0.46
   0   8   4    2.26    0.39
   0  -8  -4    2.17    0.39
   0  -8   4    2.32    0.48
   2   8  -4   65.79    1.54
   2  -8   4   67.82    1.92
   2   8  -4   68.32    2.36
  -2   8   4   68.69    2.36
  -2  -8  -4   67.09    2.22
  -2  -8  -4   67.99    1.50
  -2  -8  -4   66.97    2.38
  -2   8   4   68.76    1.85
   2  -8   4   65.36    2.27
  -2  -8   4   65.51    2.09
   2  -8  -4   66.39    2.24
  -2   8  -4   66.13    2.28
  -2  -8   4   68.16    2.42
   2   8   4   65.51    2.23
   2  -8  -4   69.35    2.27
   2  -8  -4   68.37    2.32
  -2   8  -4   66.44    2.06
   4   8  -4   99.07    3.18
   4  -8   4  100.97    2.25
   4   8  -4   97.90    2.43
  -4   8   4  103.42    2.51
  -4   8   4  104.58    3.32
   4  -8   4  101.79    3.22
  -4  -8  -4  100.57    3.23
  -4  -8  -4  109.59    3.39
  -4   8  -4   96.34    3.13
   4   8   4  106.79    3.14
   4  -8  -4  100.26    2.92
  -4   8  -4  105.62    3.16
   4  -8  -4   95.83    3.23
  -4  -8   4  102.76    2.87
  -4  -8   4  101.58    3.39
   4  -8  -4  102.29    3.39
  -6   8   4    1.71    0.57
   6   8  -4    2.24    0.44
   6  -8   4    2.21    0.58
  -6  -8  -4    1.73    0.56
  -6   8   4    2.42    0.43
  -6  -8  -4    0.74    0.39
   6   8  -4    1.43    0.45
  -6   8  -4    2.05    0.58
  -6   8  -4    2.15    0.51
   6  -8  -4    2.11    0.48
   6  -8  -4    1.32    0.46
   6  -8  -4    1.87    0.56
  -6  -8   4    2.75    0.53
   6   8   4    3.07    0.64
  -6  -8   4    1.35    0.51
  -8  -8  -4   20.89    1.64
  -8  -8  -4   19.12    1.47
  -8   8   4   22.17    1.68
   8   8  -4   20.39    1.29
   8  -8   4   21.13    1.57
   8   8  -4   19.87    1.50
   8  -8  -4   18.78    1.19
  -8  -8   4   21.14    1.61
  -8   8  -4   19.30    1.43
   8  -8  -4   19.91    1.63
  -8  -8   4   24.16    1.43
   8  -8  -4   24.96    1.84
  -8   8  -4   18.58    1.55
   8   8   4   21.02    1.50
  10  -8   4    9.83    1.40
 -10  -8  -4    7.76    1.25
  10   8  -4    6.08    1.12
 -10  -8  -4    8.24    1.34
 -10   8   4    7.31    1.26
  10   8  -4    9.94    1.27
  10  -8  -4    7.27    1.39
  10   8   4   10.11    1.53
 -10   8  -4    6.49    1.25
 -10  -8   4    8.93    1.41
 -10   8  -4    8.99    1.35
  10  -8  -4    6.91    1.31
 -12   8   4    7.39    1.48
  12  -8   4    4.54    1.05
 -12  -8  -4    7.84    1.49
  12   8  -4    7.40    1.28
 -12  -8   4    8.59    1.45
  12   8   4    7.20    1.36
  12  -8  -4    9.38    1.68
  12  -8  -4    7.16    1.35
 -12   8  -4    7.87    1.45
 -12   8  -4    6.17    1.17
  14  -8   4   -0.98    0.56
 -14  -8  -4    0.31    0.68
  14   8  -4   -0.34    0.45
 -14   8   4    0.05    0.51
 -14   8  -4    0.75    0.62
  14  -8  -4    0.18    0.52
  14   8   4    0.58    0.58
  14  -8  -4   -0.50    0.56
  16   8   4    5.24    1.35
   0 -10   4    0.00    0.22
   0 -10   4   -0.17    0.21
   0  10  -4    0.08    0.15
   0  10   4   -0.18    0.15
   0  10  -4   -0.25    0.25
   0 -10  -4   -0.27    0.13
   0  10   4    0.20    0.29
   0 -10  -4    0.10    0.22
  -2 -10  -4   33.83    1.06
   2 -10   4   33.39    1.41
   2  10  -4   36.62    1.14
  -2  10   4   38.30    1.42
   2 -10   4   35.56    1.69
   2  10  -4   34.91    1.75
  -2  10   4   33.38    1.68
  -2 -10  -4   32.91    1.73
   2  10   4   38.57    1.67
  -2  10  -4   35.74    1.69
   2  10   4   35.30    1.66
   2 -10  -4   34.56    1.63
  -2  10  -4   34.74    1.45
   2 -10  -4   35.70    1.69
   2 -10  -4   32.67    1.56
  -2 -10   4   33.68    1.73
  -2 -10   4   32.58    1.50
   4  10  -4    6.97    0.53
  -4  10   4    8.89    0.64
  -4 -10  -4    5.57    0.91
  -4  10   4    5.86    0.90
  -4 -10  -4    7.39    0.98
   4 -10   4    6.77    0.51
   4 -10   4    8.23    1.07
   4  10  -4    5.98    0.89
   4  10   4    8.07    1.00
  -4  10  -4    6.36    0.89
  -4 -10   4    7.89    0.87
  -4  10  -4    7.93    0.97
  -4 -10   4    6.88    1.05
   4 -10  -4    5.91    0.89
   4 -10  -4    6.36    0.82
   4 -10  -4    6.25    0.92
  -6 -10  -4   50.65    2.48
   6  10  -4   58.53    2.55
  -6  10   4   56.63    2.58
  -6  10   4   50.72    1.85
   6 -10   4   56.07    2.52
  -6 -10  -4   48.31    2.41
   6  10  -4   51.60    1.84
   6  10   4   51.45    2.27
  -6  10  -4   52.67    2.34
  -6 -10   4   49.92    2.54
  -6 -10   4   54.99    2.10
   6 -10  -4   54.87    2.67
   6 -10  -4   55.49    2.12
   6 -10  -4   51.78    2.52
  -6  10  -4   48.70    2.36
  -8  10   4    0.32    0.32
  -8 -10  -4    0.10    0.36
   8 -10   4    0.48    0.37
  -8 -10  -4    0.05    0.35
   8  10  -4    0.01    0.32
   8  10  -4    0.53    0.30
   8 -10  -4    0.13    0.41
  -8  10  -4    0.42    0.33
  -8 -10   4   -0.06    0.23
   8  10   4    0.26    0.35
  -8 -10   4    0.18    0.41
   8 -10  -4    0.06    0.35
  -8  10  -4    0.08    0.43
  10 -10   4   14.41    1.75
 -10 -10  -4   12.45    1.69
  10  10  -4   15.48    1.84
 -10 -10  -4   17.22    2.07
 -10  10   4   16.68    2.12
  10 -10  -4   14.61    1.89
  10  10   4   13.46    1.71
  10 -10  -4   14.38    2.02
 -10  10  -4   14.01    1.93
 -10  10  -4   13.61    1.65
 -10 -10   4   13.52    1.83
  12  10  -4    0.21    0.47
 -12 -10  -4   -0.15    0.59
 -12  10   4    0.17    0.47
  12 -10   4    0.07    0.40
  12 -10  -4   -0.03    0.47
 -12  10  -4    0.20    0.55
 -12  10  -4   -0.57    0.36
  12  10   4    0.70    0.52
 -12 -10   4    0.44    0.50
  12 -10  -4    0.17    0.48
 -14 -10  -4    6.68    1.53
  14 -10   4    8.63    1.59
  14  10  -4    7.26    1.45
 -14  10   4    7.12    1.49
  14  10   4    4.93    1.23
  14 -10  -4    7.27    1.56
 -14  10  -4    7.13    1.46
  14 -10  -4    8.51    1.59
   0 -12  -4   48.89    2.16
   0  12  -4   45.96    1.61
   0  12  -4   47.20    2.13
   0 -12   4   44.80    1.95
   0 -12  -4   44.75    1.69
   0  12   4   49.27    2.11
   0  12   4   45.79    1.87
   0 -12   4   47.14    2.05
  -2 -12  -4    5.57    0.46
   2  12  -4    5.49    0.88
  -2  12   4    4.88    0.84
   2 -12   4    5.35    0.84
   2 -12   4    5.96    0.75
  -2 -12  -4    6.00    0.97
   2  12  -4    4.71    0.53
  -2  12   4    4.92    0.70
  -2 -12   4    5.56    0.91
   2 -12  -4    4.89    0.77
   2 -12  -4    3.93    0.68
  -2  12  -4    5.33    0.74
   2  12   4    7.09    0.97
   2 -12  -4    5.90    0.84
  -2  12  -4    4.95    0.80
  -2 -12   4    4.41    0.70
   2  12   4    4.44    0.75
   4  12  -4   26.72    1.66
  -4 -12  -4   27.21    1.76
  -4  12   4   24.27    1.22
   4 -12   4   25.03    1.62
  -4  12   4   26.69    1.67
   4  12  -4   24.54    1.08
   4 -12   4   26.26    1.16
   4 -12  -4   24.90    1.45
  -4  12  -4   25.04    1.49
   4 -12  -4   24.96    1.67
  -4  12  -4   25.82    1.59
   4 -12  -4   24.07    1.58
   4  12   4   26.90    1.63
  -4 -12   4   28.35    1.81
   4  12   4   25.58    1.49
  -4 -12   4   25.59    1.37
   6  12  -4    0.74    0.42
  -6  12   4    0.27    0.33
  -6 -12  -4   -0.02    0.31
  -6 -12  -4    0.10    0.39
   6 -12   4    0.71    0.42
   6 -12  -4    0.00    0.38
  -6  12  -4    0.46    0.39
   6 -12  -4    0.66    0.33
  -6 -12   4    0.84    0.32
   6  12   4    0.37    0.36
  -6  12  -4    0.02    0.22
   6 -12  -4   -0.03    0.32
  -6 -12   4    0.87    0.49
   8 -12   4   14.97    1.75
  -8  12   4   15.70    1.94
   8  12  -4   19.43    1.64
  -8 -12  -4   17.74    2.00
  -8 -12  -4   22.17    2.26
  -8  12  -4   21.38    2.22
   8 -12  -4   13.94    1.84
  -8 -12   4   16.24    1.90
   8  12   4   15.57    1.70
  -8  12  -4   18.89    1.50
   8 -12  -4   16.08    1.89
 -10 -12  -4   20.98    2.30
 -10  12   4   13.92    1.90
 -10 -12  -4   18.40    2.12
  10  12  -4   24.25    1.94
  10 -12   4   23.53    1.97
  10 -12  -4   26.32    2.68
 -10  12  -4   21.44    2.38
 -10 -12   4   24.56    2.06
 -10  12  -4   22.52    1.76
  10 -12  -4   24.84    2.76
  10  12   4   20.58    2.09
 -12 -12  -4   12.69    2.04
  12 -12   4   12.27    1.83
  12  12  -4   12.34    1.83
 -12  12   4   11.14    1.87
 -12 -12  -4   11.74    1.83
 -12 -12   4   17.73    2.29
  12  12   4   13.86    1.87
  12 -12  -4   14.21    2.11
  12 -12  -4    9.81    1.75
 -12  12  -4    9.30    1.64
 -14 -12  -4    0.75    0.77
  14  12  -4   -0.19    0.63
 -14  12   4    2.70    1.13
  14 -12   4    0.51    0.55
  14 -12  -4    1.68    0.97
  14 -12  -4    1.77    0.90
 -14  12  -4    0.10    0.68
 -14 -12   4    1.21    0.65
   0  14   4    0.21    0.31
   0 -14   4    0.00    0.27
   0 -14  -4   -0.25    0.18
   0  14  -4   -0.41    0.23
   0 -14   4    0.12    0.27
   0  14   4   -0.28    0.17
   0 -14  -4   -0.19    0.23
   0  14  -4    0.11    0.19
  -2  14   4   43.65    2.20
   2 -14   4   46.22    2.17
  -2 -14  -4   49.05    1.61
   2  14  -4   44.09    2.29
   2 -14   4   47.22    2.00
   2  14  -4   47.07    1.61
  -2 -14  -4   48.58    2.41
  -2  14   4   44.63    1.93
   2 -14  -4   46.31    2.16
  -2  14  -4   48.25    1.95
  -2 -14   4   43.62    1.96
   2  14   4   45.36    2.10
   2 -14  -4   44.15    2.01
  -2 -14   4   45.17    2.31
  -2  14  -4   47.16    2.24
   2  14   4   46.28    2.15
   4 -14   4    0.31    0.35
  -4  14   4    0.39    0.25
   4  14  -4    0.37    0.36
  -4  14   4    0.06    0.29
  -4 -14  -4    0.09    0.33
   4 -14   4    0.85    0.34
   4  14   4    0.61    0.39
  -4 -14   4   -0.08    0.38
  -4  14  -4    0.31    0.30
   4 -14  -4    0.78    0.38
   4 -14  -4    1.09    0.42
  -4 -14   4    1.11    0.38
  -4  14  -4    0.37    0.32
   4  14   4    1.07    0.47
   4 -14  -4    0.29    0.33
  -6 -14  -4   47.98    2.68
  -6  14   4   50.58    2.64
   6 -14   4   44.39    2.49
   6  14  -4   43.38    2.47
   6  14   4   45.79    2.32
  -6  14  -4   46.42    2.41
   6 -14  -4   45.68    2.63
   6  14   4   45.48    2.49
   6 -14  -4   44.81    2.08
   6 -14  -4   49.76    2.63
  -6  14  -4   44.26    2.36
  -6 -14   4   52.70    2.85
   8  14  -4    0.04    0.40
  -8 -14  -4    0.20    0.46
  -8  14   4   -0.09    0.37
   8 -14   4    0.14    0.40
  -8  14  -4   -0.09    0.38
   8 -14  -4   -0.06    0.40
   8  14   4   -0.17    0.40
  -8  14  -4   -0.12    0.32
  -8 -14   4    0.23    0.47
   8 -14  -4    0.66    0.56
 -10 -14  -4   91.72    4.30
  10 -14   4   88.82    4.11
 -10 -14  -4   84.45    4.08
  10  14  -4   86.13    4.04
 -10  14   4   93.78    4.32
 -10  14  -4   81.92    4.03
  10  14   4   87.83    3.76
  10 -14  -4   78.26    3.99
 -10 -14   4   85.35    4.20
  10 -14  -4   94.10    4.46
 -10  14  -4   82.41    3.68
 -12 -14  -4    0.44    0.77
 -12 -14  -4    1.27    0.85
  12  14  -4    2.22    1.03
  12 -14   4    1.03    0.72
 -12  14   4    0.44    0.62
 -12 -14   4    1.18    0.79
  12  14   4    0.18    0.62
 -12  14  -4    1.65    0.78
  12 -14  -4    1.31    0.90
  12 -14  -4    0.47    0.62
 -14 -14  -4   31.05    3.82
  14 -14   4   35.94    2.89
  14  14  -4   34.02    2.84
 -14 -14   4   33.56    2.72
 -14  14  -4   32.20    3.69
  14 -14  -4   30.58    3.67
   0  16   4   31.42    1.84
   0  16  -4   30.19    1.94
   0 -16  -4   28.53    1.48
   0 -16  -4   28.69    1.90
   0 -16   4   30.38    1.73
   0  16  -4   31.67    1.49
   0 -16   4   32.42    1.91
   0  16   4   31.78    1.75
  -2 -16  -4    2.20    0.74
   2 -16   4    4.15    0.77
  -2  16   4    4.61    0.86
  -2  16   4    3.18    0.76
   2 -16   4    2.49    0.65
   2  16  -4    3.31    0.80
   2 -16  -4    1.99    0.55
  -2  16  -4    4.71    0.99
  -2  16  -4    2.72    0.61
  -2 -16   4    2.90    0.64
   2  16   4    3.43    0.74
   2 -16  -4    4.71    0.86
   2  16   4    2.51    0.66
  -2 -16   4    2.81    0.72
  -4 -16  -4   20.59    1.76
  -4  16   4   22.04    1.72
   4 -16   4   23.73    1.74
  -4  16   4   22.00    1.40
  -4  16  -4   21.80    1.50
   4 -16  -4   22.68    1.60
  -4 -16   4   20.81    1.35
   4  16   4   22.75    1.68
   4  16   4   22.56    1.56
   4 -16  -4   19.63    1.44
  -4  16  -4   22.82    1.67
  -4 -16   4   23.04    1.86
  -6  16   4    0.93    0.53
   6  16  -4    1.27    0.53
  -6 -16  -4    2.48    0.82
   6 -16   4    0.93    0.60
   6  16   4    0.37    0.45
  -6 -16   4    2.03    0.79
  -6  16  -4    1.11    0.52
   6 -16  -4    1.83    0.65
  -6  16  -4    0.78    0.46
   6  16   4    1.63    0.68
   8 -16   4   14.66    1.89
  -8 -16  -4   13.24    1.86
  -8  16   4   14.73    1.98
   8  16  -4   16.30    1.99
   8  16   4   16.27    1.88
   8 -16  -4   19.89    2.19
  -8  16  -4   16.56    2.04
  -8 -16   4   16.68    2.01
  -8  16  -4   12.82    1.63
   8  16   4   15.79    2.01
 -10  16   4    6.62    1.46
  10 -16   4    4.87    1.12
  10  16  -4    5.49    1.09
 -10 -16  -4    9.26    1.73
  10 -16  -4    6.58    1.36
 -10  16  -4    5.40    1.27
 -10 -16   4    8.26    1.73
  10  16   4    4.31    1.15
  12 -16   4   17.44    2.30
 -12  16   4   16.51    2.29
  12  16  -4   18.04    2.33
 -12 -16  -4   18.31    2.58
  12 -16  -4   19.32    2.48
 -12  16  -4   19.52    2.57
  12  16   4   18.35    2.41
 -12 -16   4   21.04    2.63
 -14 -16   4    0.71    0.76
   0 -18   4    0.21    0.33
   0 -18   4    0.11    0.35
   0  18   4    0.19    0.32
   0  18   4   -0.38    0.29
   0  18  -4   -0.17    0.37
   0 -18  -4    0.43    0.51
   0 -18  -4   -0.21    0.27
   2 -18   4    5.53    1.02
   2 -18   4    6.61    1.03
  -2 -18  -4    5.17    1.06
   2  18  -4    7.66    1.28
  -2  18   4    4.89    1.02
  -2  18   4    6.51    1.04
   2  18   4    7.77    1.24
   2 -18  -4    4.58    0.94
  -2 -18   4    6.24    1.03
  -2 -18   4    6.71    1.24
   2 -18  -4    5.67    0.93
  -2  18  -4    5.52    0.85
   2  18   4    5.53    1.03
  -2  18  -4    4.57    1.01
  -4 -18  -4    0.36    0.51
  -4  18   4    0.56    0.50
   4 -18   4   -0.01    0.40
   4  18  -4    0.70    0.50
   4  18   4   -0.34    0.38
   4 -18  -4   -0.09    0.44
  -4  18  -4    0.51    0.42
   4 -18  -4   -0.46    0.35
   4  18   4   -0.13    0.35
  -4 -18   4    0.20    0.39
  -4  18  -4   -0.09    0.33
   6 -18   4    6.17    1.20
  -6  18   4    5.53    1.17
   6  18  -4    6.50    1.24
  -6 -18  -4    6.46    1.31
  -6  18  -4    6.63    1.21
   6 -18  -4    5.79    1.13
  -6  18  -4    5.67    1.09
   6  18   4    6.90    1.24
   6  18   4    7.60    1.42
  -6 -18   4    7.29    1.52
   8  18  -4    0.82    0.68
  -8 -18  -4    3.07    1.03
   8 -18   4    3.46    1.00
  -8  18   4    2.42    0.87
   8  18   4    3.04    1.00
  -8  18  -4    2.01    0.79
   8 -18  -4    3.17    0.91
  -8 -18   4    2.88    0.92
  -8  18  -4    3.64    0.88
 -10 -18  -4   -0.88    0.61
  10  18  -4   -0.36    0.48
 -10  18   4   -0.16    0.45
  10 -18   4   -0.53    0.47
  10 -18  -4    0.32    0.56
  10  18   4    0.73    0.57
 -10 -18   4    1.90    0.99
 -10  18  -4   -0.13    0.56
  12 -18   4    0.44    0.66
  12  18  -4   -0.34    0.59
 -12  18   4    0.57    0.61
 -12 -18  -4   -0.92    0.68
 -12 -18   4    0.01    0.72
 -12  18  -4    0.00    0.63
  12  18   4    0.37    0.70
  12 -18  -4   -0.02    0.64
   0 -20   4   14.31    1.77
   0  20   4   14.85    1.76
   0 -20   4   12.20    1.50
   0  20   4   13.29    1.61
   0  20  -4   14.25    1.85
   0 -20  -4   12.87    1.74
  -2  20   4    0.04    0.41
  -2  20   4    0.41    0.49
   2 -20   4    0.01    0.38
   2  20  -4   -0.48    0.42
   2 -20   4    0.35    0.50
  -2 -20  -4    0.83    0.56
   2 -20  -4    1.04    0.59
   2 -20  -4    0.19    0.38
  -2 -20   4    0.01    0.30
   2  20   4    0.91    0.48
  -2 -20   4    1.47    0.65
  -2  20  -4    0.47    0.60
   2  20   4   -0.31    0.33
   4  20  -4    1.72    0.77
  -4 -20  -4    1.68    0.75
   4 -20   4    2.11    0.70
  -4  20   4    3.31    0.96
   4 -20  -4    1.84    0.62
  -4  20  -4    2.09    0.69
   4  20   4    2.27    0.77
   4  20   4    1.27    0.53
  -4  20  -4    2.23    0.71
   4 -20  -4    3.87    0.91
  -4 -20   4    2.11    0.85
   6  20  -4   -0.21    0.44
  -6  20   4    1.28    0.64
  -6 -20  -4    0.39    0.64
   6 -20   4    0.27    0.50
   6  20   4    0.14    0.46
  -6  20  -4   -0.22    0.38
  -6  20  -4    0.17    0.49
   6 -20  -4    0.87    0.51
  -6 -20   4    0.22    0.70
  -8 -20  -4    2.34    0.95
   8  20  -4    1.46    0.71
   8 -20   4    0.76    0.58
  -8  20   4    0.92    0.66
   8 -20  -4    1.89    0.76
   8  20   4    1.34    0.68
  -8  20  -4    1.61    0.70
  -8 -20   4    0.20    0.68
  10 -20   4    1.28    0.82
  10  20  -4   -0.23    0.64
 -10  20   4   -0.27    0.55
 -10 -20  -4    1.25    0.86
 -10 -20   4    0.70    0.82
  10  20   4    1.52    0.69
  10 -20  -4   -0.86    0.61
 -10  20  -4    1.98    0.74
 -12 -20  -4   -0.40    0.84
 -12  20  -4    0.49    0.70
   0 -22  -4   -0.20    0.46
   0  22  -4   -0.58    0.45
   0  22   4    0.17    0.48
   0  22   4    0.08    0.45
   0 -22   4   -0.10    0.35
   0 -22   4    0.22    0.47
   2  22  -4   18.15    2.25
   2 -22   4   15.29    1.85
  -2 -22  -4   16.40    2.20
  -2  22   4   15.87    1.95
  -2  22  -4   14.54    1.91
   2  22   4   15.37    1.81
  -2 -22   4   13.77    1.88
   2  22   4   15.19    1.88
   2 -22  -4   14.68    1.80
  -4  22   4   -0.30    0.49
  -4 -22  -4    0.11    0.69
   4  22  -4   -0.63    0.38
   4 -22   4   -0.05    0.46
  -4  22  -4   -0.20    0.47
  -4 -22   4   -0.03    0.59
   4  22   4    0.89    0.67
   4 -22  -4    0.67    0.54
  -6  22   4    4.44    1.11
   6  22  -4    2.95    0.95
  -6 -22  -4    3.22    1.16
   6 -22   4    1.92    0.83
  -6 -22   4    2.26    1.07
   6 -22  -4    3.30    0.87
  -6  22  -4    3.60    0.99
   6  22   4    3.18    0.95
  -8 -22  -4   -0.22    0.77
   8  22  -4    0.52    0.61
  -8  22   4   -0.48    0.48
   8 -22   4   -0.92    0.45
   8  22   4    0.85    0.66
  -8  22  -4   -0.51    0.54
  -8 -22   4    0.30    0.83
   8 -22  -4   -0.08    0.58
  10 -22   4    5.39    1.40
  10  22  -4    6.01    1.51
 -10  22   4    4.27    1.20
 -10 -22  -4    4.40    1.42
  10  22   4    7.69    1.52
  10 -22  -4    7.23    1.51
 -10  22  -4    5.73    1.31
 -10 -22   4    7.38    1.75
   0 -24  -4   15.56    2.04
   0  24  -4   15.08    2.11
   0  24   4   12.14    1.73
   0 -24   4   14.41    1.96
   0  24   4   19.27    2.26
  -2  24   4    0.35    0.53
   2 -24   4    0.17    0.52
   2  24  -4   -0.06    0.58
  -2 -24  -4    0.31    0.73
  -2 -24   4    1.37    0.84
   2  24   4    0.26    0.52
  -2  24  -4    1.16    0.76
   2 -24  -4   -0.17    0.62
  -4  24   4   16.01    2.17
  -4 -24  -4   18.04    2.51
   4 -24   4   15.43    2.02
   4  24  -4   10.96    1.87
   4  24   4   14.08    1.94
   4 -24  -4   12.20    1.70
  -4  24  -4   14.25    1.96
  -4 -24   4   15.55    2.30
  -6  24   4    3.81    1.10
  -6 -24  -4    2.98    1.27
   6 -24   4    1.94    0.82
   6  24  -4    1.70    0.88
   6 -24  -4    1.61    0.74
   6  24   4    3.40    1.09
  -6 -24   4    2.46    1.27
   8  24  -4   19.15    2.62
  -8  24   4   12.86    2.11
  -8 -24  -4   16.53    2.52
   8 -24   4   20.36    2.70
   8 -24  -4   19.55    2.47
   8  24   4   16.43    2.37
  -8 -24   4   22.08    2.90
   0  26  -4   -0.18    0.64
   0 -26  -4   -0.86    0.62
   0 -26   4    0.51    0.77
   2 -26   4   20.31    2.52
   2  26  -4   16.54    2.44
  -2 -26  -4   19.12    2.56
  -2 -26   4   18.92    2.50
   2  26   4   13.93    2.00
  -2  26  -4   15.76    2.21
   2 -26  -4   16.47    2.22
  -4  26   4    0.30    0.64
  -4 -26  -4    0.96    0.85
   4  26  -4    0.33    0.69
   4 -26   4    0.39    0.65
  -4 -26   4   -0.38    0.68
  -4  26  -4   -0.43    0.59
   4  26   4    0.90    0.62
   6 -26   4   12.63    1.98
   6  26  -4   19.20    2.61
  -6 -26  -4   16.79    2.47
  -6  26   4   17.02    2.35
  -6 -26   4   18.55    2.65
   6 -26  -4   18.68    2.32
   6  26   4   19.06    2.56
  -8  26   4   -0.76    0.78
   8 -26  -4    0.80    0.82
   0 -28  -4    9.30    1.79
   0  28  -4    9.49    1.84
  -2 -28  -4    4.27    1.25
   2  28  -4    4.01    1.27
  -2  28  -4    4.18    1.18
  -2 -28   4    3.69    1.25
   4 -28   4   11.62    1.88
  -4 -28  -4   13.15    2.43
   4  28  -4   13.26    2.37
  -4 -28   4   13.82    2.28
   4  28   4   14.71    2.27
   0 -30  -4   -0.56    0.95
  -2 -30   4    2.38    1.35
  -2  30  -4    0.74    0.99
  -1  -1  -5   37.14    1.19
   1  -1   5   35.03    1.13
   1   1  -5   35.64    1.29
  -1   1   5   37.61    1.25
  -1   1   5   38.40    1.20
   1  -1   5   34.70    1.16
  -1  -1  -5   37.89    1.22
   1   1  -5   36.90    1.08
   1   1   5   37.16    1.07
   1   1   5   38.58    1.24
   1  -1  -5   34.55    1.27
   1  -1  -5   37.08    0.91
  -1  -1   5   34.54    1.22
  -1   1  -5   38.54    1.24
  -1  -1   5   35.71    1.01
  -1   1  -5   36.41    1.14
   3  -1   5    0.99    0.32
  -3   1   5    0.86    0.29
   3  -1   5    0.85    0.25
   3   1  -5    1.38    0.27
  -3  -1  -5    0.61    0.21
  -3  -1  -5    0.86    0.31
  -3   1   5    1.97    0.38
  -3  -1   5    1.49    0.36
  -3   1  -5    1.07    0.21
   3   1   5    0.65    0.19
  -3   1  -5    0.99    0.31
  -3  -1   5    0.82    0.22
   3  -1  -5    1.07    0.19
   3  -1  -5    0.62    0.26
   3   1   5    1.09    0.32
  -5  -1  -5   65.77    2.42
  -5   1   5   66.22    2.25
  -5   1   5   65.74    2.36
  -5  -1  -5   66.48    1.98
  -5   1   5   67.95    1.93
   5  -1   5   69.81    2.13
  -5   1  -5   68.49    1.77
  -5  -1   5   64.59    2.31
   5  -1  -5   70.70    2.33
   5   1   5   67.62    2.42
  -5  -1   5   67.77    2.04
   5   1   5   65.91    1.94
  -5   1  -5   68.29    2.44
  -5  -1   5   69.68    2.20
  -5  -1   5   66.98    2.33
  -7   1   5   27.84    1.33
  -7   1   5   25.38    1.57
  -7   1   5   25.81    1.51
   7  -1   5   27.68    1.41
  -7  -1  -5   26.62    1.26
  -7  -1  -5   27.19    1.64
  -7  -1   5   26.69    1.50
  -7  -1   5   26.69    1.39
  -7   1  -5   26.24    1.62
  -7  -1   5   27.42    1.51
  -7   1  -5   27.60    1.10
   7   1   5   26.44    1.28
   7  -1  -5   28.68    1.52
  -7   1  -5   30.54    1.74
  -7  -1   5   26.97    1.56
   7   1   5   27.20    1.67
   9   1  -5    2.41    0.66
  -9   1   5    1.01    0.46
  -9  -1  -5    1.47    0.56
   9  -1   5    2.18    0.55
  -9   1   5    1.50    0.58
  -9   1   5    1.26    0.44
  -9  -1   5    0.74    0.34
  -9  -1   5    0.95    0.45
  -9   1  -5    0.78    0.46
   9   1   5    1.36    0.38
  -9   1  -5    0.64    0.47
   9   1   5    0.80    0.50
   9  -1  -5    2.02    0.52
  -9  -1   5    2.21    0.63
  11  -1   5   -0.22    0.37
  11   1  -5    0.78    0.48
 -11   1   5    0.23    0.33
  11  -1   5    0.35    0.33
 -11  -1  -5    0.45    0.39
  11   1   5    0.65    0.56
 -11  -1   5    0.09    0.32
  11  -1  -5    0.88    0.62
 -11  -1   5    0.76    0.38
 -11   1  -5   -0.06    0.36
  11  -1  -5    0.23    0.47
 -13  -1  -5    0.80    0.53
 -13   1   5    0.32    0.50
  13  -1   5    0.73    0.62
  13   1  -5    0.58    0.65
  13   1  -5    0.60    0.51
 -13   1  -5    0.75    0.50
  13   1   5    1.31    0.75
 -13  -1   5    2.45    0.80
  13  -1  -5    1.06    0.56
  13  -1  -5    0.22    0.60
 -15   1   5    1.93    0.88
 -15  -1  -5    2.15    0.90
  15  -1   5    1.60    0.81
  15  -1  -5    1.13    0.80
  15   1   5    1.26    0.79
 -15  -1   5    1.23    0.64
  15  -1  -5    1.90    0.82
 -15   1  -5    1.48    0.71
   1  -3   5   51.48    1.41
   1   3  -5   50.48    1.54
  -1  -3  -5   51.65    1.64
  -1   3   5   52.65    1.65
   1  -3   5   53.42    1.62
  -1  -3  -5   52.51    1.51
  -1   3   5   54.32    1.58
  -1   3  -5   48.31    1.59
   1  -3  -5   52.81    1.68
  -1  -3   5   48.94    1.08
  -1  -3   5   50.76    1.64
  -1  -3   5   49.50    1.58
   1  -3  -5   50.44    1.10
  -1   3  -5   49.41    1.41
   1   3   5   52.75    1.65
   1   3   5   51.84    1.27
  -3   3   5   69.38    1.46
  -3  -3  -5   74.70    2.15
   3   3  -5   73.15    2.05
  -3   3   5   70.47    2.17
  -3  -3  -5   72.07    2.24
   3  -3   5   72.33    2.13
  -3   3   5   73.83    2.26
  -3   3  -5   66.96    1.54
  -3  -3   5   74.73    1.79
  -3   3  -5   74.10    2.20
  -3   3  -5   69.56    2.23
  -3  -3   5   71.07    2.14
   3   3   5   71.10    2.22
   3   3   5   72.20    1.58
  -3  -3   5   69.81    2.30
   3  -3  -5   72.17    2.20
   5   3  -5   29.36    1.33
  -5   3   5   31.03    1.09
  -5  -3  -5   30.75    1.56
   5  -3   5   29.93    1.40
  -5   3   5   31.51    1.52
  -5  -3  -5   31.46    1.37
  -5   3  -5   29.43    1.51
   5  -3  -5   30.38    1.39
  -5   3  -5   27.88    1.47
   5   3   5   29.06    1.49
   5   3   5   29.71    1.04
  -5  -3   5   31.93    1.48
  -5  -3   5   26.88    1.46
  -5  -3   5   30.63    1.29
   7  -3   5    4.23    0.70
  -7   3   5    2.81    0.48
  -7   3   5    4.02    0.82
  -7  -3  -5    2.59    0.53
  -7   3   5    2.95    0.65
  -7  -3  -5    3.35    0.71
   7   3   5    3.04    0.47
  -7   3  -5    3.97    0.78
  -7   3  -5    4.19    0.81
  -7  -3   5    4.08    0.69
   7   3   5    3.09    0.67
  -7  -3   5    3.11    0.66
   7  -3  -5    2.29    0.49
  -7  -3   5    3.25    0.63
  -7  -3   5    3.38    0.65
   9  -3   5   16.07    1.25
  -9  -3  -5   17.08    1.83
  -9  -3  -5   16.55    1.18
  -9   3   5   15.24    1.66
  -9   3   5   17.86    1.18
   9  -3  -5   20.39    2.03
  -9   3  -5   13.08    1.56
   9  -3  -5   16.71    1.88
   9  -3  -5   16.80    1.21
   9   3   5   16.12    1.04
   9   3   5   16.83    1.81
  -9   3  -5   15.02    1.63
  -9  -3   5   15.15    1.28
  -9  -3   5   14.43    1.22
  -9  -3   5   15.80    1.29
  -9  -3   5   16.11    1.26
 -11   3   5   10.52    1.56
  11  -3   5   12.10    1.43
 -11  -3  -5    9.53    1.48
 -11   3  -5   13.11    1.75
  11  -3  -5   13.50    1.71
 -11  -3   5   12.04    1.49
  11   3   5   11.84    1.66
 -11  -3   5   10.42    1.41
 -11  -3   5   10.06    1.40
 -11  -3   5   11.26    1.47
  11  -3  -5   11.73    1.65
 -11   3  -5   10.91    1.56
 -13   3   5    2.93    0.89
  13  -3   5    0.53    0.45
  13   3  -5    1.64    0.68
 -13  -3  -5    1.55    0.76
  13   3  -5    1.44    0.74
  13   3   5    1.00    0.66
 -13   3  -5    0.69    0.48
 -13  -3   5    1.16    0.60
  13  -3  -5   -0.02    0.56
  13  -3  -5    1.98    0.80
 -15  -3  -5    1.06    0.80
 -15   3   5    1.20    0.61
  15   3  -5    0.19    0.77
  15  -3   5    0.73    0.64
  15  -3  -5    0.88    0.71
  15   3   5   -0.13    0.64
  15  -3  -5    1.42    0.74
 -15   3  -5    0.98    0.71
   1  -5   5  978.44   17.76
   1  -5   5  925.49   17.57
   1   5  -5  970.20   17.78
  -1   5   5  971.38   17.41
  -1  -5  -5  990.99   18.25
  -1   5   5  951.64   17.02
  -1  -5  -5  990.88   17.55
  -1   5   5 1000.00   17.92
  -1  -5   5  983.21   18.18
  -1   5  -5  967.99   17.79
  -1  -5   5  932.91   17.50
   1   5   5  960.83   16.87
   1  -5  -5  910.77   18.11
   1   5   5  945.48   17.74
  -1   5  -5  985.07   17.22
  -3   5   5   21.36    0.62
  -3  -5  -5   22.41    1.16
  -3  -5  -5   22.27    1.18
   3   5  -5   21.62    1.11
  -3   5   5   20.61    1.16
  -3   5   5   21.34    1.16
   3  -5   5   22.35    1.16
  -3  -5   5   22.28    1.10
  -3   5  -5   19.90    1.14
  -3  -5   5   22.27    1.24
  -3   5  -5   22.07    0.66
  -3   5  -5   21.35    1.09
   3  -5  -5   21.80    1.12
  -5   5   5   74.87    1.89
   5   5  -5   68.77    2.40
  -5   5   5   72.65    2.64
  -5   5   5   71.36    2.56
  -5  -5  -5   69.96    2.46
   5  -5   5   69.68    2.48
  -5  -5  -5   71.88    2.62
   5   5   5   69.64    2.49
  -5  -5   5   67.65    2.62
   5  -5  -5   74.07    2.39
   5   5   5   73.57    1.66
  -5   5  -5   69.62    2.53
  -5   5  -5   67.73    2.51
  -5  -5   5   71.36    2.38
  -5  -5   5   72.06    2.08
  -7   5   5   28.99    1.72
   7   5  -5   32.33    1.66
  -7  -5  -5   32.70    1.66
   7  -5   5   30.72    1.69
  -7  -5  -5   33.80    1.90
  -7   5   5   28.40    1.27
   7  -5  -5   28.42    1.84
  -7   5  -5   31.77    1.85
  -7  -5   5   28.74    1.44
   7   5   5   30.87    1.15
   7  -5  -5   28.69    1.48
  -7   5  -5   29.01    1.71
   7  -5  -5   26.60    1.84
  -7  -5   5   30.92    1.63
   7   5   5   29.61    1.72
  -7  -5   5   30.57    1.77
   9  -5   5    9.77    1.26
  -9  -5  -5    9.63    1.22
  -9   5   5    8.34    1.23
  -9  -5  -5    9.43    1.29
   9  -5  -5    7.95    1.26
  -9   5  -5   13.70    1.60
  -9  -5   5   11.39    1.35
  -9  -5   5    9.38    1.30
  -9   5  -5    8.01    1.26
   9  -5  -5    8.88    1.38
  -9  -5   5    8.62    1.11
   9  -5  -5   10.42    1.12
   9   5   5   10.70    1.39
  -9  -5   5   11.66    1.31
 -11  -5  -5    2.83    0.89
 -11   5   5    5.07    1.09
  11  -5   5    3.97    0.89
  11  -5  -5    5.96    1.26
 -11   5  -5    5.22    1.21
  11   5   5    3.32    0.93
 -11   5  -5    4.44    0.97
 -11  -5   5    5.15    0.97
  11  -5  -5    3.94    1.01
 -11  -5   5    4.26    1.03
 -11  -5   5    5.36    1.07
 -11  -5   5    5.87    1.08
 -13   5   5   22.24    2.60
  13  -5   5   22.00    2.23
 -13  -5  -5   23.97    2.69
  13   5  -5   19.52    2.18
  13   5   5   24.05    2.64
 -13   5  -5   19.46    2.40
 -13   5  -5   23.11    1.94
 -13  -5   5   22.77    2.40
  13  -5  -5   21.08    2.47
  13  -5  -5   23.99    2.75
 -15   5   5    9.89    1.85
 -15  -5  -5   10.48    1.86
  15  -5  -5    9.16    1.76
 -15   5  -5   11.50    1.85
  15  -5  -5   10.50    1.86
  15   5   5    7.28    1.48
  -1   7   5   19.57    0.78
  -1  -7  -5   18.99    0.76
   1  -7   5   18.86    1.08
   1   7  -5   18.83    1.09
  -1  -7  -5   18.54    0.74
  -1  -7  -5   17.45    1.09
  -1   7   5   19.50    1.12
  -1  -7  -5   18.26    0.94
   1  -7   5   20.19    0.96
   1  -7  -5   18.03    1.00
  -1  -7   5   18.25    1.01
  -1   7  -5   19.62    1.10
   1  -7  -5   18.43    0.98
   1   7   5   18.52    1.10
  -1   7  -5   20.11    0.84
   1  -7  -5   18.97    1.10
  -1  -7   5   19.64    1.11
   3  -7   5  145.23    3.86
  -3   7   5  142.53    2.98
  -3  -7  -5  142.42    3.82
   3   7  -5  138.74    2.85
   3  -7   5  146.13    3.08
  -3   7   5  141.76    3.92
   3   7  -5  145.66    3.84
  -3  -7  -5  141.62    3.93
   3   7   5  143.41    3.81
   3  -7  -5  145.28    3.79
  -3   7  -5  143.76    3.67
  -3  -7   5  147.05    3.69
  -3  -7   5  144.18    4.07
   3  -7  -5  139.69    4.01
   3  -7  -5  142.93    3.90
  -3   7  -5  142.64    3.88
  -5   7   5   47.56    1.42
  -5  -7  -5   44.78    2.03
  -5  -7  -5   46.53    2.10
  -5   7   5   45.70    2.10
   5  -7   5   45.66    2.04
   5   7  -5   43.34    1.49
   5   7  -5   45.62    1.99
   5  -7  -5   47.66    2.18
   5  -7  -5   45.46    1.84
  -5  -7   5   46.67    1.85
  -5  -7   5   48.57    2.20
  -5   7  -5   41.73    1.94
   5   7   5   46.75    2.01
  -5   7  -5   43.96    2.00
   5  -7  -5   45.10    2.20
  -7  -7  -5    0.68    0.44
  -7   7   5    0.73    0.42
   7   7  -5    0.61    0.33
  -7  -7  -5    1.10    0.42
  -7   7   5    0.14    0.19
   7   7  -5    1.12    0.42
   7  -7   5    0.71    0.36
   7  -7  -5    0.65    0.29
  -7   7  -5    0.10    0.31
   7   7   5    0.96    0.44
   7  -7  -5    0.47    0.35
  -7  -7   5    0.33    0.25
  -7  -7   5    0.78    0.40
  -7   7  -5    0.95    0.41
   7  -7  -5    0.90    0.44
   9   7  -5   21.41    1.56
  -9   7   5   21.33    1.69
   9   7  -5   20.85    1.41
  -9  -7  -5   21.05    1.70
  -9  -7  -5   17.18    1.44
   9  -7   5   21.44    1.62
  -9   7  -5   14.65    1.70
  -9  -7   5   18.36    1.37
  -9  -7   5   19.42    1.58
   9  -7  -5   19.09    2.09
   9   7   5   16.90    1.79
  -9   7  -5   16.52    1.75
   9  -7  -5   17.08    1.87
 -11   7   5   12.21    1.86
  11   7  -5   13.35    1.59
  11  -7   5   13.08    1.63
 -11  -7  -5   18.63    2.23
  11   7  -5   14.23    1.66
  11  -7  -5   12.05    1.75
 -11  -7   5   14.69    1.78
  11   7   5   15.02    1.84
 -11   7  -5   15.33    1.89
 -11   7  -5   15.48    1.83
  11  -7  -5   14.02    1.93
  13  -7   5    7.70    1.35
 -13  -7  -5    8.37    1.57
  13   7  -5    4.54    1.02
 -13   7   5    7.25    1.56
 -13   7  -5    8.64    1.48
  13  -7  -5    5.45    1.23
  13   7   5    6.85    1.35
  13  -7  -5    4.79    1.20
 -13  -7   5    4.14    1.03
 -13   7  -5    6.43    1.32
 -15  -7  -5    3.00    1.00
  15  -7   5    4.47    1.08
 -15   7   5    2.60    0.88
  15   7   5    2.23    0.80
 -15   7  -5    2.34    1.12
  15  -7  -5    3.44    1.08
  15  -7  -5    3.42    1.20
   1   9  -5   82.91    2.76
   1  -9   5   79.49    2.67
  -1   9   5   86.53    2.29
   1  -9   5   82.37    2.49
   1   9  -5   81.83    1.86
  -1   9   5   83.76    2.78
  -1  -9  -5   84.23    2.07
  -1  -9  -5   83.00    2.82
   1   9   5   82.79    2.48
   1  -9  -5   79.52    2.46
  -1   9  -5   81.44    2.72
   1   9   5   80.53    2.69
  -1  -9   5   83.87    2.61
  -1   9  -5   84.16    2.24
   1  -9  -5   87.06    2.59
   1  -9  -5   84.88    2.77
  -1  -9   5   82.57    2.74
  -3   9   5   45.57    1.39
  -3  -9  -5   41.61    1.84
   3   9  -5   42.38    1.16
   3  -9   5   41.45    1.89
  -3  -9  -5   40.57    1.93
  -3   9   5   44.59    1.99
   3  -9   5   42.59    1.41
   3   9  -5   39.68    1.90
   3  -9  -5   44.44    1.84
   3   9   5   41.65    1.87
   3  -9  -5   45.86    2.01
  -3   9  -5   43.81    1.75
  -3   9  -5   42.27    1.90
   3  -9  -5   39.44    1.85
  -3  -9   5   40.23    1.97
  -3  -9   5   43.26    1.75
   5   9  -5    9.78    1.14
  -5   9   5    8.90    0.59
  -5   9   5   11.32    1.31
   5  -9   5    8.10    1.06
   5   9  -5    8.61    0.60
  -5  -9  -5    8.73    1.12
  -5  -9  -5    9.20    1.12
   5  -9  -5    7.04    1.06
  -5  -9   5    8.06    1.13
   5  -9  -5    7.42    1.12
   5  -9  -5   10.03    1.05
  -5   9  -5    8.61    1.08
  -5   9  -5   10.43    1.24
   5   9   5    9.48    1.11
  -5  -9   5    9.54    1.03
   7   9  -5   72.63    2.42
  -7  -9  -5   79.11    3.25
  -7  -9  -5   77.98    3.13
   7  -9   5   72.00    3.04
  -7   9   5   73.14    3.14
   7   9  -5   77.80    3.10
  -7  -9   5   77.95    2.76
  -7  -9   5   74.21    3.21
  -7   9  -5   82.66    3.24
   7   9   5   74.12    2.96
   7  -9  -5   77.15    3.36
   7  -9  -5   74.68    2.64
   7  -9  -5   80.52    3.34
  -7   9  -5   79.06    3.09
  -9   9   5    2.85    0.75
   9  -9   5    1.64    0.60
  -9  -9  -5    2.21    0.68
  -9  -9  -5    2.86    0.80
   9   9  -5    4.61    0.95
  -9   9  -5    1.66    0.54
  -9  -9   5    2.84    0.63
   9  -9  -5    2.54    0.80
  -9   9  -5    2.56    0.85
   9   9   5    3.51    0.92
   9  -9  -5    2.87    0.80
  -9  -9   5    2.26    0.83
 -11  -9  -5    0.72    0.52
  11  -9   5   -0.30    0.32
  11   9  -5   -0.12    0.40
 -11  -9  -5   -0.17    0.43
 -11   9   5   -0.44    0.38
 -11   9  -5    0.81    0.42
 -11   9  -5    0.19    0.48
  11  -9  -5    0.94    0.56
  11   9   5    0.29    0.52
 -11  -9   5   -0.04    0.42
  11  -9  -5   -0.32    0.38
  13   9  -5    0.66    0.54
 -13  -9  -5    0.90    0.59
  13  -9   5    0.27    0.46
 -13   9   5   -0.29    0.59
 -13   9  -5    0.58    0.55
 -13  -9   5    1.05    0.64
 -13   9  -5    1.99    0.71
  13  -9  -5    0.41    0.61
  13  -9  -5    1.00    0.72
  13   9   5    0.58    0.51
  15  -9   5   12.47    1.81
 -15  -9  -5   10.35    2.06
  15   9  -5   14.15    2.36
 -15   9   5   10.62    1.91
  15   9   5   12.70    2.04
  15  -9  -5    9.36    1.80
  15  -9  -5    7.43    1.65
 -15   9  -5   13.59    2.31
   1  11  -5   22.14    0.86
  -1  11   5   21.06    1.36
   1 -11   5   20.33    1.32
   1 -11   5   22.67    1.26
  -1 -11  -5   21.53    0.95
  -1 -11  -5   21.22    1.39
   1  11  -5   20.65    1.39
  -1  11   5   22.34    1.11
   1  11   5   23.72    1.26
   1 -11  -5   23.24    1.27
  -1 -11   5   22.69    1.30
   1 -11  -5   20.91    1.17
   1  11   5   21.58    1.35
  -1  11  -5   20.46    1.37
   1 -11  -5   22.35    1.39
  -1  11  -5   23.08    1.06
  -1 -11   5   21.69    1.37
  -3 -11  -5   49.05    2.30
  -3  11   5   47.37    2.20
   3 -11   5   47.66    2.15
  -3  11   5   49.45    1.67
  -3 -11  -5   49.20    1.18
   3  11  -5   48.67    2.23
   3 -11   5   47.60    1.68
   3  11  -5   46.85    1.34
   3 -11  -5   46.45    2.04
  -3  11  -5   47.10    2.14
  -3 -11   5   45.04    1.90
   3  11   5   48.90    2.11
  -3 -11   5   48.25    2.28
   3 -11  -5   50.13    2.24
   3 -11  -5   45.13    2.07
  -3  11  -5   46.50    1.88
  -5  11   5   17.63    1.80
  -5 -11  -5   14.84    1.62
   5 -11   5   17.21    1.36
   5  11  -5   13.58    0.76
   5  11  -5   15.44    1.61
  -5  11   5   13.54    0.81
  -5 -11  -5   16.87    1.32
  -5 -11   5   14.62    1.05
  -5 -11   5   13.30    1.59
   5 -11  -5   13.65    1.47
   5  11   5   12.00    1.33
  -5  11  -5   13.42    1.12
   5 -11  -5   14.14    1.08
  -5  11  -5   14.13    1.20
   5 -11  -5   13.38    1.50
  -7 -11  -5    0.97    0.53
  -7 -11  -5    1.29    0.59
   7 -11   5    0.28    0.33
   7  11  -5    0.88    0.51
  -7  11   5    1.24    0.60
  -7 -11   5    1.77    0.66
   7 -11  -5    2.13    0.67
  -7 -11   5    0.97    0.39
   7  11   5    1.97    0.59
   7 -11  -5    1.83    0.64
  -7  11  -5   -0.19    0.36
  -7  11  -5    0.71    0.41
   7 -11  -5    1.54    0.48
  -9 -11  -5    5.05    1.09
   9 -11   5    2.38    0.73
   9  11  -5    4.44    1.01
  -9 -11  -5    6.32    1.27
  -9  11   5    4.01    0.99
  -9  11  -5    2.73    0.78
   9 -11  -5    4.97    1.11
  -9 -11   5    3.33    0.88
  -9  11  -5    4.86    0.98
   9 -11  -5    5.80    1.22
   9  11   5    5.11    1.02
 -11  11   5    3.16    0.87
  11 -11   5    6.19    1.17
 -11 -11  -5    6.77    1.39
  11  11  -5    3.72    0.95
 -11 -11  -5    7.05    1.33
 -11  11  -5    3.63    1.01
 -11  11  -5    5.10    1.08
  11 -11  -5    4.73    1.13
  11 -11  -5    5.12    1.29
  11  11   5    4.94    1.15
 -11 -11   5    5.94    1.25
  13 -11   5    1.13    0.70
  13  11  -5    1.40    0.70
 -13 -11  -5    1.42    0.73
 -13  11   5    0.82    0.72
  13  11   5    1.21    0.75
  13 -11  -5    0.18    0.53
 -13 -11   5    1.50    0.69
 -13  11  -5    1.20    0.80
  13 -11  -5    0.62    0.70
  15  11  -5    0.21    0.61
  15 -11   5    0.43    0.60
  15  11   5   -0.01    0.63
   1  13  -5    5.16    0.90
   1  13  -5    6.09    0.49
  -1  13   5    7.74    1.08
  -1 -13  -5    6.60    1.04
  -1  13   5    6.42    0.82
   1 -13   5    6.90    0.94
  -1 -13  -5    6.08    0.67
   1 -13   5    3.76    0.72
  -1 -13   5    3.91    0.72
   1  13   5    4.25    0.79
   1 -13  -5    4.38    0.66
  -1  13  -5    6.94    1.08
   1  13   5    8.82    1.07
   1 -13  -5    5.57    0.86
  -1  13  -5    5.79    0.68
  -1 -13   5    5.08    0.86
  -3  13   5    5.21    0.72
  -3 -13  -5    4.95    0.95
   3 -13   5    4.58    0.67
   3  13  -5    1.98    0.56
   3 -13   5    3.96    0.77
  -3  13   5    3.68    0.83
  -3  13  -5    4.19    0.85
  -3 -13   5    2.85    0.73
   3  13   5    2.94    0.69
   3 -13  -5    3.67    0.72
  -3 -13   5    4.18    0.72
   3  13   5    3.08    0.69
   3 -13  -5    3.87    0.73
   3 -13  -5    3.75    0.74
  -3  13  -5    4.52    0.71
   5  13  -5   -0.25    0.27
  -5  13   5   -0.05    0.25
  -5 -13  -5    0.10    0.33
   5 -13   5    0.11    0.29
  -5  13  -5   -0.09    0.24
   5 -13  -5    0.15    0.36
  -5 -13   5    0.16    0.35
   5  13   5    0.49    0.40
  -5  13  -5    0.42    0.34
   5 -13  -5    0.53    0.36
   5 -13  -5    0.68    0.42
  -5 -13   5   -0.03    0.29
  -7 -13  -5   -0.47    0.32
  -7 -13  -5    0.09    0.44
  -7  13   5   -0.06    0.30
   7  13  -5    0.02    0.36
   7 -13   5   -0.38    0.30
  -7 -13   5   -0.73    0.34
  -7  13  -5    0.09    0.40
   7 -13  -5    0.10    0.42
   7  13   5    0.19    0.42
   7 -13  -5    0.02    0.41
  -7  13  -5    0.15    0.29
   9 -13   5    2.20    0.76
  -9 -13  -5    2.90    0.95
  -9 -13  -5    4.34    1.09
   9  13  -5    2.79    0.80
  -9  13   5    1.92    0.78
   9 -13  -5    2.19    0.88
   9  13   5    3.49    0.94
   9 -13  -5    3.38    0.99
  -9  13  -5    2.11    0.73
  -9 -13   5    2.38    0.84
  -9  13  -5    2.57    0.73
 -11 -13  -5    2.43    0.87
  11  13  -5    2.27    0.83
 -11  13   5    3.01    0.91
  11 -13   5    2.18    0.92
 -11 -13  -5    1.79    0.87
  11 -13  -5    1.13    0.73
 -11 -13   5    2.30    0.78
  11 -13  -5    2.43    0.94
  11  13   5    2.02    0.85
 -11  13  -5    2.05    0.68
 -11  13  -5    2.52    0.95
 -13  13   5    1.41    0.89
  13 -13   5    1.82    0.75
  13  13  -5    0.63    0.62
 -13 -13  -5    0.62    0.81
  13 -13  -5    0.95    0.68
 -13  13  -5    0.25    0.60
  13  13   5   -0.71    0.52
 -13 -13   5    0.78    0.72
  13 -13  -5    1.16    0.73
  -1 -15  -5   11.48    0.80
   1 -15   5   13.49    1.40
   1  15  -5   12.72    1.42
   1 -15   5   12.58    1.44
  -1 -15  -5   12.30    1.48
  -1  15   5    9.81    1.28
  -1  15   5   12.49    1.01
  -1 -15   5   12.98    1.44
  -1  15  -5   12.17    1.41
   1 -15  -5   12.22    1.37
   1 -15  -5   11.74    1.16
   1  15   5   11.17    1.33
  -1 -15   5   13.97    1.41
  -1  15  -5   12.16    0.87
   1  15   5   12.87    1.07
  -3 -15  -5    2.03    0.70
  -3  15   5    1.98    0.64
   3 -15   5    1.72    0.46
  -3  15   5    1.05    0.42
   3 -15   5    0.44    0.45
   3  15  -5    0.93    0.46
   3 -15  -5    2.25    0.60
   3 -15  -5    1.96    0.53
  -3 -15   5    2.23    0.73
   3  15   5    2.26    0.61
  -3  15  -5    3.13    0.78
  -3 -15   5    2.53    0.58
  -3  15  -5    2.14    0.52
   3  15   5    1.47    0.50
  -5  15   5    2.38    0.79
   5 -15   5    3.05    0.79
   5  15  -5    2.50    0.74
  -5 -15  -5    3.33    0.83
  -5 -15   5    1.97    0.71
   5  15   5    3.72    0.84
   5 -15  -5    3.01    0.68
   5  15   5    3.26    0.81
  -5  15  -5    4.43    0.88
   5 -15  -5    1.17    0.55
  -5  15  -5    2.05    0.58
   5 -15  -5    2.85    0.76
  -5 -15   5    3.27    0.66
  -7 -15  -5    1.33    0.73
  -7  15   5    1.41    0.62
   7  15  -5    1.97    0.70
   7 -15   5    2.09    0.69
   7 -15  -5    2.32    0.73
   7 -15  -5    2.03    0.69
  -7  15  -5    1.51    0.57
  -7  15  -5    1.67    0.61
  -7 -15   5    1.94    0.77
   7  15   5    1.33    0.59
   7  15   5    1.77    0.71
   9 -15   5    0.01    0.42
  -9 -15  -5   -0.28    0.53
  -9  15   5    0.34    0.40
   9  15  -5    0.06    0.47
   9 -15  -5    1.03    0.65
  -9  15  -5    0.04    0.47
  -9  15  -5   -0.01    0.41
   9  15   5    0.31    0.49
   9 -15  -5    0.18    0.49
  -9 -15   5    0.60    0.51
  11  15  -5    1.53    0.66
 -11 -15  -5    0.75    0.72
 -11 -15  -5    2.28    0.92
 -11  15   5   -0.48    0.43
  11 -15   5    0.29    0.48
  11 -15  -5   -0.09    0.51
  11  15   5    0.39    0.56
  11 -15  -5   -0.41    0.43
 -11  15  -5    0.04    0.44
 -11 -15   5   -1.17    0.43
 -11  15  -5   -0.22    0.77
  13  15  -5    2.39    0.91
 -13  15   5    1.68    0.90
  13 -15   5    1.88    0.82
  13 -15  -5    2.43    1.02
 -13 -15   5    3.44    1.12
  13 -15  -5    2.54    1.07
 -13  15  -5    0.68    0.76
   1 -17   5   11.64    1.44
   1 -17   5    7.41    1.10
  -1  17   5    8.24    1.15
  -1 -17  -5    7.56    1.26
   1  17  -5    9.38    1.43
  -1  17   5    7.98    1.20
  -1  17  -5    9.60    1.37
   1  17   5    8.99    1.27
   1 -17  -5    7.59    1.19
   1  17   5    9.43    1.33
  -1 -17   5    7.80    1.10
  -1 -17   5    9.57    1.36
   1 -17  -5    7.65    0.98
   3  17  -5   68.18    3.19
  -3  17   5   65.84    3.04
  -3 -17  -5   59.40    3.09
   3 -17   5   65.54    2.94
  -3 -17   5   59.84    3.03
   3  17   5   64.22    2.80
  -3  17  -5   66.32    2.64
  -3 -17   5   61.97    2.57
   3 -17  -5   62.73    2.85
   3  17   5   57.98    2.78
  -3  17  -5   60.09    2.90
   3 -17  -5   59.97    2.69
   5 -17   5   16.14    1.87
  -5 -17  -5   15.17    1.88
  -5  17   5   15.94    1.89
   5  17  -5   20.81    2.25
  -5  17  -5   16.81    1.43
   5  17   5   19.08    1.90
   5  17   5   21.64    1.72
   5 -17  -5   16.65    1.40
  -5 -17   5   20.35    2.30
  -5  17  -5   18.53    2.03
   5 -17  -5   21.37    1.70
  -7 -17  -5    7.93    1.49
   7  17  -5   10.46    1.64
   7 -17   5    9.70    1.50
  -7  17   5    5.85    1.26
  -7  17  -5    6.69    1.19
  -7  17  -5    8.41    1.32
   7  17   5    8.81    1.38
   7 -17  -5    7.93    1.35
  -7 -17   5    7.08    1.39
   7  17   5    9.11    1.46
  -9 -17  -5   11.32    1.81
   9 -17   5    7.81    1.44
   9  17  -5    7.37    1.44
  -9  17   5    8.24    1.58
  -9  17  -5    5.37    1.12
   9  17   5    9.70    1.55
  -9 -17   5   11.07    2.01
  -9  17  -5   11.24    1.72
   9  17   5    9.02    1.57
   9 -17  -5    6.60    1.32
  11 -17   5    7.30    1.55
 -11  17   5    3.68    1.11
  11  17  -5    3.22    0.96
 -11 -17  -5    4.49    1.35
  11 -17  -5    9.05    1.68
  11  17   5    5.58    1.40
 -11 -17   5    6.95    1.60
 -11  17  -5    7.53    1.56
  13  17  -5    6.93    1.53
 -13 -17  -5    7.94    1.83
 -13  17  -5    6.85    1.55
 -13 -17   5    5.34    1.37
   1 -19   5   32.53    2.06
   1  19  -5   35.91    2.36
  -1  19   5   36.33    2.03
  -1 -19  -5   36.07    2.40
   1 -19   5   33.26    2.07
  -1  19   5   37.29    2.29
   1 -19  -5   35.12    1.98
   1  19   5   30.21    2.00
   1 -19  -5   28.82    2.09
   1  19   5   36.04    2.10
  -1 -19   5   32.03    1.94
  -1  19  -5   34.50    2.33
  -1 -19   5   34.91    2.28
   3  19  -5   24.61    2.01
  -3  19   5   24.53    1.92
  -3 -19  -5   28.32    2.20
   3 -19   5   28.33    1.99
   3  19   5   25.07    1.83
  -3 -19   5   28.34    1.73
   3 -19  -5   22.71    1.69
   3  19   5   25.12    1.79
  -3  19  -5   29.16    2.06
   3 -19  -5   29.07    2.01
  -3 -19   5   27.83    2.14
  -5 -19  -5    8.54    1.54
   5 -19   5    9.77    1.50
  -5  19   5   14.75    1.96
   5  19  -5   13.43    1.84
   5  19   5   12.41    1.71
   5 -19  -5   11.85    1.54
  -5 -19   5   10.65    1.72
  -5  19  -5   10.44    1.45
  -5  19  -5   10.25    1.56
   5  19   5   14.25    1.78
  -7  19   5   30.68    2.41
   7 -19   5   30.80    2.35
   7  19  -5   28.32    2.33
  -7 -19  -5   35.36    2.71
  -7  19  -5   29.43    2.16
   7  19   5   34.16    2.24
   7 -19  -5   30.20    2.24
  -7 -19   5   32.89    2.67
   7  19   5   28.11    2.26
  -7  19  -5   34.46    2.35
  -9  19   5    4.79    1.16
   9 -19   5    5.38    1.29
   9  19  -5    6.05    1.39
  -9 -19  -5    7.00    1.53
   9  19   5    6.55    1.40
  -9  19  -5    4.92    1.18
   9 -19  -5    7.44    1.38
  -9  19  -5    6.93    1.31
  -9 -19   5    5.56    1.40
 -11  19   5    0.61    0.66
  11 -19   5    0.26    0.64
  11  19  -5   -0.76    0.47
 -11 -19  -5    1.33    1.04
  11 -19  -5    0.64    0.67
 -11  19  -5   -0.50    0.52
 -11 -19   5   -0.46    0.63
  11  19   5    0.14    0.69
   1 -21   5   13.92    1.72
   1 -21   5   10.90    1.42
  -1 -21  -5   13.10    1.93
   1  21  -5   14.19    1.98
  -1  21   5   11.55    1.63
  -1  21  -5   12.06    1.71
  -1 -21   5   13.11    1.60
   1  21   5   12.78    1.63
  -1 -21   5   16.80    2.03
   1 -21  -5   15.21    1.91
   1  21   5   18.07    2.04
   3 -21   5    6.91    1.27
  -3  21   5    5.04    1.15
  -3 -21  -5    5.65    1.22
   3  21  -5    5.10    1.23
   3 -21  -5    6.72    1.27
  -3  21  -5    6.73    1.24
   3  21   5    9.02    1.46
   3 -21  -5    6.94    1.14
  -3 -21   5    6.20    1.31
   3  21   5    8.82    1.47
  -5 -21  -5   12.66    2.04
   5  21  -5   11.13    1.85
  -5  21   5    9.54    1.65
   5 -21   5   12.04    1.69
   5  21   5   12.57    1.89
  -5  21  -5   10.77    1.65
  -5 -21   5   10.04    1.81
   5 -21  -5   13.09    1.67
   5  21   5   12.17    1.78
  -7  21   5    0.10    0.54
   7 -21   5   -0.32    0.48
   7  21  -5   -0.31    0.49
  -7 -21  -5   -0.29    0.86
   7  21   5   -0.04    0.54
  -7 -21   5    1.95    0.95
  -7  21  -5    1.27    0.60
  -7  21  -5    1.53    0.55
   7 -21  -5    0.53    0.56
   9 -21   5    1.89    0.89
  -9  21   5    2.52    1.06
  -9 -21  -5    2.01    1.02
   9  21  -5    0.89    0.67
   9 -21  -5    1.27    0.82
  -9 -21   5    0.66    0.85
  -9  21  -5    1.41    0.70
   9  21   5    3.48    1.05
 -11 -21  -5    9.53    2.04
 -11  21  -5   11.13    1.95
  -1  23   5   41.53    2.63
  -1 -23  -5   35.73    2.68
   1 -23   5   43.90    2.55
   1  23  -5   38.67    2.77
  -1  23  -5   47.65    2.96
   1  23   5   37.09    2.44
   1  23   5   37.94    2.41
   1 -23  -5   39.66    2.72
  -1 -23   5   37.73    2.64
   3  23  -5    2.48    1.01
  -3  23   5    2.48    0.94
  -3 -23  -5    3.16    1.03
   3 -23   5    3.87    1.02
  -3 -23   5    3.86    1.09
   3 -23  -5    3.65    1.06
  -3  23  -5    3.72    1.06
   3  23   5    1.71    0.75
   5  23  -5    2.84    0.98
   5 -23   5    5.91    1.21
  -5  23   5    4.21    1.10
  -5 -23  -5    3.33    1.18
   5  23   5    3.94    0.93
  -5 -23   5    5.89    1.51
  -5  23  -5    6.76    1.46
   5 -23  -5    6.68    1.27
  -7 -23  -5    0.66    0.81
   7  23  -5    2.71    0.93
   7 -23   5    2.33    0.94
  -7  23   5    2.76    1.09
  -7 -23   5    1.64    0.98
   7 -23  -5    3.46    1.09
  -7  23  -5    2.03    0.86
   7  23   5    2.02    0.91
  -9  23   5    2.32    0.89
   9  23  -5    3.78    1.23
   9 -23   5    3.06    1.15
  -9 -23  -5    3.94    1.40
  -9 -23   5    4.13    1.31
   9 -23  -5    5.29    1.17
   9  23   5    2.09    0.92
   1 -25   5    4.79    1.06
  -1 -25  -5    5.70    1.43
  -1  25   5    3.28    1.10
   1  25  -5    6.26    1.45
  -1  25  -5    3.99    1.22
   1 -25  -5    3.41    1.17
  -1 -25   5    6.45    1.41
  -3 -25  -5    8.23    1.82
  -3  25   5    8.40    1.55
   3 -25   5    9.49    1.61
   3  25  -5    8.66    1.66
  -3 -25   5    9.44    1.70
   3  25   5   10.39    1.64
  -3  25  -5    9.28    1.63
   5 -25   5    1.73    0.89
   5  25  -5    1.08    0.85
  -5 -25  -5    1.38    0.98
  -5  25   5    2.52    0.94
  -5 -25   5    1.54    0.83
   5  25   5    2.60    0.96
  -5  25  -5    1.91    0.77
  -7 -25  -5    1.22    0.94
   7  25  -5    0.72    0.76
  -7  25   5    0.21    0.53
   7 -25   5   -1.46    0.56
   7 -25  -5   -1.05    0.62
   7  25   5   -0.35    0.51
  -7 -25   5   -0.04    0.93
   1  27  -5    1.26    0.84
  -1 -27  -5    0.90    1.03
  -1  27  -5    0.48    0.76
  -1 -27   5    0.65    0.79
   1 -27  -5    0.40    0.77
   3  27  -5    1.18    0.88
  -3 -27  -5    0.23    0.84
   3 -27   5    1.18    0.75
   3  27   5    0.93    0.72
  -3 -27   5    0.50    0.81
  -3  27  -5    0.56    0.72
   5  27  -5    2.54    1.17
  -5 -27  -5    3.87    1.54
  -5  27   5    2.66    0.95
   5 -27   5    4.68    1.19
  -5 -27   5    5.28    1.52
   5  27   5    3.79    1.03
  -7  27   5   -1.08    0.68
   7 -27  -5   -0.16    0.80
   1  29  -5    0.83    0.97
  -1 -29  -5    2.21    1.07
   1 -29  -5    2.44    1.28
  -1  29  -5    2.36    1.08
  -3 -29   5    1.10    0.94
  -3  29  -5    2.62    1.21
   0   0   6   -0.04    0.15
   0   0  -6    0.11    0.19
   0   0   6    0.06    0.14
   0   0  -6    0.00    0.12
  -2   0  -6    3.70    0.46
  -2   0   6    3.17    0.50
   2   0  -6    3.56    0.32
  -2   0  -6    3.85    0.54
   2   0   6    3.82    0.53
   2   0  -6    3.16    0.51
   2   0   6    3.11    0.41
  -2   0   6    4.64    0.52
  -4   0  -6    0.07    0.24
  -4   0  -6   -0.01    0.13
   4   0  -6   -0.08    0.19
  -4   0   6   -0.23    0.16
   4   0  -6   -0.17    0.12
   4   0   6   -0.02    0.21
   4   0   6    0.08    0.14
  -4   0   6   -0.25    0.13
  -6   0   6   77.00    2.29
  -6   0  -6   73.08    2.15
   6   0   6   80.17    2.89
  -6   0   6   76.83    2.60
  -6   0  -6   79.21    2.90
   6   0  -6   82.37    2.78
   6   0   6   76.69    2.38
  -6   0   6   80.09    2.80
   8   0   6    0.10    0.20
  -8   0   6    0.16    0.26
  -8   0   6   -0.15    0.20
  -8   0  -6   -0.20    0.26
   8   0  -6    0.11    0.24
  -8   0   6   -0.30    0.22
   8   0   6   -0.09    0.29
 -10   0   6   37.72    1.96
  10   0   6   40.74    2.00
  10   0  -6   39.31    2.14
 -10   0   6   44.10    2.34
  10   0   6   40.26    2.47
 -10   0  -6   36.61    2.28
 -10   0   6   41.72    2.42
  12   0  -6    0.21    0.53
  12   0   6    0.10    0.45
 -12   0   6   -0.21    0.43
  12   0  -6   -0.16    0.39
 -12   0  -6    0.22    0.45
  14   0  -6   21.88    2.49
  14   0   6   17.56    2.40
 -14   0   6   20.09    2.31
  14   0  -6   20.39    2.45
 -14   0  -6   23.49    2.72
 -16   0   6   -0.61    0.52
 -16   0  -6    0.56    0.62
   0   2  -6    7.05    0.52
   0  -2   6    6.93    0.42
   0   2   6    7.28    0.49
   0  -2   6    7.13    0.56
   0  -2  -6    7.28    0.60
   0  -2  -6    5.98    0.41
   0   2   6    6.98    0.57
   0   2  -6    7.13    0.56
  -2   2   6    0.06    0.17
  -2   2   6    0.02    0.17
   2   2  -6   -0.06    0.12
   2  -2   6   -0.06    0.14
  -2  -2  -6    0.24    0.20
   2  -2   6   -0.07    0.16
  -2  -2  -6    0.14    0.21
  -2  -2   6    0.05    0.15
  -2  -2   6   -0.07    0.10
   2   2   6    0.10    0.19
  -2   2  -6   -0.07    0.11
   2   2   6    0.23    0.13
   2  -2  -6    0.00    0.17
  -2   2  -6   -0.17    0.13
  -4   2   6  153.16    3.96
  -4   2   6  154.10    4.13
   4  -2   6  162.91    3.87
  -4  -2  -6  161.40    3.81
   4  -2   6  161.41    4.14
   4   2  -6  161.65    3.73
  -4  -2  -6  163.14    4.20
  -4   2  -6  165.90    4.19
  -4  -2   6  160.28    4.21
   4   2   6  164.53    4.14
  -4  -2   6  163.98    4.08
   4  -2  -6  161.70    4.13
  -4  -2   6  162.12    3.69
  -4   2  -6  160.76    3.34
   4   2   6  165.52    3.45
  -6  -2  -6    1.33    0.44
  -6   2   6    1.09    0.41
   6  -2   6    1.45    0.41
  -6   2   6    2.15    0.38
  -6   2   6    0.93    0.37
  -6  -2  -6    2.18    0.44
   6   2  -6    1.64    0.38
  -6  -2   6    1.60    0.47
  -6   2  -6    1.26    0.24
  -6   2  -6    1.96    0.59
   6   2   6    0.72    0.35
  -6   2  -6    0.75    0.36
  -6  -2   6    0.65    0.31
  -6  -2   6    1.12    0.40
   6   2   6    1.42    0.32
   6  -2  -6    1.28    0.39
  -8  -2  -6  112.79    3.91
  -8   2   6  109.55    3.17
  -8  -2  -6  107.88    3.22
  -8   2   6  109.73    3.86
   8  -2   6  107.02    3.44
  -8   2   6  111.22    3.74
   8   2   6  109.46    3.88
  -8  -2   6  107.86    3.67
  -8   2  -6  112.67    3.93
  -8  -2   6  110.14    3.53
   8   2   6  110.12    3.14
  -8  -2   6  111.27    3.72
  -8   2  -6  111.27    3.90
  -8  -2   6  104.81    3.34
   8  -2  -6  110.74    3.56
  10  -2   6   11.44    1.32
 -10   2   6   13.16    1.60
  10   2  -6   16.16    1.74
 -10  -2  -6   11.41    1.53
 -10  -2   6   15.19    1.24
 -10  -2   6   15.97    1.33
 -10  -2   6   10.43    1.38
 -10   2  -6   14.01    1.70
  10  -2  -6   14.49    1.48
  10   2   6   18.73    2.14
 -12   2   6   48.77    2.85
  12  -2   6   59.53    2.78
  12   2  -6   52.16    2.81
 -12  -2  -6   54.96    3.09
  12  -2   6   59.93    3.32
  12  -2  -6   57.24    3.24
  12  -2  -6   48.81    2.98
 -12  -2   6   54.57    2.84
 -12   2  -6   60.34    3.14
  12   2   6   56.41    3.20
  14   2  -6   -0.12    0.70
 -14  -2  -6    0.21    0.51
  14  -2   6    0.30    0.69
  14   2  -6    0.40    0.51
 -14   2   6    0.62    0.54
  14   2   6    0.44    0.63
 -14  -2   6    0.32    0.43
  14  -2  -6    0.23    0.54
 -14   2  -6   -0.56    0.53
  14  -2  -6   -0.03    0.59
 -16  -2  -6   11.26    2.03
 -16   2   6    9.87    1.80
  16  -2  -6    8.54    1.68
 -16   2  -6    6.74    1.42
  16  -2  -6   12.14    1.96
   0   4   6    0.06    0.13
   0  -4   6   -0.11    0.08
   0  -4   6   -0.13    0.14
   0  -4  -6    0.03    0.18
   0   4   6    0.22    0.21
   0  -4  -6    0.11    0.12
   0  -4   6   -0.16    0.16
   0   4  -6    0.10    0.20
  -2   4   6    1.03    0.32
  -2   4   6    1.04    0.36
   2   4  -6    1.23    0.33
  -2  -4  -6    0.70    0.26
  -2  -4  -6    1.32    0.34
   2  -4   6    0.71    0.27
  -2   4  -6    1.07    0.22
  -2   4  -6    0.44    0.26
   2   4   6    0.95    0.17
   2   4   6    0.45    0.27
   2  -4  -6    0.97    0.32
  -2  -4   6    1.36    0.36
  -2   4  -6    1.52    0.33
  -2  -4   6    1.17    0.15
  -2  -4   6    1.26    0.35
   4   4  -6    0.01    0.18
  -4   4   6    0.09    0.22
  -4   4   6    0.05    0.09
   4  -4   6   -0.15    0.19
  -4   4   6    0.07    0.22
  -4  -4  -6   -0.05    0.23
  -4  -4  -6    0.22    0.22
  -4  -4   6   -0.02    0.18
   4   4   6    0.11    0.11
   4   4   6    0.12    0.24
  -4   4  -6    0.17    0.23
  -4  -4   6    0.11    0.14
   4  -4  -6    0.01    0.20
  -4  -4   6    0.11    0.19
  -4   4  -6   -0.03    0.07
  -4   4  -6    0.01    0.19
  -6  -4  -6   81.64    2.71
  -6   4   6   82.64    2.22
   6   4  -6   86.87    2.76
  -6   4   6   83.26    3.04
  -6  -4  -6   87.38    3.10
   6  -4   6   86.83    2.86
  -6   4   6   81.76    2.91
   6   4   6   85.40    2.16
  -6   4  -6   79.30    2.96
  -6   4  -6   84.12    2.98
   6   4   6   85.27    2.98
  -6  -4   6   83.12    2.54
   6  -4  -6   83.89    2.80
  -6  -4   6   81.57    2.82
  -6  -4   6   83.24    3.02
   8   4  -6    0.13    0.31
  -8  -4  -6    0.46    0.33
  -8  -4  -6    0.10    0.24
   8  -4   6    0.01    0.27
  -8   4   6    0.23    0.35
  -8   4   6    0.45    0.25
  -8   4   6    0.70    0.37
   8   4   6    0.29    0.21
  -8  -4   6    0.38    0.32
   8   4   6   -0.11    0.26
  -8   4  -6   -0.13    0.22
  -8  -4   6    0.29    0.36
  -8   4  -6    0.25    0.35
   8  -4  -6    0.43    0.24
  -8  -4   6   -0.16    0.20
 -10  -4  -6   56.84    2.94
 -10   4   6   54.77    2.84
  10  -4   6   57.29    2.66
 -10   4  -6   50.19    2.73
  10  -4  -6   59.80    3.07
  10  -4  -6   52.67    2.99
 -10  -4   6   56.16    2.62
  10  -4  -6   54.79    2.44
 -10  -4   6   59.78    2.74
 -10   4  -6   55.71    2.94
 -10  -4   6   60.82    2.85
  10   4   6   56.04    2.90
 -10  -4   6   63.62    2.70
 -12   4   6    5.42    1.17
  12  -4   6    5.40    1.02
 -12  -4  -6    3.92    0.95
 -12  -4   6    4.08    0.93
 -12  -4   6    5.31    1.03
 -12  -4   6    3.27    0.79
  12   4   6    3.46    0.99
 -12  -4   6    4.04    0.93
 -12   4  -6    5.94    1.29
  12  -4  -6    3.98    1.02
  12  -4  -6    4.74    1.11
 -12   4  -6    3.45    1.02
 -14   4   6   23.63    2.67
 -14  -4  -6   29.22    2.41
  14  -4   6   25.10    2.92
  14  -4  -6   23.51    2.77
 -14   4  -6   26.64    2.22
  14  -4  -6   24.53    2.69
  14   4   6   24.36    2.77
 -16   4   6   -0.41    0.59
 -16  -4  -6   -0.35    0.62
 -16   4  -6    1.34    0.54
  16  -4  -6    0.29    0.64
  16  -4  -6   -0.04    0.66
   0  -6   6   45.22    1.65
   0  -6  -6   47.19    1.41
   0   6  -6   45.69    1.74
   0  -6   6   45.86    1.71
   0   6  -6   44.29    1.14
   0  -6  -6   44.80    1.79
   0   6   6   45.64    1.45
   0   6   6   50.23    1.85
  -2  -6  -6   26.83    1.36
   2   6  -6   24.95    1.27
   2  -6   6   26.54    0.99
  -2  -6  -6   27.65    1.26
  -2   6   6   24.83    1.23
  -2   6   6   26.56    0.75
  -2   6   6   27.96    1.38
   2  -6   6   27.05    1.32
   2   6   6   26.12    0.73
   2   6   6   27.46    1.35
   2  -6  -6   26.20    1.31
  -2  -6   6   25.61    1.35
  -2  -6   6   25.76    1.26
  -2   6  -6   26.33    1.11
  -2   6  -6   25.75    1.32
  -4   6   6    7.49    1.00
   4   6  -6    6.32    0.44
  -4  -6  -6    6.09    0.84
   4  -6   6    7.38    0.90
   4   6  -6    7.86    0.90
  -4   6   6    6.86    0.35
  -4  -6  -6    6.87    0.90
  -4   6   6    4.98    0.73
  -4  -6   6    6.93    0.95
  -4   6  -6    5.46    0.77
   4  -6  -6    5.48    0.78
  -4  -6   6    6.68    0.82
  -4   6  -6    5.52    0.73
   4   6   6    5.68    0.81
  -6   6   6    1.89    0.52
  -6   6   6    1.94    0.33
  -6  -6  -6    1.51    0.52
  -6  -6  -6    2.92    0.62
   6   6  -6    2.21    0.50
   6  -6   6    2.34    0.57
   6  -6  -6    1.84    0.49
  -6  -6   6    2.18    0.42
   6   6   6    2.47    0.63
  -6   6  -6    2.17    0.61
  -6   6  -6    1.32    0.46
  -6  -6   6    1.88    0.48
  -6  -6   6    1.39    0.54
   6   6   6    2.24    0.27
   8  -6   6    2.96    0.69
  -8  -6  -6    4.19    0.79
  -8  -6  -6    3.01    0.77
  -8   6   6    2.56    0.74
   8   6  -6    3.05    0.68
  -8  -6   6    4.44    0.87
   8  -6  -6    2.83    0.80
  -8   6  -6    2.75    0.74
   8  -6  -6    3.44    0.85
  -8  -6   6    2.99    0.67
  -8   6  -6    2.83    0.71
  -8  -6   6    3.32    0.63
   8   6   6    3.32    0.78
   8  -6  -6    2.65    0.55
 -10  -6  -6    3.33    0.72
 -10  -6  -6    4.30    0.99
 -10   6   6    3.01    0.93
  10  -6   6    2.84    0.76
  10   6  -6    3.18    0.80
  10  -6  -6    3.79    1.01
 -10  -6   6    3.13    0.75
  10   6   6    1.79    0.64
 -10   6  -6    2.67    0.73
 -10  -6   6    3.48    0.82
  10  -6  -6    3.04    0.93
 -10   6  -6    2.88    0.82
  12   6  -6    4.77    0.96
  12  -6   6    3.10    0.83
 -12   6   6    2.72    0.87
 -12  -6  -6    3.79    1.00
 -12  -6   6    4.30    1.04
  12   6   6    5.08    1.16
  12  -6  -6    3.61    1.04
 -12   6  -6    1.49    0.73
  12  -6  -6    2.89    0.96
 -12   6  -6    1.61    0.66
  14  -6   6    1.43    0.64
 -14   6   6    1.11    0.71
 -14  -6  -6    0.17    0.57
 -14   6  -6   -0.35    0.45
  14  -6  -6   -0.67    0.52
 -14   6  -6    1.64    0.71
  14  -6  -6    1.10    0.82
  14   6   6    0.83    0.67
  16  -6  -6   -0.24    0.76
  16  -6  -6   -0.03    0.82
   0  -8  -6    0.09    0.21
   0  -8   6    0.09    0.20
   0  -8   6   -0.01    0.24
   0   8  -6   -0.18    0.24
   0   8  -6    0.15    0.12
   0  -8  -6   -0.05    0.23
   0   8   6    0.20    0.28
   0  -8  -6    0.15    0.17
   0   8   6    0.01    0.12
  -2   8   6   11.19    0.94
   2   8  -6   11.83    0.95
  -2  -8  -6   11.00    0.93
   2  -8   6   11.01    1.10
  -2   8   6   11.35    0.59
  -2  -8  -6   10.74    0.85
  -2  -8  -6   11.54    0.48
  -2  -8  -6   11.58    0.47
   2  -8   6   10.17    0.67
  -2  -8   6   10.95    0.87
   2  -8  -6   11.51    0.92
   2  -8  -6   10.88    0.91
  -2   8  -6   12.25    0.78
  -2   8  -6   11.08    0.94
   2   8   6   13.88    1.01
   2  -8  -6   11.25    0.93
  -2  -8   6    9.31    1.01
  -4  -8  -6   12.73    1.04
   4  -8   6   13.65    0.55
   4   8  -6   13.86    0.61
   4   8  -6   12.70    1.02
  -4  -8  -6   12.85    1.05
   4  -8   6   15.70    1.15
  -4   8   6   14.71    0.62
  -4   8   6   10.06    1.16
   4  -8  -6   12.91    1.00
  -4   8  -6   12.47    0.96
   4  -8  -6   13.44    1.15
  -4   8  -6   14.34    1.11
  -4  -8   6   15.25    1.02
   4   8   6   13.60    1.07
  -4  -8   6   12.09    1.29
   4  -8  -6   13.95    1.15
  -6  -8  -6    6.16    0.98
   6   8  -6    7.70    0.76
  -6   8   6    7.98    1.19
  -6  -8  -6    7.01    1.04
   6   8  -6    8.39    1.07
   6  -8   6    8.74    1.12
   6  -8  -6    6.23    1.06
   6   8   6    7.72    1.07
  -6   8  -6    7.69    1.06
  -6  -8   6    7.93    1.00
  -6   8  -6    8.27    1.09
  -6  -8   6    6.35    1.01
   6  -8  -6    6.94    1.09
   6  -8  -6    7.71    0.99
   8   8  -6    1.09    0.42
   8  -8   6    1.75    0.58
   8   8  -6    1.35    0.39
  -8   8   6    1.15    0.52
  -8  -8  -6    2.61    0.74
  -8  -8  -6    0.43    0.43
   8  -8  -6    1.30    0.47
   8  -8  -6    1.41    0.54
  -8  -8   6    1.32    0.49
   8  -8  -6    1.28    0.54
   8   8   6    1.43    0.55
  -8   8  -6    3.23    0.84
  -8  -8   6    1.83    0.60
  -8   8  -6    1.51    0.54
 -10  -8  -6   10.89    1.56
  10   8  -6   11.80    1.48
 -10   8   6   13.26    1.83
 -10  -8  -6   15.04    1.75
  10  -8   6    9.76    1.36
 -10  -8   6   11.19    1.35
  10  -8  -6   12.85    1.83
  10  -8  -6   14.46    1.89
  10   8   6   13.01    1.63
 -10   8  -6   13.22    1.68
 -10  -8   6   15.29    1.87
 -10   8  -6   11.65    1.72
 -12   8   6    1.05    0.67
  12  -8   6    2.59    0.81
  12   8  -6    1.48    0.64
 -12  -8  -6    0.23    0.47
 -12   8  -6    1.03    0.55
  12   8   6    1.87    0.71
  12  -8  -6    1.67    0.83
 -12  -8   6    1.62    0.60
 -12   8  -6    1.33    0.66
  12  -8  -6    0.73    0.60
 -14   8   6    3.42    1.09
  14   8  -6    2.60    0.91
  14  -8   6    1.46    0.76
 -14  -8  -6    1.44    0.82
 -14   8  -6    1.98    0.84
  14  -8  -6    2.33    0.84
  14  -8  -6    3.66    1.11
  14   8   6    2.34    0.97
 -14   8  -6    2.55    0.89
   0 -10   6   39.76    1.76
   0 -10  -6   37.77    1.53
   0 -10  -6   41.81    1.53
   0 -10  -6   39.61    1.89
   0  10   6   41.67    1.58
   0  10  -6   42.72    1.93
   0  10  -6   41.03    1.25
   0  10   6   40.53    1.87
   2 -10   6    5.73    0.87
  -2  10   6    6.70    0.67
  -2 -10  -6    4.48    0.78
  -2 -10  -6    4.99    0.78
   2  10  -6    6.99    0.97
   2 -10   6    5.29    0.66
  -2  10   6    5.01    0.86
  -2 -10  -6    6.10    0.38
   2  10   6    3.93    0.73
  -2 -10   6    6.16    0.82
  -2  10  -6    5.75    0.90
  -2  10  -6    6.30    0.71
   2 -10  -6    5.35    0.84
  -2 -10   6    6.61    0.95
   2 -10  -6    4.68    0.71
   2 -10  -6    5.72    0.83
   4 -10   6    1.13    0.23
   4  10  -6    1.19    0.43
  -4 -10  -6    0.77    0.44
  -4  10   6    1.01    0.25
  -4 -10  -6    1.19    0.47
   4  10  -6    1.16    0.21
   4 -10   6    0.60    0.35
  -4  10   6    1.02    0.45
  -4 -10   6    0.96    0.44
   4 -10  -6    1.08    0.40
   4 -10  -6    0.93    0.43
  -4 -10   6    0.75    0.32
   4  10   6    0.94    0.44
  -4  10  -6    0.45    0.36
  -4  10  -6    0.63    0.31
   4 -10  -6    1.51    0.48
  -6 -10  -6    0.29    0.37
   6  10  -6    0.03    0.24
  -6  10   6    0.25    0.32
  -6 -10  -6    0.13    0.30
   6 -10   6    0.24    0.30
   6 -10  -6    0.15    0.33
   6 -10  -6   -0.23    0.32
  -6  10  -6   -0.15    0.24
   6 -10  -6    0.04    0.27
  -6 -10   6   -0.24    0.17
   6  10   6    0.29    0.35
  -6  10  -6   -0.14    0.25
  -6 -10   6    0.08    0.29
  -8 -10  -6   21.46    1.68
   8  10  -6   15.35    1.70
  -8  10   6   21.01    2.20
   8 -10   6   19.79    1.60
  -8 -10  -6   17.70    1.92
   8 -10  -6   20.09    1.35
  -8  10  -6   19.46    1.61
  -8  10  -6   19.56    1.55
  -8 -10   6   14.95    1.76
   8 -10  -6   20.47    2.23
   8  10   6   18.12    1.52
  -8 -10   6   20.03    1.38
   8 -10  -6   19.12    1.99
  10  10  -6    4.18    0.97
 -10  10   6    2.84    0.89
  10 -10   6    2.85    0.81
 -10 -10  -6    2.44    0.84
 -10 -10  -6    2.17    0.80
 -10  10  -6    2.88    0.76
  10 -10  -6    1.78    0.72
  10  10   6    2.72    0.93
  10 -10  -6    4.19    1.03
 -10 -10   6    1.68    0.66
 -10  10  -6    2.88    0.83
  12  10  -6   24.78    2.02
  12 -10   6   23.71    2.54
 -12  10   6   27.31    2.31
 -12 -10  -6   29.57    3.02
 -12  10  -6   25.69    2.83
  12  10   6   25.36    2.63
 -12 -10   6   23.17    2.58
  12 -10  -6   28.13    2.98
  12 -10  -6   20.12    2.60
 -12  10  -6   24.87    2.65
  14  10  -6    0.81    0.63
  14 -10   6    0.89    0.57
 -14 -10  -6   -1.03    0.60
 -14  10   6    0.04    0.70
  14 -10  -6   -0.35    0.64
 -14  10  -6    0.36    0.60
 -14 -10   6   -1.46    0.46
  14 -10  -6   -0.24    0.60
  14  10   6   -0.80    0.57
   0 -12  -6   -0.21    0.21
   0 -12  -6   -0.21    0.15
   0  12  -6    0.08    0.13
   0  12  -6    0.14    0.27
   0 -12   6   -0.09    0.22
   0 -12   6    0.17    0.25
   0  12   6   -0.13    0.21
   0  12   6    0.05    0.17
  -2 -12  -6   35.95    1.18
   2  12  -6   33.87    1.89
  -2  12   6   33.94    1.87
   2  12  -6   35.43    1.06
   2 -12   6   36.55    1.89
  -2 -12  -6   40.23    2.07
  -2  12   6   37.44    1.49
   2 -12   6   35.19    1.60
   2  12   6   34.63    1.72
   2 -12  -6   35.02    1.80
   2  12   6   36.52    1.87
  -2 -12   6   36.43    1.95
   2 -12  -6   36.63    1.77
  -2  12  -6   37.69    1.55
  -2  12  -6   35.32    1.88
  -2 -12   6   36.88    1.77
   2 -12  -6   36.60    1.89
   4 -12   6    0.06    0.26
  -4  12   6   -0.04    0.17
  -4  12   6    0.28    0.30
  -4 -12  -6    0.25    0.37
   4  12  -6    0.23    0.37
  -4 -12  -6    0.33    0.34
   4 -12   6    0.27    0.20
  -4  12  -6    0.91    0.33
   4 -12  -6    0.08    0.31
  -4 -12   6   -0.07    0.20
  -4  12  -6    0.29    0.34
   4 -12  -6   -0.05    0.26
   4 -12  -6    0.20    0.28
   4  12   6    0.22    0.34
  -4 -12   6    0.19    0.36
   6 -12   6   42.30    2.31
  -6 -12  -6   38.79    2.24
  -6 -12  -6   40.49    2.29
  -6  12   6   39.02    2.30
   6  12  -6   40.30    2.26
  -6  12  -6   39.29    2.17
   6  12   6   43.47    2.23
  -6  12  -6   41.72    2.20
  -6 -12   6   36.42    1.85
   6 -12  -6   44.69    2.42
   6 -12  -6   37.66    1.94
   6 -12  -6   38.96    2.33
  -6 -12   6   39.74    2.39
   8 -12   6    4.67    1.04
  -8  12   6    4.81    1.10
  -8 -12  -6    6.76    1.22
   8  12  -6    6.04    1.11
  -8 -12  -6    7.40    1.28
   8  12   6    5.38    1.06
  -8  12  -6    5.27    1.06
   8 -12  -6    4.69    1.03
  -8 -12   6    6.35    0.96
  -8 -12   6    5.33    1.15
   8 -12  -6    7.08    1.26
  -8  12  -6    4.30    0.91
 -10 -12  -6   54.43    3.21
  10 -12   6   60.10    3.20
 -10  12   6   60.25    3.35
  10  12  -6   56.97    3.08
 -10 -12  -6   58.66    3.17
 -10  12  -6   59.25    3.24
 -10  12  -6   57.00    3.00
 -10 -12   6   57.19    3.29
  10 -12  -6   59.54    3.36
  10 -12  -6   55.16    3.37
  10  12   6   56.38    3.02
 -12  12   6    0.07    0.49
 -12 -12  -6   -0.20    0.58
  12  12  -6    0.06    0.49
  12 -12   6    0.12    0.58
 -12  12  -6    0.10    0.47
 -12  12  -6   -0.28    0.48
  12 -12  -6   -0.43    0.46
  12 -12  -6    0.94    0.61
  12  12   6    0.12    0.56
 -12 -12   6    1.19    0.57
 -14  12   6    9.84    1.97
 -14 -12  -6   16.15    2.51
  14  12  -6   14.04    2.13
  14 -12   6   10.85    1.89
  14 -12  -6   15.39    2.39
 -14  12  -6   11.94    2.00
 -14 -12   6   12.61    1.94
  14  12   6   13.15    2.06
  14 -12  -6   16.33    2.45
   0 -14  -6   36.38    1.57
   0 -14   6   33.71    1.87
   0  14  -6   37.10    2.08
   0 -14  -6   39.50    2.10
   0 -14   6   35.65    1.87
   0  14   6   36.73    1.73
   0  14  -6   36.48    1.39
   0  14   6   35.82    1.98
   2 -14   6   -0.01    0.27
  -2 -14  -6    0.08    0.31
   2 -14   6    0.30    0.34
  -2  14   6    0.19    0.34
  -2  14   6    0.34    0.27
   2  14  -6   -0.10    0.31
  -2  14  -6    0.52    0.40
   2  14   6    0.23    0.26
   2 -14  -6    0.24    0.29
  -2 -14   6    0.40    0.33
   2 -14  -6    0.24    0.29
   2  14   6   -0.05    0.27
   2 -14  -6    0.33    0.32
  -2 -14   6   -0.05    0.20
  -2  14  -6    0.59    0.30
  -4 -14  -6   37.52    2.26
   4 -14   6   40.83    2.22
   4  14  -6   37.89    2.23
  -4  14   6   37.06    2.19
   4  14   6   39.04    2.10
  -4 -14   6   37.47    1.88
   4 -14  -6   38.54    2.05
   4 -14  -6   37.90    2.11
  -4  14  -6   40.08    1.95
   4  14   6   36.65    2.06
   4 -14  -6   33.46    2.09
  -4 -14   6   37.02    2.28
  -4  14  -6   38.36    2.16
   6  14  -6    0.82    0.48
  -6 -14  -6    0.75    0.51
  -6  14   6    0.08    0.36
   6 -14   6    0.34    0.42
  -6 -14  -6    0.68    0.55
   6  14   6    0.82    0.50
  -6  14  -6    0.13    0.38
   6 -14  -6    1.17    0.54
  -6 -14   6    0.43    0.32
   6 -14  -6    1.14    0.58
  -6 -14   6    0.16    0.44
   6 -14  -6    1.12    0.48
  -6  14  -6    0.28    0.36
  -8 -14  -6  101.16    4.26
   8 -14   6   95.25    4.10
  -8 -14  -6  100.64    4.19
  -8  14   6   94.23    4.14
   8  14  -6   95.16    4.05
   8  14   6   90.88    3.77
  -8 -14   6   95.09    4.26
  -8  14  -6   95.79    3.90
   8 -14  -6   97.67    4.39
  -8  14  -6   92.83    3.97
   8 -14  -6   99.79    4.26
 -10 -14  -6    3.15    1.13
  10 -14   6    2.22    0.80
  10  14  -6    3.82    1.00
 -10 -14  -6    2.03    0.90
 -10  14   6    3.25    1.04
  10  14   6    2.10    0.84
  10 -14  -6    3.00    0.84
  10 -14  -6    2.53    0.98
 -10 -14   6    2.72    0.98
 -10  14  -6    2.38    0.81
 -10  14  -6    3.17    0.84
 -12 -14  -6   25.56    2.73
  12 -14   6   26.50    2.81
 -12 -14  -6   25.83    2.99
  12  14  -6   24.16    2.64
 -12  14   6   23.62    2.69
  12 -14  -6   19.65    2.51
  12 -14  -6   23.96    2.81
 -12  14  -6   22.52    2.75
 -12  14  -6   24.83    2.67
  12  14   6   19.97    2.35
 -12 -14   6   23.00    2.75
  14 -14   6    0.31    0.70
  14  14  -6   -0.73    0.67
 -14 -14   6    0.18    0.69
   0  16  -6    0.15    0.38
   0 -16   6   -0.13    0.27
   0 -16  -6    0.11    0.24
   0  16   6    0.18    0.29
   0  16   6    0.23    0.30
   0 -16   6   -0.21    0.29
   0 -16  -6   -0.05    0.37
  -2  16   6   27.61    1.87
   2 -16   6   28.57    1.64
  -2  16   6   27.07    1.52
   2 -16   6   26.62    1.82
  -2 -16  -6   25.90    1.94
   2  16  -6   29.02    2.00
  -2  16  -6   28.46    1.49
   2  16   6   26.23    1.67
  -2 -16   6   25.86    1.86
  -2 -16   6   27.91    1.69
   2 -16  -6   29.05    1.65
   2  16   6   30.31    1.83
  -2  16  -6   27.12    1.87
   2 -16  -6   26.61    1.79
  -4  16   6    1.31    0.60
   4  16  -6    0.98    0.52
   4 -16   6    0.92    0.52
  -4 -16  -6    0.06    0.47
  -4 -16   6    1.80    0.55
   4  16   6    1.73    0.63
   4 -16  -6    1.69    0.56
   4  16   6    1.03    0.47
   4 -16  -6    1.28    0.50
   4 -16  -6    2.16    0.62
  -4  16  -6    2.41    0.57
  -4 -16   6    1.99    0.67
  -4  16  -6    2.11    0.72
   6 -16   6   36.39    2.36
  -6 -16  -6   38.66    2.53
  -6  16   6   31.99    2.30
   6  16  -6   39.89    2.53
   6  16   6   36.86    2.32
  -6 -16   6   40.85    2.64
   6 -16  -6   33.78    2.25
  -6  16  -6   41.61    2.44
   6 -16  -6   40.96    2.19
   6  16   6   37.57    2.24
  -6  16  -6   37.95    2.24
   6 -16  -6   37.64    2.44
  -8 -16  -6   14.31    2.05
   8  16  -6   13.86    1.89
  -8  16   6   10.99    1.68
   8 -16   6   12.97    1.73
  -8  16  -6   15.58    1.97
   8 -16  -6    9.94    1.61
  -8 -16   6   11.84    1.86
   8 -16  -6    9.78    1.57
   8  16   6   12.11    1.78
  -8  16  -6    9.83    1.47
   8  16   6   14.46    1.85
 -10 -16  -6   43.99    3.02
  10 -16   6   46.78    3.03
  10  16  -6   46.45    2.98
 -10  16   6   41.33    2.97
  10 -16  -6   45.28    3.12
  10  16   6   42.91    2.74
 -10  16  -6   51.31    2.98
 -10  16  -6   45.92    2.95
 -10 -16   6   45.65    3.12
  10 -16  -6   45.74    3.07
  12  16  -6    1.84    0.79
 -12  16   6    1.75    0.78
  12 -16   6    1.99    0.85
 -12 -16  -6    2.69    1.06
 -12 -16   6    0.40    0.69
  12 -16  -6    1.48    0.91
  12 -16  -6    1.28    0.88
 -12  16  -6    1.05    0.82
   0  18   6    0.48    0.41
   0  18   6   -0.07    0.27
   0  18  -6    0.86    0.61
   0 -18  -6    0.29    0.37
   0 -18   6    0.66    0.41
   0 -18   6   -0.24    0.39
  -2 -18  -6   17.47    1.95
   2 -18   6   18.75    1.92
   2 -18   6   19.02    1.45
  -2  18   6   19.01    1.99
   2  18  -6   21.08    2.19
  -2 -18   6   17.38    1.92
   2 -18  -6   18.27    1.41
   2  18   6   18.69    1.47
   2 -18  -6   19.34    1.66
  -2 -18   6   19.20    1.46
  -2  18  -6   17.68    2.00
   2  18   6   20.66    1.63
   4  18  -6   -0.05    0.36
  -4 -18  -6    0.10    0.41
   4 -18   6    0.24    0.42
  -4  18   6   -0.20    0.36
  -4 -18   6    0.10    0.31
   4 -18  -6    0.09    0.36
   4  18   6   -0.45    0.29
  -4  18  -6   -0.17    0.35
   4 -18  -6    0.18    0.43
  -4 -18   6    0.89    0.54
  -4  18  -6    0.40    0.35
   4  18   6   -0.26    0.40
  -6  18   6   -0.06    0.48
  -6 -18  -6    0.21    0.56
   6  18  -6    0.30    0.51
   6 -18   6    0.88    0.63
  -6  18  -6    1.01    0.53
  -6  18  -6   -0.21    0.43
   6 -18  -6   -0.24    0.42
   6  18   6    0.21    0.48
  -6 -18   6    0.78    0.64
   6  18   6    0.74    0.61
  -8  18   6    7.14    1.43
  -8 -18  -6    7.53    1.60
   8 -18   6    7.53    1.46
   8  18  -6    5.41    1.23
   8  18   6    8.13    1.41
   8 -18  -6    8.09    1.43
  -8  18  -6    9.19    1.59
  -8  18  -6    6.62    1.26
   8  18   6    7.46    1.46
  -8 -18   6    8.08    1.63
 -10  18   6    4.78    1.26
  10  18  -6    3.14    0.98
  10 -18   6    2.89    0.91
 -10 -18  -6    3.33    1.06
  10 -18  -6    6.57    1.40
 -10 -18   6    4.69    1.35
 -10  18  -6    2.46    0.80
  10  18   6    3.69    0.97
 -10  18  -6    3.43    0.93
 -12 -18  -6   12.07    2.09
 -12  18   6    5.53    1.33
  12 -18   6    7.68    1.49
  12  18  -6    6.69    1.59
  12 -18  -6    8.46    1.67
 -12  18  -6    5.46    1.33
  12  18   6    4.23    1.31
 -12 -18   6    9.11    1.88
   0 -20   6    0.92    0.51
   0  20   6    0.55    0.44
   0  20   6    0.30    0.31
   0 -20   6   -0.16    0.42
   0 -20  -6   -0.01    0.47
   0  20  -6   -0.14    0.49
  -2  20   6    7.96    1.36
   2 -20   6    8.30    1.34
   2  20  -6    8.59    1.57
  -2 -20  -6    8.82    1.58
  -2 -20   6    6.90    1.31
   2  20   6    9.82    1.53
   2 -20  -6    8.76    1.45
  -2 -20   6    9.18    1.28
   2  20   6    7.44    1.23
  -2  20  -6    9.15    1.49
   4 -20   6    2.32    0.79
   4  20  -6    1.90    0.77
  -4  20   6    2.70    0.91
  -4 -20  -6    2.15    0.83
  -4  20  -6    1.32    0.66
   4  20   6    2.71    0.84
   4  20   6    2.67    0.79
  -4 -20   6    2.12    0.89
   4 -20  -6    2.07    0.65
   4 -20  -6    1.89    0.74
   6  20  -6    1.11    0.65
  -6  20   6    0.79    0.63
   6 -20   6    0.80    0.64
  -6 -20  -6   -0.36    0.62
   6  20   6    1.37    0.58
   6 -20  -6    1.68    0.69
   6  20   6    2.21    0.79
  -6 -20   6    3.29    1.16
  -6  20  -6    0.60    0.55
  -8  20   6    0.76    0.54
   8 -20   6    0.06    0.61
   8  20  -6   -0.40    0.47
  -8 -20  -6   -0.60    0.57
   8 -20  -6    0.01    0.54
  -8  20  -6    0.28    0.53
  -8  20  -6    0.99    0.55
   8  20   6   -0.21    0.51
  -8 -20   6    0.49    0.69
 -10 -20  -6    1.73    1.08
  10  20  -6   -1.15    0.52
 -10  20   6   -0.10    0.52
  10 -20   6    0.25    0.77
  10 -20  -6   -0.90    0.49
 -10 -20   6    0.92    0.93
  10  20   6   -0.59    0.52
 -10  20  -6   -0.01    0.57
 -12  20  -6    0.80    1.05
   0 -22   6    0.26    0.56
   0 -22  -6    0.26    0.54
   0  22  -6    0.14    0.64
   0  22   6    0.58    0.54
   0 -22   6   -0.17    0.39
   2  22  -6    4.71    1.24
  -2  22   6    2.52    0.89
   2 -22   6    5.64    1.21
  -2 -22  -6    3.96    1.05
  -2 -22   6    3.17    1.03
  -2  22  -6    5.45    1.24
   2 -22  -6    6.35    1.31
   2  22   6    6.77    1.21
   2  22   6    4.14    1.04
   4 -22   6    1.58    0.72
  -4 -22  -6    1.92    0.81
  -4  22   6    2.41    0.88
   4  22  -6    1.32    0.78
   4  22   6    1.31    0.62
   4 -22  -6    1.04    0.66
  -4  22  -6    1.73    0.70
  -4 -22   6    1.09    1.04
   4  22   6    0.60    0.45
   4 -22  -6    1.45    0.65
   6  22  -6    2.69    0.91
   6 -22   6    5.39    1.20
  -6  22   6    3.77    1.11
  -6 -22  -6    5.85    1.40
  -6  22  -6    3.15    0.97
   6 -22  -6    4.47    1.07
   6  22   6    4.35    1.19
  -6 -22   6    5.57    1.46
   8 -22   6    0.58    0.66
  -8  22   6   -0.12    0.59
  -8 -22  -6   -0.77    0.69
   8  22  -6    1.21    0.72
  -8 -22   6    0.36    0.69
   8 -22  -6   -0.31    0.49
   8  22   6    0.89    0.69
  -8  22  -6    0.77    0.68
 -10 -22  -6    3.09    1.27
 -10  22   6    3.54    1.18
  10  22  -6    2.68    1.13
  10 -22  -6    2.27    1.01
  10  22   6    3.27    1.17
 -10  22  -6    3.27    1.04
   0 -24   6   -0.72    0.48
   0  24  -6    1.00    0.75
   0  24   6   -0.81    0.46
   0 -24  -6   -0.14    0.63
   0 -24   6    0.98    0.58
  -2 -24  -6    3.39    1.14
  -2  24   6    2.51    0.94
   2  24  -6    2.33    1.08
   2 -24   6    3.29    0.89
   2  24   6    2.37    0.84
  -2 -24   6    1.89    0.89
  -2  24  -6    2.35    0.87
   2  24   6    2.40    0.78
   2 -24  -6    1.65    0.81
   4  24  -6    1.00    0.77
  -4  24   6    0.27    0.56
  -4 -24  -6    0.93    0.84
   4 -24   6    1.74    0.83
   4  24   6   -0.35    0.56
  -4  24  -6    2.31    0.87
  -4 -24   6    0.89    0.81
  -6  24   6   13.42    2.06
   6 -24   6   12.45    1.97
   6  24  -6   11.44    1.99
  -6 -24  -6    7.68    1.74
   6 -24  -6   11.51    1.78
  -6  24  -6   11.06    1.95
  -6 -24   6   15.67    2.46
   6  24   6    9.72    1.71
  -8 -24  -6    1.30    1.09
   8  24  -6    0.67    0.79
   8 -24   6    0.56    0.73
  -8  24   6   -0.65    0.55
   8 -24  -6    0.14    0.70
   8  24   6    1.47    0.73
  -8 -24   6    0.13    0.80
   0 -26  -6   18.93    2.48
   0  26  -6   14.77    2.20
   2 -26   6    1.30    0.69
   2  26  -6    0.74    0.82
  -2  26   6    2.06    0.84
  -2 -26  -6    2.30    1.15
  -2  26  -6    1.82    0.78
  -2 -26   6    2.07    0.95
   2 -26  -6    2.45    0.94
  -4 -26  -6   28.72    3.27
   4 -26   6   27.57    2.86
   4  26  -6   24.05    2.84
  -4  26   6   21.44    2.57
  -4  26  -6   30.19    2.51
   4  26   6   26.60    2.25
  -4 -26   6   33.90    2.83
   6  26  -6   -1.21    0.55
  -6 -26  -6   -0.34    0.97
   6 -26   6    0.43    0.75
  -6  26   6   -0.58    0.57
   6  26   6    0.27    0.59
  -6 -26   6    0.72    0.88
   8 -26  -6   14.69    2.47
   0 -28  -6   -0.47    0.79
   0  28  -6   -0.15    0.78
   2  28  -6    6.09    1.60
  -2 -28  -6    6.73    1.75
  -2  28  -6    4.80    1.26
  -2 -28   6    7.35    1.66
  -4  28   6    0.38    0.65
   4 -28   6    0.42    0.78
  -4 -28   6    0.59    0.88
  -4  28  -6    0.66    0.66
   1  -1   7    9.87    0.62
   1   1  -7    8.94    0.70
   1   1  -7    8.75    0.54
   1  -1   7    8.83    0.63
  -1  -1  -7    9.22    0.63
  -1  -1  -7    8.85    0.65
  -1   1   7    9.56    0.64
  -1   1   7    8.48    0.63
  -1  -1   7    8.83    0.66
   1  -1  -7    8.24    0.68
   1  -1  -7    8.61    0.45
  -1   1  -7    9.13    0.63
  -1  -1   7    9.55    0.54
  -1   1  -7    8.11    0.61
   1   1   7   10.40    0.69
   1   1   7    7.92    0.54
  -3  -1  -7    6.95    0.56
  -3  -1  -7    6.62    0.79
   3  -1   7    7.11    0.80
  -3   1   7    5.49    0.67
   3   1  -7    5.87    0.45
  -3   1   7    7.19    0.74
   3  -1   7    6.25    0.65
   3   1  -7    6.99    0.82
   3  -1  -7    7.16    0.38
   3   1   7    6.19    0.48
  -3  -1   7    5.84    0.60
  -3   1  -7    6.83    0.79
  -3  -1   7    6.46    0.73
   3   1   7    6.33    0.78
   3  -1  -7    5.97    0.73
  -3   1  -7    6.58    0.49
   5  -1   7   20.21    1.08
   5  -1   7   18.83    1.23
  -5  -1  -7   18.41    1.25
   5   1  -7   19.97    0.97
  -5   1   7   21.20    1.30
  -5  -1  -7   20.68    1.00
  -5   1   7   19.63    1.15
   5   1  -7   19.42    1.27
   5  -1  -7   20.09    1.23
   5   1   7   18.65    1.23
  -5   1  -7   19.60    0.85
   5   1   7   20.09    0.98
  -5  -1   7   18.98    1.05
   5  -1  -7   18.65    0.83
  -5   1  -7   19.95    1.29
  -5  -1   7   17.89    1.20
  -7   1   7    2.58    0.59
  -7   1   7    1.56    0.34
   7   1  -7    2.10    0.53
  -7  -1  -7    1.57    0.36
  -7  -1  -7    0.92    0.41
   7  -1   7    2.22    0.48
  -7   1   7    1.76    0.52
   7  -1   7    2.55    0.70
   7  -1  -7    1.42    0.45
   7   1   7    2.50    0.65
  -7   1  -7    2.02    0.36
   7   1   7    2.41    0.46
  -7  -1   7    1.41    0.46
  -7   1  -7    1.73    0.53
  -7  -1   7    2.71    0.59
  -9  -1  -7    1.93    0.64
  -9   1   7    0.47    0.45
   9  -1   7    1.40    0.43
  -9   1   7    1.61    0.51
   9   1  -7    1.15    0.48
  -9   1   7    1.24    0.54
   9  -1   7    2.01    0.74
  -9  -1   7    1.02    0.48
  -9   1  -7    1.07    0.51
   9   1   7    1.15    0.40
  -9  -1   7    0.66    0.38
   9  -1  -7    1.14    0.44
   9   1   7    0.92    0.52
  -9  -1   7    1.02    0.46
 -11   1   7    5.69    1.22
 -11   1   7    3.07    0.87
  11  -1   7    2.83    0.66
  11   1  -7    2.99    0.82
 -11  -1  -7    2.42    0.74
  11  -1   7    3.93    1.07
 -11  -1   7    2.99    0.81
  11   1   7    1.79    0.74
 -11  -1   7    4.66    1.03
  11  -1  -7    2.28    0.68
 -11   1  -7    2.69    0.77
 -13  -1  -7    1.33    0.69
  13   1  -7    0.13    0.68
  13  -1   7    0.50    0.56
  13   1  -7    1.57    0.68
 -13   1   7    0.87    0.44
  13  -1  -7    1.19    0.80
  13  -1  -7    1.63    0.73
 -13   1  -7    0.90    0.63
 -13  -1   7    1.98    0.75
  13   1   7    1.85    0.82
 -15   1   7    0.86    0.64
  15  -1   7    0.52    0.59
 -15  -1  -7   -0.51    0.60
  15   1  -7   -0.86    0.71
  15   1  -7    1.26    0.79
  15  -1  -7   -0.57    0.68
  15   1   7    1.03    0.75
  15  -1  -7    0.48    0.53
 -15   1  -7    0.57    0.57
   1  -3   7    1.69    0.38
  -1  -3  -7    2.07    0.37
  -1   3   7    1.26    0.34
   1   3  -7    1.16    0.33
   1  -3   7    1.62    0.29
   1   3  -7    0.88    0.30
  -1   3   7    0.85    0.27
  -1  -3  -7    2.00    0.41
  -1   3  -7    1.71    0.33
  -1  -3   7    1.02    0.31
   1   3   7    1.49    0.27
   1   3   7    1.44    0.40
  -1  -3   7    1.29    0.22
   1  -3  -7    1.73    0.43
  -1   3  -7    1.02    0.32
   1  -3  -7    1.41    0.21
  -3  -3  -7   21.21    1.11
   3  -3   7   21.45    1.11
   3  -3   7   22.28    1.15
  -3  -3  -7   22.50    1.21
  -3   3   7   20.53    1.16
   3   3  -7   22.41    1.05
  -3   3   7   23.83    1.20
   3   3   7   25.16    1.27
  -3  -3   7   23.50    1.22
  -3  -3   7   22.25    0.84
  -3   3  -7   22.88    0.84
  -3   3  -7   23.60    1.25
  -3  -3   7   25.08    1.32
   3  -3  -7   24.03    1.27
   3   3   7   23.91    0.83
  -5  -3  -7    0.30    0.23
  -5  -3  -7   -0.32    0.17
  -5   3   7    0.02    0.20
  -5   3   7    0.18    0.14
   5   3  -7    0.16    0.18
   5  -3   7   -0.03    0.19
  -5   3   7    0.17    0.23
   5   3   7    0.17    0.23
  -5  -3   7   -0.03    0.23
  -5   3  -7    0.19    0.11
   5   3   7    0.17    0.15
   5  -3  -7    0.25    0.21
  -5  -3   7    0.04    0.21
  -5  -3   7    0.20    0.19
  -5   3  -7   -0.08    0.19
  -7   3   7   42.02    2.04
   7  -3   7   40.34    1.88
   7   3  -7   38.77    1.75
  -7  -3  -7   38.50    2.07
  -7   3   7   40.54    1.49
  -7   3   7   37.02    2.05
  -7  -3  -7   41.33    1.77
  -7  -3   7   44.77    2.15
   7   3   7   40.60    1.51
   7  -3  -7   39.97    1.92
   7   3   7   40.43    2.08
  -7   3  -7   39.06    2.08
  -7   3  -7   42.23    2.14
  -7  -3   7   40.75    1.81
  -7  -3   7   40.51    2.01
  -9  -3  -7    0.57    0.44
   9   3  -7    0.54    0.28
  -9   3   7    0.73    0.39
   9  -3   7    1.11    0.44
  -9   3   7    1.35    0.52
  -9   3  -7   -0.26    0.27
  -9  -3   7   -0.27    0.23
   9  -3  -7    0.74    0.36
  -9  -3   7    0.23    0.31
   9   3   7    0.19    0.35
  -9  -3   7    0.10    0.42
  11  -3   7   -0.12    0.32
  11  -3   7   -0.09    0.36
 -11   3   7    0.05    0.36
  11   3  -7    0.06    0.52
 -11  -3  -7    0.78    0.53
  11   3   7    0.10    0.41
  11  -3  -7    0.31    0.54
  11  -3  -7   -0.02    0.36
 -11  -3   7   -0.17    0.28
 -11  -3   7    0.66    0.46
 -11   3  -7    0.54    0.50
 -13  -3  -7    3.66    1.02
 -13   3   7    3.53    1.02
  13  -3   7    3.38    1.10
  13  -3  -7    4.54    1.21
  13  -3  -7    4.79    1.29
 -13   3  -7    5.36    1.17
  13   3   7    1.84    0.83
  15  -3   7    4.43    1.23
 -15   3   7    3.97    1.15
 -15  -3  -7    7.41    1.63
  15   3   7    3.25    1.09
  15  -3  -7    4.97    1.35
 -15   3  -7    6.64    1.41
  15  -3  -7    6.39    1.54
  -1   5   7   25.77    1.28
   1  -5   7   23.86    1.22
  -1   5   7   24.75    1.12
   1  -5   7   24.13    0.94
  -1  -5  -7   25.34    1.08
   1   5  -7   25.34    1.21
   1  -5  -7   24.79    1.26
   1   5   7   24.88    1.26
  -1   5  -7   24.31    1.22
  -1  -5   7   23.30    1.20
  -1  -5   7   24.46    1.22
   1  -5  -7   25.04    0.79
   1   5   7   27.54    0.95
   3   5  -7  277.41    6.00
  -3  -5  -7  265.08    6.16
  -3   5   7  266.63    6.16
   3  -5   7  264.52    6.04
  -3  -5  -7  273.30    6.14
  -3   5   7  273.07    6.13
  -3  -5   7  270.06    6.01
  -3  -5   7  272.80    5.06
   3   5   7  264.74    6.15
   3  -5  -7  270.97    6.24
   3   5   7  266.61    4.95
  -3   5  -7  272.42    5.89
  -3   5  -7  270.19    5.33
  -3   5  -7  263.01    6.17
  -3  -5   7  276.54    6.44
   5  -5   7   67.59    2.47
  -5  -5  -7   65.74    2.59
  -5   5   7   67.33    2.62
  -5  -5  -7   69.06    2.44
  -5   5   7   69.20    1.60
   5   5  -7   68.73    2.37
  -5   5   7   75.42    2.67
  -5  -5   7   68.50    1.98
   5   5   7   65.22    2.55
   5  -5  -7   68.01    2.47
   5   5   7   69.35    1.61
  -5   5  -7   67.39    2.60
  -5  -5   7   68.59    2.69
  -5   5  -7   65.40    2.49
  -5  -5   7   65.01    2.44
   7  -5   7    4.20    0.78
  -7   5   7    2.98    0.71
  -7   5   7    3.12    0.73
  -7  -5  -7    2.50    0.67
   7   5  -7    5.03    0.77
  -7  -5  -7    4.11    0.74
   7   5   7    4.37    0.81
  -7  -5   7    3.01    0.62
  -7   5  -7    4.50    0.87
  -7  -5   7    4.99    0.91
  -7   5  -7    4.52    0.85
  -7  -5   7    4.02    0.63
   7  -5  -7    2.44    0.56
   9  -5   7   18.59    1.45
   9   5  -7   22.87    1.52
  -9  -5  -7   18.41    1.91
  -9   5   7   18.71    1.56
  -9  -5  -7   20.99    1.44
  -9  -5   7   21.48    1.40
   9   5   7   21.70    1.68
   9  -5  -7   20.03    2.10
  -9  -5   7   20.38    1.56
  -9   5  -7   21.32    1.72
  -9  -5   7   17.97    1.51
  -9   5  -7   22.59    1.69
   9  -5  -7   20.94    1.45
   9  -5  -7   19.78    2.07
 -11  -5  -7    2.73    0.88
 -11   5   7    4.06    1.01
  11  -5   7    3.26    0.86
  11   5  -7    2.80    0.75
 -11  -5   7    2.59    0.80
 -11   5  -7    2.83    0.82
  11  -5  -7    3.92    1.02
 -11  -5   7    2.50    0.75
 -11   5  -7    2.14    0.84
  11   5   7    3.54    1.00
  11  -5  -7    2.50    0.78
  13  -5   7    2.45    0.78
 -13   5   7    2.03    0.86
  13   5  -7    2.46    0.95
 -13  -5  -7    2.20    0.89
  13   5   7    2.27    0.87
  13  -5  -7    2.17    0.85
  13  -5  -7    2.62    0.92
 -13   5  -7    3.18    0.96
 -15  -5  -7    4.11    1.18
  15  -5   7    2.21    1.01
 -15   5   7    4.10    1.01
  15   5   7    1.94    0.87
  15  -5  -7    2.51    1.00
  15  -5  -7    3.61    1.22
 -15   5  -7    0.64    0.68
  -1  -7  -7  593.28   11.33
   1   7  -7  582.49   11.74
  -1   7   7  589.55   11.84
  -1   7   7  592.22   11.30
   1  -7   7  588.46   11.66
   1  -7   7  593.00   11.55
  -1  -7  -7  577.62   12.04
  -1   7   7  590.09   10.82
   1  -7  -7  586.38   12.02
   1   7   7  578.27   11.77
   1   7   7  601.82   10.80
  -1  -7   7  592.32   11.95
  -1   7  -7  597.40   10.92
  -1   7  -7  585.25   11.75
  -1  -7   7  587.42   11.62
  -3   7   7   92.50    2.95
  -3   7   7   99.83    3.13
   3  -7   7   91.63    2.97
  -3  -7  -7   94.01    3.05
   3   7  -7   92.64    2.92
  -3  -7  -7   92.05    2.91
  -3  -7   7   95.32    3.16
  -3   7  -7   97.40    3.09
  -3   7  -7   89.09    2.29
  -3   7  -7   95.09    2.75
   3   7   7   91.75    3.00
   3  -7  -7   89.93    2.93
  -3  -7   7   95.21    2.92
   5   7  -7  143.54    3.24
  -5  -7  -7  138.51    4.23
  -5   7   7  143.11    4.27
  -5  -7  -7  140.45    4.19
   5   7  -7  141.66    4.06
  -5   7   7  140.58    4.27
  -5   7   7  140.70    2.90
   5  -7   7  141.14    4.13
  -5  -7   7  136.72    3.95
   5  -7  -7  144.60    4.07
   5   7   7  140.15    4.17
  -5   7  -7  141.00    4.23
  -5   7  -7  146.09    4.15
  -5  -7   7  147.88    4.46
  -7  -7  -7   38.51    1.99
   7  -7   7   35.39    1.97
  -7   7   7   37.13    2.09
   7   7  -7   40.76    2.01
  -7  -7  -7   40.43    2.23
  -7  -7   7   38.54    1.94
  -7  -7   7   35.07    2.10
  -7   7  -7   36.57    2.07
   7  -7  -7   39.21    1.92
   7  -7  -7   40.16    2.30
  -7   7  -7   41.29    2.18
   7   7   7   37.37    2.09
   7  -7  -7   35.68    2.25
  -9  -7  -7    1.78    0.63
   9   7  -7    1.73    0.53
  -9  -7  -7    3.88    0.91
  -9   7   7    2.14    0.67
   9  -7   7    1.76    0.60
  -9   7  -7    2.34    0.74
  -9   7  -7    2.85    0.73
   9  -7  -7    1.53    0.65
   9  -7  -7    1.33    0.47
  -9  -7   7    2.84    0.77
   9  -7  -7    1.37    0.71
  -9  -7   7    2.11    0.61
   9   7   7    1.91    0.66
  11   7  -7    2.50    0.72
  11  -7   7    2.67    0.76
 -11   7   7    1.50    0.59
 -11  -7  -7    2.84    0.87
  11   7   7    3.37    0.89
 -11  -7   7    2.49    0.75
  11  -7  -7    2.41    0.88
 -11   7  -7    2.24    0.77
 -11   7  -7    2.46    0.84
  11  -7  -7    1.97    0.71
 -11  -7   7    2.38    0.67
 -13  -7  -7   11.22    1.79
  13  -7   7   14.73    1.88
 -13   7   7   14.12    2.12
  13   7  -7    8.93    1.43
  13  -7  -7   12.51    1.95
 -13   7  -7   11.90    1.97
  13  -7  -7   10.82    1.89
  13   7   7   12.01    1.93
 -13   7  -7   13.49    1.94
 -13  -7   7   11.93    1.73
  15  -7   7    7.76    1.78
 -15   7   7    5.80    1.43
 -15  -7  -7   10.70    1.84
 -15   7  -7    4.75    1.16
  15  -7  -7   10.38    1.96
  15  -7  -7    8.51    1.79
  15   7   7    5.41    1.29
  -1   9   7   47.97    1.52
  -1  -9  -7   47.60    1.53
  -1  -9  -7   44.83    2.04
   1   9  -7   46.59    2.04
  -1  -9  -7   47.61    1.76
  -1   9   7   46.61    2.09
   1  -9   7   45.85    1.77
   1  -9   7   46.06    1.99
  -1  -9  -7   47.32    1.49
   1  -9  -7   47.91    2.08
   1  -9  -7   49.39    1.90
  -1   9  -7   47.80    2.05
  -1   9  -7   48.82    1.51
   1  -9  -7   48.33    1.84
  -1  -9   7   45.30    1.92
  -1  -9   7   47.70    2.00
   1   9   7   48.55    2.07
  -3  -9  -7   32.24    1.64
  -3  -9  -7   34.01    1.79
   3  -9   7   34.42    1.76
  -3   9   7   35.72    1.84
   3  -9   7   33.29    1.24
   3   9  -7   34.55    1.75
  -3   9   7   33.78    1.06
  -3  -9   7   36.40    1.87
   3  -9  -7   35.42    1.83
  -3   9  -7   35.82    1.80
   3   9   7   33.08    1.73
   3  -9  -7   34.79    1.75
  -3   9  -7   32.24    1.48
   3  -9  -7   32.80    1.69
  -3  -9   7   34.73    1.66
   5   9  -7   14.01    1.15
   5   9  -7   15.53    0.72
   5  -9   7   15.40    1.25
  -5  -9  -7   17.80    1.33
  -5   9   7   14.79    1.26
  -5  -9  -7   16.95    1.32
   5  -9  -7   13.85    1.45
   5  -9  -7   14.89    1.29
  -5  -9   7   15.12    1.30
  -5   9  -7   15.50    1.24
   5  -9  -7   14.06    1.12
  -5   9  -7   14.73    1.14
   5   9   7   14.94    1.22
  -5  -9   7   15.63    1.13
  -7   9   7    1.77    0.56
   7   9  -7    2.49    0.69
  -7  -9  -7    1.87    0.63
   7  -9   7    1.38    0.54
  -7  -9  -7    2.32    0.65
  -7  -9   7    1.56    0.63
   7  -9  -7    3.30    0.71
   7  -9  -7    1.51    0.61
  -7   9  -7    1.51    0.54
  -7  -9   7    2.11    0.57
  -7   9  -7    2.80    0.74
   7  -9  -7    2.76    0.78
   7   9   7    2.79    0.75
  -9   9   7    1.63    0.69
   9   9  -7    2.05    0.63
  -9  -9  -7    1.38    0.61
   9  -9   7    0.33    0.37
  -9  -9  -7    1.27    0.57
  -9  -9   7    1.29    0.63
   9   9   7    1.26    0.65
  -9  -9   7    0.96    0.50
  -9   9  -7    0.88    0.60
  -9   9  -7    0.79    0.47
   9  -9  -7    0.83    0.59
   9  -9  -7    1.08    0.57
 -11   9   7   11.07    1.77
  11  -9   7    8.97    1.41
 -11  -9  -7   11.04    1.74
  11   9  -7   10.17    1.49
  11   9   7   15.01    2.03
  11  -9  -7   13.58    1.95
 -11  -9   7   13.42    1.88
  11  -9  -7    7.70    1.42
 -11   9  -7   12.62    1.91
 -11   9  -7   11.16    1.65
  13  -9   7   -0.25    0.41
 -13  -9  -7   -0.06    0.50
  13   9  -7    0.64    0.59
 -13   9   7    0.03    0.51
 -13   9  -7    1.20    0.60
 -13  -9   7    0.31    0.42
  13   9   7    0.03    0.54
 -13   9  -7    0.73    0.57
  13  -9  -7    1.19    0.71
  13  -9  -7   -0.90    0.47
 -15  -9  -7    1.93    1.12
  15  -9   7    1.45    0.75
 -15   9   7    2.85    1.09
  15  -9  -7    2.34    1.04
  15  -9  -7    2.04    0.92
  15   9   7    1.87    1.02
  -1 -11  -7    4.25    0.54
   1  11  -7    4.19    0.80
  -1  11   7    4.01    0.59
  -1 -11  -7    4.13    0.51
   1 -11   7    3.81    0.64
  -1  11   7    4.44    0.82
   1 -11   7    3.60    0.71
  -1 -11  -7    2.96    0.67
   1  11  -7    3.21    0.25
  -1 -11   7    3.85    0.74
  -1  11  -7    3.38    0.45
   1 -11  -7    2.72    0.55
   1  11   7    5.25    0.92
  -1 -11   7    3.92    0.71
   1 -11  -7    2.33    0.56
  -1  11  -7    3.01    0.70
   1 -11  -7    2.99    0.57
   1  11   7    5.20    0.73
  -3 -11  -7    8.11    1.04
   3 -11   7    5.70    0.93
  -3 -11  -7    6.08    0.96
  -3  11   7    5.80    0.94
   3 -11   7    6.79    0.57
  -3  11   7    6.10    0.51
   3  11  -7    5.68    0.96
  -3  11  -7    6.56    0.82
  -3  11  -7    4.54    0.83
   3  11   7    6.87    1.03
  -3 -11   7    6.29    0.91
   3 -11  -7    3.76    0.71
  -3 -11   7    6.25    0.99
   3 -11  -7    4.30    0.76
   3 -11  -7    5.58    0.89
   5  11  -7    3.07    0.69
  -5 -11  -7    3.24    0.78
   5 -11   7    3.16    0.70
  -5 -11  -7    3.22    0.75
  -5  11   7    2.78    0.73
   5 -11  -7    3.27    0.75
   5 -11  -7    3.39    0.71
  -5 -11   7    2.46    0.69
  -5 -11   7    2.57    0.56
  -5  11  -7    1.66    0.56
  -5  11  -7    3.96    0.72
   5  11   7    3.28    0.74
   5 -11  -7    3.00    0.78
  -7 -11  -7    1.39    0.58
  -7  11   7   -0.11    0.39
   7 -11   7    1.40    0.53
  -7 -11  -7    1.34    0.63
   7  11  -7    1.34    0.55
   7 -11  -7    1.82    0.62
  -7  11  -7    1.03    0.52
   7 -11  -7    1.74    0.54
  -7 -11   7    1.43    0.49
  -7 -11   7    0.90    0.52
   7 -11  -7    0.64    0.46
   7  11   7   -0.02    0.37
  -7  11  -7    0.02    0.32
   9 -11   7   11.39    1.62
  -9 -11  -7    8.16    1.44
   9  11  -7   10.63    1.52
  -9  11   7    7.47    1.35
  -9 -11  -7    9.58    1.50
  -9  11  -7   11.03    1.55
  -9  11  -7   10.21    1.48
   9 -11  -7    9.43    1.61
   9  11   7   11.72    1.69
   9 -11  -7    8.77    1.49
  -9 -11   7    8.88    1.50
  -9 -11   7   10.47    1.37
 -11 -11  -7   -0.10    0.51
  11 -11   7    1.08    0.59
  11  11  -7   -0.02    0.46
 -11 -11  -7    0.03    0.58
 -11  11   7    0.03    0.48
  11 -11  -7    1.18    0.80
 -11  11  -7    0.01    0.49
  11 -11  -7    0.55    0.65
 -11 -11   7    0.88    0.60
  11  11   7    1.76    0.75
 -11  11  -7   -0.84    0.34
  13 -11   7   -0.14    0.50
 -13 -11  -7    1.11    0.67
 -13  11   7   -0.98    0.37
  13  11  -7    1.06    0.66
 -13 -11   7    0.70    0.63
  13  11   7   -0.23    0.48
  13 -11  -7    0.59    0.76
 -13  11  -7    1.68    0.68
  13 -11  -7   -0.70    0.55
 -13  11  -7    1.51    0.82
  15 -11   7   11.25    1.90
  15  11   7    8.11    1.66
  -1 -13  -7    0.35    0.26
   1 -13   7    1.22    0.46
  -1 -13  -7    0.51    0.21
  -1  13   7    0.63    0.26
   1  13  -7    0.64    0.48
  -1  13   7    1.47    0.54
   1 -13   7    0.91    0.36
  -1 -13   7    0.93    0.42
   1 -13  -7    0.34    0.34
   1 -13  -7    0.63    0.33
  -1  13  -7    0.55    0.36
   1  13   7    0.71    0.31
  -1 -13   7   -0.02    0.24
   1 -13  -7    0.75    0.32
  -1  13  -7    0.56    0.24
   1  13   7    1.03    0.46
  -3 -13  -7   28.31    1.86
  -3  13   7   24.72    1.73
   3 -13   7   26.49    1.73
   3 -13   7   28.43    1.37
   3  13  -7   26.18    1.76
   3 -13  -7   29.97    1.73
   3 -13  -7   27.90    1.71
   3  13   7   28.56    1.66
  -3 -13   7   24.67    1.72
  -3  13  -7   27.88    1.80
  -3 -13   7   28.86    1.64
   3 -13  -7   26.95    1.71
  -3  13  -7   28.85    1.49
   3  13   7   27.63    1.74
  -5  13   7    6.05    1.11
   5  13  -7    5.34    1.00
   5 -13   7    3.52    0.85
  -5 -13  -7    6.03    1.02
  -5 -13  -7    4.05    0.90
  -5  13  -7    6.67    0.95
  -5  13  -7    6.75    1.13
   5 -13  -7    4.38    0.91
   5  13   7    6.17    1.11
  -5 -13   7    4.19    0.78
   5 -13  -7    4.27    0.85
  -5 -13   7    4.20    0.93
   5 -13  -7    5.31    0.96
  -7 -13  -7    5.10    1.15
   7  13  -7    3.89    0.88
   7 -13   7    4.93    1.05
  -7  13   7    5.08    1.14
  -7 -13  -7    5.56    1.10
   7 -13  -7    6.42    1.15
   7 -13  -7    3.69    0.88
  -7  13  -7    5.68    1.13
   7 -13  -7    5.40    0.94
  -7  13  -7    4.36    0.91
   7  13   7    5.12    1.05
  -7 -13   7    5.08    1.11
  -7 -13   7    4.81    0.87
   9  13  -7    0.28    0.41
   9 -13   7    0.16    0.39
  -9 -13  -7    0.02    0.46
  -9  13   7    0.27    0.43
  -9 -13  -7   -0.01    0.46
  -9  13  -7    0.44    0.50
  -9 -13   7    0.74    0.52
   9  13   7   -0.28    0.44
   9 -13  -7    0.01    0.42
  -9  13  -7   -0.20    0.44
   9 -13  -7   -0.22    0.39
  11 -13   7   -0.73    0.37
 -11 -13  -7    0.25    0.62
  11  13  -7   -0.35    0.44
 -11 -13  -7    0.13    0.50
 -11  13   7    0.39    0.45
 -11  13  -7   -0.18    0.40
 -11 -13   7    0.20    0.53
  11 -13  -7   -0.62    0.55
 -11  13  -7    0.15    0.61
  11  13   7    0.23    0.56
  11 -13  -7   -0.35    0.49
  13  13  -7    0.85    0.62
 -13 -13  -7    0.56    0.77
 -13  13   7    1.36    0.66
  13 -13   7    2.92    0.94
  13  13   7    2.54    0.97
 -13  13  -7    1.60    0.89
  13 -13  -7    2.89    1.11
  13 -13  -7    2.18    0.93
 -13 -13   7    1.63    0.91
 -13  13  -7    2.63    0.87
   1  15  -7    3.31    0.88
   1 -15   7    1.74    0.52
  -1  15   7    3.41    0.65
  -1  15   7    3.54    0.85
  -1 -15  -7    2.96    0.80
   1 -15   7    3.23    0.69
  -1  15  -7    2.99    0.77
   1 -15  -7    2.54    0.70
   1 -15  -7    3.91    0.66
  -1 -15   7    2.99    0.73
   1  15   7    2.61    0.71
  -1 -15   7    1.53    0.52
   1  15   7    2.88    0.65
   3 -15   7   18.76    1.51
  -3 -15  -7   16.58    1.77
   3  15  -7   17.45    1.87
   3 -15   7   16.08    1.16
  -3  15   7   15.65    1.77
   3 -15  -7   20.43    1.56
  -3 -15   7   20.09    1.43
   3  15   7   18.80    1.40
   3 -15  -7   14.47    1.56
  -3 -15   7   17.85    1.87
  -3  15  -7   16.46    1.16
   3  15   7   14.69    1.61
   3 -15  -7   16.02    1.33
  -3  15  -7   14.33    1.68
  -5  15   7    1.94    0.73
  -5 -15  -7    1.62    0.70
   5  15  -7    2.00    0.68
   5 -15   7    2.56    0.73
   5 -15  -7    1.75    0.55
  -5 -15   7    1.27    0.68
   5  15   7    2.06    0.76
  -5  15  -7    2.01    0.58
  -5 -15   7    0.95    0.40
  -5  15  -7    1.90    0.65
   5 -15  -7    2.35    0.72
   5  15   7    2.00    0.63
   5 -15  -7    4.21    0.94
   7  15  -7    5.54    1.09
   7 -15   7    2.77    0.79
  -7 -15  -7    3.01    0.95
  -7  15   7    3.35    0.87
  -7 -15  -7    2.52    0.83
   7 -15  -7    6.58    1.24
   7  15   7    2.78    0.92
  -7  15  -7    4.11    0.96
  -7  15  -7    3.85    0.96
   7 -15  -7    3.31    0.86
  -7 -15   7    2.89    0.89
  -9 -15  -7    8.59    1.57
  -9  15   7    8.45    1.61
   9 -15   7    8.82    1.46
   9  15  -7    8.07    1.49
  -9 -15  -7    7.89    1.49
  -9  15  -7    7.58    1.37
  -9 -15   7    6.73    1.33
   9 -15  -7   10.14    1.77
   9  15   7   10.23    1.57
   9 -15  -7    8.18    1.43
  -9  15  -7    7.44    1.31
  11  15  -7    2.63    0.89
 -11 -15  -7    4.05    1.16
 -11 -15  -7    4.41    1.25
 -11  15   7    4.84    1.26
  11 -15   7    4.44    1.09
  11  15   7    2.92    0.99
 -11 -15   7    2.20    1.01
 -11  15  -7    2.27    0.85
  11 -15  -7    1.43    0.68
 -11  15  -7    4.12    1.15
  11 -15  -7    1.63    0.79
  13 -15   7    2.77    0.92
 -13  15   7    4.40    1.37
  13  15  -7    3.16    1.05
 -13 -15  -7    3.70    1.14
  13 -15  -7    3.88    1.16
 -13 -15   7    3.12    1.08
  13  15   7    2.99    1.05
  13 -15  -7    1.01    0.81
 -13  15  -7    1.14    0.82
   1  17  -7   33.75    2.26
  -1  17   7   39.92    2.32
  -1  17   7   39.40    1.91
  -1 -17  -7   37.42    2.34
   1 -17   7   37.68    2.07
   1 -17   7   34.31    2.11
   1 -17  -7   36.13    2.24
   1 -17  -7   37.13    1.85
  -1 -17   7   38.22    2.26
   1  17   7   38.83    2.30
   1  17   7   35.65    1.93
  -1 -17   7   37.07    2.10
  -1  17  -7   36.85    2.30
  -3  17   7    3.66    0.96
   3 -17   7    4.86    0.97
   3  17  -7    3.81    0.98
  -3 -17  -7    3.50    0.96
   3  17   7    4.20    0.97
  -3 -17   7    3.39    0.78
   3 -17  -7    4.79    1.00
  -3  17  -7    2.95    0.82
   3 -17  -7    3.85    0.78
  -3 -17   7    3.94    0.95
   3  17   7    3.90    0.84
   5 -17   7   14.00    1.73
  -5  17   7   17.96    2.15
   5  17  -7   13.66    1.79
  -5 -17  -7   13.26    1.78
   5 -17  -7   18.30    2.03
  -5 -17   7   10.39    1.30
   5 -17  -7   13.35    1.61
   5  17   7   13.86    1.70
   5 -17  -7   13.73    1.66
   5  17   7   13.40    1.67
  -5  17  -7   15.00    1.65
  -5  17  -7   16.16    1.92
  -5 -17   7   14.60    1.89
   7 -17   7    9.68    1.52
   7  17  -7    8.31    1.41
  -7  17   7    6.34    1.28
  -7 -17  -7    9.44    1.68
  -7 -17   7   11.68    1.91
   7 -17  -7   10.65    1.55
   7  17   7    8.28    1.41
  -7  17  -7    8.01    1.32
  -7  17  -7    9.93    1.47
   7 -17  -7   10.01    1.61
   7  17   7   10.02    1.52
  -9 -17  -7   16.59    2.22
  -9  17   7   12.99    1.98
   9 -17   7   18.61    2.28
   9  17  -7   16.61    2.15
   9  17   7   16.76    2.09
   9 -17  -7   15.02    2.11
  -9  17  -7   14.87    1.91
  -9 -17   7   18.30    2.37
   9  17   7   15.85    2.07
  -9  17  -7   19.32    2.21
   9 -17  -7   16.06    2.05
  11  17  -7    0.44    0.63
  11 -17   7    0.55    0.64
 -11 -17  -7    1.53    0.92
 -11  17   7    1.71    0.82
  11 -17  -7    1.69    0.75
 -11  17  -7    1.13    0.68
  11  17   7    1.11    0.83
  11  17   7    0.30    0.66
 -11  17  -7    1.67    0.75
 -11 -17   7    0.80    0.71
  11 -17  -7    0.29    0.73
  13  17  -7    1.84    0.93
   1  19  -7   20.55    2.21
  -1 -19  -7   18.65    2.08
   1 -19   7   21.30    1.67
   1 -19   7   17.84    1.98
  -1  19   7   19.46    2.12
  -1 -19   7   16.83    1.78
  -1  19  -7   19.19    2.11
   1  19   7   16.20    1.91
  -1 -19   7   15.62    1.79
   1 -19  -7   19.48    2.11
   1  19   7   17.65    1.43
  -3  19   7   30.17    2.20
  -3 -19  -7   23.52    2.48
   3 -19   7   29.17    2.10
   3  19  -7   26.20    2.15
  -3 -19   7   28.50    1.88
   3 -19  -7   29.86    2.11
   3 -19  -7   28.80    1.84
  -3  19  -7   28.16    2.10
   3  19   7   29.40    1.96
   3  19   7   27.14    1.92
  -3 -19   7   27.95    2.18
  -5  19   7    9.39    1.62
  -5 -19  -7   14.14    1.98
   5  19  -7    9.90    1.59
   5 -19   7    6.66    1.24
  -5  19  -7   10.37    1.60
   5 -19  -7    9.34    1.28
   5  19   7    7.52    1.32
   5  19   7   10.82    1.60
   5 -19  -7   11.03    1.52
  -5 -19   7   11.79    1.77
   7  19  -7    3.64    1.02
  -7  19   7    1.58    0.66
  -7 -19  -7    2.17    0.93
   7 -19   7    3.18    0.95
   7  19   7    2.86    0.86
  -7 -19   7    2.43    0.95
   7 -19  -7    2.36    0.74
   7  19   7    3.15    1.01
  -7  19  -7    3.49    0.85
  -7  19  -7    3.29    0.89
  -9 -19  -7    4.94    1.41
   9  19  -7    2.63    0.95
   9 -19   7    2.45    0.90
  -9  19   7    1.69    0.86
  -9 -19   7    4.98    1.49
  -9  19  -7    3.58    1.06
   9  19   7    3.17    0.95
   9  19   7    2.12    0.80
   9 -19  -7    3.98    1.01
  -9  19  -7    2.28    0.94
 -11  19   7    9.40    1.94
  11 -19   7    8.63    1.76
 -11 -19  -7   13.40    2.29
  11  19  -7    6.65    1.44
 -11 -19   7    7.22    1.70
  11 -19  -7    6.86    1.44
  11  19   7    6.32    1.51
 -11  19  -7    7.09    1.49
   1 -21   7   53.89    2.82
   1 -21   7   56.11    2.91
  -1 -21  -7   51.83    3.11
   1  21  -7   52.15    3.11
  -1  21   7   55.03    3.03
  -1 -21   7   54.84    2.79
   1 -21  -7   60.61    3.23
  -1 -21   7   47.22    2.86
   1  21   7   53.90    2.72
   1  21   7   55.88    2.97
  -1  21  -7   54.36    3.13
   3  21  -7   16.23    2.11
   3 -21   7   17.80    2.05
  -3  21   7   15.25    2.01
  -3 -21  -7   17.48    2.22
   3 -21  -7   14.20    1.90
   3  21   7   21.00    2.22
  -3  21  -7   15.74    2.08
  -3 -21   7   18.33    2.28
   3  21   7   19.89    2.13
  -5 -21  -7   11.29    1.88
  -5  21   7    6.28    1.31
   5 -21   7    8.72    1.52
   5  21  -7    9.83    1.66
   5  21   7    8.99    1.55
   5 -21  -7   10.81    1.59
   5  21   7    9.31    1.49
  -5  21  -7    9.91    1.64
  -5 -21   7   13.40    2.03
  -7 -21  -7   12.77    2.03
  -7  21   7   13.71    2.12
   7 -21   7   12.98    1.95
   7  21  -7   14.93    2.09
   7  21   7   15.83    2.17
  -7  21  -7   18.52    2.28
  -7 -21   7   15.78    2.35
   7 -21  -7   14.30    1.99
  -9  21   7    0.80    0.70
   9  21  -7    1.51    0.75
  -9 -21  -7    0.83    0.92
   9 -21   7    1.45    0.89
   9  21   7    2.62    0.94
  -9  21  -7    3.11    1.00
  -9 -21   7    0.30    0.74
   9 -21  -7    3.21    0.99
 -11 -21  -7   -1.81    0.75
 -11  21  -7   -0.88    0.68
  -1  23   7   11.26    1.71
   1 -23   7   11.41    1.63
  -1 -23  -7   12.32    1.94
   1  23  -7   12.79    1.98
  -1 -23   7   12.65    1.81
   1 -23  -7   12.78    1.95
   1  23   7   10.65    1.64
  -1 -23   7   13.58    1.76
  -1  23  -7   18.29    2.40
  -3  23   7   13.53    1.87
  -3 -23  -7   16.60    2.29
   3 -23   7   19.54    2.31
   3  23  -7   17.53    2.30
   3 -23  -7   15.45    2.06
  -3  23  -7   14.00    2.05
  -3 -23   7   17.88    2.32
   3  23   7   15.20    1.89
   3  23   7   15.59    1.96
   5  23  -7    4.61    1.32
  -5 -23  -7    5.82    1.53
  -5  23   7    6.05    1.41
   5 -23   7    6.72    1.49
   5  23   7    6.07    1.28
   5 -23  -7    6.88    1.34
  -5 -23   7    5.17    1.34
  -5  23  -7    4.52    1.20
  -7 -23  -7    2.54    1.22
   7 -23   7    1.55    0.73
   7  23  -7    0.65    0.73
  -7  23   7    0.02    0.59
   7 -23  -7    0.94    0.65
  -7 -23   7    1.04    0.81
   7  23   7    1.84    0.86
  -7  23  -7    1.35    0.68
   9  23  -7   -0.58    0.59
   9 -23   7   -0.32    0.79
  -9  23   7   -0.52    0.60
  -9 -23  -7   -0.86    0.80
   9  23   7    0.64    0.71
   9 -23  -7   -0.21    0.65
  -9 -23   7   -0.58    0.86
   1  25  -7    4.14    1.34
  -1  25   7    3.00    1.02
  -1 -25  -7    4.75    1.28
   1 -25   7    3.59    0.95
   1 -25  -7    3.14    1.22
   1  25   7    5.22    1.24
  -1 -25   7    3.98    1.11
  -1  25  -7    4.36    1.21
  -3  25   7    1.37    0.94
   3  25  -7    0.91    0.81
   3 -25   7    1.92    0.79
  -3 -25  -7    1.80    0.96
   3  25   7    1.77    0.71
  -3 -25   7    0.84    0.70
   3 -25  -7    2.22    0.94
  -3  25  -7    2.00    0.91
  -5  25   7    0.51    0.68
   5 -25   7   -0.89    0.63
  -5 -25  -7    0.81    0.97
   5  25  -7    0.15    0.67
  -5  25  -7    0.78    0.67
   5  25   7   -0.09    0.51
  -5 -25   7   -0.77    0.65
   7 -25   7    1.13    0.92
  -7 -25  -7    1.33    0.96
   7  25  -7    0.87    0.84
  -7  25   7    0.43    0.70
  -7  25  -7    2.55    0.93
  -7 -25   7    1.47    1.02
   7 -25  -7    1.01    0.64
   7  25   7    0.44    0.67
   1  27  -7    0.04    0.78
  -1 -27  -7    0.35    0.73
  -1  27  -7    0.54    0.71
   1 -27  -7   -0.38    0.68
   3  27  -7    0.19    0.80
  -3  27   7   -0.44    0.53
  -3 -27  -7    0.16    0.93
   3 -27   7   -0.66    0.60
  -3  27  -7    0.46    0.66
  -3 -27   7    0.14    0.72
   5 -27   7    0.93    0.86
  -5  27   7    1.16    0.69
  -5  27  -7   -0.31    0.60
   5  27   7   -0.21    0.57
  -5 -27   7   -0.20    0.82
   1 -29  -7    2.01    1.08
  -3 -29   7    3.90    1.44
   0   0  -8    2.65    0.42
   0   0   8    3.32    0.51
   0   0  -8    3.81    0.60
   0   0   8    3.73    0.54
   2   0   8    0.01    0.14
  -2   0  -8    0.07    0.18
  -2   0  -8   -0.18    0.16
  -2   0   8   -0.18    0.14
   2   0  -8    0.02    0.19
   2   0  -8   -0.02    0.13
   2   0   8   -0.09    0.16
  -2   0   8   -0.07    0.12
   4   0  -8  184.96    3.87
   4   0   8  186.30    4.64
  -4   0  -8  175.80    4.09
  -4   0  -8  178.61    4.65
   4   0  -8  182.01    4.76
  -4   0   8  176.90    4.23
   4   0   8  184.79    4.16
  -4   0   8  174.35    4.58
  -6   0  -8    0.13    0.29
  -6   0   8    0.16    0.28
   6   0  -8   -0.22    0.14
  -6   0  -8   -0.14    0.14
   6   0   8   -0.09    0.20
  -6   0   8   -0.03    0.17
   6   0  -8   -0.14    0.22
   6   0   8   -0.02    0.18
  -8   0  -8  124.58    4.28
   8   0   8  119.29    3.55
  -8   0   8  123.46    3.91
   8   0   8  123.08    4.25
   8   0  -8  120.23    4.07
  -8   0   8  132.01    4.26
   8   0  -8  121.77    3.42
  10   0   8   -0.16    0.28
 -10   0   8   -0.08    0.29
 -10   0  -8   -0.36    0.32
 -10   0   8    0.05    0.38
  10   0   8    0.26    0.29
  10   0  -8    0.39    0.44
 -12   0   8   43.33    2.54
  12   0  -8   37.20    2.56
  12   0   8   41.34    2.76
 -12   0   8   36.86    2.51
 -12   0  -8   36.15    2.53
  14   0  -8   -0.66    0.49
  14   0  -8   -0.49    0.68
 -14   0   8    0.07    0.44
  14   0   8    0.11    0.43
 -14   0  -8    0.13    0.56
 -16   0  -8    1.10    0.81
   0   2   8   -0.09    0.19
   0  -2   8   -0.13    0.13
   0   2  -8   -0.07    0.18
   0   2  -8    0.21    0.20
   0   2   8    0.07    0.14
   0  -2   8   -0.06    0.15
   0  -2  -8   -0.03    0.13
   0  -2  -8    0.08    0.21
   2   2  -8    2.57    0.43
   2  -2   8    1.32    0.34
   2  -2   8    1.63    0.39
   2   2  -8    2.24    0.48
  -2   2   8    2.09    0.43
  -2   2   8    0.94    0.30
  -2  -2  -8    2.45    0.48
  -2  -2  -8    2.58    0.47
   2  -2  -8    2.26    0.23
  -2   2  -8    1.71    0.33
   2   2   8    2.38    0.51
  -2   2  -8    1.98    0.43
   2   2   8    2.14    0.34
  -2  -2   8    1.83    0.31
   2  -2  -8    1.70    0.42
  -2  -2   8    1.45    0.39
   4  -2   8   -0.10    0.22
   4   2  -8   -0.02    0.26
  -4  -2  -8    0.25    0.30
   4  -2   8    0.31    0.26
  -4   2   8    0.17    0.23
   4   2  -8    0.57    0.25
  -4  -2  -8    0.05    0.20
  -4   2   8    0.31    0.26
   4   2   8    0.34    0.26
  -4  -2   8    0.27    0.20
   4   2   8    0.49    0.23
   4  -2  -8    0.33    0.13
  -4   2  -8    0.31    0.28
   4  -2  -8    0.45    0.28
  -4   2  -8    0.31    0.19
  -4  -2   8    0.21    0.27
  -6   2   8   89.64    3.13
  -6   2   8   82.64    2.82
   6  -2   8   76.82    2.95
   6  -2   8   79.98    2.65
   6   2  -8   84.47    3.13
  -6  -2  -8   84.54    3.10
   6   2  -8   82.93    2.51
  -6  -2  -8   83.91    2.57
  -6   2  -8   80.08    3.02
   6   2   8   84.51    3.06
   6   2   8   82.78    2.33
  -6  -2   8   82.32    2.98
   6  -2  -8   75.47    2.86
  -6  -2   8   80.40    2.57
   6  -2  -8   80.29    2.14
  -6   2  -8   77.36    2.06
   8  -2   8    0.08    0.24
  -8   2   8    0.78    0.39
  -8  -2  -8    0.42    0.36
   8   2  -8    0.20    0.23
   8  -2   8   -0.47    0.28
   8   2  -8    0.43    0.40
  -8   2   8    0.04    0.28
  -8  -2  -8   -0.06    0.23
   8   2   8    0.18    0.30
  -8  -2   8   -0.10    0.31
   8  -2  -8    0.36    0.28
  -8   2  -8    0.38    0.33
   8   2   8    0.23    0.20
  -8  -2   8    0.43    0.28
 -10   2   8   75.93    3.29
 -10   2   8   74.50    3.46
  10  -2   8   70.76    2.91
  10  -2   8   79.09    3.62
  10   2  -8   72.48    2.82
 -10  -2  -8   75.04    3.43
  10   2  -8   78.44    3.35
  10  -2  -8   76.68    3.19
  10   2   8   74.42    3.49
 -10  -2   8   72.71    3.05
 -10  -2   8   75.14    3.30
 -10   2  -8   73.43    3.42
 -12  -2  -8    0.11    0.44
  12   2  -8    0.31    0.49
 -12   2   8   -0.18    0.45
  12  -2   8    0.73    0.59
 -12  -2   8    0.24    0.40
  12   2   8    0.21    0.46
  12  -2  -8   -0.21    0.53
  12  -2  -8    0.24    0.74
 -12  -2   8   -0.21    0.47
 -12   2  -8    0.20    0.43
  14   2  -8   38.36    2.95
 -14   2   8   44.73    2.86
  14   2  -8   36.03    2.75
 -14  -2  -8   35.27    2.68
  14  -2   8   39.81    2.94
  14  -2  -8   36.40    2.85
  14  -2  -8   39.82    2.93
  14   2   8   33.55    2.70
 -14   2  -8   40.01    2.81
 -16   2   8    0.74    0.64
  16  -2  -8    0.48    0.80
 -16   2  -8   -1.01    0.61
  16  -2  -8    0.07    0.68
   0  -4  -8    0.58    0.17
   0   4   8    0.77    0.35
   0  -4   8    0.60    0.18
   0   4  -8    0.35    0.24
   0   4   8    0.35    0.19
   0  -4   8    0.48    0.26
   0  -4  -8    0.24    0.25
   0   4  -8    0.57    0.27
  -2  -4  -8    0.29    0.23
   2   4  -8    0.15    0.25
  -2  -4  -8    0.31    0.23
   2  -4   8    0.25    0.20
  -2   4   8    0.60    0.27
   2  -4   8    0.49    0.25
  -2   4   8   -0.02    0.24
  -2   4  -8    0.48    0.27
  -2   4  -8    0.35    0.19
  -2  -4   8    0.32    0.25
   2   4   8    0.47    0.17
  -2  -4   8    0.45    0.29
  -2  -4   8    0.25    0.13
   2  -4  -8    0.37    0.29
   2   4   8    0.02    0.25
   4  -4   8   53.22    2.09
  -4   4   8   51.15    2.14
  -4  -4  -8   52.33    2.03
   4  -4   8   55.62    2.10
  -4  -4  -8   53.17    2.16
   4   4  -8   52.10    1.92
  -4   4   8   58.67    2.19
  -4  -4   8   56.97    2.18
  -4  -4   8   57.35    1.62
   4   4   8   62.43    2.31
   4  -4  -8   57.36    2.21
  -4  -4   8   51.34    2.21
  -4   4  -8   53.31    1.46
  -4   4  -8   55.19    2.20
   4   4   8   57.14    1.48
  -6   4   8    1.99    0.52
   6   4  -8    2.53    0.49
  -6  -4  -8    1.69    0.52
   6  -4   8    1.52    0.44
  -6  -4  -8    2.43    0.50
  -6   4   8    1.39    0.47
  -6   4   8    2.16    0.31
   6  -4  -8    2.42    0.54
   6   4   8    2.02    0.53
  -6  -4   8    2.06    0.57
   6   4   8    2.64    0.39
  -6   4  -8    2.83    0.68
  -6  -4   8    1.64    0.47
  -6  -4   8    3.26    0.54
  -8   4   8    7.42    1.16
   8   4  -8    5.75    0.87
  -8  -4  -8    5.97    1.09
  -8   4   8    4.06    0.87
   8  -4   8    5.01    0.87
  -8  -4  -8    6.59    0.95
   8  -4  -8    5.07    0.85
  -8  -4   8    5.52    0.85
   8   4   8    6.27    1.09
  -8   4  -8    6.84    1.12
  -8  -4   8    5.35    0.97
  -8  -4   8    5.14    0.95
  10  -4   8    0.35    0.50
  10  -4   8    0.77    0.43
 -10  -4  -8    0.05    0.38
  10   4  -8    0.88    0.47
 -10   4   8    1.20    0.52
 -10   4  -8    0.86    0.52
  10   4   8    0.54    0.51
 -10  -4   8    0.65    0.35
  10  -4  -8    0.85    0.45
 -10  -4   8    0.33    0.36
 -10  -4   8    1.18    0.44
 -12  -4  -8   61.08    3.40
  12  -4   8   61.31    3.50
  12   4  -8   64.66    3.39
 -12   4   8   60.73    3.28
  12  -4   8   59.30    2.95
  12  -4  -8   59.79    3.43
  12   4   8   60.27    3.38
 -12  -4   8   70.79    3.39
 -12   4  -8   60.00    3.30
  12  -4  -8   63.37    3.60
 -14   4   8   -0.05    0.50
  14  -4   8    1.36    0.91
 -14  -4  -8    0.50    0.75
  14   4   8    0.63    0.59
  14  -4  -8    0.07    0.54
 -14   4  -8   -0.19    0.49
  14  -4  -8   -0.10    0.80
 -16   4   8   15.03    2.31
  16  -4  -8   10.64    2.21
  16  -4  -8   14.84    2.58
 -16   4  -8    8.92    1.74
   0  -6  -8    0.12    0.13
   0  -6   8   -0.08    0.20
   0   6  -8    0.23    0.29
   0   6   8    0.09    0.29
   0  -6   8    0.01    0.16
   0  -6   8    0.18    0.10
   0   6   8   -0.03    0.14
   0  -6  -8    0.06    0.27
   2  -6   8    7.08    0.73
  -2   6   8    6.16    0.74
  -2   6   8    7.46    0.91
  -2  -6  -8    9.06    1.01
  -2  -6  -8    7.67    0.83
   2  -6   8    5.59    0.74
   2   6  -8    7.42    0.86
   2   6   8    7.90    0.47
   2   6   8    6.36    0.87
  -2  -6   8    8.25    0.95
   2  -6  -8    7.40    0.93
  -2   6  -8    7.51    0.91
  -2  -6   8    6.27    0.84
  -2   6  -8    7.11    0.57
  -4   6   8    7.66    0.98
  -4  -6  -8   10.83    1.12
  -4  -6  -8    9.25    1.04
  -4   6   8    9.87    1.11
   4   6  -8    9.39    1.00
   4  -6   8   11.21    1.16
   4  -6  -8    7.32    0.91
  -4  -6   8    8.68    1.00
   4   6   8    9.42    1.13
  -4   6  -8   11.41    0.89
  -4  -6   8   10.04    0.51
  -4  -6   8   12.38    1.35
  -4   6  -8   11.32    1.25
  -4   6  -8   10.24    0.51
   6  -6   8   15.08    1.19
  -6  -6  -8   15.34    1.27
   6   6  -8   14.41    1.08
  -6  -6  -8   15.50    1.17
  -6   6   8   18.45    1.37
  -6   6   8   11.44    1.32
   6   6   8   14.04    1.48
  -6  -6   8   16.62    0.90
  -6   6  -8   17.03    1.36
  -6  -6   8   17.37    1.24
  -6   6  -8   14.24    1.18
   6  -6  -8   16.89    1.22
  -6  -6   8   17.59    1.37
   8   6  -8    0.27    0.33
   8  -6   8    0.04    0.29
  -8  -6  -8    0.56    0.35
  -8   6   8   -0.23    0.26
  -8  -6  -8    0.36    0.34
   8   6   8    0.27    0.42
   8  -6  -8    0.01    0.30
  -8  -6   8    0.30    0.34
  -8  -6   8    0.53    0.29
  -8   6  -8    0.31    0.32
  -8  -6   8   -0.01    0.24
  -8   6  -8    0.17    0.32
  10  -6   8    1.73    0.56
 -10  -6  -8    1.63    0.62
  10   6  -8    2.40    0.67
 -10   6   8    2.26    0.80
  10   6   8    1.60    0.64
 -10   6  -8    3.25    0.90
  10  -6  -8    2.82    0.90
  10  -6  -8    1.10    0.52
  10  -6  -8    1.87    0.79
 -10   6  -8    1.03    0.60
 -10  -6   8    1.65    0.57
 -10  -6   8    2.52    0.67
 -12  -6  -8    0.67    0.50
 -12   6   8    0.38    0.44
  12   6  -8    0.64    0.50
  12  -6   8   -0.22    0.38
  12  -6  -8   -0.21    0.46
 -12  -6   8   -0.23    0.39
  12   6   8    0.45    0.52
  12  -6  -8   -0.45    0.47
 -12   6  -8    0.08    0.47
 -12  -6   8    0.33    0.39
  14  -6   8    5.77    1.57
 -14  -6  -8    3.40    0.99
 -14   6   8    3.38    0.98
  14  -6  -8    6.21    1.50
  14   6   8    5.86    1.42
  14  -6  -8    4.78    1.26
 -14   6  -8    4.83    1.22
 -16   6  -8   -0.65    0.60
   0  -8   8  170.05    4.50
   0  -8  -8  179.87    4.73
   0   8  -8  172.06    4.55
   0  -8   8  165.54    4.37
   0  -8   8  173.08    3.46
   0   8   8  171.89    4.59
   0  -8  -8  170.79    3.90
   0   8   8  175.88    4.00
  -2   8   8   15.70    1.06
   2  -8   8   17.02    0.91
  -2  -8  -8   16.77    1.04
  -2   8   8   16.62    0.66
   2   8  -8   16.66    1.17
  -2   8   8   15.63    1.18
   2  -8   8   15.18    1.14
  -2  -8  -8   14.02    1.13
   2   8   8   17.05    1.22
  -2   8  -8   15.26    0.86
  -2  -8   8   15.03    1.09
  -2   8  -8   15.24    1.15
   2  -8  -8   15.79    1.15
  -2  -8   8   11.98    1.01
   4  -8   8    1.20    0.46
   4   8  -8    0.74    0.15
  -4  -8  -8    0.81    0.36
  -4  -8  -8    0.79    0.40
  -4   8   8    1.00    0.47
   4   8  -8    0.31    0.28
  -4   8   8    0.65    0.33
  -4   8  -8    0.69    0.41
  -4  -8   8    0.83    0.31
  -4   8  -8    0.52    0.30
  -4   8  -8    0.76    0.18
  -4  -8   8    0.07    0.25
   4  -8  -8    0.56    0.33
   4   8   8    0.45    0.34
   6   8  -8   11.34    1.27
  -6  -8  -8   12.30    1.36
  -6   8   8   16.07    1.72
   6  -8   8   12.42    1.39
  -6  -8  -8   11.93    1.46
  -6   8  -8    8.13    1.15
  -6  -8   8   14.23    1.45
   6   8   8   10.90    1.30
  -6   8  -8   10.75    1.26
   6  -8  -8    6.89    1.10
   6  -8  -8   11.24    1.24
  -6  -8   8    9.42    1.26
   6  -8  -8    9.14    1.30
  -8  -8  -8   16.21    1.87
   8   8  -8   16.29    1.35
   8  -8   8   16.82    1.79
  -8   8   8   18.70    1.94
  -8  -8  -8   15.74    1.36
  -8   8  -8   17.43    1.84
   8   8   8   15.15    1.74
  -8   8  -8   17.83    1.85
  -8  -8   8   15.36    1.82
   8  -8  -8   17.18    1.91
  -8  -8   8   13.62    1.47
   8  -8  -8   16.28    1.89
   8  -8  -8   17.68    1.37
  10  -8   8   -0.08    0.35
  10   8  -8   -0.38    0.34
 -10  -8  -8    0.41    0.46
 -10   8   8    0.33    0.42
 -10  -8  -8    0.26    0.45
  10  -8  -8   -0.21    0.39
 -10  -8   8   -0.11    0.35
  10   8   8    0.75    0.56
 -10  -8   8   -0.36    0.29
  10  -8  -8   -0.55    0.37
 -10   8  -8    0.00    0.35
 -10   8  -8    0.88    0.50
 -12   8   8    6.31    1.42
 -12  -8  -8    6.63    1.35
  12   8  -8    4.15    0.95
  12  -8   8    5.32    1.11
 -12  -8   8    4.78    1.16
 -12   8  -8    6.38    1.25
  12   8   8    5.06    1.20
  12  -8  -8    4.25    1.20
  12  -8  -8    3.77    1.06
 -12   8  -8    5.69    1.34
  14  -8   8    0.23    0.54
 -14   8   8   -0.05    0.55
 -14  -8  -8    0.08    0.58
  14   8   8    0.41    0.69
 -14   8  -8    1.12    0.63
  14  -8  -8    0.23    0.64
  14  -8  -8    0.23    0.62
 -14  -8   8   -0.84    0.45
   0 -10   8   -0.29    0.17
   0  10  -8    0.09    0.12
   0 -10   8    0.14    0.28
   0  10  -8   -0.01    0.31
   0  10   8   -0.10    0.16
   0 -10  -8    0.19    0.28
   0  10   8   -0.13    0.24
   0 -10  -8    0.03    0.23
   0 -10  -8   -0.03    0.16
   2  10  -8    4.50    0.82
  -2 -10  -8    4.53    0.44
  -2 -10  -8    4.74    0.38
  -2 -10  -8    4.57    0.72
  -2 -10  -8    4.41    0.80
   2 -10   8    4.43    0.60
   2 -10   8    3.32    0.70
  -2  10   8    4.89    0.53
  -2  10   8    2.22    0.58
   2 -10  -8    4.85    0.81
  -2  10  -8    4.35    0.83
  -2 -10   8    5.75    0.88
  -2 -10   8    4.89    0.82
   2  10   8    4.76    0.83
  -2  10  -8    4.61    0.60
   2 -10  -8    4.75    0.74
   2 -10  -8    3.32    0.64
  -4  10   8   -0.12    0.25
   4  10  -8   -0.27    0.21
   4 -10   8    0.15    0.13
   4 -10   8   -0.05    0.23
  -4 -10  -8    0.14    0.29
  -4 -10  -8   -0.06    0.24
  -4 -10   8    0.06    0.22
   4  10   8    0.05    0.26
   4 -10  -8    0.03    0.29
  -4  10  -8    0.27    0.28
  -4  10  -8   -0.05    0.21
   4 -10  -8   -0.25    0.25
  -4 -10   8   -0.09    0.23
   4 -10  -8    0.14    0.29
  -6 -10  -8   14.42    1.65
   6 -10   8   12.95    1.46
   6  10  -8   11.21    1.33
  -6 -10  -8   13.50    1.61
  -6  10   8   12.79    1.53
  -6 -10   8   10.59    1.40
  -6  10  -8   14.49    1.54
   6 -10  -8   13.06    1.51
   6 -10  -8    8.66    1.24
   6 -10  -8   13.88    1.19
  -6 -10   8   12.00    1.34
   6  10   8   14.41    1.55
  -6  10  -8   14.82    1.62
   8 -10   8   -0.15    0.29
  -8  10   8    0.40    0.37
  -8 -10  -8    0.27    0.44
   8  10  -8   -0.14    0.27
  -8 -10  -8   -0.34    0.31
  -8 -10   8    0.40    0.43
   8 -10  -8   -0.12    0.34
   8 -10  -8   -0.44    0.34
   8 -10  -8    0.10    0.31
   8  10   8    0.09    0.39
  -8 -10   8    0.23    0.32
  -8  10  -8   -0.11    0.40
  -8  10  -8   -0.28    0.30
 -10 -10  -8   44.40    2.65
 -10  10   8   44.81    2.82
 -10 -10  -8   49.36    2.94
  10  10  -8   47.47    2.65
  10 -10   8   51.50    2.86
 -10  10  -8   47.18    2.75
  10  10   8   45.34    2.73
 -10 -10   8   44.90    2.46
 -10  10  -8   44.31    2.75
  10 -10  -8   46.70    3.02
  10 -10  -8   54.67    3.19
 -10 -10   8   51.36    3.00
  12 -10   8   -0.28    0.44
  12  10  -8    0.41    0.45
 -12 -10  -8   -0.07    0.55
 -12  10   8    0.50    0.57
  12  10   8   -0.51    0.45
  12 -10  -8   -0.32    0.53
  12 -10  -8   -0.05    0.52
 -12  10  -8    0.12    0.49
 -12  10  -8    0.16    0.49
 -12 -10   8    0.28    0.55
 -14 -10  -8    6.32    1.45
 -14  10   8    5.42    1.36
  14 -10   8    5.29    1.24
  14 -10  -8    9.19    1.75
  14  10   8    6.48    1.52
 -14  10  -8    7.86    1.61
 -14  10  -8    7.08    1.35
  14 -10  -8    6.73    1.59
 -14 -10   8    6.54    1.38
   0 -12  -8    1.13    0.47
   0 -12   8    1.05    0.36
   0 -12  -8    0.85    0.32
   0  12  -8    1.14    0.23
   0 -12  -8    1.44    0.36
   0 -12   8    0.37    0.34
   0  12   8    0.76    0.33
   0  12  -8    0.70    0.41
   0  12   8    1.10    0.47
  -2  12   8    3.50    0.78
   2 -12   8    4.21    0.85
  -2  12   8    3.99    0.57
  -2 -12  -8    2.51    0.64
   2  12  -8    3.16    0.73
   2 -12   8    4.16    0.63
   2 -12  -8    3.24    0.71
   2 -12  -8    4.04    0.73
   2 -12  -8    2.95    0.62
  -2 -12   8    3.51    0.73
   2  12   8    4.34    0.83
   2  12   8    3.62    0.68
  -2  12  -8    4.43    0.63
  -2 -12   8    4.70    0.78
  -2  12  -8    3.25    0.77
  -4  12   8    3.58    0.80
  -4 -12  -8    3.66    0.86
   4  12  -8    5.15    0.98
  -4 -12  -8    2.68    0.65
   4 -12   8    2.88    0.71
   4  12   8    3.45    0.79
  -4  12  -8    4.45    0.72
   4 -12  -8    4.88    0.96
  -4 -12   8    2.91    0.67
  -4  12  -8    3.87    0.85
  -4 -12   8    3.36    0.83
   4 -12  -8    2.75    0.69
   4 -12  -8    3.32    0.75
  -6 -12  -8    2.77    0.77
  -6  12   8    1.92    0.66
   6  12  -8    0.61    0.45
  -6 -12  -8    2.82    0.79
   6 -12   8    1.75    0.63
   6 -12  -8    1.92    0.68
   6 -12  -8    1.45    0.52
  -6  12  -8    0.82    0.48
   6 -12  -8    2.02    0.66
  -6 -12   8    1.28    0.52
  -6 -12   8    1.85    0.67
  -6  12  -8    1.99    0.59
   6  12   8    1.32    0.59
  -8  12   8   85.17    3.81
  -8 -12  -8   79.38    3.59
   8  12  -8   77.99    3.47
   8 -12   8   77.83    3.53
  -8 -12  -8   78.36    3.62
   8 -12  -8   78.73    3.79
  -8  12  -8   80.62    3.51
   8 -12  -8   77.59    3.25
   8  12   8   78.03    3.47
   8 -12  -8   82.77    3.79
  -8 -12   8   77.06    3.15
  -8  12  -8   77.40    3.52
  -8 -12   8   81.42    3.80
 -10 -12  -8    0.14    0.52
 -10  12   8   -0.04    0.45
  10 -12   8   -0.21    0.41
 -10 -12  -8    0.12    0.51
  10  12  -8   -0.36    0.38
 -10 -12   8    0.50    0.53
  10 -12  -8    0.13    0.49
 -10  12  -8    0.26    0.40
  10  12   8    0.04    0.47
 -10  12  -8   -0.56    0.49
  10 -12  -8    0.10    0.52
 -12  12   8   22.17    2.64
 -12 -12  -8   32.13    2.64
  12  12  -8   29.72    2.28
  12 -12   8   28.23    2.32
 -12  12  -8   34.53    2.51
 -12  12  -8   29.21    2.44
  12  12   8   28.47    2.36
 -12 -12   8   30.03    2.47
  12 -12  -8   28.11    3.09
  12 -12  -8   28.06    3.03
 -14 -12  -8    0.79    0.85
  14 -12   8    1.48    0.77
 -14  12   8    0.70    0.61
  14  12  -8    2.35    0.81
 -14 -12   8    0.59    0.60
  14 -12  -8    1.66    0.88
  14 -12  -8    2.72    0.99
  14  12   8    0.72    0.81
 -14  12  -8    1.60    0.89
 -14  12  -8    1.82    0.92
   0 -14  -8    0.05    0.22
   0  14  -8    0.17    0.34
   0  14   8   -0.17    0.29
   0 -14   8   -0.47    0.22
   0 -14   8   -0.35    0.24
   0  14   8    0.03    0.17
   0 -14  -8   -0.12    0.21
   0 -14  -8    0.15    0.33
   2 -14   8   32.73    1.97
  -2  14   8   31.75    2.01
   2 -14   8   34.21    1.69
   2  14  -8   34.58    2.10
  -2 -14  -8   34.30    2.10
  -2 -14   8   35.35    1.92
   2 -14  -8   32.83    1.80
   2 -14  -8   36.59    2.08
  -2  14  -8   32.94    2.02
  -2 -14   8   35.92    2.08
   2  14   8   33.83    1.79
   2 -14  -8   32.57    1.83
   2  14   8   34.39    2.01
  -2  14  -8   32.05    1.50
   4  14  -8    0.31    0.42
  -4  14   8   -0.08    0.26
  -4 -14  -8    0.00    0.40
   4 -14   8    0.91    0.47
  -4 -14   8    0.45    0.40
   4  14   8    0.50    0.46
  -4  14  -8    0.31    0.34
   4 -14  -8    0.35    0.36
   4 -14  -8    0.69    0.45
  -4  14  -8    0.15    0.29
  -4 -14   8    0.32    0.31
   4 -14  -8    0.37    0.36
  -6 -14  -8   69.88    3.33
   6 -14   8   59.20    3.01
  -6 -14  -8   68.32    3.18
  -6  14   8   67.03    3.30
   6  14  -8   64.99    3.17
  -6  14  -8   72.05    3.01
  -6  14  -8   67.80    3.18
   6 -14  -8   72.38    3.31
  -6 -14   8   62.54    3.26
   6  14   8   69.88    3.13
   6 -14  -8   65.08    2.92
  -6 -14   8   70.38    2.87
   6 -14  -8   63.76    3.24
  -8 -14  -8    0.15    0.44
   8 -14   8    0.25    0.41
  -8 -14  -8   -0.12    0.59
  -8  14   8    0.47    0.50
   8  14  -8    0.16    0.48
  -8  14  -8   -0.20    0.39
  -8 -14   8    0.01    0.43
   8 -14  -8    0.13    0.49
  -8  14  -8    0.28    0.45
   8  14   8   -0.27    0.39
   8 -14  -8    0.66    0.58
  10  14  -8   41.35    2.71
 -10 -14  -8   41.04    2.83
 -10 -14  -8   42.99    2.88
  10 -14   8   36.88    2.61
 -10  14   8   41.07    2.85
 -10  14  -8   44.45    2.78
 -10  14  -8   40.64    2.73
  10 -14  -8   44.25    3.09
  10 -14  -8   46.10    3.03
  10  14   8   35.80    2.54
 -10 -14   8   47.32    3.07
 -12  14   8    0.35    0.60
  12 -14   8    0.94    0.60
 -12 -14  -8    0.98    0.66
  12  14  -8    0.32    0.51
 -12  14  -8   -0.04    0.54
 -12 -14   8   -1.07    0.39
  12  14   8    0.43    0.62
  12 -14  -8   -0.12    0.66
  12 -14  -8   -0.52    0.61
 -12  14  -8    0.25    0.48
  14  14  -8   19.32    2.43
  14  14   8   16.14    2.31
 -14 -14   8   18.58    2.63
   0 -16  -8    0.01    0.35
   0 -16   8    1.08    0.49
   0  16   8    1.03    0.41
   0  16   8    0.32    0.44
   0 -16   8    0.92    0.42
   0  16  -8    0.84    0.52
   2  16  -8    1.26    0.66
   2 -16   8    1.30    0.47
  -2  16   8    1.64    0.68
  -2 -16  -8    1.78    0.71
   2 -16   8    1.51    0.57
   2  16   8    2.12    0.62
  -2 -16   8    2.54    0.69
   2 -16  -8    1.83    0.66
  -2  16  -8    1.05    0.59
   2  16   8    1.13    0.55
   2 -16  -8    2.29    0.64
   2 -16  -8    1.94    0.57
  -2 -16   8    2.50    0.72
   4 -16   8   10.31    1.47
  -4  16   8   11.12    1.54
  -4 -16  -8   11.10    1.58
   4  16  -8   11.83    1.62
  -4  16  -8   11.83    1.64
   4  16   8   15.83    1.81
   4 -16  -8    8.53    1.28
  -4 -16   8   10.44    1.35
   4  16   8   12.01    1.47
  -4  16  -8   13.35    1.38
   4 -16  -8    9.36    1.34
  -4 -16   8    9.86    1.53
   4 -16  -8   10.83    1.34
  -6 -16  -8    0.15    0.55
   6 -16   8   -0.07    0.40
   6  16  -8    0.19    0.41
  -6  16   8   -0.05    0.41
   6  16   8    0.45    0.49
  -6 -16   8    0.36    0.32
  -6  16  -8    0.18    0.37
   6 -16  -8   -0.58    0.36
  -6  16  -8   -0.15    0.41
   6 -16  -8    0.98    0.51
  -6 -16   8    0.35    0.48
   6  16   8    0.50    0.58
   6 -16  -8    0.69    0.51
   8  16  -8   83.31    3.99
  -8 -16  -8   88.57    4.20
  -8  16   8   82.71    4.06
  -8 -16  -8   83.31    3.99
   8 -16   8   77.70    3.83
   8  16   8   83.80    3.80
   8 -16  -8   83.47    4.01
  -8 -16   8   77.88    4.04
   8 -16  -8   82.11    4.15
  -8  16  -8   85.94    3.95
  -8  16  -8   82.50    3.72
 -10 -16  -8   -0.03    0.67
  10  16  -8    0.33    0.52
  10 -16   8    0.91    0.60
 -10 -16  -8    1.34    0.85
 -10  16   8   -0.29    0.44
  10  16   8    1.53    0.78
 -10  16  -8    1.45    0.68
  10 -16  -8    0.64    0.67
  10 -16  -8    1.30    0.67
 -10 -16   8    0.35    0.61
 -10  16  -8    0.07    0.53
  12 -16   8    8.47    1.56
 -12 -16  -8    9.85    2.01
 -12 -16  -8    9.83    1.78
 -12  16   8    7.80    1.70
  12  16  -8    5.23    1.21
  12  16   8    8.22    1.62
  12 -16  -8    7.05    1.54
 -12 -16   8   10.41    1.90
 -12  16  -8    7.06    1.50
 -12  16  -8    9.69    1.76
  12 -16  -8    8.89    1.75
   0  18   8    0.42    0.43
   0 -18  -8    0.04    0.49
   0 -18   8    0.43    0.42
   0  18   8   -0.23    0.26
   0 -18   8    0.75    0.47
   0  18  -8   -0.59    0.38
   2 -18   8    5.51    1.06
  -2  18   8    5.35    1.15
   2  18  -8    6.99    1.37
  -2 -18  -8    3.35    0.96
  -2  18  -8    2.74    0.83
   2  18   8    3.92    0.98
  -2 -18   8    5.92    1.15
   2 -18  -8    4.01    0.77
   2 -18  -8    4.75    1.04
   2  18   8    4.29    0.91
  -2 -18   8    4.40    0.94
   4  18  -8    1.13    0.69
   4 -18   8    0.05    0.47
  -4 -18  -8    1.04    0.72
  -4  18   8    0.36    0.51
   4  18   8    0.58    0.54
   4 -18  -8    0.47    0.50
  -4 -18   8    0.30    0.51
   4  18   8    0.49    0.44
   4 -18  -8    0.40    0.43
  -4  18  -8   -0.10    0.39
  -4 -18   8    0.03    0.34
   6 -18   8    1.55    0.66
  -6  18   8    1.32    0.73
  -6 -18  -8   -0.22    0.53
   6  18  -8    1.88    0.72
  -6 -18   8    1.27    0.80
   6 -18  -8    0.75    0.63
  -6  18  -8    1.64    0.59
   6  18   8    0.63    0.57
   6  18   8    1.00    0.53
  -6  18  -8    1.50    0.68
   6 -18  -8    1.50    0.58
   6 -18  -8    1.97    0.78
  -8 -18  -8   -0.21    0.59
   8  18  -8    0.09    0.44
  -8  18   8   -0.32    0.44
   8 -18   8    0.20    0.51
   8  18   8    0.48    0.58
  -8  18  -8    0.38    0.47
   8 -18  -8    1.41    0.63
  -8 -18   8   -0.32    0.62
  -8  18  -8   -0.12    0.45
   8  18   8    0.35    0.53
   8 -18  -8   -0.15    0.50
 -10 -18  -8   26.88    2.96
 -10  18   8   22.91    2.82
  10  18  -8   22.94    2.64
  10 -18   8   24.97    2.74
  10  18   8   20.82    2.53
 -10 -18   8   31.16    3.42
  10 -18  -8   23.60    2.73
  10 -18  -8   29.12    3.03
 -10  18  -8   26.12    2.20
  10  18   8   20.60    2.44
 -10  18  -8   23.88    2.71
  12  18  -8    3.08    1.15
 -12 -18  -8    1.72    0.95
 -12  18  -8    0.59    0.83
 -12 -18   8    2.23    0.96
   0  20   8   18.54    2.19
   0  20  -8   16.09    1.99
   0 -20   8   19.21    1.66
   0 -20   8   18.89    1.95
   0 -20  -8   15.44    1.96
  -2  20   8    1.48    0.69
   2 -20   8   -0.03    0.42
  -2 -20  -8    1.17    0.81
   2  20  -8   -0.07    0.49
   2  20   8    0.82    0.60
  -2 -20   8    1.74    0.70
  -2  20  -8    0.46    0.53
  -2 -20   8    1.40    0.58
   2  20   8   -0.15    0.34
   2 -20  -8    0.95    0.65
  -4  20   8    8.25    1.53
   4  20  -8   10.14    1.75
   4 -20   8    7.24    1.35
  -4 -20  -8    8.32    1.61
   4  20   8    9.04    1.45
   4 -20  -8   10.16    1.38
   4  20   8   10.85    1.61
  -4  20  -8    5.32    1.13
  -4 -20   8   11.87    1.88
   4 -20  -8   10.02    1.50
  -6  20   8    1.61    0.76
   6  20  -8    4.06    1.04
   6 -20   8    3.20    0.92
  -6 -20  -8    2.63    0.95
  -6 -20   8    4.41    1.18
   6  20   8    4.48    1.10
   6 -20  -8    3.18    0.85
  -6  20  -8    3.20    0.94
   6  20   8    4.18    1.07
  -8  20   8    0.00    0.37
   8 -20   8    0.74    0.64
  -8 -20  -8   -0.44    0.53
   8  20  -8    0.74    0.66
  -8  20  -8    0.48    0.55
   8  20   8    0.98    0.74
   8  20   8   -0.35    0.52
   8 -20  -8   -0.33    0.50
  -8 -20   8   -0.24    0.58
 -10 -20  -8    1.24    0.97
 -10  20   8   -0.38    0.56
  10  20  -8    0.49    0.76
  10 -20   8    2.90    1.04
 -10 -20   8    0.96    0.83
  10 -20  -8    1.63    0.87
 -10  20  -8   -0.41    0.61
  10  20   8    1.18    0.74
 -10  20  -8    0.74    0.70
   0 -22  -8    0.59    0.68
   0  22   8    0.33    0.52
   0  22  -8   -0.29    0.59
   0 -22   8    0.13    0.46
   0 -22   8    0.32    0.49
   2 -22   8    0.61    0.66
  -2  22   8    0.62    0.70
  -2 -22  -8    1.68    0.90
   2  22  -8    0.94    0.79
   2  22   8    0.65    0.52
  -2 -22   8    0.98    0.65
   2  22   8    0.77    0.43
  -2 -22   8    0.06    0.49
   2 -22  -8    0.55    0.63
  -2  22  -8    1.36    0.73
  -4  22   8    1.38    0.71
   4  22  -8    3.39    1.10
   4 -22   8    2.73    0.93
  -4 -22  -8    4.85    1.30
   4  22   8    4.21    1.03
  -4 -22   8    4.29    1.18
   4 -22  -8    3.81    1.12
   4  22   8    3.74    0.96
  -4  22  -8    3.15    0.94
   6  22  -8    7.25    1.51
  -6  22   8    7.86    1.53
   6 -22   8    9.32    1.74
  -6 -22  -8   12.21    2.05
   6 -22  -8   12.56    1.71
  -6  22  -8    9.95    1.77
   6  22   8   12.16    1.83
   6  22   8   11.35    1.78
  -6 -22   8   11.36    2.00
   8 -22   8    0.02    0.57
  -8 -22  -8    0.61    0.99
  -8  22   8    1.15    0.74
   8  22  -8    0.67    0.66
  -8 -22   8    0.04    0.71
   8 -22  -8    0.63    0.65
   8  22   8    0.90    0.73
  -8  22  -8   -0.70    0.53
  10 -22  -8   -1.31    0.66
   0 -24  -8   17.64    2.28
   0  24  -8   23.46    2.72
   0 -24   8   20.62    2.28
   0  24   8   16.07    2.12
  -2  24   8   -0.08    0.59
  -2 -24  -8    0.17    0.63
   2  24  -8    0.23    0.67
   2 -24   8    0.48    0.54
  -2 -24   8    1.21    0.79
  -2  24  -8   -0.22    0.52
   2 -24  -8   -0.64    0.78
   2  24   8    1.01    0.59
   4 -24   8   18.22    2.26
   4  24  -8   14.19    2.15
  -4  24   8   18.68    2.55
  -4 -24  -8   13.42    2.14
  -4 -24   8   17.72    2.40
   4  24   8   17.56    2.31
   4  24   8   14.19    1.93
  -4  24  -8   16.73    2.22
  -6  24   8   -0.23    0.49
   6 -24   8    0.02    0.63
  -6 -24  -8   -0.18    0.82
   6  24  -8    0.66    0.67
   6 -24  -8    0.63    0.67
  -6 -24   8    1.40    0.79
   6  24   8   -0.90    0.52
  -6  24  -8   -0.25    0.55
  -8  24   8    3.62    1.20
  -8 -24  -8    2.23    1.32
   8 -24   8    3.20    1.21
   8 -24  -8    1.64    0.80
  -8 -24   8    2.22    1.24
  -8  24  -8    2.63    0.93
   8  24   8    1.39    0.84
   0  26   8   -0.44    0.53
   0 -26  -8    0.96    0.78
   0  26  -8   -0.43    0.73
  -2 -26  -8    8.01    1.59
  -2  26   8    8.14    1.70
   2  26  -8    9.15    1.88
   2 -26   8    8.41    1.48
  -2  26  -8   11.93    2.09
   2 -26  -8    9.62    1.80
  -2 -26   8    7.90    1.56
  -4  26   8    0.21    0.63
   4 -26   8   -0.77    0.59
   4  26  -8    0.34    0.74
  -4 -26  -8   -0.21    0.76
  -4  26  -8    0.23    0.76
  -4 -26   8   -0.29    0.70
  -6  26   8   10.14    1.82
   6 -26   8   14.48    2.21
   6  26   8   12.95    2.04
  -6 -26   8    9.86    2.04
  -6  26  -8    9.84    1.78
   0  28  -8    1.33    0.95
   0 -28  -8    2.00    1.02
   2 -28   8    1.04    0.75
  -2 -28  -8    1.15    0.91
  -2  28   8    0.45    0.64
   2 -28  -8    0.37    0.83
  -2  28  -8    1.66    0.86
  -4  28   8   10.04    1.91
   4 -28   8   11.84    1.96
  -4 -28   8   13.46    2.31
  -4  28  -8    9.17    1.75
  -1   1   9    0.18    0.19
   1   1  -9    0.36    0.19
   1   1  -9    0.45    0.26
  -1   1   9    0.00    0.20
   1  -1   9    0.40    0.23
   1  -1   9    0.18    0.19
  -1  -1  -9    0.34    0.21
  -1  -1  -9    0.36    0.24
   1  -1  -9    0.48    0.30
  -1   1  -9    0.51    0.24
   1   1   9    0.27    0.18
  -1   1  -9    0.27    0.22
  -1  -1   9    0.11    0.19
  -1  -1   9    0.32    0.21
   1   1   9    0.04    0.20
   1  -1  -9    0.54    0.18
   3   1  -9    3.30    0.46
   3  -1   9    3.22    0.55
  -3  -1  -9    4.06    0.66
   3  -1   9    2.80    0.52
  -3   1   9    4.32    0.71
  -3   1   9    3.74    0.60
  -3  -1  -9    3.42    0.53
   3   1  -9    2.58    0.53
  -3   1  -9    3.06    0.58
   3  -1  -9    3.37    0.37
   3   1   9    3.09    0.46
   3   1   9    3.58    0.66
   3  -1  -9    4.28    0.70
  -3   1  -9    3.30    0.49
  -3  -1   9    2.77    0.53
  -3  -1   9    3.22    0.50
  -5  -1  -9   -0.22    0.22
   5   1  -9   -0.19    0.24
   5  -1   9    0.02    0.18
   5   1  -9   -0.15    0.14
   5  -1   9   -0.06    0.26
  -5  -1  -9    0.22    0.18
  -5   1   9   -0.05    0.19
  -5   1   9    0.06    0.20
  -5   1  -9    0.27    0.17
   5   1   9   -0.03    0.17
  -5  -1   9   -0.01    0.17
   5  -1  -9   -0.17    0.13
   5   1   9   -0.15    0.18
   5  -1  -9    0.14    0.22
  -5   1  -9   -0.28    0.18
  -5  -1   9   -0.19    0.19
  -7  -1  -9    0.63    0.29
  -7   1   9    1.20    0.44
   7   1  -9    0.33    0.38
  -7  -1  -9    1.37    0.55
   7   1  -9    0.64    0.27
   7  -1   9    0.84    0.40
  -7   1   9    0.90    0.52
   7  -1   9    1.29    0.37
  -7   1  -9    0.63    0.45
   7  -1  -9    1.02    0.26
   7  -1  -9    1.06    0.42
   7   1   9    0.29    0.36
  -7  -1   9    0.99    0.43
  -7  -1   9    1.04    0.39
   7   1   9    0.61    0.28
  -9   1   9    0.22    0.32
   9  -1   9    0.00    0.29
  -9  -1  -9    0.29    0.36
   9  -1   9    0.04    0.37
   9   1  -9    0.13    0.42
  -9   1   9    0.29    0.31
  -9  -1   9    0.24    0.36
  -9  -1   9    0.13    0.28
   9   1   9    0.12    0.37
   9  -1  -9    0.26    0.39
  -9   1  -9    0.43    0.41
 -11   1   9   18.38    2.12
 -11  -1  -9   17.11    2.04
  11   1  -9   16.45    1.86
  11  -1   9   12.65    1.75
 -11   1   9   17.89    1.98
 -11   1  -9   21.58    2.31
 -11  -1   9   16.02    1.89
 -11  -1   9   18.44    1.53
  11   1   9   16.18    1.99
  11  -1  -9   19.31    1.65
 -13  -1  -9    0.84    0.62
 -13   1   9    1.32    0.60
  13  -1   9    0.32    0.47
  13  -1  -9    0.29    0.77
  13  -1  -9   -0.07    0.43
  13   1   9   -0.09    0.49
 -13   1  -9   -0.05    0.40
 -13  -1   9    0.23    0.57
  15   1  -9    1.27    0.98
 -15  -1  -9    0.98    0.66
  15  -1   9    1.07    0.76
  15   1  -9    2.65    1.01
  15  -1  -9    1.56    1.09
  15  -1  -9    3.16    1.02
  15   1   9    1.45    0.82
 -15   1  -9    2.30    0.98
   1  -3   9   10.17    0.79
   1   3  -9    9.67    0.80
  -1   3   9    8.47    0.89
  -1  -3  -9    9.60    0.80
   1   3  -9    8.97    0.69
  -1   3   9    8.00    0.67
  -1  -3  -9    9.06    0.67
   1  -3   9    9.74    0.64
   1   3   9    9.43    0.63
  -1  -3   9    8.60    0.55
   1  -3  -9    9.16    0.48
   1  -3  -9    8.13    0.88
  -1  -3   9    8.41    0.88
  -1   3  -9    9.67    0.71
   1   3   9    9.82    0.99
  -1   3  -9    9.30    0.77
  -3   3   9  122.06    3.51
   3  -3   9  119.07    3.33
  -3   3   9  121.62    3.40
   3  -3   9  121.33    3.31
   3   3  -9  122.80    3.14
  -3  -3  -9  117.30    3.35
  -3  -3  -9  124.26    3.47
   3   3  -9  117.77    3.66
   3  -3  -9  120.92    3.62
   3   3   9  123.64    2.85
  -3  -3   9  124.14    3.49
  -3   3  -9  123.51    2.99
  -3  -3   9  123.08    2.82
  -3   3  -9  122.62    3.54
   3   3   9  122.94    3.51
  -5  -3  -9   68.76    2.33
   5  -3   9   65.92    2.55
   5  -3   9   66.51    2.38
  -5   3   9   68.68    2.67
   5   3  -9   67.37    2.20
  -5  -3  -9   68.31    2.67
  -5   3   9   67.39    2.50
   5   3  -9   60.72    2.66
   5  -3  -9   67.75    1.57
  -5   3  -9   63.21    1.77
  -5  -3   9   66.04    2.08
  -5   3  -9   69.53    2.67
   5   3   9   63.77    2.56
   5   3   9   70.04    1.93
   5  -3  -9   69.84    2.65
  -5  -3   9   62.95    2.51
   7  -3   9   20.28    1.32
   7  -3   9   20.33    1.55
  -7   3   9   21.60    1.45
   7   3  -9   19.38    1.19
   7   3  -9   18.07    1.52
  -7   3   9   21.61    1.56
  -7  -3  -9   20.39    1.24
  -7  -3  -9   20.98    1.55
  -7  -3   9   19.64    1.46
   7   3   9   20.70    1.05
   7   3   9   18.79    1.46
  -7   3  -9   22.34    1.58
   7  -3  -9   21.53    1.44
  -7  -3   9   19.35    1.20
   9  -3   9   14.87    1.23
  -9   3   9   15.04    1.78
  -9   3   9   16.20    1.78
   9  -3   9   16.64    1.87
  -9  -3  -9   15.06    1.75
   9   3  -9   13.03    1.06
   9   3  -9   15.73    1.80
  -9  -3   9   15.72    1.74
   9  -3  -9   16.39    1.70
   9   3   9   12.52    1.61
  -9   3  -9   14.71    1.70
  -9  -3   9   15.23    1.20
 -11   3   9    0.76    0.56
  11  -3   9    2.02    0.85
 -11  -3  -9    1.79    0.68
 -11   3   9    1.04    0.61
  11  -3   9    0.85    0.41
  11   3  -9    1.12    0.67
 -11   3  -9    0.87    0.57
 -11  -3   9    0.28    0.49
  11  -3  -9   -0.02    0.38
  11   3   9    1.48    0.70
 -13   3   9    2.48    0.85
 -13  -3  -9    3.16    0.86
  13  -3   9    2.84    1.07
  13   3  -9    2.06    1.02
 -13   3  -9    3.39    0.95
  13  -3  -9    2.71    0.87
  13   3   9    3.47    1.01
  13  -3  -9    2.64    1.03
 -13  -3   9    4.30    1.17
 -15  -3  -9    1.61    0.79
 -15   3   9    0.65    0.59
  15  -3   9    0.76    0.70
  15  -3  -9   -0.14    0.73
  15   3   9    2.51    0.93
 -15   3  -9    0.40    0.78
  15  -3  -9    0.73    0.71
   1   5  -9  113.47    3.19
  -1  -5  -9  108.95    3.36
  -1   5   9  119.03    3.14
  -1   5   9  117.80    3.34
   1  -5   9  115.73    2.77
   1  -5   9  112.72    3.28
  -1  -5  -9  117.72    2.97
   1   5   9  117.65    3.40
   1  -5  -9  112.67    3.42
  -1   5  -9  117.66    3.33
   1   5   9  116.47    2.79
  -1   5  -9  113.57    3.09
  -1  -5   9  115.19    3.33
  -1  -5   9  109.52    2.42
   1  -5  -9  117.19    2.53
  -3  -5  -9   86.56    2.92
   3   5  -9   90.42    2.79
  -3   5   9   94.68    2.98
  -3  -5  -9   88.55    2.85
   3  -5   9   89.71    2.73
  -3   5   9   90.74    2.97
   3  -5   9   92.46    2.93
  -3  -5   9   95.99    2.06
  -3   5  -9   94.37    3.04
  -3  -5   9   96.14    3.16
   3   5   9   94.63    2.16
  -3   5  -9   92.10    2.39
   3   5   9   92.81    3.03
   3  -5  -9   95.64    3.11
  -3  -5   9   92.25    2.96
  -5  -5  -9   49.38    2.21
  -5   5   9   49.06    2.24
   5  -5   9   50.03    2.11
   5  -5   9   50.81    2.19
  -5   5   9   46.81    2.16
  -5  -5  -9   49.34    2.07
   5   5  -9   50.47    2.03
  -5  -5   9   47.15    2.26
  -5  -5   9   50.14    1.61
  -5   5  -9   52.61    2.34
   5   5   9   50.65    1.37
  -5  -5   9   49.88    2.19
   5  -5  -9   49.07    2.18
   5   5   9   49.77    2.25
  -5   5  -9   49.62    1.41
  -7   5   9   65.27    2.79
  -7  -5  -9   64.46    2.89
  -7  -5  -9   62.64    2.53
   7   5  -9   65.01    2.48
  -7   5   9   64.19    2.89
   7  -5   9   66.61    2.67
  -7  -5   9   67.79    2.95
  -7   5  -9   66.89    2.89
   7  -5  -9   67.03    2.76
   7   5   9   62.69    2.81
  -7  -5   9   63.32    2.22
  -7  -5   9   60.40    2.65
  -9  -5  -9    5.05    1.01
  -9   5   9    4.37    0.95
  -9   5   9    3.47    0.92
   9  -5   9    5.77    0.98
   9  -5   9    4.09    0.98
   9   5  -9    5.24    0.87
  -9  -5   9    4.07    0.92
   9  -5  -9    3.92    0.83
  -9   5  -9    3.80    0.95
   9   5   9    3.62    0.94
  -9  -5   9    4.42    0.91
 -11   5   9   13.96    1.78
  11  -5   9   16.15    1.77
  11  -5   9   16.30    2.11
 -11  -5  -9   14.51    1.92
 -11   5  -9   16.79    2.09
  11  -5  -9   13.92    2.07
  11  -5  -9   14.67    2.08
  11   5   9   14.64    2.04
 -11  -5   9   14.01    1.81
 -13   5   9    5.92    1.31
 -13  -5  -9    8.48    1.64
  13   5  -9    6.84    1.38
  13  -5   9    5.98    1.47
 -13  -5   9    3.98    1.05
  13  -5  -9    6.83    1.56
 -13   5  -9    6.23    1.33
  13  -5  -9    8.08    1.61
  13   5   9    5.45    1.31
  15  -5   9   11.22    2.02
 -15   5   9   10.56    1.75
 -15  -5  -9   14.98    2.41
  15  -5  -9   12.42    2.17
 -15   5  -9   15.24    2.26
  15  -5  -9   14.83    2.29
  15   5   9    9.28    1.81
  -1   7   9  144.47    4.09
  -1  -7  -9  138.83    3.56
  -1  -7  -9  141.64    4.12
   1   7  -9  148.35    4.00
   1  -7   9  147.51    4.01
   1  -7   9  143.32    3.71
  -1   7   9  138.79    3.66
   1  -7   9  145.35    3.28
  -1   7  -9  150.70    4.07
  -1  -7   9  147.27    4.03
   1  -7  -9  149.05    4.16
   1   7   9  140.66    3.30
  -1  -7   9  142.05    3.98
   1   7   9  146.34    4.13
   1  -7  -9  144.89    3.14
  -3  -7  -9   19.16    1.20
  -3  -7  -9   18.20    1.27
   3  -7   9   22.40    1.39
  -3   7   9   19.23    1.24
  -3   7   9   20.95    1.37
   3   7  -9   20.54    1.29
  -3   7  -9   21.03    1.38
  -3  -7   9   19.90    1.36
  -3   7  -9   19.78    0.92
   3  -7  -9   20.78    1.38
   3   7   9   20.19    0.69
  -3  -7   9   21.23    1.32
   3   7   9   20.63    1.38
  -5  -7  -9   15.46    1.26
   5  -7   9   18.35    1.30
  -5   7   9   15.97    1.29
  -5  -7  -9   16.27    1.24
  -5   7   9   18.09    1.34
   5   7  -9   16.74    1.20
   5  -7  -9   15.63    1.23
  -5  -7   9   16.44    1.34
  -5  -7   9   17.00    1.23
  -5   7  -9   16.87    1.33
   5   7   9   17.52    1.32
  -5   7  -9   18.89    1.27
   7   7  -9    0.31    0.30
  -7   7   9    0.20    0.34
  -7  -7  -9    0.16    0.35
  -7   7   9    0.38    0.31
   7  -7   9    0.82    0.40
  -7  -7  -9    0.52    0.36
   7  -7  -9    0.65    0.41
  -7  -7   9   -0.06    0.31
  -7   7  -9    0.08    0.34
   7   7   9    0.20    0.32
  -7  -7   9    0.49    0.34
  -7   7  -9    0.58    0.43
   9  -7   9    1.38    0.48
  -9  -7  -9    1.64    0.61
  -9   7   9    0.49    0.48
   9   7  -9    1.55    0.50
  -9  -7  -9    2.01    0.70
  -9  -7   9    1.16    0.50
  -9   7  -9    0.97    0.55
   9  -7  -9    1.33    0.55
   9  -7  -9    1.72    0.70
   9   7   9   -0.15    0.46
  -9   7  -9    1.10    0.63
  -9  -7   9    0.70    0.51
   9  -7  -9    0.92    0.71
  11   7  -9    9.20    1.36
  11  -7   9    9.21    1.42
 -11  -7  -9    8.24    1.44
 -11   7   9    8.20    1.44
 -11   7  -9    6.32    1.23
  11   7   9    8.59    1.55
  11  -7  -9    9.30    1.66
 -11   7  -9    8.67    1.49
 -11  -7   9    9.04    1.48
 -11  -7   9    6.82    1.20
  11  -7  -9    7.99    1.58
 -13  -7  -9    1.80    0.81
  13  -7   9    2.55    0.82
  13  -7   9    1.44    0.75
 -13   7   9    2.26    0.88
 -13   7  -9    2.74    0.88
  13  -7  -9    1.49    0.76
  13   7   9    1.09    0.65
  13  -7  -9    1.20    0.85
 -15   7   9    5.32    1.33
  15  -7  -9    6.84    1.68
  15  -7  -9    6.42    1.61
 -15   7  -9    6.38    1.50
  15   7   9    4.68    1.31
  -1   9   9  156.15    4.56
   1   9  -9  154.84    4.45
  -1   9   9  159.83    4.07
  -1   9   9  153.33    3.52
  -1  -9  -9  159.43    4.62
   1  -9   9  153.73    4.43
  -1  -9  -9  158.35    3.97
   1  -9   9  168.10    4.17
  -1  -9   9  154.03    4.36
   1   9   9  159.96    4.50
   1   9   9  159.81    3.62
   1  -9  -9  155.88    4.55
  -1  -9   9  156.51    4.42
  -1   9  -9  159.00    4.47
  -3   9   9   33.89    1.73
  -3  -9  -9   31.72    1.80
  -3   9   9   32.31    1.82
   3  -9   9   32.27    1.78
  -3  -9  -9   34.74    1.70
   3   9  -9   29.08    1.69
  -3   9  -9   30.47    1.77
   3   9   9   32.38    1.78
  -3  -9   9   32.51    1.73
  -3   9  -9   32.56    1.48
   3  -9  -9   28.88    1.68
  -3  -9   9   32.55    1.82
   5  -9   9   28.98    1.74
  -5   9   9   32.02    1.89
  -5  -9  -9   27.46    1.72
   5   9  -9   30.01    1.77
  -5  -9  -9   25.90    1.66
   5   9   9   30.65    1.84
  -5  -9   9   28.93    1.67
  -5   9  -9   29.22    1.82
   5  -9  -9   28.82    1.71
  -5   9  -9   26.65    1.57
  -5  -9   9   29.65    1.90
   7   9  -9    0.81    0.43
   7  -9   9    1.35    0.53
  -7  -9  -9    0.66    0.42
  -7  -9  -9    1.43    0.59
  -7   9   9    0.94    0.46
  -7  -9   9    1.18    0.49
   7  -9  -9    0.11    0.48
   7  -9  -9    0.74    0.43
   7  -9  -9    1.03    0.60
   7   9   9    1.76    0.66
  -7   9  -9    0.79    0.49
  -7   9  -9    0.63    0.46
  -7  -9   9    0.96    0.47
  -9  -9  -9   15.92    1.95
  -9  -9  -9   17.74    1.91
  -9   9   9   14.22    1.93
   9   9  -9   18.46    1.52
   9  -9   9   15.71    1.76
  -9   9  -9   16.83    1.92
  -9   9  -9   20.49    2.16
   9  -9  -9   15.85    1.68
   9  -9  -9   15.15    1.90
   9   9   9   16.32    1.98
  -9  -9   9   14.48    1.86
  -9  -9   9   12.98    1.58
   9  -9  -9   17.18    1.99
  11   9  -9   10.14    1.47
 -11   9   9    7.76    1.52
 -11  -9  -9    7.16    1.35
  11  -9   9    9.35    1.43
 -11  -9   9    7.94    1.28
 -11   9  -9    7.53    1.47
  11  -9  -9    7.88    1.51
 -11  -9   9    9.10    1.53
  11   9   9   10.62    1.73
  11  -9  -9    9.42    1.67
 -11   9  -9    7.96    1.43
 -13   9   9    9.46    1.73
  13  -9   9    9.50    1.53
 -13  -9  -9    8.04    1.64
 -13   9  -9    7.74    1.54
  13  -9  -9   10.09    1.74
  13  -9  -9   10.08    1.82
 -13   9  -9   11.76    1.87
  13   9   9    8.17    1.71
 -13  -9   9    9.14    1.68
 -15   9  -9    3.86    1.13
  -1  11   9   19.46    1.46
   1 -11   9   20.12    1.43
   1  11  -9   22.56    1.52
   1 -11   9   21.31    1.27
  -1  11   9   22.17    1.04
  -1 -11  -9   20.76    1.50
  -1 -11  -9   19.53    1.01
  -1 -11  -9   21.00    1.04
   1  11   9   19.90    1.45
   1 -11  -9   21.57    1.29
  -1 -11   9   21.61    1.42
  -1 -11   9   21.11    1.42
  -1  11  -9   21.46    0.96
   1 -11  -9   21.96    1.50
  -1  11  -9   21.69    1.47
   1 -11  -9   20.81    1.27
   1  11   9   20.88    1.20
  -3  11   9   27.54    1.79
  -3 -11  -9   29.38    1.65
   3 -11   9   26.85    1.72
   3  11  -9   30.56    1.83
  -3 -11  -9   30.23    1.83
   3 -11   9   32.15    1.35
   3 -11  -9   28.80    1.75
  -3 -11   9   28.12    1.67
  -3  11  -9   29.90    1.83
   3 -11  -9   29.00    1.74
   3  11   9   29.82    1.82
  -3 -11   9   29.16    1.82
   3 -11  -9   28.70    1.72
  -3  11  -9   29.23    1.44
  -5 -11  -9   10.69    1.36
  -5 -11  -9   10.50    1.36
  -5  11   9   10.40    1.40
   5 -11   9   11.04    1.39
   5  11  -9   11.30    1.37
  -5 -11   9    8.69    1.31
  -5  11  -9    9.45    1.16
   5 -11  -9   11.05    1.43
  -5  11  -9   12.74    1.54
   5 -11  -9   11.00    1.30
  -5 -11   9   10.72    1.30
   5 -11  -9   11.07    1.49
   5  11   9    8.87    1.28
   7  11  -9    2.39    0.65
  -7 -11  -9    3.19    0.81
   7 -11   9    3.24    0.83
  -7 -11  -9    3.90    0.93
  -7  11   9    1.85    0.69
  -7 -11   9    2.46    0.69
   7 -11  -9    2.92    0.70
  -7 -11   9    5.22    1.09
   7  11   9    2.03    0.70
   7 -11  -9    3.60    0.93
   7 -11  -9    4.32    0.94
  -7  11  -9    1.99    0.75
  -7  11  -9    4.23    0.92
   9  11  -9   10.44    1.48
  -9 -11  -9   12.23    1.72
  -9  11   9   11.41    1.75
   9 -11   9   11.82    1.66
  -9 -11  -9    9.95    1.57
  -9 -11   9    8.26    1.25
  -9  11  -9   13.37    1.77
   9 -11  -9    9.82    1.55
   9  11   9   13.23    1.74
   9 -11  -9   14.99    2.07
  -9  11  -9   10.41    1.55
  -9 -11   9   11.14    1.72
 -11  11   9    0.65    0.61
 -11 -11  -9    0.95    0.69
  11 -11   9    1.74    0.74
  11  11  -9    1.00    0.60
 -11  11  -9    1.55    0.64
  11 -11  -9    0.61    0.66
  11  11   9    0.50    0.61
  11 -11  -9    1.05    0.63
 -11  11  -9    1.32    0.66
 -11 -11   9    1.41    0.72
 -13  11   9    2.48    0.92
  13 -11   9    2.76    0.96
 -13 -11  -9    3.38    1.26
  13  11  -9    3.59    1.07
  13 -11  -9    3.91    1.17
  13 -11  -9    2.58    1.09
  13  11   9    1.59    0.87
 -13 -11   9    2.59    0.91
 -13  11  -9    1.91    0.77
 -13  11  -9    2.82    1.00
  15 -11   9   -0.66    0.53
 -15 -11   9   -0.70    0.56
 -15  11  -9   -0.30    0.65
   1  13  -9    0.59    0.47
   1 -13   9    0.52    0.29
   1 -13   9    0.31    0.34
  -1  13   9    0.42    0.43
  -1  13   9    0.11    0.21
  -1 -13  -9    0.69    0.46
   1  13   9    0.02    0.21
   1 -13  -9   -0.12    0.21
  -1 -13   9    0.20    0.30
   1 -13  -9    0.34    0.28
  -1  13  -9    0.32    0.38
   1 -13  -9   -0.01    0.35
   1  13   9    0.21    0.30
  -1 -13   9    0.83    0.36
   3 -13   9    1.15    0.33
   3  13  -9    1.04    0.51
  -3 -13  -9    0.89    0.47
  -3 -13  -9    1.48    0.56
  -3  13   9    0.95    0.53
   3 -13   9    1.59    0.56
   3 -13  -9    0.48    0.37
  -3  13  -9    0.16    0.31
   3  13   9    0.91    0.56
  -3 -13   9    1.26    0.44
   3 -13  -9    1.07    0.47
  -3 -13   9    1.07    0.52
   3 -13  -9    1.03    0.48
  -3  13  -9    0.99    0.45
   5 -13   9    0.05    0.28
   5  13  -9    0.11    0.36
  -5 -13  -9    0.05    0.37
  -5 -13  -9   -0.11    0.33
  -5  13   9    0.36    0.37
  -5  13  -9    0.23    0.39
   5 -13  -9   -0.19    0.35
  -5  13  -9    0.34    0.38
   5 -13  -9   -0.07    0.37
   5 -13  -9    0.17    0.37
   5  13   9    0.58    0.49
  -5 -13   9   -0.34    0.24
  -5 -13   9    0.35    0.38
  -7 -13  -9    1.71    0.77
  -7  13   9    2.50    0.85
   7 -13   9    2.73    0.82
   7  13  -9    0.98    0.58
  -7 -13  -9    1.16    0.62
  -7  13  -9    2.25    0.69
   7 -13  -9    2.27    0.68
   7 -13  -9    1.38    0.58
  -7 -13   9    2.98    0.79
   7  13   9    1.42    0.64
  -7 -13   9    1.46    0.65
   7 -13  -9    1.15    0.59
  -7  13  -9    2.17    0.74
  -9  13   9    1.78    0.64
   9  13  -9    3.38    0.96
  -9 -13  -9    2.28    0.91
  -9 -13  -9    3.60    0.94
   9 -13   9    2.03    0.79
   9 -13  -9    3.06    0.95
  -9  13  -9    2.91    0.87
  -9 -13   9    4.03    1.10
   9 -13  -9    4.35    1.08
  -9  13  -9    2.89    0.90
   9  13   9    3.22    0.94
 -11 -13  -9    6.93    1.53
 -11 -13  -9    4.18    1.08
 -11  13   9    2.69    1.01
  11  13  -9    2.20    0.80
  11 -13   9    4.45    1.08
 -11 -13   9    3.16    1.03
  11 -13  -9    3.74    1.09
  11  13   9    4.79    1.21
  11 -13  -9    4.84    1.20
 -11  13  -9    4.97    1.25
 -11  13  -9    1.99    0.73
 -13  13   9    3.63    1.19
 -13 -13  -9    2.56    1.09
  13 -13   9    2.74    0.93
  13  13  -9    3.05    0.97
  13 -13  -9    2.43    1.10
 -13 -13   9    3.01    1.04
  13  13   9    3.79    1.19
 -13  13  -9    2.57    0.99
 -13  13  -9    2.57    0.99
  13 -13  -9    4.77    1.30
   1 -15   9   15.89    1.66
  -1  15   9   12.55    1.58
   1  15  -9   14.55    1.69
  -1 -15  -9   15.06    1.68
   1 -15   9   14.02    1.17
  -1  15  -9   12.96    1.60
   1 -15  -9   14.06    1.16
   1  15   9   14.76    1.15
   1 -15  -9   18.82    1.61
   1 -15  -9   16.45    1.19
   1  15   9   17.77    1.48
  -1 -15   9   13.59    1.53
  -1 -15   9   17.60    1.41
   3  15  -9    0.08    0.45
   3 -15   9   -0.12    0.37
  -3 -15  -9   -0.07    0.37
  -3  15   9   -0.22    0.31
   3  15   9    0.51    0.37
   3 -15  -9    0.40    0.39
   3 -15  -9   -0.02    0.31
  -3  15  -9    0.26    0.39
  -3 -15   9    0.10    0.41
  -3 -15   9   -0.14    0.25
   3  15   9    0.13    0.42
   3 -15  -9    0.30    0.36
   5  15  -9    1.05    0.57
  -5 -15  -9    1.11    0.62
   5 -15   9    0.84    0.44
  -5  15   9    0.70    0.52
   5 -15  -9    0.75    0.56
  -5 -15   9    0.91    0.50
   5 -15  -9    1.04    0.51
  -5  15  -9    0.86    0.52
  -5  15  -9    1.33    0.45
  -5 -15   9    0.71    0.41
   5  15   9    0.99    0.59
   5 -15  -9    0.60    0.51
  -7 -15  -9    0.74    0.56
  -7 -15  -9   -0.10    0.50
   7  15  -9    0.15    0.43
  -7  15   9    0.72    0.57
   7 -15   9    0.72    0.52
  -7  15  -9    0.50    0.43
  -7 -15   9    0.39    0.45
   7 -15  -9    0.28    0.51
   7  15   9   -0.10    0.45
   7 -15  -9    1.10    0.64
   7 -15  -9   -0.40    0.45
  -7  15  -9    0.71    0.47
  -7 -15   9    0.94    0.47
  -9 -15  -9    1.87    0.81
   9 -15   9    1.64    0.79
  -9  15   9    1.41    0.71
  -9 -15  -9    0.82    0.63
   9  15  -9    1.43    0.60
   9 -15  -9    0.57    0.68
  -9  15  -9    1.76    0.79
  -9 -15   9    1.59    0.76
   9 -15  -9    0.59    0.61
  -9  15  -9    0.41    0.58
   9  15   9    1.09    0.68
  11 -15   9    1.16    0.66
 -11  15   9   -0.35    0.52
  11  15  -9   -0.01    0.54
 -11 -15  -9   -0.57    0.51
 -11 -15  -9   -0.11    0.63
  11 -15  -9   -0.51    0.55
  11 -15  -9    0.45    0.66
  11  15   9   -0.08    0.56
 -11  15  -9    0.27    0.58
 -11  15  -9    0.75    0.61
 -11 -15   9    0.17    0.50
  13  15  -9    0.03    0.62
  13 -15   9   -0.83    0.55
 -13  15  -9   -0.62    0.64
  13  15   9    0.50    0.67
 -13 -15   9    0.29    0.62
 -13  15  -9   -1.23    0.54
   1 -17   9   28.65    1.77
   1 -17   9   28.35    1.96
  -1  17   9   30.29    2.11
  -1 -17  -9   28.85    2.11
   1  17  -9   27.76    2.09
  -1  17  -9   22.66    1.89
   1  17   9   26.39    1.93
  -1 -17   9   31.20    1.97
   1  17   9   27.48    1.67
   1 -17  -9   27.72    2.05
  -1 -17   9   29.25    2.00
  -3  17   9   34.57    2.30
   3 -17   9   25.43    1.97
  -3 -17  -9   28.11    2.12
   3  17  -9   27.44    2.13
  -3 -17   9   28.70    2.15
   3  17   9   28.98    2.07
   3 -17  -9   33.05    1.95
   3 -17  -9   33.60    2.03
  -3 -17   9   33.02    2.02
   3 -17  -9   31.22    2.13
  -3  17  -9   30.54    2.17
   3  17   9   32.61    1.97
   5  17  -9    2.98    0.90
  -5 -17  -9    6.02    1.23
  -5  17   9    4.41    1.11
   5 -17   9    4.32    1.10
   5  17   9    4.62    1.00
   5 -17  -9    4.53    0.96
  -5 -17   9    6.36    1.35
  -5  17  -9    4.41    1.01
  -5 -17   9    5.54    1.00
   5  17   9    5.55    1.13
   5 -17  -9    5.71    1.14
   5 -17  -9    5.95    1.18
   7 -17   9   11.05    1.67
  -7 -17  -9   12.90    1.95
   7  17  -9    8.60    1.49
  -7  17   9   12.54    1.91
   7  17   9   11.83    1.69
   7 -17  -9   11.75    1.70
  -7  17  -9    9.62    1.56
   7  17   9    9.40    1.51
  -7 -17   9   10.00    1.75
   7 -17  -9   12.12    1.85
  -7  17  -9   10.18    1.48
   9  17  -9   11.59    1.78
   9 -17   9   12.77    1.86
  -9 -17  -9   19.48    2.52
  -9  17   9   10.80    1.77
  -9  17  -9   10.74    1.64
  -9 -17   9   13.71    2.18
   9 -17  -9   11.81    1.87
   9  17   9   14.12    1.98
  -9  17  -9   13.69    1.98
   9 -17  -9   14.85    2.09
 -11 -17  -9    1.37    0.92
 -11  17   9    0.89    0.69
  11 -17   9    0.45    0.65
 -11 -17  -9    1.53    0.95
  11  17  -9    2.47    0.92
 -11  17  -9    2.17    0.77
 -11  17  -9    1.26    0.71
  11 -17  -9    2.52    0.96
  11 -17  -9    1.62    0.81
  11  17   9    1.86    0.90
 -11 -17   9    1.44    0.80
  -1 -19  -9   26.33    2.12
   1 -19   9   23.52    1.77
   1  19  -9   26.03    2.15
  -1  19   9   23.40    1.96
   1 -19   9   24.03    1.89
  -1 -19   9   25.08    1.85
  -1 -19   9   25.68    1.98
   1  19   9   24.46    1.96
   1 -19  -9   25.55    2.07
  -1  19  -9   27.50    2.15
  -3  19   9   20.36    2.25
  -3 -19  -9   17.61    2.16
   3  19  -9   20.23    2.36
   3 -19   9   22.12    2.32
  -3  19  -9   21.47    2.30
   3  19   9   27.41    1.87
   3  19   9   21.36    1.79
  -3 -19   9   20.05    1.66
   3 -19  -9   20.48    1.56
   3 -19  -9   17.61    2.00
  -3 -19   9   21.64    2.36
  -5 -19  -9   12.15    1.89
  -5  19   9   10.23    1.63
   5 -19   9   13.67    1.92
   5  19  -9   10.63    1.72
  -5 -19   9   14.51    2.01
   5 -19  -9    9.42    1.45
  -5  19  -9    8.68    1.48
   5  19   9    9.39    1.67
   5 -19  -9    9.80    1.52
   5 -19  -9    7.18    1.36
   5  19   9   17.02    2.01
  -7  19   9    8.88    1.59
   7  19  -9   13.86    2.00
  -7 -19  -9   15.31    2.21
   7 -19   9   14.38    2.00
   7 -19  -9   10.22    1.67
   7  19   9   15.37    2.05
   7  19   9   13.66    1.91
   7 -19  -9   10.65    1.62
  -7 -19   9   13.82    2.15
  -7  19  -9   13.36    1.93
  -9 -19  -9   19.77    2.62
  -9  19   9   19.72    2.51
   9  19  -9   19.21    2.42
   9 -19   9   15.90    2.23
   9  19   9   22.09    2.62
   9 -19  -9   24.71    2.85
   9 -19  -9   17.95    2.27
  -9  19  -9   21.38    2.57
  -9  19  -9   19.20    2.28
  -9 -19   9   28.37    3.28
   9  19   9   20.27    2.45
 -11  19   9    6.16    1.56
  11  19  -9    7.04    1.62
 -11 -19  -9    9.05    1.89
  11 -19   9    5.48    1.32
 -11 -19   9    3.67    1.32
  11 -19  -9    5.68    1.47
 -11  19  -9    7.74    1.56
 -11  19  -9    7.74    1.50
  11  19   9    3.57    1.13
  11 -19  -9    5.59    1.38
   1  21  -9   21.82    2.45
  -1 -21  -9   22.27    2.51
  -1  21   9   27.00    2.13
   1 -21   9   24.43    2.04
  -1  21  -9   22.42    2.44
   1 -21  -9   24.97    2.15
  -1 -21   9   24.61    2.00
  -1 -21   9   26.38    1.98
   1  21   9   21.26    2.31
   3  21  -9    4.64    1.23
  -3 -21  -9    9.43    1.69
  -3  21   9    3.79    1.05
   3 -21   9    7.17    1.35
   3  21   9    3.55    0.98
  -3  21  -9    7.68    1.44
  -3 -21   9    7.36    1.48
   3  21   9    7.46    1.22
  -3 -21   9    6.52    1.20
   3 -21  -9    5.00    1.20
   5 -21   9    5.03    1.23
   5  21  -9    8.17    1.62
  -5 -21  -9    5.14    1.35
  -5  21   9    5.28    1.29
  -5 -21   9    5.31    1.32
   5  21   9    5.24    1.22
   5 -21  -9    6.27    1.29
   5  21   9    6.67    1.26
  -5  21  -9    4.34    1.12
   5 -21  -9    5.20    1.06
   7  21  -9    2.36    0.97
  -7 -21  -9    2.31    1.15
   7 -21   9    3.39    1.16
  -7  21   9    2.37    0.90
   7  21   9    1.45    0.79
   7  21   9    4.27    1.10
  -7 -21   9    2.76    1.08
   7 -21  -9    1.92    0.80
  -7  21  -9    1.94    0.87
  -9 -21  -9    1.25    1.04
   9 -21   9    0.25    0.69
   9  21  -9    0.03    0.68
  -9  21   9    0.17    0.56
   9 -21  -9   -0.83    0.62
  -9  21  -9    0.60    0.58
  -9 -21   9    1.22    0.89
   9  21   9    0.10    0.61
   1  23  -9   23.40    2.74
   1 -23   9   23.69    2.43
  -1 -23  -9   24.26    2.71
  -1  23   9   20.10    2.40
  -1  23  -9   22.61    2.65
   1 -23  -9   24.57    2.67
  -1 -23   9   21.72    2.27
   1  23   9   20.05    2.34
  -1 -23   9   23.64    2.52
  -3 -23  -9   13.94    2.18
   3 -23   9   18.04    2.24
   3  23  -9   10.39    1.88
  -3  23   9   11.41    1.84
  -3 -23   9   11.39    1.90
  -3  23  -9    9.97    1.71
   3 -23  -9    8.26    1.65
   3  23   9    9.79    1.66
  -5  23   9    2.62    0.96
   5 -23   9    2.31    1.01
   5  23  -9    2.79    1.16
  -5 -23  -9    2.55    1.02
  -5  23  -9    4.25    1.14
   5  23   9    4.51    1.05
  -5 -23   9    2.27    1.09
   5  23   9    3.06    0.94
  -7  23   9    3.11    1.18
  -7 -23  -9    2.63    1.30
   7  23  -9    4.86    1.23
   7 -23   9    5.39    1.33
   7 -23  -9    3.40    1.04
  -7  23  -9    4.48    1.23
   7  23   9    4.80    1.12
  -7 -23   9    6.12    1.51
   9 -23  -9   -1.33    0.60
   9  23   9   -0.10    0.62
  -9  23  -9    0.46    0.75
   1 -25   9    2.78    0.94
   1  25  -9   -0.08    0.77
  -1 -25  -9    1.24    0.99
  -1  25   9    3.90    1.14
  -1 -25   9    2.09    0.96
   1 -25  -9    1.82    1.02
  -1  25  -9    2.56    1.05
   1  25   9    1.80    0.73
   3  25  -9    4.73    1.48
  -3 -25  -9    5.17    1.45
  -3  25   9    4.81    1.23
   3 -25   9    4.17    1.07
  -3  25  -9    3.64    1.21
  -3 -25   9    3.51    1.21
   3  25   9    3.46    1.05
   3 -25  -9    3.38    1.04
   5 -25   9    0.61    0.77
  -5  25   9   -0.25    0.59
   5  25  -9    1.17    0.97
  -5 -25  -9    0.87    0.93
  -5  25  -9    1.08    0.75
   5  25   9    0.39    0.59
  -5 -25   9    2.03    1.08
  -7  25   9    0.76    0.70
   7  25   9   -1.46    0.56
  -7  25  -9   -0.50    0.68
   1 -27   9    0.57    0.61
  -1 -27  -9   -0.07    0.76
  -1  27   9   -0.48    0.68
   1  27  -9   -1.01    0.79
   1 -27  -9   -0.18    0.78
  -1  27  -9    0.13    0.73
   1  27   9    0.16    0.63
   3 -27   9    0.27    0.63
  -3 -27  -9    0.83    0.88
  -3  27   9    0.35    0.67
   3  27  -9    0.21    0.75
  -3 -27   9    1.46    0.90
  -3  27  -9    1.43    0.91
  -5  27   9    0.15    0.66
  -5 -27   9    0.48    0.92
  -5  27  -9    1.45    0.97
   1 -29  -9    3.15    1.28
   0   0 -10    0.00    0.24
   0   0 -10   -0.17    0.15
   0   0  10    0.31    0.24
   0   0  10   -0.14    0.16
   2   0 -10   17.80    1.17
   2   0 -10   16.52    0.79
  -2   0  10   14.41    1.02
  -2   0  10   17.52    0.97
  -2   0 -10   16.91    1.06
  -2   0 -10   15.20    0.96
   2   0  10   17.49    0.97
   2   0  10   17.63    1.06
   4   0  10   -0.06    0.18
  -4   0  10   -0.06    0.16
   4   0 -10    0.07    0.27
   4   0  10    0.09    0.22
  -4   0  10   -0.10    0.19
  -4   0 -10   -0.23    0.18
  -4   0 -10   -0.03    0.20
   4   0 -10   -0.01    0.16
   6   0 -10   98.44    2.63
   6   0  10   98.28    2.98
  -6   0 -10  101.83    2.81
  -6   0 -10   98.32    3.57
  -6   0  10   97.07    3.48
   6   0 -10  100.85    3.54
  -6   0  10  100.14    3.12
   6   0  10  102.84    3.53
   8   0  10   -0.50    0.25
  -8   0  10   -0.33    0.27
  -8   0  10    0.41    0.31
   8   0 -10    0.19    0.34
  -8   0 -10    0.33    0.36
   8   0  10    0.23    0.27
 -10   0  10   41.77    2.32
  10   0 -10   40.40    2.38
  10   0  10   46.37    2.74
 -10   0 -10   45.43    2.68
 -10   0  10   41.05    2.50
  12   0  10   -0.23    0.42
  12   0 -10   -0.68    0.45
 -12   0 -10    0.14    0.51
 -12   0  10   -0.04    0.36
 -12   0  10    0.05    0.51
  14   0 -10   48.25    3.46
 -14   0 -10   43.59    3.13
  14   0  10   48.14    3.29
  14   0 -10   42.13    3.15
  16   0 -10   -1.11    0.87
  16   0 -10   -0.44    0.62
   0  -2  10    1.38    0.38
   0  -2 -10    1.35    0.43
   0   2  10    1.58    0.38
   0   2 -10    1.55    0.39
   0   2 -10    1.39    0.38
   0  -2 -10    1.50    0.32
   0   2  10    1.70    0.49
   0  -2  10    1.38    0.35
  -2  -2 -10    5.17    0.72
  -2  -2 -10    7.15    0.81
   2  -2  10    5.81    0.73
   2   2 -10    6.54    0.86
   2  -2  10    5.89    0.73
  -2   2  10    5.72    0.77
  -2   2  10    6.59    0.83
   2   2 -10    6.53    0.69
  -2  -2  10    6.14    0.63
   2   2  10    7.53    0.91
   2  -2 -10    5.91    0.39
  -2   2 -10    5.02    0.64
   2   2  10    6.81    0.57
  -2  -2  10    5.60    0.78
   2  -2 -10    5.79    0.84
  -2   2 -10    6.80    0.86
  -4  -2 -10   98.66    3.01
  -4   2  10  103.83    3.11
   4  -2  10  101.58    3.04
  -4  -2 -10  111.02    3.42
   4   2 -10  106.48    2.82
   4  -2  10  105.62    3.25
  -4   2  10  103.45    3.37
   4   2 -10  106.93    3.51
   4  -2 -10  105.31    3.47
  -4  -2  10  102.05    3.33
  -4  -2  10  103.21    2.77
  -4   2 -10  101.52    3.36
   4  -2 -10  104.71    2.25
   4   2  10  104.89    2.72
   4   2  10  108.87    3.37
  -4   2 -10  103.45    2.74
  -6  -2 -10    0.03    0.26
  -6   2  10    0.03    0.26
  -6  -2 -10   -0.05    0.20
   6  -2  10    0.01    0.20
   6   2 -10    0.28    0.36
  -6   2  10   -0.15    0.18
   6   2 -10   -0.13    0.16
   6  -2  10    0.00    0.26
   6   2  10    0.10    0.30
   6   2  10   -0.12    0.17
   6  -2 -10    0.40    0.31
  -6  -2  10    0.30    0.29
  -6   2 -10   -0.34    0.22
   6  -2 -10   -0.05    0.13
  -6  -2  10   -0.02    0.19
  -8   2  10   36.08    2.17
   8  -2  10   34.77    1.80
  -8  -2 -10   34.79    2.17
   8   2 -10   33.79    2.11
  -8   2  10   33.26    1.91
   8  -2  10   33.79    2.09
   8   2 -10   34.54    1.64
  -8  -2  10   32.30    1.73
   8   2  10   38.40    2.22
  -8  -2  10   37.03    2.14
  -8   2 -10   34.90    2.17
   8  -2 -10   36.37    2.08
  10  -2  10    0.06    0.31
  10  -2  10   -0.41    0.34
  10   2 -10   -0.38    0.47
 -10   2  10   -0.40    0.27
 -10  -2 -10    0.27    0.36
 -10   2  10    0.10    0.44
 -10  -2  10    0.19    0.42
 -10   2 -10   -0.08    0.36
 -10  -2  10    0.24    0.30
  10   2  10    0.33    0.34
  10  -2 -10    0.01    0.41
  12   2 -10   44.86    2.78
 -12   2  10   43.69    2.66
 -12   2  10   48.23    2.99
  12  -2  10   40.54    2.81
 -12  -2 -10   40.52    2.76
 -12   2 -10   44.02    2.83
  12   2  10   38.21    2.70
 -12  -2  10   50.46    2.96
 -14   2  10    0.00    0.48
  14  -2  10   -0.30    0.64
 -14  -2 -10   -0.89    0.51
  14   2  10    0.22    0.54
 -14  -2  10   -0.09    0.63
 -14   2 -10    0.39    0.56
  14  -2 -10    0.23    0.58
  14  -2 -10    0.70    0.81
   0   4  10   -0.05    0.17
   0  -4  10   -0.20    0.19
   0  -4 -10   -0.06    0.15
   0  -4 -10    0.28    0.24
   0   4 -10   -0.48    0.17
   0   4 -10   -0.18    0.18
   0   4  10    0.05    0.27
   0  -4  10   -0.11    0.16
   2   4 -10   21.36    1.32
  -2   4  10   16.64    1.15
  -2  -4 -10   20.23    1.14
   2  -4  10   18.42    1.01
   2  -4  10   18.60    1.17
   2   4 -10   19.30    1.10
  -2  -4 -10   19.34    1.21
  -2   4  10   20.88    1.21
  -2   4 -10   18.82    1.19
  -2  -4  10   20.25    0.78
   2   4  10   20.03    0.91
   2   4  10   20.89    1.28
  -2  -4  10   20.21    1.24
   2  -4 -10   19.39    0.61
  -2   4 -10   18.93    1.01
   2  -4 -10   20.32    1.30
  -4   4  10    0.34    0.29
   4   4 -10   -0.28    0.23
   4  -4  10    0.46    0.27
  -4  -4 -10    0.14    0.25
   4   4 -10    0.33    0.29
  -4   4  10    0.46    0.30
   4  -4  10    0.20    0.25
  -4  -4 -10    0.48    0.29
  -4   4 -10    0.27    0.18
  -4   4 -10   -0.02    0.22
   4   4  10    0.66    0.38
   4  -4 -10   -0.04    0.25
  -4  -4  10   -0.31    0.17
  -4  -4  10    0.29    0.16
   4   4  10    0.22    0.16
  -6  -4 -10   34.95    1.95
  -6  -4 -10   31.37    1.64
   6  -4  10   33.34    1.87
   6   4 -10   31.55    1.99
  -6   4  10   34.86    1.86
   6   4 -10   34.45    1.60
   6  -4  10   33.34    1.73
  -6   4  10   31.90    1.87
   6   4  10   33.00    1.91
  -6  -4  10   30.48    1.38
  -6   4 -10   30.93    1.88
  -6  -4  10   33.90    1.86
   6   4  10   33.78    1.24
   6  -4 -10   31.41    1.81
  -8   4  10    7.57    1.26
  -8  -4 -10    5.85    0.91
   8  -4  10    7.36    1.05
  -8  -4 -10    7.31    1.16
   8   4 -10    5.15    0.78
   8  -4  10    7.22    1.21
  -8   4  10    6.31    1.08
   8   4 -10    7.70    1.31
  -8  -4  10    7.27    0.96
   8   4  10    4.56    0.93
  -8  -4  10    5.34    1.03
  -8   4 -10    6.29    1.15
   8  -4 -10    5.73    0.99
  10   4 -10    4.80    1.10
 -10   4  10    4.91    1.00
  10  -4  10    6.63    1.09
 -10  -4 -10    6.07    1.19
  10  -4  10    5.25    1.20
 -10   4  10    6.81    1.33
  10  -4 -10    5.56    1.09
  10   4  10    5.82    1.22
 -10   4 -10    5.38    1.16
 -10  -4  10    6.25    1.15
  12   4 -10    0.08    0.51
  12  -4  10    0.78    0.63
 -12   4  10    0.39    0.47
 -12  -4 -10   -0.09    0.44
  12  -4 -10    0.68    0.65
  12  -4 -10    1.88    0.98
 -12   4 -10    1.00    0.63
 -12  -4  10    0.30    0.44
  12   4  10    0.90    0.56
 -14  -4 -10    9.41    1.66
 -14   4  10   11.70    1.83
  14  -4  10   11.69    2.02
  14   4  10    9.65    1.70
  14  -4 -10   11.21    1.89
 -14  -4  10   14.05    2.12
 -14   4 -10    8.64    1.62
  14  -4 -10    6.94    1.53
   0  -6  10    1.71    0.49
   0   6  10    2.25    0.61
   0  -6 -10    1.59    0.32
   0   6  10    1.82    0.38
   0   6 -10    1.38    0.40
   0   6 -10    2.24    0.55
   0  -6 -10    2.35    0.58
   0  -6  10    2.15    0.32
  -2  -6 -10    8.17    1.05
  -2   6  10    7.31    1.02
   2   6 -10    6.72    0.86
   2  -6  10    5.73    0.85
   2  -6  10    5.08    0.65
  -2  -6 -10    6.85    0.82
  -2   6  10    6.42    0.79
  -2   6 -10    7.86    1.01
  -2   6 -10    6.73    0.72
  -2  -6  10    6.03    0.84
   2   6  10    7.22    1.06
   2  -6 -10    6.63    0.95
   2   6  10    5.49    0.46
  -2  -6  10    6.19    0.86
  -4   6  10   26.22    1.56
   4  -6  10   27.18    1.56
   4   6 -10   27.77    1.46
   4  -6  10   24.92    1.41
  -4  -6 -10   24.55    1.49
  -4  -6 -10   29.86    1.62
  -4   6  10   25.45    1.56
   4   6  10   28.68    0.90
   4  -6 -10   27.54    1.65
  -4   6 -10   26.59    1.04
  -4  -6  10   25.18    1.60
  -4   6 -10   22.34    1.49
   4   6  10   26.30    1.59
  -4  -6  10   26.07    1.54
  -4  -6  10   27.95    0.92
   6  -6  10    3.32    0.71
  -6   6  10    2.34    0.65
   6  -6  10    2.03    0.65
  -6   6  10    2.42    0.63
   6   6 -10    2.51    0.55
  -6  -6 -10    2.57    0.61
  -6  -6 -10    2.35    0.68
   6   6  10    3.22    0.75
  -6  -6  10    2.43    0.64
  -6  -6  10    2.98    0.72
   6  -6 -10    2.92    0.66
  -6   6 -10    2.14    0.64
  -8   6  10   12.35    1.64
  -8   6  10   12.36    1.59
  -8  -6 -10   12.36    1.63
  -8  -6 -10   11.79    1.39
   8  -6  10   12.57    1.43
   8   6 -10   11.62    1.29
   8  -6  10   12.83    1.69
  -8  -6  10   11.70    1.44
  -8   6 -10   10.85    1.46
   8  -6 -10   11.76    1.42
   8   6  10   10.11    1.43
  -8  -6  10   14.16    1.74
 -10  -6 -10    2.07    0.78
  10  -6  10    1.03    0.72
  10   6 -10    1.47    0.52
 -10   6  10    0.55    0.46
  10  -6  10    0.33    0.38
 -10   6 -10    0.25    0.42
  10   6  10    1.10    0.64
  10  -6 -10    1.32    0.56
 -10  -6  10    1.72    0.65
 -10  -6  10    0.43    0.43
  12   6 -10    6.80    1.46
 -12  -6 -10    5.87    1.25
 -12   6  10    4.49    1.13
  12  -6  10    4.58    0.99
  12  -6  10    4.78    1.27
  12  -6 -10    3.63    1.11
 -12   6 -10    6.19    1.30
  12  -6 -10    4.13    1.21
  12   6  10    7.07    1.47
 -12  -6  10    6.90    1.28
 -14   6  10    1.34    0.79
  14   6 -10    1.91    0.91
 -14  -6 -10    2.65    0.92
  14  -6  10    3.57    1.23
  14  -6 -10    2.79    1.14
  14   6  10    1.31    0.70
  14  -6 -10    1.66    0.80
 -14   6 -10    1.97    0.76
   0  -8  10   -0.06    0.11
   0   8  10    0.18    0.35
   0   8  10   -0.19    0.13
   0  -8 -10    0.04    0.17
   0   8 -10   -0.18    0.24
   0  -8  10   -0.30    0.20
   0  -8 -10   -0.04    0.27
   0  -8  10    0.23    0.21
  -2   8  10   26.58    1.62
  -2  -8 -10   26.07    1.59
  -2   8  10   24.75    0.78
  -2  -8 -10   25.58    1.35
  -2   8  10   25.70    1.40
   2   8 -10   24.53    1.49
   2  -8  10   25.24    1.17
   2  -8  10   20.47    1.38
   2   8  10   25.63    1.59
   2  -8 -10   25.47    1.56
  -2  -8  10   23.71    1.47
  -2  -8  10   24.76    1.50
   2   8  10   24.77    0.96
  -2   8 -10   25.00    1.54
  -2   8 -10   23.97    1.23
  -4  -8 -10    0.20    0.26
  -4  -8 -10    0.11    0.25
  -4   8  10    0.51    0.33
   4  -8  10    0.50    0.36
  -4   8  10    0.56    0.35
   4   8 -10   -0.12    0.24
  -4   8 -10    0.20    0.33
   4   8  10    0.47    0.35
   4  -8 -10    0.56    0.37
  -4   8 -10    0.06    0.24
  -4  -8  10   -0.08    0.23
  -4  -8  10    0.20    0.21
   6   8 -10    0.28    0.35
  -6  -8 -10    0.46    0.33
  -6  -8 -10    0.03    0.30
  -6   8  10    0.21    0.33
  -6   8  10    0.22    0.35
   6  -8  10   -0.22    0.22
   6  -8 -10   -0.26    0.24
  -6  -8  10    0.14    0.31
  -6  -8  10    0.18    0.26
  -6   8 -10    0.19    0.30
   6   8  10    0.32    0.41
  -6   8 -10   -0.27    0.23
  -8  -8 -10    4.17    0.97
  -8   8  10    3.25    0.82
   8  -8  10    4.37    0.88
   8   8 -10    4.60    0.83
  -8  -8 -10    6.31    1.07
   8   8  10    3.69    0.92
  -8  -8  10    3.57    0.97
  -8   8 -10    5.23    1.04
  -8   8 -10    3.85    0.86
   8  -8 -10    4.92    0.98
  -8  -8  10    5.43    1.02
 -10  -8 -10    6.71    1.35
 -10   8  10    8.95    1.49
  10  -8  10    7.72    1.30
  10   8 -10    9.48    1.32
  10  -8 -10    8.75    1.58
  10   8  10   10.37    1.60
  10  -8 -10   10.03    1.69
 -10   8 -10   10.60    1.60
 -10   8 -10    6.62    1.28
 -10  -8  10    9.06    1.34
 -10  -8  10    9.15    1.54
 -12  -8 -10   -0.25    0.44
 -12   8  10    0.05    0.43
  12  -8  10   -0.22    0.55
  12  -8  10    0.42    0.46
 -12  -8  10   -0.01    0.45
 -12  -8  10    0.15    0.49
  12  -8 -10   -0.29    0.56
  12  -8 -10    1.22    0.79
 -12   8 -10   -0.46    0.44
  12   8  10    0.28    0.55
  14   8 -10    0.75    1.04
  14  -8  10    1.55    0.92
 -14  -8 -10    2.19    0.93
 -14   8  10    1.31    0.73
  14   8  10    0.46    0.78
  14  -8 -10    1.41    0.79
 -14   8 -10    0.84    0.59
  14  -8 -10    2.48    1.04
   0  10  10  312.58    7.56
   0 -10 -10  311.73    7.75
   0  10  10  314.74    6.65
   0 -10  10  323.86    7.43
   0  10 -10  308.89    7.51
   0 -10  10  326.62    7.52
  -2  10  10    8.72    1.23
   2  10 -10    8.98    1.19
  -2 -10 -10    8.42    1.00
  -2 -10 -10    8.89    1.15
  -2  10  10    8.55    0.99
   2 -10  10    9.77    0.76
   2 -10  10   10.34    1.26
  -2 -10  10    9.62    1.20
  -2  10 -10    5.96    0.94
   2  10  10   10.35    1.37
  -2  10 -10    9.74    0.71
  -2 -10  10   12.25    1.35
   2 -10 -10    8.24    1.12
  -4 -10 -10    7.34    1.09
   4 -10  10    7.62    1.17
  -4  10  10    5.61    1.01
  -4 -10 -10    6.74    0.94
   4  10 -10    5.58    0.95
  -4 -10  10    5.24    1.00
  -4 -10  10    4.22    0.76
  -4  10 -10    5.97    0.85
   4  10  10    5.94    1.06
   4 -10 -10    5.51    0.92
  -4  10 -10    5.12    0.94
  -6  10  10    1.49    0.59
   6 -10  10    2.38    0.65
  -6 -10 -10    1.67    0.60
  -6 -10 -10    2.68    0.68
   6  10 -10    1.26    0.54
  -6 -10  10    1.42    0.53
  -6 -10  10    2.17    0.65
  -6  10 -10    1.98    0.57
   6  10  10    1.56    0.71
   6 -10 -10    1.96    0.61
   6 -10 -10    1.02    0.48
  -6  10 -10    2.57    0.68
   6 -10 -10    1.64    0.68
  -8 -10 -10   18.62    2.00
  -8 -10 -10   16.61    1.88
   8 -10  10   14.32    1.68
  -8  10  10   12.25    1.71
   8  10 -10   14.59    1.63
   8 -10 -10   14.08    1.84
   8 -10 -10   16.43    1.73
  -8  10 -10   14.76    1.79
  -8 -10  10   14.22    1.65
   8  10  10   18.24    2.04
  -8  10 -10   17.43    1.88
  -8 -10  10   14.07    1.84
   8 -10 -10   15.25    1.93
  10  10 -10    0.40    0.44
  10 -10  10    0.09    0.39
 -10  10  10    0.26    0.46
 -10 -10 -10    0.48    0.53
 -10 -10 -10    0.58    0.58
 -10  10 -10   -0.55    0.40
  10  10  10    0.40    0.51
 -10 -10  10    0.64    0.51
  10 -10 -10    0.62    0.58
  10 -10 -10   -0.05    0.52
 -10  10 -10   -0.28    0.40
 -10 -10  10    0.22    0.50
  12  10 -10   16.85    2.01
  12 -10  10   12.39    1.79
 -12 -10 -10   11.95    1.96
 -12  10  10   13.11    2.04
 -12  10 -10   19.21    2.37
  12  10  10   13.68    2.11
  12 -10 -10   11.58    1.97
  12 -10 -10   17.75    2.45
 -12 -10  10   15.74    2.14
 -12  10 -10   11.76    1.82
  14 -10  10    1.20    0.86
  14 -10  10    0.94    0.61
 -14 -10 -10    1.14    0.88
 -14  10  10    1.08    0.69
 -14 -10  10   -0.03    0.51
  14 -10 -10   -0.30    0.66
  14  10  10    0.78    0.72
  14 -10 -10    0.57    0.83
 -14  10 -10    1.22    0.71
   0  12  10    0.22    0.35
   0 -12  10    0.16    0.29
   0 -12 -10    0.14    0.24
   0  12  10    0.31    0.19
   0  12 -10    0.28    0.39
   0 -12  10    0.01    0.23
   0 -12 -10   -0.09    0.25
   0 -12 -10   -0.23    0.30
  -2  12  10   55.96    2.69
   2  12 -10   54.70    2.63
  -2 -12 -10   55.06    2.69
  -2 -12 -10   56.39    2.29
   2 -12  10   55.16    2.14
   2 -12  10   56.42    2.60
  -2 -12  10   55.69    2.52
   2  12  10   56.77    2.61
  -2  12 -10   58.31    1.97
   2 -12 -10   55.82    2.64
  -2  12 -10   56.04    2.63
   2 -12 -10   57.40    2.45
   2 -12 -10   54.22    2.36
  -2 -12  10   56.24    2.60
  -4  12  10    0.68    0.46
   4  12 -10    0.49    0.49
  -4 -12 -10    0.36    0.40
   4 -12  10    0.86    0.43
  -4 -12 -10    0.51    0.38
  -4 -12  10    0.43    0.44
   4 -12 -10    0.63    0.45
  -4  12 -10   -0.16    0.28
  -4  12 -10    0.88    0.34
  -4 -12  10    0.24    0.33
   4 -12 -10    0.73    0.42
   4  12  10    0.51    0.50
   4 -12 -10    0.72    0.49
  -6  12  10   24.96    1.94
  -6 -12 -10   27.20    1.89
   6  12 -10   28.16    1.89
  -6 -12 -10   26.09    1.91
   6 -12  10   24.74    1.82
  -6  12 -10   26.43    1.92
   6  12  10   25.07    1.87
  -6  12 -10   28.55    1.79
   6 -12 -10   22.38    1.69
  -6 -12  10   26.26    1.74
   6 -12 -10   29.53    2.06
  -6 -12  10   22.71    1.88
   6 -12 -10   23.92    1.90
   8 -12  10    1.23    0.61
  -8  12  10    2.05    0.78
  -8 -12 -10    2.67    0.84
  -8 -12 -10    2.84    0.89
   8  12 -10    2.18    0.70
   8 -12 -10    2.21    0.75
  -8  12 -10    1.83    0.73
   8 -12 -10    3.17    0.97
  -8 -12  10    1.33    0.65
   8  12  10    1.64    0.69
  -8 -12  10    1.62    0.63
  -8  12 -10    1.94    0.73
   8 -12 -10    1.54    0.62
 -10  12  10   55.25    3.26
  10  12 -10   49.08    2.83
 -10 -12 -10   50.62    2.98
 -10 -12 -10   50.91    3.13
  10 -12  10   52.21    3.03
 -10 -12  10   52.55    3.17
  10  12  10   46.59    2.94
  10 -12 -10   49.55    3.22
  10 -12 -10   56.00    3.40
 -10  12 -10   51.42    3.03
 -10  12 -10   49.15    2.95
  12 -12  10   -0.13    0.76
 -12 -12 -10    0.52    0.67
  12  12 -10    0.10    0.48
 -12  12  10   -0.39    0.55
  12 -12 -10   -0.43    0.52
  12 -12 -10   -0.44    0.64
  12  12  10   -0.60    0.61
 -12  12 -10    0.23    0.53
 -12 -12  10    0.01    0.59
 -12  12 -10   -1.30    0.52
  14 -12  10   25.45    2.81
 -14 -12  10   17.90    2.56
  14  12  10   18.17    2.50
 -14  12 -10   15.50    2.39
   0 -14  10   21.58    1.60
   0  14  10   20.69    1.63
   0 -14 -10   19.80    1.63
   0  14 -10   18.14    1.92
   0  14  10   21.29    1.23
   0 -14  10   17.83    1.37
  -2  14  10   -0.25    0.32
   2 -14  10   -0.17    0.21
   2 -14  10    0.25    0.37
   2  14 -10   -0.25    0.34
  -2 -14 -10    0.25    0.38
   2 -14 -10    0.23    0.30
   2  14  10   -0.41    0.35
   2  14  10   -0.44    0.20
   2 -14 -10   -0.09    0.33
  -2 -14  10   -0.21    0.26
  -2  14 -10    1.07    0.51
   2 -14 -10    0.36    0.42
  -2 -14  10    0.12    0.32
  -4  14  10   10.84    1.55
  -4 -14 -10   12.33    1.56
  -4 -14 -10   12.19    1.45
   4 -14  10   10.13    1.40
   4  14 -10   11.49    1.54
   4  14  10   11.16    1.52
  -4 -14  10   10.95    1.53
   4 -14 -10   12.63    1.58
  -4  14 -10   10.66    1.18
   4 -14 -10   12.08    1.47
  -4  14 -10    8.72    1.34
  -4 -14  10   12.59    1.53
   4 -14 -10   14.17    1.64
   6 -14  10    0.23    0.42
  -6  14  10   -0.46    0.34
   6  14 -10    1.01    0.54
  -6 -14 -10   -0.17    0.40
  -6 -14 -10    0.16    0.41
  -6 -14  10    0.23    0.30
  -6  14 -10    0.59    0.42
   6  14  10   -0.11    0.42
   6 -14 -10    0.44    0.45
  -6 -14  10    0.39    0.54
  -6  14 -10    0.23    0.38
   6 -14 -10    0.11    0.41
   6 -14 -10   -0.20    0.42
  -8 -14 -10   74.37    3.64
   8 -14  10   70.95    3.51
   8  14 -10   68.05    3.44
  -8  14  10   73.16    3.68
  -8 -14 -10   70.88    3.55
  -8  14 -10   66.61    3.27
  -8 -14  10   74.72    3.29
  -8  14 -10   76.54    3.63
  -8 -14  10   70.72    3.71
   8 -14 -10   72.59    3.79
   8  14  10   69.79    3.46
   8 -14 -10   74.12    3.74
 -10  14  10    1.24    0.66
 -10 -14 -10    0.82    0.65
  10  14 -10    0.29    0.59
  10 -14  10    1.04    0.74
 -10 -14 -10    0.93    0.73
  10 -14 -10    0.19    0.51
 -10  14 -10    0.61    0.57
 -10  14 -10    1.04    0.71
 -10 -14  10    0.54    0.60
  10  14  10    0.85    0.73
  10 -14 -10    1.12    0.83
  12 -14  10    7.68    1.52
  12  14 -10    8.63    1.54
 -12  14  10    6.11    1.53
 -12 -14 -10    7.69    1.66
  12 -14 -10    6.04    1.47
 -12  14 -10    6.05    1.35
 -12  14 -10   10.01    1.69
  12 -14 -10    8.26    1.68
  12  14  10   10.28    1.85
 -12 -14  10    7.41    1.54
 -14  14 -10   -0.77    0.60
   0  16  10   -0.24    0.33
   0  16 -10   -0.18    0.40
   0 -16  10   -0.13    0.27
   0 -16 -10   -0.62    0.36
   0 -16  10    0.17    0.40
   2 -16  10   10.51    1.42
  -2 -16 -10    8.93    1.46
   2  16 -10    8.93    1.39
  -2  16  10   10.85    1.52
   2 -16 -10   11.47    1.35
  -2 -16  10   10.87    1.49
   2  16  10   12.34    1.64
  -2  16 -10   12.94    1.73
   2 -16 -10   12.30    1.34
   2 -16 -10   13.00    1.66
  -2 -16  10   12.92    1.57
   2  16  10   11.03    1.33
   4  16 -10    1.92    0.74
   4 -16  10    1.14    0.65
  -4  16  10    1.79    0.73
  -4 -16 -10    3.13    0.94
   4 -16 -10    1.93    0.63
  -4 -16  10    1.57    0.62
  -4 -16  10    2.55    0.70
   4 -16 -10    2.79    0.76
   4  16  10    2.47    0.80
   4  16  10    3.92    0.86
   4 -16 -10    2.33    0.80
  -4  16 -10    1.92    0.70
  -6  16  10    9.73    1.65
  -6 -16 -10   16.88    2.14
   6 -16  10   12.02    1.73
   6  16 -10   15.90    1.98
  -6 -16 -10   13.56    1.80
   6 -16 -10   14.95    1.71
  -6  16 -10   15.26    1.70
  -6  16 -10   18.02    2.24
  -6 -16  10   16.01    1.78
  -6 -16  10   12.92    1.90
   6  16  10   13.16    1.81
   6 -16 -10   17.39    1.98
   6 -16 -10   14.24    1.84
  -8  16  10    4.72    1.19
  -8 -16 -10    4.46    1.13
  -8 -16 -10    8.66    1.56
   8 -16  10    6.04    1.24
   8  16 -10    4.61    1.07
   8  16  10    6.26    1.32
  -8  16 -10    5.11    1.08
   8 -16 -10    4.83    1.05
  -8  16 -10    3.86    1.02
  -8 -16  10    5.08    1.21
   8 -16 -10    7.01    1.34
 -10 -16 -10   17.07    2.33
 -10 -16 -10   17.45    2.33
 -10  16  10   16.50    2.31
  10 -16  10   20.73    2.49
  10  16 -10   22.17    2.50
  10 -16 -10   20.93    2.62
 -10 -16  10   19.88    2.53
  10 -16 -10   15.09    2.16
  10  16  10   14.10    2.01
 -10  16 -10   23.85    2.77
 -10  16 -10   19.50    2.31
 -12 -16 -10   -0.58    0.65
  12  16 -10    0.53    0.66
 -12  16  10   -0.04    0.54
  12 -16  10    0.05    0.60
 -12  16 -10   -0.02    0.62
  12 -16 -10   -0.25    0.66
  12  16  10    0.63    0.72
 -12  16 -10    0.74    0.69
  12 -16 -10    0.04    0.69
 -12 -16  10    1.03    0.88
   0  18  10   58.31    3.08
   0 -18 -10   57.47    3.11
   0  18 -10   65.70    3.32
   0 -18  10   59.03    2.84
   0 -18  10   59.55    2.98
  -2  18  10    1.72    0.74
   2 -18  10    1.50    0.63
  -2 -18 -10    2.19    0.80
   2  18 -10    2.25    0.83
   2 -18 -10    4.35    1.03
  -2 -18  10    4.77    1.05
   2  18  10    3.70    0.94
  -2  18 -10    3.24    0.90
   2  18  10    3.87    0.77
  -2 -18  10    2.13    0.74
   4  18 -10    1.79    0.78
  -4 -18 -10    1.70    0.81
  -4  18  10    0.69    0.63
   4 -18  10    0.92    0.68
  -4  18 -10    0.72    0.66
   4  18  10    2.43    0.78
   4  18  10    0.91    0.50
   4 -18 -10    1.61    0.65
   4 -18 -10    0.11    0.40
   4 -18 -10    1.66    0.81
  -4 -18  10    2.10    0.81
  -4 -18  10    1.58    0.66
  -6  18  10    0.17    0.48
   6  18 -10   -0.23    0.52
   6 -18  10    0.49    0.54
  -6 -18 -10    0.52    0.62
  -6 -18  10    0.38    0.54
   6 -18 -10   -0.11    0.42
   6 -18 -10    1.09    0.63
   6  18  10    0.41    0.47
   6  18  10    0.23    0.54
  -6  18 -10   -0.36    0.41
   6 -18 -10    0.67    0.54
   8  18 -10   12.29    1.93
  -8  18  10    6.86    1.40
   8 -18  10   13.54    1.89
  -8 -18 -10   13.44    2.08
   8 -18 -10    9.95    1.74
   8  18  10   14.10    1.92
  -8  18 -10    8.96    1.72
   8  18  10   13.02    1.96
   8 -18 -10   10.69    1.71
  -8 -18  10    8.11    1.69
 -10  18  10    0.66    0.61
  10 -18  10    0.29    0.59
 -10 -18 -10    1.50    0.92
  10  18 -10   -0.59    0.54
 -10 -18  10   -0.12    0.53
  10 -18 -10   -0.61    0.63
 -10  18 -10   -0.52    0.63
 -10  18 -10    0.49    0.60
  10 -18 -10   -0.55    0.58
  10  18  10   -0.01    0.61
  12  18 -10    4.58    1.40
 -12 -18 -10    1.96    1.19
  12  18  10    3.07    1.17
 -12  18 -10    1.68    0.87
 -12  18 -10    3.74    1.20
   0  20 -10   -0.71    0.47
   0 -20  10    0.40    0.46
   0 -20 -10   -0.28    0.56
   0  20  10    0.35    0.47
   0 -20  10   -0.48    0.36
  -2 -20 -10    2.91    0.90
  -2  20  10    1.39    0.66
   2  20 -10    2.21    0.91
   2 -20  10    3.30    0.94
  -2  20 -10    2.55    0.88
  -2 -20  10    3.23    0.90
  -2 -20  10    3.31    0.88
   2 -20 -10    2.07    0.86
   2  20  10    2.55    1.00
   4  20 -10    0.23    0.63
  -4 -20 -10    0.64    0.72
   4 -20  10    0.37    0.66
  -4  20  10    0.39    0.60
   4 -20 -10    0.86    0.48
   4 -20 -10    0.46    0.58
   4  20  10    0.58    0.44
  -4  20 -10    0.21    0.55
  -4 -20  10    0.36    0.44
   4  20  10    0.71    0.60
  -4 -20  10    0.69    0.62
  -6  20  10    1.60    0.77
   6  20 -10    2.47    0.97
  -6 -20 -10    0.59    0.70
   6 -20  10    1.01    0.70
   6 -20 -10    0.30    0.60
   6  20  10    4.35    1.04
  -6  20 -10    2.54    0.83
  -6 -20  10    2.66    0.94
   6 -20 -10    1.61    0.72
   6  20  10    1.94    0.84
   8 -20  10    0.44    0.72
  -8 -20 -10   -0.31    0.76
  -8  20  10    0.11    0.59
   8  20 -10    0.44    0.78
  -8  20 -10   -0.56    0.53
   8  20  10   -0.32    0.51
   8 -20 -10   -0.61    0.61
   8  20  10   -0.15    0.54
  -8 -20  10    0.35    0.70
   8 -20 -10    0.10    0.60
  10 -20  10    1.33    0.73
  10  20 -10    2.58    1.00
 -10  20  10    1.82    0.95
 -10 -20 -10   -0.08    0.90
  10  20  10    2.06    1.02
  10  20  10    0.83    0.76
  10 -20 -10    1.27    0.77
 -10 -20  10    3.44    1.07
  10 -20 -10    1.35    0.92
 -10  20 -10    2.41    0.91
   0 -22  10    0.66    0.59
   0  22  10    2.24    0.81
   0 -22 -10    0.10    0.71
   0  22 -10    0.20    0.78
   2  22 -10    2.63    0.99
  -2  22  10    2.88    1.04
  -2 -22 -10    2.92    1.06
   2 -22  10    2.24    0.88
  -2 -22  10    1.93    0.70
  -2 -22  10    1.19    0.65
   2  22  10    1.70    0.81
   2 -22 -10    2.89    1.06
  -2  22 -10    2.90    0.89
  -4  22  10   19.91    2.48
   4 -22  10   24.03    2.58
  -4 -22 -10   19.70    2.56
   4  22 -10   15.59    2.16
   4 -22 -10   15.94    2.08
  -4 -22  10   19.72    2.40
   4  22  10   24.70    2.58
  -4  22 -10   22.02    2.64
   4  22  10   25.02    1.95
   6  22 -10   -0.02    0.66
  -6 -22 -10    0.58    0.81
  -6  22  10    0.57    0.66
   6 -22  10    0.55    0.70
  -6  22 -10    1.79    0.83
   6  22  10   -0.27    0.56
   6 -22 -10    0.64    0.59
  -6 -22  10    2.70    1.10
   6  22  10    0.92    0.63
  -8 -22 -10    4.02    1.46
  -8  22  10    3.43    1.15
   8 -22  10    1.18    0.89
   8  22 -10    2.99    0.98
  -8  22 -10    2.80    0.93
   8  22  10    2.84    1.06
  -8 -22  10    2.00    0.99
   8 -22 -10    6.05    1.24
   8  22  10    3.30    0.95
 -10  22 -10    0.36    0.69
   0 -24  10   -0.36    0.43
   0  24 -10   -0.03    0.62
   0 -24 -10   -0.06    0.79
   0  24  10    0.44    0.53
  -2  24  10    9.30    1.73
  -2 -24 -10   13.16    2.04
   2 -24  10    9.53    1.65
   2  24 -10   10.97    1.98
   2  24  10   10.65    1.71
   2 -24 -10   10.68    1.73
  -2 -24  10    9.23    1.63
  -2  24 -10   12.00    2.10
  -4 -24 -10    1.33    0.78
   4 -24  10   -1.75    0.53
   4  24 -10    0.27    0.74
  -4  24  10   -0.59    0.46
  -4 -24  10   -0.80    0.57
   4  24  10    1.01    0.63
   4 -24 -10    0.54    0.79
  -4  24 -10    0.34    0.59
   6  24 -10   10.45    1.99
  -6  24  10   10.79    1.88
   6 -24  10   14.94    2.21
  -6 -24 -10   12.90    2.17
   6  24  10   16.76    2.16
  -6  24 -10   15.21    2.28
  -6 -24  10   17.12    2.52
   8  24  10    0.61    0.76
   8 -24 -10    0.68    0.77
  -8  24 -10    0.38    0.70
   0  26  10   11.35    1.92
   0 -26 -10    5.14    1.34
   0 -26  10    7.45    1.46
   0  26 -10    9.36    1.98
   2  26 -10    0.09    0.76
  -2  26  10    1.16    0.73
   2 -26  10    0.01    0.59
  -2 -26 -10   -0.19    0.71
  -2 -26  10   -0.20    0.63
  -2  26 -10    0.86    0.72
   2 -26 -10    0.53    0.77
   2  26  10    0.38    0.63
  -4  26  10   12.42    2.06
   4  26 -10    8.77    1.83
   4 -26  10    9.81    1.72
  -4 -26 -10    9.23    1.95
  -4  26 -10    8.83    1.87
  -4 -26  10   11.86    2.03
  -6  26 -10   -0.36    0.74
   0  28  10    0.22    0.75
   0 -28 -10    1.06    0.84
   2 -28  10    4.13    1.13
  -2  28  10    7.68    1.74
   2 -28 -10    6.26    1.55
  -1  -1 -11    6.38    0.76
   1  -1  11    6.97    0.82
  -1   1  11    4.96    0.70
   1  -1  11    7.52    0.83
  -1   1  11    6.39    0.83
   1   1 -11    6.58    0.71
  -1  -1 -11    7.55    0.90
   1   1 -11    6.32    0.83
  -1   1 -11    7.48    0.84
   1   1  11    5.35    0.70
  -1  -1  11    6.34    0.74
  -1   1 -11    6.70    0.81
  -1  -1  11    8.97    0.96
   1   1  11    8.44    0.96
   1  -1 -11    6.90    0.53
   1  -1 -11    7.12    0.92
  -3  -1 -11   21.66    1.21
  -3   1  11   21.53    1.33
  -3   1  11   22.14    1.19
   3  -1  11   19.29    1.13
  -3  -1 -11   23.32    1.32
   3  -1  11   22.57    1.29
   3   1 -11   22.08    1.42
   3   1 -11   22.09    1.02
   3   1  11   22.15    1.32
   3   1  11   22.59    1.11
   3  -1 -11   22.14    0.86
  -3  -1  11   21.82    1.35
  -3  -1  11   20.71    1.06
  -3   1 -11   20.85    1.12
   3  -1 -11   19.77    1.35
  -3   1 -11   21.30    1.32
   5   1 -11   12.70    1.38
  -5  -1 -11   12.52    1.35
   5  -1  11   13.70    0.98
   5   1 -11   13.98    0.83
   5  -1  11   15.68    1.18
  -5   1  11   13.41    1.02
  -5  -1 -11   12.75    0.91
  -5   1  11   14.19    1.48
   5  -1 -11   13.89    0.71
  -5   1 -11   12.90    0.84
   5   1  11   14.48    1.16
  -5  -1  11   14.38    0.95
  -5  -1  11   13.97    1.43
  -5   1 -11   16.03    1.25
   5   1  11   15.77    0.97
   5  -1 -11   14.69    1.21
  -7  -1 -11   27.67    1.86
   7   1 -11   25.94    1.25
   7  -1  11   26.77    1.47
   7   1 -11   24.40    1.77
   7  -1  11   27.21    1.78
  -7   1  11   24.18    1.52
  -7   1  11   24.18    1.73
   7  -1 -11   23.71    1.71
  -7  -1  11   25.63    1.75
   7   1  11   26.23    1.75
  -7  -1  11   24.62    1.44
   7   1  11   26.32    1.37
  -7   1 -11   24.20    1.75
  -9   1  11   22.92    1.60
   9  -1  11   20.18    1.38
  -9   1  11   21.18    2.21
   9   1 -11   24.89    1.89
   9  -1  11   21.10    1.77
  -9  -1 -11   24.66    1.91
  -9  -1  11   25.29    1.91
  -9   1 -11   22.78    1.84
   9   1  11   24.02    1.88
  -9  -1  11   21.97    1.52
   9  -1 -11   22.30    1.76
  11   1 -11    2.80    0.85
 -11  -1 -11    0.51    0.49
 -11   1  11    1.33    0.71
 -11   1  11    1.79    0.64
  11  -1  11    1.87    0.79
  11  -1 -11    1.26    0.60
 -11  -1  11    3.11    0.80
  11   1  11    2.60    0.91
 -11   1 -11    0.77    0.59
 -11  -1  11    0.64    0.57
 -13   1  11   -0.60    0.48
  13  -1  11    0.17    0.65
 -13  -1 -11    0.14    0.57
 -13   1  11    0.16    0.47
 -13  -1  11    0.18    0.62
 -13   1 -11   -0.45    0.52
  13   1  11    0.72    0.50
 -15  -1 -11    1.60    0.92
  15   1 -11    3.15    1.10
  15   1 -11    3.01    1.36
  15  -1 -11    1.94    1.21
 -15   1 -11    3.60    1.13
  15  -1 -11    0.49    0.79
  -1  -3 -11    8.19    0.95
   1  -3  11    7.64    0.89
   1  -3  11    6.97    0.75
  -1   3  11    6.62    0.87
   1   3 -11    8.32    0.87
   1   3 -11    6.09    0.80
  -1  -3 -11    9.90    0.74
  -1   3  11    6.81    0.80
   1  -3 -11    8.30    0.97
  -1  -3  11    8.23    1.00
   1  -3 -11    8.52    0.53
   1   3  11    9.25    1.01
  -1   3 -11    8.14    0.95
  -1   3 -11    7.53    0.87
  -1  -3  11    7.47    0.59
   1   3  11    6.93    0.72
  -3  -3 -11   33.49    1.64
   3   3 -11   34.56    1.84
  -3   3  11   34.75    1.67
   3  -3  11   32.85    1.55
   3   3 -11   35.24    1.49
  -3  -3 -11   34.60    1.68
   3  -3  11   37.00    1.67
  -3   3  11   35.78    1.75
  -3   3 -11   32.72    1.68
   3   3  11   34.85    1.73
   3   3  11   34.52    1.33
  -3   3 -11   34.27    1.42
  -3  -3  11   33.22    1.70
   3  -3 -11   36.28    0.92
  -3  -3  11   36.52    1.28
   3  -3 -11   35.70    1.82
   5   3 -11   80.71    3.19
  -5   3  11   81.61    2.88
   5   3 -11   81.68    2.54
   5  -3  11   83.18    2.98
   5  -3  11   83.42    2.84
  -5  -3 -11   80.33    2.75
  -5  -3 -11   79.37    3.04
  -5   3  11   85.97    3.14
  -5   3 -11   84.83    3.14
   5   3  11   82.44    3.08
  -5  -3  11   82.53    3.08
   5  -3 -11   84.42    3.14
   5   3  11   79.84    2.29
  -5  -3  11   78.34    2.40
  -5   3 -11   82.96    2.30
   7  -3  11    6.94    0.99
   7   3 -11    7.84    0.92
   7   3 -11    5.15    0.96
  -7  -3 -11    6.85    0.91
  -7  -3 -11    7.64    1.20
  -7   3  11    5.20    0.92
  -7   3  11    7.36    1.16
   7  -3  11    8.43    1.26
  -7  -3  11    7.48    1.19
  -7  -3  11    7.42    0.91
   7   3  11    9.29    1.30
   7  -3 -11    7.34    1.08
  -7   3 -11    7.45    1.20
  -9  -3 -11   30.76    2.14
   9  -3  11   31.52    2.15
   9  -3  11   30.16    1.78
  -9   3  11   28.94    1.92
  -9   3  11   27.83    2.05
   9   3 -11   26.21    2.01
   9  -3 -11   28.73    1.93
   9   3  11   27.79    2.04
  -9  -3  11   29.22    2.02
  -9   3 -11   29.33    2.11
 -11  -3 -11    2.77    0.88
 -11   3  11    2.64    0.85
  11   3 -11    2.59    0.93
 -11   3  11    4.20    1.13
  11  -3  11    2.56    0.89
  11   3  11    4.94    1.21
  11  -3 -11    2.13    0.73
 -11  -3  11    3.97    0.99
 -11   3 -11    2.83    0.81
 -13   3  11   -0.24    0.50
  13   3 -11    0.09    0.61
  13  -3  11    0.82    0.59
 -13  -3 -11    1.61    0.72
  13  -3 -11    0.77    0.66
  13  -3 -11   -0.06    0.80
 -13   3 -11    1.27    0.62
  13   3  11    0.44    0.56
 -13  -3  11    0.34    0.56
 -15  -3 -11    4.32    1.25
  15  -3 -11    0.29    0.81
  15  -3 -11    0.90    0.80
 -15   3 -11    0.77    0.63
  -1   5  11   55.40    2.05
   1   5 -11   58.23    2.30
   1   5 -11   57.41    2.11
   1  -5  11   52.74    2.17
  -1   5  11   54.70    2.20
  -1  -5 -11   56.59    1.90
  -1  -5 -11   57.19    2.30
   1  -5  11   54.00    1.74
  -1  -5  11   55.60    2.25
   1   5  11   53.66    1.81
   1  -5 -11   55.72    2.34
   1  -5 -11   55.34    1.54
  -1   5 -11   53.35    2.15
   1   5  11   54.24    2.24
  -1  -5  11   50.28    1.51
  -1   5 -11   54.97    2.04
   3  -5  11    0.92    0.40
  -3   5  11    0.34    0.31
  -3  -5 -11    0.46    0.33
   3   5 -11    0.53    0.40
   3   5 -11    0.41    0.31
   3  -5  11    0.60    0.27
  -3  -5 -11    0.39    0.27
  -3   5  11    0.39    0.32
   3   5  11    0.38    0.17
  -3  -5  11    0.47    0.28
  -3  -5  11    0.95    0.21
   3   5  11    0.47    0.37
  -3   5 -11    0.31    0.22
   3  -5 -11    1.12    0.49
  -3   5 -11    0.79    0.32
  -5   5  11    5.00    0.90
   5  -5  11    5.58    0.87
  -5  -5 -11    7.12    0.99
   5   5 -11    4.14    0.70
  -5  -5 -11    5.68    0.92
  -5   5  11    7.25    1.08
   5  -5  11    4.60    0.78
   5   5  11    5.02    0.89
  -5  -5  11    5.90    0.49
   5   5  11    6.37    0.47
   5  -5 -11    6.55    0.98
  -5   5 -11    6.45    0.96
  -5  -5  11    5.46    0.88
  -7   5  11   18.56    1.53
   7  -5  11   17.63    1.35
  -7  -5 -11   20.04    1.57
   7  -5  11   18.39    1.49
   7   5 -11   17.64    1.86
  -7  -5 -11   16.63    1.27
  -7   5  11   16.13    1.35
   7   5 -11   18.02    1.25
  -7  -5  11   20.52    1.54
   7  -5 -11   20.28    1.55
   7   5  11   19.63    1.99
  -7   5 -11   18.71    1.53
  -9   5  11   -0.23    0.37
   9   5 -11    0.02    0.29
  -9   5  11    0.24    0.39
   9  -5  11    0.38    0.36
   9   5 -11    0.02    0.45
   9  -5  11    0.53    0.48
  -9  -5 -11    0.11    0.41
  -9   5 -11    0.35    0.44
   9  -5 -11   -0.83    0.34
   9   5  11    0.19    0.44
  -9  -5  11   -0.06    0.30
  11  -5  11    9.06    1.66
  11   5 -11   10.49    1.58
 -11  -5 -11    5.91    1.28
  11  -5  11    6.81    1.14
 -11   5  11    8.62    1.48
 -11   5 -11    8.27    1.48
  11   5  11    7.64    1.44
  11  -5 -11    6.22    1.23
 -11  -5  11    8.29    1.41
  13  -5  11    3.75    1.18
 -13   5  11    4.30    1.09
 -13  -5 -11    3.62    1.03
  13   5 -11    4.57    1.16
  13  -5 -11    4.22    1.25
  13  -5 -11    4.69    1.25
 -13   5 -11    5.78    1.31
  13   5  11    4.31    1.20
 -13  -5  11    5.42    1.29
 -15   5  11    5.20    1.22
  15  -5 -11    4.81    1.27
  15  -5 -11    7.32    1.69
 -15   5 -11    5.38    1.33
   1  -7  11   18.77    0.89
   1   7 -11   18.94    1.26
   1  -7  11   22.27    1.39
  -1   7  11   16.98    1.27
  -1  -7 -11   21.20    1.41
  -1  -7 -11   20.34    1.08
  -1   7  11   17.44    1.12
   1   7  11   17.42    0.94
  -1   7 -11   22.26    1.25
  -1  -7  11   18.04    0.64
   1   7  11   20.40    1.42
   1  -7 -11   21.18    1.44
   1  -7 -11   20.43    0.84
  -1   7 -11   19.58    1.31
  -1  -7  11   18.10    1.28
  -3   7  11   85.02    2.93
   3   7 -11   83.19    2.88
   3  -7  11   81.48    2.61
  -3  -7 -11   80.62    2.80
  -3  -7 -11   79.22    2.99
   3  -7  11   83.37    2.99
  -3   7  11   79.83    3.04
  -3  -7  11   79.79    2.95
  -3   7 -11   82.73    3.07
  -3  -7  11   81.87    3.10
   3   7  11   80.79    3.06
  -3   7 -11   83.35    2.44
   3  -7 -11   84.29    3.13
   3   7  11   81.62    2.06
  -5  -7 -11   36.42    1.98
   5   7 -11   36.32    1.86
  -5   7  11   40.56    2.14
  -5   7  11   42.92    2.17
   5  -7  11   36.92    2.00
   5  -7  11   37.78    1.93
  -5  -7 -11   38.88    2.00
  -5  -7  11   43.07    2.29
   5   7  11   39.94    2.13
  -5  -7  11   36.00    1.98
  -5   7 -11   36.33    2.07
   5  -7 -11   36.62    2.04
  -7  -7 -11    7.08    1.13
  -7   7  11    8.74    1.32
  -7  -7 -11    7.61    1.22
   7   7 -11    6.21    0.94
   7  -7  11    9.26    1.27
   7  -7  11    7.28    1.21
  -7   7  11    5.32    1.02
  -7   7 -11    7.95    1.32
   7   7  11    8.48    1.35
  -7  -7  11    8.27    1.21
   7  -7 -11    8.10    1.23
  -7  -7  11    5.53    1.08
  -9   7  11   33.03    2.22
   9   7 -11   34.38    1.97
  -9  -7 -11   30.28    1.95
  -9  -7 -11   28.90    2.17
  -9   7  11   32.00    2.30
   9  -7  11   33.85    2.10
   9  -7  11   29.89    2.16
  -9   7 -11   34.15    2.30
   9  -7 -11   30.85    2.03
  -9  -7  11   32.19    2.14
  -9  -7  11   36.61    2.38
   9   7  11   33.47    2.30
  11  -7  11   40.45    2.47
 -11  -7 -11   31.46    2.44
 -11   7  11   37.71    2.56
  11  -7  11   38.47    2.71
  11  -7 -11   38.41    2.87
 -11  -7  11   41.92    2.61
 -11   7 -11   40.64    2.72
  11  -7 -11   36.40    2.82
  11   7  11   33.63    2.56
  13  -7  11   22.13    2.78
 -13   7  11   20.95    2.61
 -13  -7 -11   20.32    2.62
  13   7 -11   19.06    2.45
 -13   7 -11   20.91    2.61
  13  -7 -11   18.47    2.53
  13  -7 -11   16.28    2.38
  13   7  11   19.19    2.52
 -15   7  11   12.97    2.30
 -15   7 -11   12.57    2.33
  -1   9  11   26.80    1.69
  -1  -9 -11   28.56    1.72
   1   9 -11   25.29    1.59
   1  -9  11   28.49    1.10
  -1  -9 -11   25.28    1.30
  -1   9  11   27.43    1.42
   1  -9  11   27.63    1.44
   1  -9  11   28.25    1.69
  -1   9  11   26.63    1.05
   1   9  11   27.28    1.20
  -1   9 -11   28.94    1.69
   1   9  11   26.57    1.66
  -1  -9  11   25.81    1.55
  -1  -9  11   28.06    1.66
  -3  -9 -11   17.07    1.37
  -3   9  11   18.93    1.33
  -3  -9 -11   20.26    1.31
   3  -9  11   17.41    1.35
  -3   9  11   19.92    1.48
   3  -9  11   19.06    1.15
   3   9 -11   19.29    1.39
  -3   9 -11   18.53    1.04
   3   9  11   19.56    1.45
  -3  -9  11   17.81    1.39
  -3  -9  11   17.14    1.34
  -3   9 -11   17.17    1.37
   3  -9 -11   18.93    1.44
   5   9 -11   23.57    1.58
  -5  -9 -11   20.85    1.54
  -5  -9 -11   22.08    1.59
   5  -9  11   23.11    1.66
  -5   9  11   24.74    1.75
  -5   9  11   23.42    1.69
   5  -9 -11   21.56    1.59
  -5   9 -11   25.94    1.77
  -5  -9  11   23.97    1.76
  -5  -9  11   25.36    1.68
   5   9  11   25.71    1.78
  -7  -9 -11   31.42    2.01
   7  -9  11   33.12    2.05
  -7   9  11   28.44    2.01
   7   9 -11   29.23    1.84
  -7  -9 -11   30.63    2.06
  -7   9 -11   31.29    2.09
  -7   9 -11   30.80    1.95
   7  -9 -11   28.96    1.91
  -7  -9  11   28.79    2.07
  -7  -9  11   27.58    1.89
   7   9  11   27.79    2.00
   9   9 -11   15.75    1.68
   9  -9  11   14.55    1.74
  -9  -9 -11   11.45    1.71
  -9  -9 -11   14.65    1.75
  -9   9  11   13.10    1.81
   9   9  11   11.98    1.76
   9  -9 -11   11.56    1.78
   9  -9 -11   12.02    1.88
   9  -9 -11   10.68    1.43
  -9  -9  11   10.98    1.47
  -9   9 -11   13.90    1.84
  -9  -9  11   14.65    1.96
 -11  -9 -11    4.38    1.22
  11   9 -11    3.72    0.85
  11  -9  11    2.02    0.83
  11  -9  11    2.99    0.89
 -11   9  11    2.14    0.81
 -11  -9  11    3.93    1.02
 -11  -9  11    2.77    0.82
  11   9  11    2.44    0.87
  11  -9 -11    2.13    0.85
  11  -9 -11    2.01    0.85
 -11   9 -11    2.44    0.83
  13  -9  11   13.97    1.90
 -13  -9 -11   17.61    2.53
 -13   9  11   12.22    2.03
  13  -9  11   16.13    2.36
  13  -9 -11   11.44    1.99
 -13   9 -11   16.91    2.33
  13  -9 -11   12.35    2.04
  13   9  11   10.86    1.86
  15   9 -11    3.23    1.28
   1 -11  11    3.35    0.76
  -1 -11 -11    3.11    0.60
  -1 -11 -11    3.88    0.60
  -1 -11 -11    2.63    0.70
  -1 -11 -11    3.55    0.56
  -1  11  11    4.28    0.89
   1  11 -11    4.41    0.90
   1 -11  11    3.61    0.67
  -1  11 -11    3.48    0.79
  -1 -11  11    3.28    0.69
   1  11  11    5.43    1.07
  -1 -11  11    4.08    0.81
   1 -11 -11    2.56    0.66
  -3 -11 -11   26.66    1.83
   3 -11  11   28.12    1.81
   3  11 -11   26.82    1.80
  -3  11  11   28.83    1.89
  -3 -11 -11   23.45    1.50
  -3 -11  11   25.28    1.67
   3 -11 -11   25.91    1.73
  -3  11 -11   27.38    1.38
   3 -11 -11   26.81    1.73
  -3  11 -11   26.95    1.80
  -3 -11  11   24.59    1.73
   3 -11 -11   24.45    1.76
   3  11  11   26.51    1.80
   5  11 -11    4.37    0.90
  -5 -11 -11    5.64    1.00
   5 -11  11    3.99    0.87
  -5  11  11    4.48    1.03
  -5 -11 -11    5.84    1.04
   5  11  11    4.22    0.97
   5 -11 -11    7.01    1.22
  -5  11 -11    6.76    1.21
  -5  11 -11    6.97    0.97
  -5 -11  11    4.06    0.86
   5 -11 -11    5.10    1.00
   5 -11 -11    5.68    1.07
  -5 -11  11    4.38    0.95
  -7 -11 -11   10.46    1.48
   7  11 -11   13.63    1.61
  -7 -11 -11   10.49    1.52
  -7  11  11   10.68    1.62
   7 -11  11   10.73    1.46
   7 -11 -11    7.37    1.17
  -7  11 -11   10.17    1.51
  -7 -11  11    7.75    1.20
   7  11  11    9.33    1.45
   7 -11 -11   13.26    1.82
  -7 -11  11    9.16    1.45
   7 -11 -11   10.44    1.58
  -7  11 -11    9.35    1.33
   9 -11  11    0.01    0.43
  -9  11  11   -0.13    0.40
  -9 -11 -11    0.92    0.59
  -9 -11 -11   -0.59    0.42
   9  11 -11    0.48    0.48
   9 -11 -11    0.48    0.53
   9 -11 -11    0.13    0.49
  -9 -11  11    0.42    0.42
  -9  11 -11   -0.15    0.41
  -9 -11  11    0.92    0.59
   9  11  11   -0.18    0.48
  -9  11 -11   -0.63    0.42
   9 -11 -11    0.51    0.59
 -11  11  11    1.37    0.68
  11 -11  11    2.76    0.82
 -11 -11 -11    3.23    1.02
  11  11 -11    3.49    0.85
 -11  11 -11    3.27    0.87
  11 -11 -11    1.82    0.90
  11 -11 -11    3.29    1.15
  11  11  11    2.87    0.99
 -11 -11  11    3.81    1.09
 -11  11 -11    3.44    1.06
 -13  11  11    1.36    0.87
 -13 -11 -11    0.38    0.68
  13 -11  11    1.21    0.77
  13 -11  11    1.07    0.96
 -13 -11  11    0.92    0.57
  13  11  11    0.61    0.73
 -13  11 -11   -0.23    0.50
  13 -11 -11    0.74    0.71
  13 -11 -11    0.97    0.84
  -1  13  11    2.40    0.73
   1  13 -11    1.96    0.68
  -1 -13 -11    1.47    0.63
   1 -13  11    2.63    0.60
   1 -13  11    3.04    0.76
   1 -13 -11    2.53    0.68
  -1  13 -11    2.77    0.79
   1  13  11    2.51    0.79
   1 -13 -11    3.00    0.67
   1  13  11    2.94    0.59
   1 -13 -11    2.74    0.61
  -1 -13  11    2.84    0.73
  -1 -13  11    3.23    0.71
  -3  13  11    1.56    0.65
  -3 -13 -11    1.66    0.59
   3  13 -11    0.88    0.58
   3 -13  11    2.10    0.64
  -3 -13 -11    1.29    0.52
   3 -13 -11    2.19    0.71
   3 -13 -11    2.16    0.61
   3  13  11    0.63    0.53
  -3 -13  11    1.86    0.56
   3 -13 -11    1.04    0.53
  -3  13 -11    2.81    0.78
  -3 -13  11    1.74    0.62
  -5 -13 -11    0.30    0.36
  -5  13  11    0.30    0.41
   5 -13  11    0.58    0.50
   5  13 -11    0.74    0.59
  -5 -13 -11    1.56    0.66
   5  13  11    0.18    0.45
  -5 -13  11    0.73    0.45
   5 -13 -11    1.25    0.58
  -5  13 -11    1.38    0.58
   5 -13 -11    0.84    0.56
   5 -13 -11   -0.01    0.35
  -5 -13  11    0.89    0.53
  -5  13 -11    1.27    0.44
  -7 -13 -11    0.29    0.50
  -7  13  11    1.09    0.62
   7  13 -11    1.19    0.63
  -7 -13 -11    1.88    0.75
   7 -13  11    1.52    0.65
  -7  13 -11    0.96    0.54
   7 -13 -11    2.95    0.88
   7  13  11    0.64    0.61
   7 -13 -11    1.89    0.82
   7 -13 -11    1.80    0.74
  -7  13 -11    1.23    0.57
  -7 -13  11    1.49    0.76
  -7 -13  11    2.54    0.76
  -9 -13 -11    1.12    0.71
   9  13 -11    2.25    0.74
   9 -13  11    2.00    0.70
  -9  13  11    1.39    0.67
  -9 -13 -11    1.64    0.77
  -9  13 -11    2.23    0.69
   9 -13 -11    0.97    0.67
   9 -13 -11    2.76    0.90
  -9  13 -11    0.79    0.60
  -9 -13  11    1.64    0.68
   9  13  11    0.47    0.70
  -9 -13  11    2.70    0.92
 -11  13  11    0.27    0.57
 -11 -13 -11   -0.55    0.52
  11 -13  11   -0.10    0.49
  11  13 -11    0.24    0.49
 -11 -13  11    0.11    0.54
  11  13  11   -0.19    0.50
 -11  13 -11   -0.27    0.59
  11 -13 -11    0.51    0.75
  11 -13 -11   -1.05    0.49
 -11  13 -11   -0.03    0.58
 -13 -13 -11    0.00    0.73
 -13  13  11   -0.54    0.60
  13 -13  11    0.02    0.58
  13 -13 -11   -1.51    0.64
 -13 -13  11   -0.16    0.50
  13  13  11    0.73    0.76
  13 -13 -11   -0.40    0.59
 -13  13 -11    0.62    0.65
   1 -15  11   17.67    1.88
   1  15 -11   16.21    1.94
  -1  15  11   14.56    1.74
  -1 -15 -11   17.57    1.97
   1 -15  11   18.22    1.34
  -1 -15  11   13.18    1.56
  -1 -15  11   17.98    1.86
   1 -15 -11   17.67    1.85
  -1  15 -11   17.01    1.88
   1  15  11   18.22    1.93
   1  15  11   14.69    1.16
  -3  15  11   13.12    1.75
   3  15 -11   11.70    1.60
   3 -15  11   21.37    2.14
  -3 -15 -11   14.56    1.77
  -3 -15  11   14.96    1.74
   3  15  11   15.45    1.26
   3 -15 -11   12.50    1.59
   3 -15 -11   16.19    1.71
   3 -15 -11   14.13    1.52
  -3 -15  11   16.32    1.93
   3  15  11   15.16    1.79
  -3  15 -11   15.84    1.91
  -5 -15 -11    0.82    0.54
   5  15 -11    0.21    0.53
   5 -15  11    0.83    0.59
  -5 -15 -11    0.20    0.46
  -5  15  11   -0.13    0.39
  -5 -15  11    0.35    0.43
   5 -15 -11    0.18    0.48
   5 -15 -11    0.24    0.51
   5  15  11    1.79    0.76
   5 -15 -11    0.05    0.36
  -5 -15  11    0.62    0.54
  -5  15 -11    0.32    0.44
  -7 -15 -11    9.85    1.64
   7  15 -11    5.20    1.18
  -7  15  11    9.93    1.69
  -7 -15 -11    7.06    1.35
   7 -15  11    8.55    1.49
   7 -15 -11    9.09    1.47
   7  15  11    8.12    1.49
  -7  15 -11    7.01    1.16
   7 -15 -11    8.74    1.50
  -7 -15  11    7.19    1.19
  -7  15 -11    5.86    1.28
   7 -15 -11    7.26    1.30
  -7 -15  11    6.57    1.39
  -9  15  11    2.41    0.89
   9  15 -11    1.03    0.54
   9 -15  11    0.88    0.63
  -9 -15 -11    2.58    0.97
  -9 -15 -11    2.33    1.01
   9 -15 -11    2.08    0.82
  -9  15 -11    2.03    0.80
   9 -15 -11    1.51    0.75
   9  15  11    1.88    0.85
  -9  15 -11    2.25    0.94
  -9 -15  11   -0.15    0.51
  11  15 -11    3.12    0.95
 -11  15  11    2.22    0.82
  11 -15  11    2.33    0.87
 -11 -15 -11    2.68    1.06
 -11 -15 -11    5.74    1.38
 -11  15 -11    3.66    1.06
  11 -15 -11    3.29    1.12
 -11 -15  11    2.27    0.97
  11  15  11    1.62    0.79
  11 -15 -11    5.28    1.37
 -11  15 -11    2.37    0.90
  13  15 -11   -1.35    0.64
  13  15  11    0.68    0.76
 -13  15 -11    0.95    0.83
 -13  15 -11    0.87    0.77
   1 -17  11    1.47    0.56
   1  17 -11    0.97    0.64
   1 -17  11    1.16    0.61
  -1  17  11    1.03    0.56
  -1 -17 -11    1.17    0.67
  -1 -17  11    1.91    0.68
  -1  17 -11    1.52    0.67
   1  17  11    1.39    0.62
  -1 -17  11    1.85    0.65
   1 -17 -11    0.52    0.52
  -3 -17 -11   21.08    2.33
   3  17 -11   17.22    2.05
   3 -17  11   25.32    1.97
  -3  17  11   16.76    2.01
   3 -17 -11   18.97    1.56
   3  17  11   18.77    2.17
  -3  17 -11   16.25    1.98
   3 -17 -11   21.71    1.86
  -3 -17  11   20.14    1.67
  -3 -17  11   21.04    2.21
   3  17  11   22.88    1.62
   3 -17 -11   19.70    1.60
  -5  17  11    4.31    1.11
   5 -17  11    7.08    1.36
  -5 -17 -11    3.90    1.03
   5  17 -11    4.26    0.98
  -5 -17  11    4.33    0.98
   5 -17 -11    3.82    0.90
  -5 -17  11    5.72    1.25
  -5  17 -11    4.63    1.10
   5 -17 -11    2.89    0.87
   5 -17 -11    4.27    0.99
   5  17  11    5.27    1.23
   5  17  11    5.00    1.02
  -7  17  11   11.94    1.94
   7  17 -11   15.18    1.99
   7 -17  11   11.48    1.79
  -7 -17 -11   16.60    2.19
  -7  17 -11   12.45    1.86
   7  17  11   10.69    1.69
  -7 -17  11   16.80    2.37
   7 -17 -11   12.93    1.66
   7 -17 -11   14.28    1.97
   7 -17 -11   15.43    1.98
   9  17 -11    3.23    1.03
  -9 -17 -11    5.87    1.41
  -9  17  11    6.80    1.55
  -9 -17 -11    6.18    1.48
   9 -17  11    6.35    1.33
   9  17  11    4.95    1.36
   9 -17 -11    6.40    1.28
   9 -17 -11    5.17    1.28
  -9  17 -11    4.75    1.18
  -9 -17  11    5.01    1.29
  -9  17 -11    6.10    1.30
  11 -17  11    1.54    0.82
 -11 -17 -11    1.24    0.97
 -11 -17 -11    2.81    1.12
  11  17 -11    4.26    1.20
 -11  17  11    3.26    1.08
  11  17  11    0.80    0.79
  11 -17 -11    2.31    0.80
 -11  17 -11    3.40    0.99
 -11 -17  11    2.17    0.90
  11 -17 -11    1.08    0.75
 -11  17 -11    1.91    0.84
   1 -19  11   11.45    1.60
  -1 -19 -11   10.60    1.71
  -1  19  11    9.92    1.66
   1  19 -11    7.13    1.40
   1 -19 -11    9.74    1.61
  -1 -19  11    9.27    1.39
  -1 -19  11    9.47    1.49
   1  19  11   10.94    1.72
  -1  19 -11   10.32    1.65
  -3 -19 -11    3.09    0.96
   3 -19  11    2.49    0.82
   3  19 -11    2.57    0.98
  -3  19  11    2.66    0.96
  -3 -19  11    3.50    0.91
  -3 -19  11    2.69    0.88
   3  19  11    2.98    0.75
   3 -19 -11    4.29    1.12
   3  19  11    3.95    1.02
  -3  19 -11    4.42    1.14
  -5 -19 -11   12.46    1.92
   5  19 -11   13.46    2.01
   5 -19  11   13.72    1.97
  -5  19  11   10.51    1.74
   5 -19 -11   11.41    1.66
  -5  19 -11   11.46    1.85
   5 -19 -11   12.50    1.71
  -5 -19  11   17.54    2.35
  -5 -19  11   10.75    1.49
   5  19  11   15.22    1.91
   5  19  11   13.30    1.93
   5 -19 -11   12.92    1.69
   7 -19  11   16.05    2.20
  -7 -19 -11   21.18    2.55
  -7  19  11   12.34    1.94
   7  19 -11   15.04    2.11
   7  19  11   17.08    2.08
   7 -19 -11   20.70    2.43
   7 -19 -11   18.22    2.11
   7  19  11   14.69    2.07
  -7 -19  11   17.34    2.38
  -7  19 -11   17.25    2.29
   9 -19  11   15.92    2.19
  -9 -19 -11   12.97    2.21
  -9  19  11   12.18    2.20
   9  19 -11   11.58    1.95
   9  19  11   12.20    1.86
   9 -19 -11   14.28    2.03
   9  19  11   14.23    2.01
  -9 -19  11   14.07    2.26
  -9  19 -11    9.95    1.69
   9 -19 -11   12.08    1.93
 -11 -19 -11    1.56    1.03
  11  19 -11    0.52    0.67
  11  19  11    0.17    0.69
 -11  19 -11    1.10    0.80
  -1  21  11   22.03    2.43
   1 -21  11   27.45    2.15
  -1 -21 -11   20.89    2.43
   1  21 -11   24.59    2.75
   1 -21 -11   22.46    2.58
  -1 -21  11   23.97    1.95
  -1  21 -11   20.73    2.38
   1  21  11   23.39    2.66
  -1 -21  11   23.45    2.43
   3 -21  11   10.45    1.64
   3  21 -11   12.08    1.86
  -3 -21 -11    9.26    1.63
  -3  21  11    9.99    1.69
  -3  21 -11   14.74    2.16
   3  21  11    9.42    1.59
  -3 -21  11   13.65    1.84
  -3 -21  11   12.68    1.92
   3 -21 -11   10.10    1.62
  -5  21  11   16.28    2.31
   5 -21  11   24.93    2.67
   5  21 -11   15.30    2.14
  -5 -21 -11   18.39    2.51
   5  21  11   16.69    2.22
   5  21  11   18.69    2.19
  -5 -21  11   24.82    2.81
   5 -21 -11   22.83    2.38
  -5  21 -11   21.46    2.55
   5 -21 -11   19.48    2.26
   7 -21  11    4.59    1.33
  -7  21  11    3.42    1.10
  -7 -21 -11    4.26    1.25
   7  21 -11    3.21    1.16
  -7  21 -11    2.95    0.99
   7  21  11    3.82    1.09
   7 -21 -11    2.62    0.94
  -7 -21  11    2.20    0.94
   7 -21 -11    2.90    1.05
   7  21  11    2.88    1.04
  -9  21  11   12.50    2.25
   9  21 -11   15.40    2.33
   9 -21  11   15.38    2.26
  -9 -21 -11   16.56    2.48
   9 -21 -11   10.48    1.88
  -9  21 -11   18.35    2.38
   9  21  11   17.97    2.37
   9  21  11   19.83    2.58
  -9 -21  11   15.50    2.50
   9 -21 -11   16.36    2.33
  -1 -23 -11   13.69    2.19
   1  23 -11   10.68    1.87
   1 -23  11   14.76    1.99
  -1  23  11   14.60    2.17
  -1  23 -11   13.85    2.07
  -1 -23  11   13.49    1.97
  -1 -23  11   13.73    1.93
   1 -23 -11   13.85    2.06
   1  23  11   13.68    1.98
   3  23 -11   -0.62    0.60
  -3 -23 -11    0.73    0.78
   3 -23  11    0.83    0.57
  -3  23  11    0.36    0.64
   3  23  11    1.68    0.83
   3 -23 -11    0.97    0.76
  -3 -23  11    0.65    0.62
  -3  23 -11    1.04    0.73
   5  23 -11   -0.11    0.68
   5 -23  11   -0.40    0.57
  -5  23  11    0.78    0.63
  -5 -23 -11    0.08    0.80
  -5  23 -11    0.92    0.65
   5  23  11   -0.72    0.57
  -5 -23  11   -0.11    0.59
   5  23  11    0.60    0.60
   7 -23  11    1.94    0.95
  -7  23  11    0.59    0.70
   7  23 -11    1.09    0.85
  -7 -23 -11    3.49    1.40
  -7 -23  11    2.58    1.13
   7  23  11    1.99    0.97
  -7  23 -11    3.01    1.08
   7 -23 -11    0.03    0.70
   7  23  11    0.83    0.94
   9 -23 -11    0.76    0.77
  -9  23 -11    1.35    0.87
  -1 -25 -11   -0.36    0.77
   1  25 -11    1.61    1.05
   1 -25  11    1.34    0.76
  -1  25  11    0.16    0.74
  -1 -25  11    1.37    0.77
   1  25  11    0.50    0.69
   1 -25 -11    0.12    0.72
  -1  25 -11    1.32    0.80
   3  25 -11    1.31    0.99
  -3  25  11   -0.48    0.59
  -3 -25 -11    0.46    0.79
   3 -25  11    0.96    0.77
   3 -25 -11   -1.03    0.63
  -3 -25  11    1.12    0.81
  -3  25 -11   -0.03    0.65
   3  25  11    0.24    0.54
  -5  25  11    0.00    0.68
  -5 -25 -11    0.51    0.90
   5 -25  11   -0.78    0.66
   5  25 -11    0.49    0.97
  -5 -25  11   -0.43    0.67
   5  25  11   -0.23    0.55
  -5  25 -11    0.74    0.75
  -7  25 -11    1.37    0.87
   7  25  11    0.21    0.64
  -1 -27 -11   -0.87    0.83
  -1  27  11    0.62    0.67
   1 -27  11    1.52    0.79
   1 -27 -11    0.18    0.98
  -1  27 -11   -0.14    0.75
   1  27  11    0.24    0.66
   3 -27  11    0.17    0.73
  -3  27  11    0.19    0.82
   3 -27 -11   -0.19    0.80
  -3 -27  11   -0.08    0.69
   0   0  12    4.43    0.68
   0   0 -12    4.53    0.62
   0   0 -12    3.38    0.62
   0   0  12    4.28    0.66
   2   0  12   -0.14    0.15
  -2   0  12   -0.03    0.20
   2   0 -12   -0.09    0.14
   2   0  12   -0.06    0.22
  -2   0 -12   -0.13    0.20
  -2   0  12    0.20    0.24
  -2   0 -12   -0.06    0.23
   2   0 -12   -0.21    0.23
   4   0  12  274.26    6.11
  -4   0  12  271.72    6.69
  -4   0 -12  263.21    6.20
  -4   0  12  277.09    6.16
   4   0 -12  278.35    7.01
   4   0 -12  273.39    5.60
  -4   0 -12  268.08    6.66
   4   0  12  274.49    6.62
   6   0 -12    0.64    0.42
  -6   0  12    0.09    0.21
  -6   0 -12    0.22    0.25
  -6   0  12    0.10    0.26
   6   0  12    0.03    0.19
  -6   0 -12   -0.24    0.28
   6   0  12    0.02    0.25
   8   0  12   51.69    2.72
   8   0 -12   60.02    2.92
   8   0  12   60.30    2.36
  -8   0  12   53.06    2.42
  -8   0 -12   55.72    2.91
  -8   0  12   62.05    2.98
  10   0  12    0.32    0.41
 -10   0  12    0.46    0.35
 -10   0 -12    1.09    0.52
  10   0 -12    0.38    0.46
 -10   0  12   -0.44    0.34
 -12   0 -12   17.26    2.19
  12   0  12   12.96    1.98
 -12   0  12   14.44    2.01
  12   0 -12   21.29    2.32
  14   0  12    0.22    0.57
 -14   0 -12    0.12    0.58
 -14   0  12    0.39    0.68
   0  -2 -12   -0.03    0.17
   0   2  12    0.07    0.29
   0   2 -12   -0.09    0.21
   0   2  12    0.16    0.20
   0  -2 -12    0.18    0.24
   0  -2  12    0.77    0.35
   0   2 -12    0.01    0.20
   0  -2  12    0.03    0.18
  -2  -2 -12  119.35    3.40
  -2  -2 -12  120.28    3.55
  -2   2  12  115.83    3.50
   2  -2  12  115.54    3.28
   2   2 -12  119.73    3.12
  -2   2  12  116.69    3.45
   2  -2  12  117.69    3.38
   2   2 -12  109.18    3.64
  -2  -2  12  109.77    3.49
   2  -2 -12  119.45    2.72
   2   2  12  119.84    3.54
   2   2  12  109.87    3.11
   2  -2 -12  119.10    3.74
  -2  -2  12  112.19    3.01
  -2   2 -12  119.52    3.51
  -2   2 -12  121.70    3.37
   4  -2  12    0.69    0.38
   4  -2  12    0.73    0.34
  -4  -2 -12    1.01    0.41
  -4   2  12    1.33    0.45
   4   2 -12    1.25    0.35
  -4   2  12    1.60    0.47
  -4  -2 -12    0.78    0.34
   4   2 -12    0.96    0.40
  -4  -2  12    0.64    0.39
  -4   2 -12    1.27    0.47
  -4   2 -12    1.19    0.31
   4  -2 -12    0.61    0.43
   4  -2 -12    1.15    0.21
   4   2  12    1.24    0.49
  -4  -2  12    0.50    0.24
   4   2  12    0.88    0.30
  -6   2  12   80.78    2.92
  -6  -2 -12   78.76    3.19
   6   2 -12   77.35    2.44
  -6   2  12   76.04    3.13
   6  -2  12   76.09    2.71
   6  -2  12   71.90    2.98
  -6  -2 -12   74.92    2.64
   6   2 -12   76.28    3.24
   6   2  12   74.52    3.07
   6  -2 -12   79.88    3.20
  -6  -2  12   79.22    3.15
  -6   2 -12   76.94    3.15
  -6  -2  12   76.79    2.57
   6   2  12   76.13    2.40
   8   2 -12    2.04    0.70
   8  -2  12    1.14    0.60
  -8  -2 -12    1.83    0.69
   8  -2  12    1.41    0.50
  -8   2  12    1.92    0.58
  -8   2  12    1.02    0.53
  -8   2 -12    1.83    0.66
   8   2  12    1.63    0.62
   8  -2 -12    1.13    0.53
  -8  -2  12    1.46    0.49
  -8  -2  12    1.23    0.59
  10  -2  12    0.95    0.63
 -10   2  12    2.66    0.82
  10   2 -12    2.02    0.78
 -10   2  12    2.69    0.75
 -10  -2 -12    2.71    0.78
  10  -2 -12    3.06    0.76
 -10  -2  12    1.31    0.70
  10   2  12    4.85    1.14
 -10   2 -12    2.80    0.88
  12   2 -12    0.98    0.69
  12  -2  12    1.16    0.72
 -12   2  12    2.87    0.95
 -12   2  12    1.48    0.61
 -12  -2 -12    0.89    0.68
 -12   2 -12    1.59    0.73
  12   2  12    0.90    0.59
 -12  -2  12    0.92    0.63
  12  -2 -12    1.57    0.64
 -14  -2 -12   17.53    2.32
  14  -2  12   17.07    2.57
 -14  -2  12   17.31    2.42
  14  -2 -12   16.49    2.49
 -14   2 -12   13.42    1.99
  14   2  12   12.27    2.12
  14  -2 -12   17.72    2.59
   0  -4  12   29.87    1.22
   0  -4 -12   29.24    1.24
   0   4  12   28.06    1.56
   0   4 -12   30.35    1.50
   0  -4  12   30.68    1.61
   0   4  12   29.28    1.40
   0   4 -12   26.66    1.49
   0  -4 -12   28.94    1.64
  -2  -4 -12    0.15    0.29
   2   4 -12    0.06    0.26
  -2   4  12    0.02    0.23
  -2   4  12    0.06    0.18
   2   4 -12   -0.01    0.28
  -2  -4 -12   -0.06    0.20
   2  -4  12   -0.24    0.18
   2  -4  12    0.22    0.22
  -2   4 -12   -0.03    0.21
   2  -4 -12    0.08    0.12
  -2  -4  12    0.17    0.23
  -2   4 -12   -0.18    0.20
   2   4  12    0.09    0.31
   2  -4 -12   -0.06    0.25
   2   4  12   -0.23    0.12
  -2  -4  12    0.07    0.14
  -4  -4 -12   24.64    1.48
   4  -4  12   24.09    1.45
  -4   4  12   27.48    1.57
   4   4 -12   26.65    1.38
  -4  -4 -12   24.33    1.52
  -4   4  12   25.84    1.59
   4  -4  12   25.41    1.44
   4   4 -12   22.19    1.58
   4  -4 -12   25.40    1.62
  -4   4 -12   26.40    1.20
  -4  -4  12   26.68    1.08
  -4   4 -12   21.36    1.48
   4   4  12   25.23    1.60
   4   4  12   24.43    1.09
  -4  -4  12   24.21    1.55
  -6   4  12    0.11    0.29
  -6  -4 -12    0.11    0.26
   6  -4  12    0.41    0.31
   6  -4  12    0.52    0.36
   6   4 -12    0.18    0.37
  -6  -4 -12    0.36    0.35
   6   4 -12    0.23    0.22
  -6   4  12    0.15    0.34
   6  -4 -12    0.04    0.34
  -6  -4  12    0.10    0.26
  -6   4 -12    0.13    0.33
   6   4  12   -0.05    0.35
  -8  -4 -12    2.97    0.89
   8  -4  12    1.87    0.64
   8   4 -12    2.25    0.52
   8   4 -12    2.26    0.75
  -8   4  12    2.10    0.66
   8  -4  12    1.36    0.54
  -8   4  12    1.34    0.61
   8   4  12    2.43    0.81
   8  -4 -12    2.24    0.68
  -8   4 -12    3.29    0.91
  -8  -4  12    1.37    0.58
  10   4 -12    1.81    0.78
 -10   4  12    2.82    0.87
 -10  -4 -12    2.83    0.87
  10  -4  12    3.60    0.99
  10  -4  12    3.30    0.80
 -10   4  12    1.09    0.51
  10  -4 -12    1.94    0.72
 -10  -4  12    2.81    0.88
 -10   4 -12    2.15    0.74
  10   4  12    1.52    0.68
 -12   4  12    5.72    1.18
  12  -4  12    8.23    1.53
 -12  -4 -12    7.12    1.43
 -12   4  12    5.31    1.28
  12   4 -12    7.21    1.47
  12   4  12    5.50    1.32
 -12   4 -12    8.92    1.64
 -12  -4  12    8.33    1.45
 -14  -4 -12   -0.16    0.65
 -14   4  12   -0.29    0.53
  14  -4  12    1.03    0.73
  14   4 -12   -1.44    0.80
 -14   4 -12   -0.05    0.57
 -14  -4  12   -0.50    0.64
  14  -4 -12   -0.08    0.66
  14  -4 -12    0.59    0.87
  14   4  12    0.35    0.59
   0  -6 -12    0.14    0.18
   0  -6 -12    0.61    0.34
   0   6  12    0.05    0.32
   0   6 -12   -0.07    0.22
   0   6 -12   -0.24    0.26
   0  -6  12    0.32    0.31
   0   6  12   -0.07    0.17
   0  -6  12   -0.09    0.14
  -2   6  12    2.16    0.64
   2  -6  12    2.08    0.43
  -2  -6 -12    1.97    0.43
  -2   6  12    1.06    0.37
   2  -6  12    1.02    0.40
   2   6 -12    2.03    0.57
   2   6 -12    2.05    0.56
  -2  -6 -12    3.28    0.69
   2   6  12    1.08    0.48
  -2   6 -12    1.34    0.44
   2  -6 -12    1.76    0.23
   2   6  12    1.31    0.31
  -2   6 -12    1.59    0.41
  -2  -6  12    1.69    0.25
   2  -6 -12    1.22    0.47
  -2  -6  12    1.63    0.52
   4   6 -12    7.28    0.95
   4  -6  12    7.80    1.02
   4   6 -12    7.12    1.20
  -4   6  12    9.15    1.24
   4  -6  12    7.31    0.99
  -4  -6 -12    7.21    1.03
  -4   6  12    8.35    1.12
  -4  -6 -12    5.78    0.86
  -4   6 -12    9.36    1.27
  -4  -6  12    6.06    0.96
   4  -6 -12    7.85    1.10
  -4   6 -12    7.94    0.66
   4   6  12    6.85    1.06
   4   6  12    7.54    0.54
   6  -6  12    0.41    0.36
  -6  -6 -12    0.51    0.37
  -6   6  12    0.73    0.43
   6   6 -12    0.01    0.27
   6  -6  12    1.28    0.49
  -6  -6 -12    0.38    0.38
  -6   6  12    0.06    0.35
   6  -6 -12    0.57    0.38
   6   6  12    0.85    0.55
  -6  -6  12    0.27    0.32
  -6   6 -12    0.78    0.49
   8  -6  12    3.46    0.89
   8  -6  12    2.90    0.73
   8   6 -12    2.66    0.91
  -8  -6 -12    5.26    0.99
  -8  -6 -12    3.02    0.85
  -8   6  12    4.22    0.86
   8   6 -12    3.04    0.66
  -8   6  12    3.64    0.97
   8   6  12    3.03    0.86
  -8   6 -12    2.58    0.74
  -8  -6  12    2.84    0.79
   8  -6 -12    4.47    0.98
 -10   6  12    0.99    0.56
  10  -6  12    3.19    0.97
 -10   6  12    3.10    0.90
 -10  -6 -12    3.35    1.04
  10  -6  12    2.49    0.68
  10   6 -12    2.15    0.90
 -10   6 -12    3.11    0.83
  10   6  12    1.88    0.84
  10  -6 -12    2.71    0.78
 -10  -6  12    1.87    0.64
 -12  -6 -12    2.18    0.87
 -12   6  12    1.71    0.85
  12  -6  12    3.00    1.06
  12   6 -12    1.04    0.70
  12   6  12    1.52    0.90
 -12   6 -12    2.88    0.98
 -12  -6  12    1.11    0.66
  12  -6 -12    3.23    1.14
  12  -6 -12    2.16    1.07
 -14   6  12    2.67    1.09
  14  -6  12    4.88    1.33
  14   6 -12    4.26    1.30
 -14  -6 -12    4.12    1.19
  14   6  12    5.26    1.39
 -14   6 -12    5.15    1.32
  14  -6 -12    3.94    1.35
  14  -6 -12    4.16    1.23
   0  -8  12    2.82    0.38
   0   8  12    2.56    0.68
   0  -8  12    2.45    0.61
   0  -8 -12    3.20    0.47
   0   8 -12    2.51    0.62
   0   8  12    3.32    0.57
   0  -8 -12    1.86    0.53
   0   8 -12    1.97    0.56
   2  -8  12   18.55    1.02
  -2   8  12   20.63    1.49
   2   8 -12   18.35    1.33
   2  -8  12   19.76    1.41
  -2   8  12   18.08    1.22
  -2  -8 -12   18.45    1.39
  -2  -8 -12   16.91    1.14
   2   8  12   19.82    1.47
  -2  -8  12   19.06    1.37
   2   8  12   20.13    0.96
  -2   8 -12   20.33    1.20
  -2  -8  12   18.88    1.37
  -2   8 -12   18.43    1.38
   2  -8 -12   19.71    1.48
   4  -8  12    4.60    0.76
   4  -8  12    4.27    0.83
  -4   8  12    4.40    0.89
  -4  -8 -12    4.61    0.81
  -4   8  12    4.60    0.86
  -4  -8 -12    4.67    0.90
   4   8 -12    4.83    0.85
  -4  -8  12    3.77    0.83
   4  -8 -12    4.78    0.88
  -4  -8  12    6.41    1.03
  -4   8 -12    4.13    0.88
   4   8  12    4.93    1.01
  -6   8  12   12.14    1.55
  -6   8  12   14.07    1.71
   6  -8  12    9.97    1.36
   6   8 -12   12.40    1.39
   6  -8  12   12.10    1.48
  -6  -8 -12   13.49    1.54
  -6  -8 -12    9.45    1.34
  -6  -8  12   11.93    1.48
  -6   8 -12   15.34    1.81
   6   8  12    8.97    1.34
  -6  -8  12   11.70    1.55
   6  -8 -12    9.87    1.32
  -8   8  12    3.87    0.98
  -8  -8 -12    3.29    0.87
   8  -8  12    1.62    0.68
  -8   8  12    1.89    0.67
   8   8 -12    3.26    0.75
   8  -8  12    1.83    0.71
  -8  -8 -12    2.22    0.72
  -8  -8  12    3.24    0.83
   8   8  12    1.91    0.75
   8  -8 -12    3.13    0.86
  -8  -8  12    2.79    0.76
  -8   8 -12    3.80    0.92
 -10   8  12    0.29    0.41
  10   8 -12   -0.01    0.33
  10  -8  12    0.22    0.52
 -10  -8 -12    0.02    0.51
  10  -8  12   -0.24    0.39
  10   8  12    0.03    0.48
  10  -8 -12   -0.09    0.52
 -10  -8  12   -0.04    0.44
 -10  -8  12   -0.34    0.38
  10  -8 -12   -0.50    0.62
 -10   8 -12    0.56    0.47
  10  -8 -12    0.90    0.65
 -12   8  12    1.33    0.64
  12  -8  12    0.74    0.66
  12  -8  12   -0.34    0.38
 -12  -8 -12   -0.24    0.56
  12   8 -12    0.49    0.77
  12  -8 -12    0.38    0.64
 -12  -8  12    0.23    0.49
  12   8  12    0.30    0.53
 -12   8 -12   -0.31    0.55
  12  -8 -12   -0.29    0.69
  14   8 -12    1.58    0.91
 -14  -8 -12    0.48    0.71
 -14   8  12   -0.34    0.61
  14  -8  12    0.32    0.70
  14  -8 -12   -0.53    0.74
  14  -8 -12   -0.20    0.68
 -14   8 -12   -0.28    0.55
  14   8  12    0.15    0.65
   0 -10 -12   -0.21    0.18
   0 -10  12   -0.14    0.21
   0  10  12    0.32    0.36
   0 -10 -12    0.11    0.31
   0  10  12    0.02    0.23
   0 -10  12   -0.04    0.25
   0  10 -12   -0.04    0.30
   2 -10  12   51.97    2.45
  -2 -10 -12   50.41    2.11
   2  10 -12   52.58    2.45
  -2  10  12   51.80    2.25
   2 -10  12   49.30    1.82
  -2 -10 -12   56.44    2.64
  -2  10 -12   53.85    2.56
  -2 -10  12   53.21    2.48
   2 -10 -12   49.67    2.50
  -2  10 -12   51.12    2.09
  -2 -10  12   55.25    2.51
  -4  10  12   -0.13    0.27
  -4  10  12    0.15    0.39
   4 -10  12   -0.30    0.29
   4  10 -12    0.26    0.39
   4 -10  12    0.53    0.37
  -4 -10 -12    0.86    0.48
  -4 -10 -12    1.08    0.46
  -4 -10  12    0.71    0.40
  -4 -10  12    0.34    0.36
  -4  10 -12    0.69    0.43
   4  10  12    0.48    0.44
   4 -10 -12    0.44    0.45
  -6  10  12   11.34    1.53
   6 -10  12   13.75    1.57
  -6 -10 -12   11.46    1.47
   6 -10  12   12.01    1.51
  -6  10  12   13.91    1.73
   6  10 -12   12.18    1.43
  -6 -10 -12   12.62    1.54
  -6  10 -12   11.28    1.54
   6  10  12   13.30    1.66
  -6 -10  12   13.88    1.62
  -6 -10  12   11.22    1.55
   6 -10 -12    8.22    1.23
   8  10 -12   -0.11    0.40
   8 -10  12    0.59    0.44
  -8  10  12    0.29    0.39
  -8 -10 -12   -0.26    0.38
  -8 -10 -12   -0.50    0.35
  -8 -10  12    0.44    0.40
   8 -10 -12   -1.17    0.45
   8 -10 -12    0.11    0.45
   8 -10 -12    0.27    0.53
  -8  10 -12    0.64    0.55
  -8 -10  12    0.27    0.39
   8  10  12    0.36    0.50
  10 -10  12   27.85    2.12
  10  10 -12   23.42    1.86
 -10  10  12   25.62    2.78
  10 -10  12   26.47    2.19
 -10 -10 -12   24.72    2.58
  10  10  12   26.32    2.20
  10 -10 -12   28.52    2.87
 -10 -10  12   29.58    2.33
  10 -10 -12   26.17    2.79
 -10  10 -12   26.72    2.18
 -10 -10  12   25.97    2.04
  12 -10  12    0.14    0.48
  12 -10  12    0.34    0.60
 -12 -10 -12   -0.44    0.58
 -12  10  12   -0.14    0.50
 -12  10 -12    0.55    0.66
 -12 -10  12    0.28    0.62
  12 -10 -12   -0.23    0.54
  12 -10 -12   -0.13    0.72
  12  10  12    0.10    0.62
 -14  10  12   12.17    2.10
  14  10 -12   14.24    2.35
 -14  10 -12   14.34    2.31
   0 -12  12  193.59    5.62
   0 -12 -12  203.91    5.98
   0 -12  12  190.94    5.37
   0 -12 -12  191.46    4.89
   0 -12 -12  196.04    5.08
   0  12  12  195.67    5.74
   0  12 -12  194.65    5.70
  -2  12  12    1.83    0.62
   2 -12  12    1.96    0.48
  -2 -12 -12    2.89    0.76
   2  12 -12    3.33    0.84
  -2 -12 -12    2.03    0.52
   2 -12  12    2.93    0.75
   2  12  12    1.44    0.65
   2 -12 -12    2.29    0.71
  -2 -12  12    2.20    0.63
  -2 -12  12    1.32    0.53
  -2  12 -12    2.02    0.67
   2 -12 -12    1.28    0.51
   2 -12 -12    1.51    0.57
   4  12 -12   35.69    2.19
   4 -12  12   34.66    2.13
  -4 -12 -12   35.60    2.02
  -4 -12 -12   39.57    2.32
  -4  12  12   34.44    2.26
  -4 -12  12   36.63    2.28
  -4 -12  12   41.67    2.26
   4 -12 -12   39.52    2.30
  -4  12 -12   36.24    2.25
   4 -12 -12   32.21    2.10
   4  12  12   35.41    2.23
   4 -12 -12   36.18    2.24
  -6 -12 -12    0.89    0.52
  -6 -12 -12    4.25    1.03
   6 -12  12    2.34    0.83
  -6  12  12    0.38    0.46
   6  12 -12    2.94    0.81
   6 -12 -12    2.89    0.81
  -6  12 -12    2.66    0.79
   6  12  12    0.91    0.59
  -6  12 -12    2.63    0.71
  -6 -12  12    0.62    0.43
   6 -12 -12    2.72    0.81
   6 -12 -12    2.23    0.68
  -6 -12  12    0.80    0.54
  -8  12  12   28.95    2.23
  -8 -12 -12   31.75    2.26
   8 -12  12   29.54    2.19
  -8 -12 -12   34.16    2.33
   8  12 -12   31.71    2.12
   8 -12 -12   24.13    2.54
  -8  12 -12   26.97    2.01
  -8  12 -12   28.86    2.21
  -8 -12  12   27.11    2.22
   8 -12 -12   26.21    2.62
   8  12  12   31.58    2.29
   8 -12 -12   29.98    2.12
  -8 -12  12   33.37    2.18
 -10 -12 -12    3.55    1.05
 -10 -12 -12    1.62    0.86
  10 -12  12    1.98    0.73
 -10  12  12    0.90    0.62
  10  12 -12    1.94    0.74
 -10 -12  12    2.94    1.02
 -10 -12  12    1.79    0.79
  10 -12 -12    2.11    0.92
  10 -12 -12    2.22    0.98
 -10  12 -12    1.76    0.87
 -10  12 -12    0.65    0.62
  10  12  12    2.04    0.83
  12 -12  12   10.62    1.72
 -12  12  12    9.99    1.84
  12 -12  12   10.68    1.90
 -12 -12 -12    9.44    1.76
  12 -12 -12   10.35    1.97
 -12  12 -12    8.86    1.62
 -12 -12  12   12.12    2.02
  12 -12 -12    9.54    1.76
  12  12  12   11.34    1.99
  14 -12  12    2.61    1.00
   0 -14 -12   -0.21    0.31
   0  14  12   -0.03    0.37
   0 -14  12    0.18    0.27
   0  14 -12    0.29    0.44
   0 -14  12   -0.10    0.29
   2 -14  12   25.95    1.52
   2 -14  12   25.26    1.90
  -2  14  12   26.06    1.96
   2  14 -12   25.98    1.97
  -2 -14 -12   29.77    2.07
  -2 -14  12   25.19    1.80
   2  14  12   24.87    1.52
   2 -14 -12   25.21    1.66
  -2 -14  12   29.18    1.96
   2 -14 -12   29.12    2.03
  -2  14 -12   25.87    1.96
   2 -14 -12   27.19    1.71
   2  14  12   26.18    1.93
   4  14 -12   -0.66    0.36
  -4 -14 -12   -0.25    0.34
  -4  14  12   -0.01    0.41
   4 -14  12   -0.26    0.36
  -4 -14 -12   -0.28    0.43
   4 -14 -12   -0.36    0.30
  -4  14 -12   -0.25    0.37
  -4 -14  12    0.07    0.39
   4 -14 -12   -0.11    0.46
  -4 -14  12   -0.39    0.32
   4 -14 -12    0.29    0.46
   4  14  12    0.20    0.52
   6 -14  12   10.93    1.60
  -6 -14 -12   14.17    1.82
   6  14 -12   13.59    1.77
  -6  14  12   11.64    1.75
  -6 -14 -12   14.71    1.87
   6 -14 -12   10.43    1.51
  -6 -14  12   10.15    1.61
  -6  14 -12   12.00    1.74
  -6  14 -12   13.59    1.50
   6  14  12   12.73    1.72
   6 -14 -12   12.16    1.65
   6 -14 -12    9.80    1.45
  -6 -14  12   12.31    1.63
  -8 -14 -12   -0.30    0.45
   8  14 -12   -0.13    0.44
  -8  14  12   -0.16    0.43
  -8 -14 -12    0.49    0.62
   8 -14  12    0.22    0.45
   8 -14 -12    0.09    0.57
  -8  14 -12    0.59    0.48
  -8 -14  12   -0.01    0.43
  -8 -14  12   -0.53    0.33
   8 -14 -12    0.05    0.64
  -8  14 -12    0.24    0.41
   8 -14 -12   -0.13    0.49
   8  14  12    0.50    0.61
 -10  14  12   26.41    3.06
  10  14 -12   21.48    2.37
 -10 -14 -12   26.04    2.78
 -10 -14 -12   21.54    2.66
  10 -14  12   22.54    2.48
  10 -14 -12   22.50    2.72
 -10  14 -12   21.75    2.51
 -10 -14  12   22.81    2.79
  10 -14 -12   22.99    2.76
  10  14  12   22.00    2.56
 -10  14 -12   25.75    2.65
 -12  14  12    1.07    0.72
  12 -14  12   -0.61    0.49
 -12 -14 -12    1.12    0.89
  12  14 -12    0.00    0.58
  12 -14 -12   -0.58    0.60
 -12 -14  12    0.87    0.73
 -12  14 -12    0.46    0.58
  12  14  12   -0.18    0.61
  12 -14 -12    0.84    0.82
   0 -16  12   28.27    1.86
   0  16  12   28.88    2.17
   0 -16 -12   26.08    2.06
   0 -16  12   27.35    1.95
   0  16 -12   25.34    2.02
   2 -16  12    7.45    1.29
   2  16 -12    7.24    1.36
  -2  16  12    6.95    1.29
  -2 -16 -12    8.16    1.38
  -2  16 -12    5.28    1.14
  -2 -16  12    5.83    1.08
   2 -16 -12    7.11    1.30
  -2 -16  12    7.25    1.23
   2  16  12    7.29    1.28
   2  16  12    7.91    1.11
  -4  16  12   10.40    1.62
  -4 -16 -12    9.50    1.55
   4 -16  12   10.04    1.55
   4  16 -12   10.07    1.63
   4 -16 -12   11.54    1.51
  -4 -16  12   11.55    1.56
  -4  16 -12   11.27    1.65
   4  16  12   13.91    1.92
   4 -16 -12   12.45    1.57
   4  16  12   15.75    1.75
   4 -16 -12    9.95    1.46
  -4 -16  12   12.29    1.65
  -6 -16 -12    0.49    0.63
   6 -16  12   -0.18    0.43
   6  16 -12   -0.12    0.49
  -6 -16 -12   -0.30    0.45
  -6  16  12    0.36    0.52
   6  16  12    0.08    0.44
   6 -16 -12   -0.15    0.44
   6 -16 -12    0.12    0.52
  -6 -16  12    0.40    0.54
   6 -16 -12   -0.09    0.45
  -6 -16  12    0.60    0.44
  -6  16 -12    0.12    0.51
  -8  16  12   14.74    2.07
   8  16 -12   20.44    2.37
  -8 -16 -12   24.21    2.67
   8 -16  12   20.55    2.41
  -8 -16 -12   22.29    2.54
   8 -16 -12   16.89    2.26
  -8  16 -12   20.48    2.48
  -8 -16  12   25.29    2.85
   8  16  12   22.17    2.57
   8 -16 -12   19.29    2.34
 -10 -16 -12   -0.11    0.66
  10 -16  12   -0.62    0.45
 -10 -16 -12    0.35    0.71
  10  16 -12   -0.05    0.59
 -10  16  12   -0.40    0.49
 -10  16 -12    0.02    0.64
  10  16  12    0.52    0.68
  10 -16 -12   -0.41    0.68
 -10  16 -12    1.06    0.78
 -10 -16  12   -0.53    0.47
  10 -16 -12   -0.51    0.51
  12  16 -12   -0.09    0.74
  12 -16  12    0.58    0.65
 -12  16 -12   -0.28    0.62
  12  16  12    0.93    0.88
 -12  16 -12    0.41    0.74
   0 -18  12    0.59    0.42
   0 -18  12   -0.31    0.39
   0  18  12    0.23    0.40
   0 -18 -12    0.59    0.53
   0  18 -12    0.34    0.59
   2  18 -12   13.04    1.84
  -2  18  12   11.13    1.66
   2 -18  12   14.85    1.82
  -2 -18 -12   13.52    1.85
   2  18  12   13.18    1.80
  -2 -18  12   17.09    2.01
   2 -18 -12   18.08    2.15
  -2 -18  12   16.15    1.96
  -2  18 -12   14.01    1.93
   4  18 -12   -0.09    0.66
  -4 -18 -12   -0.64    0.47
  -4  18  12    0.64    0.59
   4 -18  12    0.67    0.59
   4 -18 -12   -0.16    0.56
  -4 -18  12    0.39    0.54
  -4 -18  12    0.58    0.48
   4 -18 -12    1.00    0.48
  -4  18 -12    0.40    0.53
   4  18  12    0.45    0.48
   4 -18 -12    1.13    0.54
   4  18  12    0.45    0.59
  -6 -18 -12    6.60    1.42
   6  18 -12    8.26    1.62
   6 -18  12    6.54    1.37
  -6  18  12    5.42    1.25
   6  18  12    5.12    1.07
   6 -18 -12    4.17    1.13
   6  18  12    6.55    1.42
  -6  18 -12    4.87    1.16
  -6 -18  12    3.76    0.88
  -6 -18  12    3.56    1.08
   6 -18 -12    5.37    1.17
   6 -18 -12    7.47    1.34
  -8 -18 -12    0.75    0.83
   8 -18  12    1.32    0.75
  -8  18  12    1.15    0.70
   8  18 -12    0.93    0.86
  -8 -18  12    1.75    0.99
   8 -18 -12    1.39    0.78
   8 -18 -12    1.87    0.90
   8  18  12    2.02    0.91
  -8  18 -12    2.52    0.94
 -10 -18 -12    0.09    0.77
 -10 -18 -12   -0.10    0.78
  10 -18  12    0.45    0.65
  10  18 -12   -0.02    0.68
 -10  18  12    1.30    0.73
 -10  18 -12    0.57    0.71
  10 -18 -12    0.83    0.81
  10  18  12    1.06    0.85
  10 -18 -12    0.45    0.79
 -10 -18  12   -0.45    0.50
   0 -20  12    0.67    0.56
   0  20  12    0.71    0.65
   0  20 -12   -0.18    0.48
   0 -20  12    0.37    0.44
   0 -20 -12   -0.26    0.61
   2 -20  12   -0.57    0.40
  -2  20  12    0.23    0.49
   2  20 -12   -0.64    0.49
  -2 -20 -12   -0.89    0.53
  -2  20 -12   -0.04    0.51
   2  20  12   -0.66    0.39
   2 -20 -12    0.02    0.57
  -2 -20  12    0.21    0.45
  -2 -20  12   -0.37    0.44
   4 -20  12    0.65    0.60
  -4 -20 -12   -0.41    0.60
   4  20 -12    0.83    0.77
  -4  20  12    0.92    0.67
   4  20  12    0.17    0.48
  -4 -20  12    0.86    0.50
  -4  20 -12    0.04    0.51
   4 -20 -12    1.08    0.72
   4  20  12    0.10    0.52
  -4 -20  12   -0.02    0.51
  -6 -20 -12    1.93    1.13
   6  20 -12    2.76    1.08
   6 -20  12    4.78    1.21
  -6  20  12    3.99    1.05
  -6 -20  12    4.10    1.12
   6 -20 -12    3.54    1.03
  -6  20 -12    6.01    1.33
   6  20  12    2.95    1.06
   6  20  12    5.36    1.11
   6 -20 -12    3.96    1.02
   6 -20 -12    2.40    0.82
   8 -20  12    0.16    0.72
   8  20 -12    0.42    0.75
  -8  20  12    0.32    0.63
  -8 -20 -12   -0.81    0.60
   8  20  12   -1.03    0.55
  -8  20 -12    0.14    0.56
   8  20  12   -0.44    0.54
   8 -20 -12    0.02    0.56
  -8 -20  12   -0.19    0.60
   8 -20 -12    0.47    0.71
 -10 -20 -12   -1.47    0.73
  10  20 -12    0.24    0.77
  10 -20 -12   -1.19    0.62
  10 -20 -12   -0.41    0.75
  10  20  12   -0.50    0.65
 -10  20 -12    0.23    0.64
  10  20  12    0.06    0.78
   0  22 -12   -0.41    0.48
   0 -22  12   -0.04    0.46
   0 -22 -12    0.20    0.64
   0  22  12    0.19    0.45
  -2  22  12    5.59    1.36
  -2 -22 -12    4.25    1.24
   2  22 -12    4.99    1.41
   2 -22  12    3.72    1.03
  -2  22 -12    3.35    1.06
  -2 -22  12    3.20    0.92
   2 -22 -12    4.74    1.19
  -2 -22  12    5.35    1.21
   2  22  12    5.57    1.25
  -4 -22 -12   -0.60    0.60
   4 -22  12    0.45    0.58
   4  22 -12    0.57    0.73
  -4  22  12    0.27    0.52
  -4 -22  12    0.78    0.77
   4  22  12    1.33    0.71
  -4  22 -12   -0.29    0.56
   4 -22 -12    2.16    0.89
  -6  22  12    6.65    1.51
   6  22 -12    6.47    1.51
  -6 -22 -12   10.47    1.94
   6 -22  12    5.64    1.36
  -6 -22  12    7.20    1.53
   6  22  12    7.79    1.46
  -6  22 -12    5.90    1.41
   6  22  12    6.31    1.44
  -8  22  12    2.31    1.02
  -8 -22 -12    0.28    0.96
   8 -22  12    0.53    0.74
   8  22 -12    1.35    1.00
  -8  22 -12    0.25    0.63
   8  22  12    0.26    0.73
  -8 -22  12    1.73    0.98
   8  22  12    1.27    0.78
   8 -22 -12    0.95    0.79
   0 -24  12   13.24    1.93
   0 -24 -12   13.01    2.04
   0  24  12   18.21    2.49
   0  24 -12    8.97    1.78
  -2  24  12   -0.46    0.54
   2  24 -12    0.54    0.82
   2 -24  12   -0.66    0.53
  -2 -24 -12    0.37    0.76
   2  24  12    0.21    0.52
  -2 -24  12   -0.06    0.62
  -2  24 -12    0.04    0.79
  -2 -24  12    0.01    0.55
   2 -24 -12    0.89    0.84
   4 -24  12   15.31    2.13
  -4 -24 -12   13.29    2.23
  -4  24  12   10.10    1.78
   4  24 -12   12.05    2.15
   4 -24 -12   14.97    2.22
   4  24  12   14.60    2.13
  -4 -24  12   13.53    2.10
  -4  24 -12   14.65    2.20
   6  24 -12   -0.37    0.79
  -6  24  12   -0.47    0.67
   6 -24  12    0.03    0.59
  -6 -24 -12   -1.16    0.67
  -6  24 -12   -0.79    0.64
  -6 -24  12   -0.19    0.73
   6  24  12    0.75    0.70
   8  24  12    5.53    1.33
   0 -26  12    0.34    0.68
   0 -26 -12    0.93    0.92
   0  26 -12    0.41    0.68
   0  26  12    0.44    0.67
   2  26 -12   13.78    2.27
   2 -26  12   14.10    2.18
  -2  26  12   11.89    2.02
  -2 -26 -12   17.49    2.53
   2  26  12   15.97    2.27
  -2  26 -12   13.45    2.17
   2 -26 -12   18.06    2.51
  -4  26  12   -0.50    0.63
   4 -26  12    1.11    0.69
  -4  26 -12   -0.75    0.61
   4  26  12    0.04    0.59
  -4 -26  12    0.22    0.78
   2  28  12    1.46    0.94
  -1   1  13    0.25    0.27
   1   1 -13    0.37    0.22
  -1  -1 -13    0.19    0.25
   1  -1  13    0.39    0.28
   1   1 -13    0.38    0.32
   1  -1  13    0.23    0.27
  -1  -1 -13    0.08    0.25
  -1   1  13    0.28    0.27
  -1  -1  13   -0.12    0.20
   1   1  13    0.10    0.29
   1   1  13    0.70    0.30
  -1   1 -13    0.76    0.37
   1  -1 -13    0.02    0.17
  -1  -1  13    0.15    0.21
  -1   1 -13   -0.16    0.19
   1  -1 -13    0.64    0.36
  -3  -1 -13    4.58    0.75
  -3   1  13    2.62    0.60
   3   1 -13    3.87    0.55
   3   1 -13    3.44    0.72
   3  -1  13    3.39    0.66
  -3  -1 -13    3.36    0.66
  -3   1  13    3.31    0.62
   3  -1  13    2.78    0.54
  -3  -1  13    2.22    0.56
   3   1  13    3.78    0.60
  -3   1 -13    2.59    0.53
   3  -1 -13    3.96    0.46
   3   1  13    1.92    0.52
  -3  -1  13    2.83    0.55
  -3   1 -13    3.18    0.66
   3  -1 -13    3.30    0.74
  -5  -1 -13    7.54    0.93
  -5   1  13    5.59    0.98
   5   1 -13    6.93    0.73
  -5  -1 -13    5.33    0.93
   5  -1  13    9.20    1.03
  -5   1  13    7.90    1.00
   5  -1  13    8.12    1.12
   5   1 -13    6.11    1.05
  -5  -1  13    7.81    0.92
  -5   1 -13    6.66    1.03
  -5   1 -13    6.63    0.81
  -5  -1  13    6.39    0.99
   5   1  13    8.42    1.15
   5   1  13    6.44    0.80
   5  -1 -13    5.70    0.94
  -7   1  13    6.21    1.10
  -7   1  13    5.18    0.90
  -7  -1 -13    5.87    1.06
   7   1 -13    4.74    0.93
   7  -1  13    5.63    0.85
   7  -1  13    4.48    0.93
  -7   1 -13    3.54    0.86
   7   1  13    3.08    0.81
  -7  -1  13    5.11    0.82
   7   1  13    5.04    0.74
  -7  -1  13    6.16    1.12
   7  -1 -13    4.97    1.03
  -9   1  13    0.79    0.55
  -9   1  13    0.73    0.41
   9  -1  13    0.68    0.48
   9   1 -13    0.71    0.57
  -9  -1 -13   -0.14    0.37
   9  -1 -13   -0.09    0.46
  -9   1 -13    0.60    0.54
  -9  -1  13    1.38    0.71
   9   1  13    0.67    0.48
  11   1 -13   16.12    2.02
 -11   1  13   17.49    2.17
 -11  -1 -13   16.17    2.11
  11  -1  13   19.57    2.39
 -11   1  13   17.14    1.93
  11  -1 -13   13.86    1.74
 -11  -1  13   17.32    2.11
 -11   1 -13   17.25    2.20
  11   1  13   14.86    2.00
  13   1 -13   -0.03    0.64
  13  -1  13    0.28    0.54
 -13  -1 -13    1.04    0.70
 -13   1  13    0.17    0.68
 -13   1 -13    1.95    0.88
  13   1  13   -0.58    0.47
 -13  -1  13    0.77    0.61
  15  -1 -13    1.31    1.14
  15  -1 -13    1.79    0.91
   1   3 -13   20.79    1.39
   1   3 -13   20.20    1.18
  -1   3  13   21.97    1.34
  -1  -3 -13   21.07    1.37
   1  -3  13   20.05    1.11
   1  -3  13   18.09    1.23
  -1   3  13   20.25    1.25
  -1  -3 -13   18.48    1.10
  -1  -3  13   20.00    1.04
  -1  -3  13   18.51    1.27
   1   3  13   17.77    1.25
   1   3  13   21.30    1.17
   1  -3 -13   16.89    1.30
  -1   3 -13   21.64    1.29
  -1   3 -13   20.78    1.28
   1  -3 -13   21.18    0.95
   3   3 -13    0.48    0.28
  -3   3  13    0.59    0.34
  -3  -3 -13    0.25    0.29
  -3   3  13    0.18    0.27
   3  -3  13    0.71    0.31
   3  -3  13    0.43    0.30
   3   3 -13    0.40    0.33
  -3  -3 -13    1.30    0.45
  -3   3 -13    0.47    0.28
   3   3  13    1.24    0.34
   3  -3 -13    0.49    0.17
  -3  -3  13    0.44    0.29
  -3   3 -13    0.23    0.27
  -3  -3  13    0.80    0.27
   3  -3 -13    0.33    0.32
   3   3  13    0.73    0.39
   5   3 -13    1.59    0.46
   5   3 -13    1.70    0.61
   5  -3  13    1.13    0.45
  -5   3  13    1.00    0.46
  -5   3  13    1.94    0.57
   5  -3  13    1.04    0.39
  -5  -3 -13    0.92    0.43
  -5  -3 -13    1.29    0.44
  -5  -3  13    1.07    0.31
   5  -3 -13    1.20    0.56
  -5   3 -13    1.63    0.40
   5   3  13    1.94    0.43
  -5  -3  13    1.83    0.59
  -5   3 -13    1.91    0.62
   5   3  13    2.10    0.70
   7  -3  13   43.03    2.14
  -7   3  13   43.61    2.45
  -7   3  13   44.03    2.22
   7   3 -13   41.52    2.48
  -7  -3 -13   39.72    2.35
   7  -3  13   44.93    2.40
  -7  -3 -13   44.28    2.06
  -7   3 -13   41.64    2.39
   7   3  13   49.33    2.60
  -7  -3  13   44.15    2.44
   7  -3 -13   50.01    2.59
   9   3 -13   17.08    1.99
  -9   3  13   13.23    1.63
   9  -3  13   15.28    1.86
  -9  -3 -13   17.34    2.10
  -9   3  13   16.23    2.00
   9  -3  13   16.79    1.38
  -9  -3  13   15.41    1.85
   9   3  13   16.41    1.98
  -9   3 -13   16.90    2.02
   9  -3 -13   14.24    1.71
 -11  -3 -13   17.52    2.22
 -11   3  13   15.03    1.92
  11  -3  13   15.32    2.15
  11   3 -13   14.04    1.92
 -11   3  13   18.46    2.35
  11  -3 -13   15.59    1.88
  11   3  13   16.61    2.12
 -11  -3  13   11.09    1.66
 -11   3 -13   12.33    1.82
  13   3 -13    7.46    1.46
  13  -3  13    8.01    1.72
 -13   3  13    8.36    1.72
 -13   3  13    8.58    1.73
 -13  -3 -13    6.46    1.36
  13   3  13    6.52    1.53
 -13  -3  13   12.06    2.01
 -13   3 -13    6.52    1.48
 -15  -3  13    5.02    1.40
  -1  -5 -13    3.72    0.59
  -1   5  13    4.44    0.72
  -1   5  13    5.30    0.88
   1  -5  13    6.51    0.94
   1   5 -13    4.82    0.80
  -1  -5 -13    5.20    0.87
   1   5 -13    4.32    0.79
   1  -5  13    6.54    0.75
  -1   5 -13    4.32    0.74
  -1  -5  13    4.58    0.56
   1  -5 -13    4.25    0.49
   1  -5 -13    3.65    0.73
  -1   5 -13    4.51    0.73
   1   5  13    6.00    0.76
   1   5  13    4.89    0.90
  -1  -5  13    4.24    0.76
   3   5 -13   32.11    1.91
   3   5 -13   34.45    1.66
  -3   5  13   32.38    1.77
   3  -5  13   33.78    1.80
  -3   5  13   32.62    1.81
  -3  -5 -13   33.42    1.71
  -3  -5 -13   35.09    1.84
   3  -5  13   33.32    1.58
   3   5  13   32.65    1.34
   3   5  13   34.81    1.90
  -3   5 -13   31.32    1.79
  -3   5 -13   33.56    1.50
  -3  -5  13   36.09    1.92
   3  -5 -13   27.83    1.79
  -5  -5 -13   37.94    1.98
   5   5 -13   39.99    2.29
  -5   5  13   39.43    2.08
  -5  -5 -13   36.12    2.01
   5  -5  13   37.94    1.98
   5  -5  13   40.69    2.01
   5   5 -13   41.14    1.88
  -5   5  13   36.56    2.09
   5   5  13   38.63    2.17
  -5   5 -13   40.20    2.23
   5  -5 -13   38.79    2.19
  -5  -5  13   39.65    2.16
   7  -5  13   10.46    1.31
  -7  -5 -13   13.44    1.61
   7  -5  13   12.44    1.57
  -7   5  13   10.38    1.40
  -7  -5 -13   15.24    1.58
   7   5 -13   10.32    1.46
  -7   5  13    8.93    1.26
   7   5 -13    8.85    1.09
  -7   5 -13   11.05    1.60
   7   5  13   13.67    1.76
   7  -5 -13   11.34    1.45
  -7  -5  13   11.93    1.51
   9   5 -13   46.87    2.85
  -9   5  13   47.97    2.86
  -9  -5 -13   46.59    2.77
   9  -5  13   48.42    2.51
  -9   5  13   46.76    2.61
   9  -5  13   49.91    2.79
  -9  -5  13   45.47    2.69
  -9   5 -13   51.14    2.92
   9   5  13   48.04    2.85
   9  -5 -13   44.82    2.61
  11  -5  13   19.65    2.44
 -11  -5 -13   21.74    2.57
 -11   5  13   17.61    2.07
  11   5 -13   15.37    2.02
 -11   5  13   19.79    2.43
 -11  -5  13   18.07    2.11
  11   5  13   19.83    2.41
 -11   5 -13   16.29    2.09
  11  -5 -13   21.65    1.86
  13  -5  13    3.93    1.28
 -13  -5 -13    5.53    1.36
 -13   5  13    4.77    1.18
  13   5 -13    5.89    1.43
  13  -5 -13    4.92    1.50
  13  -5 -13    6.36    1.59
 -13  -5  13    6.24    1.33
  13   5  13    4.67    1.32
 -13   5 -13    4.93    1.19
   1   7 -13   13.99    1.14
   1   7 -13   14.25    1.20
   1  -7  13   13.54    0.82
   1  -7  13   14.82    1.21
  -1   7  13   14.46    1.06
  -1  -7 -13   16.69    1.34
  -1  -7 -13   15.99    0.99
  -1   7  13   17.09    1.31
   1   7  13   16.01    1.67
   1   7  13   15.08    0.94
   1  -7 -13   14.18    0.74
   1  -7 -13   15.11    1.29
  -1  -7  13   14.55    1.21
  -1   7 -13   13.87    1.16
  -1   7 -13   15.02    1.10
   3   7 -13    0.23    0.35
  -3   7  13    0.41    0.37
[truncated: 301,718 more chars]
