# Supplementary material for: Magnetic and Photoluminescent Sensors Based on Metal-Organic Frameworks Built up from 2-aminoisonicotinate
Source: Sci Rep. 2020 Jun 1;10:8843. doi: 10.1038/s41598-020-65687-6 (PMC7264304; doi:10.1038/s41598-020-65687-6)
Supplement: Supplementary file 6 — Compound2.cif [file 41598_2020_65687_MOESM6_ESM.cif]

 
data_Compound2
 
_audit_creation_method            'SHELXL-2018/3'
_shelx_SHELXL_version_number      '2018/3'
_publ_contact_author            
;
Javier Cepeda. Departamento de Quimica Aplicada, 
Facultad de Ciencias Quimicas, 
Universidad del Pais Vasco (UPV/EHU), Donostia, Spain
;
_publ_contact_author_email       'javier.cepeda@ehu.eus'
_publ_contact_author_fax         '+34-946 013 500'
_publ_contact_author_phone       '+34-943 018 197'

_publ_requested_journal          'Scientific Reports'
_publ_section_title
;
Magnetic and Photoluminescent Sensors Based on Metal-Organic Frameworks 
Built up from 2-aminoisonicotinate
;

loop_
 _publ_author_name
 _publ_author_address
'Antonio A. Garc�a-Valdivia'
;
Departamento de Quimica Inorganica, 
Facultad de Ciencias, Universidad de Granada,  
Campus Fuenteneva, s/n, 
E-18071, Granada, Spain
;
'Sonia P�rez-Y��ez'
;
Departamento de Qu�mica Inorganica, 
Facultad de Farmacia,
Universidad del Pais Vasco (UPV/EHU),
Vitoria, Spain
;
'Jose Angel Garcia'
;
Departamento de Fisica Aplicada, 
Facultad de Ciencia y Tecnologia,
Universidad del Pais Vasco (UPV/EHU),
Leioa, Spain
;
'Bel�n Fern�ndez'
;
Institute of Parasitology and Biomedicine "L�pez-Neyra", 
CSIC, Av. Conocimiento, s/n, 
E-18600, Granada, Spain
;
'Antonio Rodriguez-Dieguez'
;
Departamento de Quimica Inorganica, 
Facultad de Ciencias, Universidad de Granada,  
Campus Fuenteneva, s/n, 
E-18071, Granada, Spain
;
'Javier Cepeda'
;
Departamento de Ciencia y Tecnologia de Polimeros, 
Facultad de Ciencias Quimicas
Universidad del Pais Vasco (UPV/EHU),
Donostia, Spain
;


_chemical_name_systematic
;
Poly{[bis(mu-2-aminopyridine-4-carboxylato-kN:k2O,O')
nickel(II)]dimethylformamide} 
;
_chemical_name_common             ?
_chemical_melting_point           ?
_chemical_formula_moiety          'C12 H10 N4 Ni O4, (C3 H7 N O)'
_chemical_formula_sum             'C15 H17 N5 Ni O5' 
_chemical_formula_weight          406.02

loop_
 _atom_type_symbol
 _atom_type_description
 _atom_type_scat_dispersion_real
 _atom_type_scat_dispersion_imag
 _atom_type_scat_source
 'C'  'C'   0.0033   0.0016
 'International Tables Vol C Tables 4.2.6.8 and 6.1.1.4'
 'H'  'H'   0.0000   0.0000
 'International Tables Vol C Tables 4.2.6.8 and 6.1.1.4'
 'N'  'N'   0.0061   0.0033
 'International Tables Vol C Tables 4.2.6.8 and 6.1.1.4'
 'O'  'O'   0.0106   0.0060
 'International Tables Vol C Tables 4.2.6.8 and 6.1.1.4'
 'Ni'  'Ni'   0.3393   1.1124
 'International Tables Vol C Tables 4.2.6.8 and 6.1.1.4'
 
_space_group_crystal_system       orthorhombic
_space_group_IT_number            70
_space_group_name_H-M_alt         'F d d d'
_space_group_name_Hall            '-F 2uv 2vw'
 
_shelx_space_group_comment
;
The symmetry employed for this shelxl refinement is uniquely defined
by the following loop, which should always be used as a source of
symmetry information in preference to the above space-group names.
They are only intended as comments.
;
 
loop_
 _space_group_symop_operation_xyz
 'x, y, z'
 '-x+1/4, -y+1/4, z'
 'x, -y+1/4, -z+1/4'
 '-x+1/4, y, -z+1/4'
 'x, y+1/2, z+1/2'
 '-x+1/4, -y+3/4, z+1/2'
 'x, -y+3/4, -z+3/4'
 '-x+1/4, y+1/2, -z+3/4'
 'x+1/2, y, z+1/2'
 '-x+3/4, -y+1/4, z+1/2'
 'x+1/2, -y+1/4, -z+3/4'
 '-x+3/4, y, -z+3/4'
 'x+1/2, y+1/2, z'
 '-x+3/4, -y+3/4, z'
 'x+1/2, -y+3/4, -z+1/4'
 '-x+3/4, y+1/2, -z+1/4'
 '-x, -y, -z'
 'x-1/4, y-1/4, -z'
 '-x, y-1/4, z-1/4'
 'x-1/4, -y, z-1/4'
 '-x, -y+1/2, -z+1/2'
 'x-1/4, y+1/4, -z+1/2'
 '-x, y+1/4, z+1/4'
 'x-1/4, -y+1/2, z+1/4'
 '-x+1/2, -y, -z+1/2'
 'x+1/4, y-1/4, -z+1/2'
 '-x+1/2, y-1/4, z+1/4'
 'x+1/4, -y, z+1/4'
 '-x+1/2, -y+1/2, -z'
 'x+1/4, y+1/4, -z'
 '-x+1/2, y+1/4, z-1/4'
 'x+1/4, -y+1/2, z-1/4'
 
_cell_length_a                    12.6490(12)
_cell_length_b                    22.289(2)
_cell_length_c                    23.949(2)
_cell_angle_alpha                 90
_cell_angle_beta                  90
_cell_angle_gamma                 90
_cell_volume                      6752.0(11)
_cell_formula_units_Z             16
_cell_measurement_temperature     100(2)
_cell_measurement_reflns_used     10466
_cell_measurement_theta_min       2.037 
_cell_measurement_theta_max       28.412

# SQUEEZE RESULTS (Version = 290617)
# Note: Data are Listed for all Voids in the P1 Unit Cell
# i.e. Centre of Gravity, Solvent Accessible Volume,
# Recovered number of Electrons in the Void and
# Details about the Squeezed Material
loop_
  _platon_squeeze_void_nr
  _platon_squeeze_void_average_x
  _platon_squeeze_void_average_y
  _platon_squeeze_void_average_z
  _platon_squeeze_void_volume
  _platon_squeeze_void_count_electrons
  _platon_squeeze_void_content
   1  0.065  0.125  0.125       303        66 ' '
   2 -0.106  0.125  0.625       303        66 ' '
   3 -0.081  0.375  0.375       303        66 ' '
   4  0.072  0.375  0.875       303        66 ' '
   5  0.065  0.625  0.625       303        66 ' '
   6 -0.106  0.625  0.125       303        66 ' '
   7 -0.081  0.875  0.875       303        66 ' '
   8  0.072  0.875  0.375       303        66 ' '
_platon_squeeze_void_probe_radius                  1.20
_platon_squeeze_details
;
TITL shelx     F d d d      R = 0.09
CELL   12.6490   22.2890   23.9490     90.00     90.00     90.00
SPGR Fddd
# Solvent Accessible Volume =      2431
# Electrons Found in S.A.V. =       523
# Note: Atoms in Void are Labelled as Cxxx and Qxxx for all Others
C101 0.343 0.125 0.125 !       5.82 eA-3
C102 0.965 0.096 0.162 !       3.76 eA-3
C103 0.795 0.125 0.125 !       3.65 eA-3
Q104 0.104 0.400 0.127 !       1.04 eA-3
Q105 0.871 0.444 0.147 !       1.00 eA-3
Q106 0.235 0.123 0.440 !       0.72 eA-3
C107 0.875 0.438 0.376 !       0.67 eA-3
Q108 0.716 0.460 0.013 !       0.65 eA-3
Q109 0.690 0.424 0.038 !       0.65 eA-3
Q110 0.415 0.240 0.022 !       0.61 eA-3
Q111 0.363 0.489 0.303 !       0.58 eA-3
Q112 0.167 0.488 0.053 !       0.58 eA-3
C113 0.041 0.210 0.132 !       0.57 eA-3
Q114 0.125 0.344 0.126 !       0.53 eA-3
Q115 0.133 0.339 0.184 !       0.53 eA-3
Q116 0.569 0.298 0.085 !       0.51 eA-3
Q117 0.625 0.469 0.128 !       0.50 eA-3
; 
_exptl_crystal_description        'plate'  
_exptl_crystal_colour             'green' 
_exptl_crystal_density_meas       ? 
_exptl_crystal_density_method     none              
_exptl_crystal_density_diffrn     1.669          
_exptl_crystal_F_000              3520
_exptl_transmission_factor_min    ?                                             
_exptl_transmission_factor_max    ?                                             
_exptl_crystal_size_max           0.30 
_exptl_crystal_size_mid           0.06 
_exptl_crystal_size_min           0.05 
_exptl_absorpt_coefficient_mu     1.196
_shelx_estimated_absorpt_T_min    ? 
_shelx_estimated_absorpt_T_max    ? 
_exptl_absorpt_correction_type    numerical 
_exptl_absorpt_correction_T_min   0.914 
_exptl_absorpt_correction_T_max   0.991 
_exptl_absorpt_process_details     
;
SADABS, Program for Empirical Adsorption Correction, 
Institute for Inorganic Chemistry, University of Gottingen: Germany, 
1996Version 1.171.35.15 (release 03-08-2011 CrysAlis171 .NET)
;
_exptl_special_details
;
?
;
 
_diffrn_ambient_temperature       100(2)
_diffrn_radiation_wavelength      0.71073
_diffrn_radiation_type            MoK\a
_diffrn_radiation_source          'fine-focus sealed tube'
_diffrn_radiation_monochromator   graphite
_diffrn_measurement_device_type   'Bruker Venture'
_diffrn_measurement_method        \w 
_diffrn_reflns_number             10466
_diffrn_reflns_av_unetI/netI      0.0249
_diffrn_reflns_av_R_equivalents   0.0323
_diffrn_reflns_limit_h_min        -15
_diffrn_reflns_limit_h_max        16
_diffrn_reflns_limit_k_min        -18
_diffrn_reflns_limit_k_max        29
_diffrn_reflns_limit_l_min        -29
_diffrn_reflns_limit_l_max        31
_diffrn_reflns_theta_min          2.037
_diffrn_reflns_theta_max          28.412
_diffrn_reflns_theta_full         25.242
_diffrn_measured_fraction_theta_max   0.939
_diffrn_measured_fraction_theta_full  0.999
_diffrn_reflns_Laue_measured_fraction_max    0.939
_diffrn_reflns_Laue_measured_fraction_full   0.999
_diffrn_reflns_point_group_measured_fraction_max   0.939
_diffrn_reflns_point_group_measured_fraction_full  0.999
_reflns_number_total              1998
_reflns_number_gt                 1781
_reflns_threshold_expression      'I > 2\s(I)'
_reflns_Friedel_coverage          0.000
_reflns_Friedel_fraction_max      .
_reflns_Friedel_fraction_full     .
 
_reflns_special_details
;
 Reflections were merged by SHELXL according to the crystal
 class for the calculation of statistics and refinement.
 
 _reflns_Friedel_fraction is defined as the number of unique
 Friedel pairs measured divided by the number that would be
 possible theoretically, ignoring centric projections and
 systematic absences.
;
 
_computing_data_collection        'Bruker APEX2'
_computing_cell_refinement        'Bruker SAINT'
_computing_data_reduction         'Bruker SAINT'
_computing_structure_solution     'SHELXS-97 (Sheldrick 2008)'
_computing_structure_refinement   'SHELXL-2018/3 (Sheldrick, 2018)'
_computing_molecular_graphics     'Bruker SHELXTL'
_computing_publication_material   'Bruker SHELXTL'
 
_refine_special_details
;
 ?
;
_refine_ls_structure_factor_coef  Fsqd
_refine_ls_matrix_type            full
_refine_ls_weighting_scheme       calc
_refine_ls_weighting_details
'w=1/[\s^2^(Fo^2^)+(0.0416P)^2^+10.0330P] where P=(Fo^2^+2Fc^2^)/3'
_atom_sites_solution_primary      direct
_atom_sites_solution_secondary    difmap
_atom_sites_solution_hydrogens    geom
_refine_ls_hydrogen_treatment     constr
_refine_ls_extinction_method      none
_refine_ls_extinction_coef        .
_refine_ls_number_reflns          1998
_refine_ls_number_parameters      96
_refine_ls_number_restraints      0
_refine_ls_R_factor_all           0.0318
_refine_ls_R_factor_gt            0.0282
_refine_ls_wR_factor_ref          0.0771
_refine_ls_wR_factor_gt           0.0746
_refine_ls_goodness_of_fit_ref    1.058
_refine_ls_restrained_S_all       1.058
_refine_ls_shift/su_max           0.001
_refine_ls_shift/su_mean          0.000
 
loop_
 _atom_site_label
 _atom_site_type_symbol
 _atom_site_fract_x
 _atom_site_fract_y
 _atom_site_fract_z
 _atom_site_U_iso_or_equiv
 _atom_site_adp_type
 _atom_site_occupancy
 _atom_site_site_symmetry_order  
 _atom_site_calc_flag
 _atom_site_refinement_flags_posn
 _atom_site_refinement_flags_adp
 _atom_site_refinement_flags_occupancy
 _atom_site_disorder_assembly
 _atom_site_disorder_group
Ni1 Ni -0.125000 0.09318(2) 0.375000 0.01063(11) Uani 1 2 d S T P . .
N1A N -0.19773(10) 0.02989(6) 0.42454(5) 0.0144(3) Uani 1 1 d . . . . .
C2A C -0.30295(13) 0.02348(8) 0.43187(7) 0.0198(3) Uani 1 1 d . . . . .
C3A C -0.34393(13) -0.01483(8) 0.47383(7) 0.0212(4) Uani 1 1 d . . . . .
H3A H -0.416406 -0.016788 0.480090 0.025 Uiso 1 1 calc R U . . .
C4A C -0.27618(13) -0.04892(7) 0.50509(6) 0.0156(3) Uani 1 1 d . . . . .
C5A C -0.16709(13) -0.04480(7) 0.49539(7) 0.0191(3) Uani 1 1 d . . . . .
H5A H -0.119489 -0.068295 0.515335 0.023 Uiso 1 1 calc R U . . .
C6A C -0.13269(13) -0.00505(8) 0.45556(7) 0.0189(3) Uani 1 1 d . . . . .
H6A H -0.060283 -0.001905 0.449501 0.023 Uiso 1 1 calc R U . . .
C7A C -0.31935(13) -0.09072(7) 0.54905(6) 0.0147(3) Uani 1 1 d . . . . .
O71A O -0.25916(9) -0.13106(5) 0.56855(4) 0.0138(2) Uani 1 1 d . . . . .
O72A O -0.41278(9) -0.08569(5) 0.56592(5) 0.0173(2) Uani 1 1 d . . . . .
N8A N -0.37003(12) 0.05279(9) 0.39790(7) 0.0357(5) Uani 1 1 d . . . . .
H8A1 H -0.345807 0.075396 0.371766 0.043 Uiso 1 1 calc R U . . .
H8A2 H -0.437164 0.048923 0.402316 0.043 Uiso 1 1 calc R U . . .
 
loop_
 _atom_site_aniso_label
 _atom_site_aniso_U_11
 _atom_site_aniso_U_22
 _atom_site_aniso_U_33
 _atom_site_aniso_U_23
 _atom_site_aniso_U_13
 _atom_site_aniso_U_12
Ni1 0.01055(16) 0.01171(17) 0.00962(15) 0.000 -0.00042(9) 0.000
N1A 0.0141(6) 0.0155(6) 0.0135(6) 0.0027(5) 0.0015(5) 0.0005(5)
C2A 0.0153(8) 0.0228(9) 0.0214(8) 0.0065(7) 0.0017(6) 0.0030(7)
C3A 0.0140(8) 0.0267(9) 0.0228(8) 0.0078(7) 0.0043(7) 0.0039(7)
C4A 0.0166(8) 0.0164(8) 0.0136(7) 0.0018(6) 0.0013(6) 0.0007(6)
C5A 0.0157(8) 0.0202(8) 0.0213(8) 0.0065(6) -0.0018(6) 0.0034(6)
C6A 0.0133(8) 0.0225(9) 0.0210(8) 0.0053(7) -0.0003(6) 0.0005(6)
C7A 0.0158(8) 0.0150(8) 0.0134(7) 0.0004(6) -0.0008(6) 0.0003(6)
O71A 0.0128(5) 0.0161(6) 0.0125(5) 0.0029(4) 0.0012(4) 0.0017(4)
O72A 0.0143(6) 0.0194(6) 0.0182(6) 0.0050(4) 0.0032(5) 0.0032(5)
N8A 0.0160(8) 0.0494(12) 0.0418(10) 0.0306(9) 0.0035(7) 0.0040(7)
 
_geom_special_details
;
 All esds (except the esd in the dihedral angle between two l.s. planes)
 are estimated using the full covariance matrix.  The cell esds are taken
 into account individually in the estimation of esds in distances, angles
 and torsion angles; correlations between esds in cell parameters are only
 used when they are defined by crystal symmetry.  An approximate (isotropic)
 treatment of cell esds is used for estimating esds involving l.s. planes.
;
 
loop_
 _geom_bond_atom_site_label_1
 _geom_bond_atom_site_label_2
 _geom_bond_distance
 _geom_bond_site_symmetry_2
 _geom_bond_publ_flag
Ni1 N1A 2.0601(13) 12_455 ?
Ni1 N1A 2.0601(13) . ?
Ni1 O71A 2.0747(11) 30_556 ?
Ni1 O71A 2.0747(11) 31_455 ?
Ni1 O72A 2.1780(11) 30_556 ?
Ni1 O72A 2.1780(11) 31_455 ?
Ni1 C7A 2.4442(15) 30_556 ?
Ni1 C7A 2.4442(15) 31_455 ?
N1A C2A 1.350(2) . ?
N1A C6A 1.355(2) . ?
C2A N8A 1.345(2) . ?
C2A C3A 1.417(2) . ?
C3A C4A 1.368(2) . ?
C4A C5A 1.402(2) . ?
C4A C7A 1.508(2) . ?
C5A C6A 1.373(2) . ?
C7A O72A 1.254(2) . ?
C7A O71A 1.2674(19) . ?
 
loop_
 _geom_angle_atom_site_label_1
 _geom_angle_atom_site_label_2
 _geom_angle_atom_site_label_3
 _geom_angle
 _geom_angle_site_symmetry_1
 _geom_angle_site_symmetry_3
 _geom_angle_publ_flag
N1A Ni1 N1A 93.56(7) 12_455 . ?
N1A Ni1 O71A 104.44(5) 12_455 30_556 ?
N1A Ni1 O71A 97.45(5) . 30_556 ?
N1A Ni1 O71A 97.45(5) 12_455 31_455 ?
N1A Ni1 O71A 104.44(5) . 31_455 ?
O71A Ni1 O71A 147.87(6) 30_556 31_455 ?
N1A Ni1 O72A 166.06(5) 12_455 30_556 ?
N1A Ni1 O72A 91.51(5) . 30_556 ?
O71A Ni1 O72A 61.98(4) 30_556 30_556 ?
O71A Ni1 O72A 93.84(4) 31_455 30_556 ?
N1A Ni1 O72A 91.51(5) 12_455 31_455 ?
N1A Ni1 O72A 166.06(5) . 31_455 ?
O71A Ni1 O72A 93.84(4) 30_556 31_455 ?
O71A Ni1 O72A 61.98(4) 31_455 31_455 ?
O72A Ni1 O72A 86.58(6) 30_556 31_455 ?
N1A Ni1 C7A 135.46(5) 12_455 30_556 ?
N1A Ni1 C7A 96.48(5) . 30_556 ?
O71A Ni1 C7A 31.23(5) 30_556 30_556 ?
O71A Ni1 C7A 121.43(5) 31_455 30_556 ?
O72A Ni1 C7A 30.80(5) 30_556 30_556 ?
O72A Ni1 C7A 88.94(5) 31_455 30_556 ?
N1A Ni1 C7A 96.48(5) 12_455 31_455 ?
N1A Ni1 C7A 135.46(5) . 31_455 ?
O71A Ni1 C7A 121.43(5) 30_556 31_455 ?
O71A Ni1 C7A 31.23(5) 31_455 31_455 ?
O72A Ni1 C7A 88.94(5) 30_556 31_455 ?
O72A Ni1 C7A 30.80(5) 31_455 31_455 ?
C7A Ni1 C7A 105.86(7) 30_556 31_455 ?
C2A N1A C6A 117.80(14) . . ?
C2A N1A Ni1 125.99(11) . . ?
C6A N1A Ni1 116.00(10) . . ?
N8A C2A N1A 119.47(15) . . ?
N8A C2A C3A 119.40(15) . . ?
N1A C2A C3A 121.11(15) . . ?
C4A C3A C2A 119.57(16) . . ?
C3A C4A C5A 119.30(15) . . ?
C3A C4A C7A 119.88(15) . . ?
C5A C4A C7A 120.82(14) . . ?
C6A C5A C4A 117.98(15) . . ?
N1A C6A C5A 124.04(15) . . ?
O72A C7A O71A 120.72(14) . . ?
O72A C7A C4A 120.73(14) . . ?
O71A C7A C4A 118.55(14) . . ?
O72A C7A Ni1 62.79(8) . 18_556 ?
O71A C7A Ni1 58.08(8) . 18_556 ?
C4A C7A Ni1 174.93(11) . 18_556 ?
C7A O71A Ni1 90.69(9) . 18_556 ?
C7A O72A Ni1 86.42(9) . 18_556 ?

loop_
 _geom_hbond_atom_site_label_D 
 _geom_hbond_atom_site_label_H 
 _geom_hbond_atom_site_label_A 
 _geom_hbond_distance_DH 
 _geom_hbond_distance_HA 
 _geom_hbond_distance_DA 
 _geom_hbond_angle_DHA 
 _geom_hbond_site_symmetry_A 
 _geom_hbond_publ_flag
N8A H8A1 O71A  0.86 2.08 2.9080(19) 161.2 31_455 yes
N8A H8A2 O72A  0.86 2.20 2.9725(19) 148.9 17_456 yes
 
_refine_diff_density_max    0.521
_refine_diff_density_min   -0.390
_refine_diff_density_rms    0.063

_shelx_res_file
;
TITL NI165m_0m in Fddd
    shelx.res
    created by SHELXL-2018/3 at 16:00:21 on 09-May-2019
CELL  0.71073  12.6490  22.2890  23.9490   90.000   90.000   90.000
ZERR    32.00   0.0012   0.0022   0.0024    0.000    0.000    0.000
LATT   4
SYMM  1/4 - X, 1/4 - Y,   Z
SYMM    X, 1/4 - Y, 1/4 - Z
SYMM  1/4 - X,   Y, 1/4 - Z
SFAC  C    H    N    O    NI
UNIT  240 304 80 96 16
MERG   2
ABIN
FMAP   2
PLAN   25
ACTA
L.S.   5    0   18
WGHT    0.041600   10.033000
FVAR       0.03503
NI1   5   -0.125000    0.093182    0.375000    10.50000    0.01055    0.01171 =
         0.00962    0.00000   -0.00042    0.00000
N1A   3   -0.197731    0.029891    0.424537    11.00000    0.01414    0.01547 =
         0.01348    0.00267    0.00151    0.00051
C2A   1   -0.302945    0.023478    0.431867    11.00000    0.01532    0.02285 =
         0.02138    0.00648    0.00174    0.00304
C3A   1   -0.343926   -0.014829    0.473832    11.00000    0.01400    0.02670 =
         0.02278    0.00780    0.00430    0.00394
AFIX  43
H3A   2   -0.416406   -0.016788    0.480090    11.00000   -1.20000
AFIX   0
C4A   1   -0.276180   -0.048915    0.505085    11.00000    0.01665    0.01640 =
         0.01361    0.00183    0.00133    0.00073
C5A   1   -0.167089   -0.044802    0.495388    11.00000    0.01566    0.02023 =
         0.02130    0.00645   -0.00178    0.00339
AFIX  43
H5A   2   -0.119489   -0.068295    0.515335    11.00000   -1.20000
AFIX   0
C6A   1   -0.132694   -0.005047    0.455560    11.00000    0.01333    0.02251 =
         0.02096    0.00531   -0.00027    0.00046
AFIX  43
H6A   2   -0.060283   -0.001905    0.449501    11.00000   -1.20000
AFIX   0
C7A   1   -0.319355   -0.090716    0.549053    11.00000    0.01582    0.01497 =
         0.01340    0.00041   -0.00080    0.00026
O71A  4   -0.259158   -0.131055    0.568547    11.00000    0.01282    0.01608 =
         0.01248    0.00289    0.00119    0.00167
O72A  4   -0.412780   -0.085694    0.565918    11.00000    0.01433    0.01937 =
         0.01821    0.00501    0.00316    0.00322
N8A   3   -0.370035    0.052788    0.397901    11.00000    0.01599    0.04943 =
         0.04178    0.03058    0.00349    0.00396
AFIX  93
H8A1  2   -0.345807    0.075396    0.371766    11.00000   -1.20000
H8A2  2   -0.437164    0.048923    0.402316    11.00000   -1.20000
AFIX   0
HKLF    4


REM  NI165m_0m in Fddd
REM wR2 = 0.0771, GooF = S = 1.058, Restrained GooF = 1.058 for all data
REM R1 = 0.0282 for 1781 Fo > 4sig(Fo) and 0.0318 for all 1998 data
REM 96 parameters refined using 0 restraints

END

WGHT      0.0415     10.0510

REM Highest difference peak  0.521,  deepest hole -0.390,  1-sigma level  0.063
Q1    1  -0.1250  0.1552  0.3750  10.50000  0.05    0.50
Q2    1  -0.2986 -0.0663  0.5295  11.00000  0.05    0.36
Q3    1  -0.1706  0.0174  0.4435  11.00000  0.05    0.35
Q4    1  -0.1776  0.0471  0.4016  11.00000  0.05    0.32
Q5    1  -0.3591  0.0870  0.4229  11.00000  0.05    0.32
Q6    1  -0.3071 -0.0369  0.4868  11.00000  0.05    0.27
Q7    1  -0.4218 -0.0952  0.5479  11.00000  0.05    0.27
Q8    1  -0.3214  0.0013  0.4488  11.00000  0.05    0.27
Q9    1  -0.1613  0.0760  0.4181  11.00000  0.05    0.26
Q10   1  -0.4360  0.0695  0.4183  11.00000  0.05    0.26
Q11   1  -0.2497  0.0401  0.4393  11.00000  0.05    0.26
Q12   1  -0.1544 -0.0142  0.4808  11.00000  0.05    0.24
Q13   1  -0.2250 -0.0536  0.4915  11.00000  0.05    0.23
Q14   1  -0.2870 -0.1461  0.5880  11.00000  0.05    0.23
Q15   1  -0.3555 -0.0783  0.5633  11.00000  0.05    0.23
Q16   1  -0.4207 -0.0271  0.4611  11.00000  0.05    0.23
Q17   1  -0.4084 -0.0712  0.5665  11.00000  0.05    0.23
Q18   1  -0.0248 -0.0168  0.4366  11.00000  0.05    0.23
Q19   1  -0.4323 -0.0315  0.5829  11.00000  0.05    0.23
Q20   1  -0.3750  0.1250  0.3538  10.50000  0.05    0.22
Q21   1  -0.2452  0.0179  0.4199  11.00000  0.05    0.22
Q22   1  -0.3750 -0.0310  0.6250  10.50000  0.05    0.22
Q23   1  -0.2367 -0.1261  0.5751  11.00000  0.05    0.21
Q24   1  -0.2969 -0.1214  0.5528  11.00000  0.05    0.21
Q25   1  -0.4253 -0.1093  0.5863  11.00000  0.05    0.20
;
_shelx_res_checksum   62048

_shelx_hkl_file
;
   2   0   0   -0.38    0.07
  -2   0   0   -0.35    0.06
   2   0   0   -0.43    0.05
  -4   0   0  413.59    6.91
   4   0   0  405.58    6.83
   4   0   0  407.48    7.23
  -6   0   0    0.00    0.06
   6   0   0   -0.03    0.05
   6   0   0    0.06    0.12
   8   0   0   66.81    2.08
   8   0   0   62.92    1.61
  -8   0   0   65.07    1.69
  10   0   0   -0.18    0.09
  12   0   0   24.25    1.43
  14   0   0   -0.09    0.20
  16   0   0   32.29    1.96
   0   2   0   -0.07    0.02
   0   2   0   -0.09    0.02
   2  -2   0  565.83    9.47
   2   2   0  578.49    9.33
  -2   2   0  563.21    9.38
   4  -2   0   -0.04    0.07
   4  -2   0   -0.11    0.03
  -4   2   0   -0.06    0.07
   4   2   0   -0.08    0.06
  -4  -2   0   -0.04    0.04
  -6  -2   0    3.83    0.26
  -6   2   0    3.67    0.32
   6  -2   0    4.53    0.26
   6  -2   0    3.46    0.44
   6   2   0    4.42    0.34
   8   2   0    0.02    0.07
   8  -2   0   -0.03    0.06
  -8   2   0    0.10    0.10
  -8  -2   0    0.00    0.07
   8   2   0    0.10    0.13
   8  -2   0   -0.09    0.10
 -10   2   0   29.72    1.21
  10   2   0   31.63    1.19
  10  -2   0   31.55    1.50
  10   2   0   32.36    1.52
  12  -2   0   -0.11    0.13
  12   2   0   -0.02    0.13
  14  -2   0    2.11    0.56
  14   2   0    2.65    0.64
  16   2   0    0.03    0.29
  16  -2   0    0.10    0.30
   0   4   0   91.44    1.69
   0   4   0   84.83    1.67
  -2   4   0   -0.03    0.05
   2  -4   0    0.15    0.08
  -2   4   0    0.02    0.03
   2   4   0    0.08    0.03
   2   4   0   -0.07    0.04
  -4   4   0    3.68    0.31
   4  -4   0    4.35    0.34
   4   4   0    4.43    0.16
   4   4   0    3.44    0.30
   4   4   0    4.31    0.16
   6  -4   0   -0.01    0.03
  -6   4   0    0.07    0.10
  -6  -4   0    0.07    0.04
   6  -4   0   -0.04    0.07
   6   4   0    0.04    0.08
   8  -4   0   93.27    2.56
  -8   4   0   88.97    2.35
   8   4   0   89.76    2.30
  10  -4   0    0.02    0.11
  10   4   0    0.03    0.13
 -10   4   0    0.05    0.13
  10   4   0   -0.04    0.11
  12   4   0    0.46    0.26
  12  -4   0    0.67    0.29
  14  -4   0    0.27    0.22
  14   4   0   -0.12    0.15
  16  -4   0   13.40    1.52
   0   6   0   -0.05    0.04
   0   6   0    0.02    0.05
  -2   6   0  226.57    4.20
   2   6   0  223.36    4.18
   2   6   0  229.25    3.84
   2  -6   0  219.68    4.12
  -2   6   0  225.33    3.83
   4   6   0    0.01    0.02
   4   6   0    0.02    0.07
   4  -6   0    0.05    0.07
  -4   6   0    0.01    0.09
   6   6   0   57.90    1.05
  -6   6   0   57.27    1.72
   6   6   0   59.21    1.71
   6  -6   0   56.68    1.71
  -8   6   0    0.06    0.12
   8  -6   0    0.09    0.15
   8   6   0    0.00    0.11
 -10   6   0    9.48    0.72
  10  -6   0    8.16    0.73
  10   6   0    8.14    0.65
  12  -6   0   -0.04    0.15
  12   6   0   -0.10    0.14
 -12   6   0    0.03    0.15
  14   6   0    2.52    0.59
  14  -6   0    2.91    0.62
  16  -6   0    0.04    0.30
   0   8   0    8.78    0.45
   2   8   0    0.01    0.09
   2   8   0   -0.11    0.04
  -2   8   0   -0.02    0.05
  -2   8   0   -0.07    0.07
   4   8   0   25.21    0.58
   4   8   0   24.83    1.00
  -4   8   0   24.29    0.58
  -4   8   0   24.06    0.99
   4  -8   0   26.72    0.99
   6  -8   0    0.10    0.12
   6   8   0    0.11    0.12
  -6   8   0   -0.11    0.09
   8   8   0    4.34    0.59
  -8   8   0    4.52    0.59
   8  -8   0    4.55    0.60
  10   8   0   -0.09    0.11
 -10   8   0   -0.13    0.13
  10  -8   0    0.12    0.13
  12   8   0    1.02    0.41
  12  -8   0    0.86    0.33
 -12   8   0    1.82    0.42
  12   8   0    0.71    0.27
  14   8   0   -0.17    0.20
  14  -8   0   -0.08    0.28
   0  10   0   -0.08    0.05
   0  10   0   -0.04    0.09
   2  10   0   31.92    1.14
   2  10   0   32.90    0.94
  -2  10   0   30.77    0.92
  -2  10   0   32.21    1.14
   4  10   0   -0.02    0.04
   4 -10   0   -0.06    0.08
  -4  10   0   -0.09    0.09
   4  10   0    0.02    0.12
  -4  10   0    0.07    0.05
  -6  10   0   21.55    1.08
   6  10   0   22.33    1.09
   6 -10   0   22.59    1.05
  -8  10   0    0.03    0.10
   8  10   0    0.04    0.12
   8 -10   0    0.01    0.11
  10  10   0   -0.10    0.12
 -10  10   0    0.34    0.19
  10 -10   0    0.15    0.15
  12  10   0    0.07    0.16
 -12  10   0    0.20    0.27
  12 -10   0    0.12    0.19
  14 -10   0    4.13    0.79
  14  10   0    7.27    1.06
   0  12   0   23.67    0.94
   0  12   0   23.71    0.95
  -2  12   0    0.01    0.10
   2  12   0    0.05    0.08
   2  12   0    0.01    0.09
  -2  12   0    0.11    0.08
   4  12   0  237.74    4.98
  -4  12   0  238.54    5.00
  -4  12   0  233.83    4.24
   4  12   0  238.32    4.24
   6  12   0    0.05    0.14
  -6  12   0    0.13    0.12
   6 -12   0    0.02    0.09
   8 -12   0   10.38    0.79
   8  12   0   11.03    0.86
  -8  12   0   10.51    0.83
  10  12   0   -0.13    0.13
  10 -12   0   -0.02    0.14
 -10  12   0    0.09    0.18
 -12  12   0    9.40    1.09
  12 -12   0    7.59    0.97
  12  12   0    8.44    0.99
  14 -12   0   -0.04    0.21
  14  12   0   -0.12    0.20
 -14  12   0   -0.10    0.20
   0  14   0   -0.05    0.09
   0  14   0    0.00    0.09
  -2  14   0  293.01    5.56
   2  14   0  293.47    5.55
   2  14   0  304.05    5.96
  -2  14   0  301.20    5.96
   4  14   0    0.15    0.12
  -4  14   0   -0.05    0.08
   6  14   0  116.93    3.24
  -6  14   0  116.03    3.23
  -8  14   0   -0.09    0.12
   8 -14   0    0.01    0.12
   8  14   0    0.03    0.13
  10  14   0    0.12    0.20
 -10  14   0    0.17    0.17
  10 -14   0    0.93    0.30
  12 -14   0    0.09    0.17
  12  14   0   -0.09    0.18
 -12  14   0    0.44    0.26
  14 -14   0    8.77    1.11
 -14  14   0   11.65    1.34
  14  14   0   11.09    1.25
   0  16   0  113.60    2.88
   0  16   0  119.48    2.91
   2  16   0    0.00    0.08
   2  16   0    0.09    0.12
  -2  16   0    0.06    0.13
  -2  16   0    0.01    0.09
  -4  16   0   66.24    2.21
   4  16   0   64.50    2.20
  -6  16   0    0.05    0.13
   6  16   0   -0.17    0.12
  -8  16   0    1.81    0.46
   8  16   0    1.08    0.36
   8 -16   0    0.96    0.29
 -10  16   0    0.11    0.17
  10 -16   0   -0.20    0.14
  10  16   0   -0.01    0.22
  12 -16   0   16.63    1.22
 -12  16   0   19.72    1.38
  12  16   0   14.89    1.22
  14 -16   0    0.27    0.26
  14  16   0   -0.21    0.26
   0  18   0    0.01    0.10
   0  18   0    0.06    0.15
   2  18   0   45.20    1.75
  -2  18   0   43.66    1.51
   2  18   0   47.26    1.55
  -2  18   0   42.05    1.69
  -4  18   0    0.06    0.16
   4  18   0   -0.03    0.15
   6  18   0   14.61    1.06
  -6  18   0   12.05    0.98
  -8  18   0    0.22    0.20
   8  18   0   -0.05    0.17
 -10  18   0   23.56    1.52
  10  18   0   24.17    1.54
  12 -18   0   -0.06    0.20
 -12  18   0   -0.24    0.23
  12  18   0    0.05    0.26
   0  20   0   17.75    1.03
   0  20   0   17.31    1.01
  -2  20   0    0.02    0.13
   2  20   0   -0.05    0.14
   4  20   0   45.44    1.94
  -4  20   0   46.23    1.96
   6  20   0    0.16    0.19
  -6  20   0   -0.07    0.14
  -8  20   0   29.89    1.70
   8  20   0   27.58    1.65
  10  20   0   -0.12    0.24
 -10  20   0    0.30    0.22
   0  22   0    0.07    0.14
   0  22   0   -0.02    0.13
  -2  22   0    0.79    0.31
   2  22   0    1.12    0.33
   4  22   0    0.30    0.19
  -4  22   0    0.12    0.21
  -6  22   0    2.02    0.53
   6  22   0    1.78    0.53
   8  22   0   -0.06    0.32
  -8  22   0   -0.22    0.20
  10  22   0    0.95    0.44
 -10  22   0    0.26    0.26
   0  24   0   20.35    1.37
  -2  24   0   -0.06    0.15
   2  24   0    0.17    0.19
  -4  24   0    1.13    0.39
   4  24   0    1.05    0.34
   6  24   0   -0.35    0.17
  -6  24   0    0.12    0.24
   8  24   0    1.90    0.52
  -8  24   0    1.76    0.53
   2  26   0    8.64    1.03
  -2  26   0    8.23    1.04
  -4  26   0   -0.13    0.18
   4  26   0   -0.36    0.18
  -6  26   0    0.23    0.28
   6  26   0    0.01    0.28
   2  28   0   -0.24    0.19
  -4  28   0    8.54    1.14
   4  28   0   14.00    1.51
  -1  -1  -1   27.43    0.55
   1   1  -1   26.90    0.59
  -1   1   1   28.34    0.61
   1  -1   1   26.97    0.57
   1  -1  -1   27.82    0.63
  -1   1  -1   26.12    0.53
  -1   1  -1   27.94    0.61
  -3   1   1    0.02    0.05
  -3  -1  -1    0.06    0.04
   3  -1   1    0.10    0.07
   3   1  -1    0.01    0.05
  -3   1  -1    0.05    0.06
  -3  -1   1    0.09    0.04
   3  -1  -1    0.04    0.04
   3   1   1    0.02    0.05
   3  -1  -1    0.10    0.08
   5   1  -1    3.88    0.28
   5   1  -1    4.58    0.39
  -5  -1  -1    4.23    0.27
   5  -1   1    4.29    0.36
  -5   1   1    4.54    0.31
   5  -1   1    3.99    0.25
  -5  -1   1    4.15    0.25
   5   1   1    4.17    0.30
   5  -1  -1    4.34    0.37
  -5   1  -1    4.11    0.31
   5  -1  -1    4.28    0.24
   7  -1   1   24.12    1.06
   7   1  -1   22.80    1.07
   7   1  -1   23.18    0.84
   7  -1   1   23.63    0.77
  -7  -1  -1   22.89    0.81
  -7   1   1   23.66    0.87
  -7  -1   1   22.18    0.77
   7   1   1   23.40    1.06
   7  -1  -1   23.33    1.06
   7  -1  -1   23.26    0.75
  -7   1  -1   22.63    0.87
   7   1   1   22.41    0.84
   9   1  -1    0.41    0.21
   9   1  -1    0.19    0.12
  -9  -1  -1    0.43    0.15
   9  -1   1    0.13    0.09
   9  -1   1    0.19    0.15
  -9   1   1    0.45    0.16
   9  -1  -1    0.23    0.17
  -9  -1   1    0.52    0.16
   9   1   1    0.15    0.14
  -9   1  -1    0.19    0.14
   9   1   1    0.04    0.10
  11  -1   1    0.54    0.25
  11   1  -1    0.55    0.29
  11   1   1    0.37    0.20
  11  -1  -1    0.04    0.15
  13   1  -1    3.14    0.63
  13  -1   1    2.98    0.63
  13  -1  -1    3.21    0.67
  13   1   1    3.46    0.65
  15  -1   1    1.93    0.56
  15   1  -1    3.09    0.70
  15   1   1    2.02    0.58
  15  -1  -1    2.53    0.65
  -1   3   1   17.64    0.52
  -1   3   1   16.75    0.40
   1   3  -1   16.69    0.38
   1   3   1   17.43    0.43
   1  -3  -1   19.01    0.53
  -1   3  -1   17.35    0.42
   1   3   1   17.27    0.52
   3  -3   1    7.07    0.37
  -3   3   1    7.54    0.38
   3   3  -1    7.37    0.38
   3  -3  -1    7.85    0.41
   3   3   1    7.30    0.38
  -3   3  -1    7.30    0.39
   5  -3   1   38.49    1.24
   5   3  -1   42.73    1.19
  -5   3   1   40.33    1.19
  -5  -3  -1   41.94    0.95
   5  -3   1   41.10    0.89
  -5  -3   1   40.02    0.87
  -5   3  -1   40.56    1.20
   5  -3  -1   40.85    0.82
   5   3   1   40.15    1.18
   5  -3  -1   40.34    1.28
  -7   3   1    5.45    0.43
   7  -3   1    4.38    0.26
   7   3  -1    4.63    0.39
   7  -3   1    3.60    0.49
  -7  -3  -1    4.70    0.30
   7  -3  -1    5.12    0.25
  -7   3  -1    4.62    0.41
   7  -3  -1    3.51    0.49
  -7  -3   1    4.97    0.29
   7   3   1    4.65    0.40
  -9   3   1   17.96    0.89
   9  -3   1   18.49    1.05
   9   3  -1   17.13    1.04
   9   3  -1   18.59    0.88
   9  -3  -1   18.82    1.05
   9   3   1   18.83    1.08
  -9   3  -1   17.64    0.90
   9   3   1   17.62    0.86
 -11   3   1   28.92    1.41
  11   3  -1   27.00    1.47
  11  -3   1   28.85    1.47
 -11   3  -1   27.82    1.25
  11  -3  -1   29.22    1.49
  11   3   1   30.71    1.56
  13   3  -1   31.31    1.73
  13  -3   1   34.84    1.78
  13  -3  -1   31.23    1.70
  13   3   1   34.00    1.79
  15  -3   1    6.66    1.03
  15   3  -1    8.74    1.17
  15  -3  -1    8.24    1.16
  15   3   1    7.83    1.12
   1   5  -1    1.73    0.14
   1   5  -1    2.05    0.24
  -1   5   1    1.73    0.14
  -1   5   1    1.66    0.21
  -1   5  -1    1.33    0.19
  -1   5  -1    1.81    0.15
   1   5   1    1.67    0.22
   1   5   1    1.97    0.15
   3  -5   1    2.43    0.28
   3   5  -1    2.86    0.32
  -3   5   1    2.05    0.27
  -3   5  -1    2.20    0.29
   3   5   1    2.48    0.14
   3   5   1    2.06    0.27
  -3   5  -1    2.62    0.13
   3  -5  -1    3.10    0.34
  -5   5   1    3.12    0.38
   5   5  -1    2.70    0.35
   5  -5   1    3.16    0.39
   5   5   1    2.76    0.16
   5  -5  -1    2.77    0.38
   5   5   1    3.41    0.39
   5   5   1    3.30    0.17
  -5   5  -1    2.30    0.34
   7   5  -1   64.83    1.83
  -7   5   1   64.44    1.86
   7  -5   1   63.78    1.90
   7  -5   1   65.18    1.25
  -7  -5  -1   64.49    1.36
  -7   5  -1   62.70    1.85
   7  -5  -1   63.25    1.95
   7   5   1   61.69    1.80
   9  -5   1   33.44    1.43
   9   5  -1   32.12    1.28
  -9   5   1   31.18    1.29
  -9   5  -1   30.97    1.31
   9  -5  -1   33.54    1.47
   9   5   1   31.57    1.28
  11   5  -1   35.82    1.45
 -11   5   1   35.72    1.49
  11   5  -1   36.54    1.74
  11  -5   1   36.40    1.67
  11   5   1   33.93    1.43
 -11   5  -1   36.71    1.51
  11  -5  -1   34.34    1.67
  11   5   1   36.47    1.74
  13   5  -1   17.37    1.30
  13  -5   1   19.22    1.31
  13  -5  -1   17.76    1.27
  13   5   1   19.55    1.36
  15   5  -1   13.01    1.45
  15  -5   1   14.70    1.23
  15  -5  -1   11.72    1.37
  15   5   1   12.09    1.38
  -1   7   1    1.00    0.16
   1   7  -1    1.48    0.19
  -1   7   1    1.29    0.22
   1   7  -1    0.86    0.19
  -1   7  -1    0.79    0.17
  -1   7  -1    1.17    0.17
   1   7   1    0.91    0.18
   1   7   1    1.19    0.18
  -3   7   1   39.96    1.26
   3  -7   1   43.86    1.21
  -3   7   1   42.11    0.89
   3   7  -1   41.78    0.86
   3   7  -1   43.36    1.29
   3   7   1   44.47    1.30
   3   7   1   44.55    0.95
  -3   7  -1   41.92    0.93
   3  -7  -1   42.11    1.24
  -3   7  -1   42.66    1.29
   5   7  -1   50.99    1.54
  -5   7   1   51.10    1.55
   5  -7   1   48.16    1.47
   5   7   1   48.76    0.98
  -5   7  -1   50.49    1.56
   5  -7  -1   46.90    1.50
   5   7   1   51.28    1.55
   7  -7   1   71.20    2.07
  -7   7   1   71.56    2.09
   7   7  -1   73.64    2.09
  -7   7  -1   69.80    2.07
   7  -7  -1   70.63    2.11
   7   7   1   70.08    2.06
   9   7  -1   76.42    2.31
  -9   7   1   81.52    2.40
   9  -7   1   76.23    2.41
   9   7   1   82.68    2.38
   9  -7  -1   75.74    2.44
  -9   7  -1   83.91    2.43
  11  -7   1   10.53    0.87
  11   7  -1   11.65    0.96
  11   7  -1   11.73    0.84
 -11   7   1    9.96    0.78
 -11   7  -1   11.06    0.83
  11  -7  -1   12.05    0.95
  11   7   1   10.76    0.82
  13  -7   1   11.69    1.02
  13   7  -1   12.56    1.09
  13   7   1   14.48    1.17
  13  -7  -1   14.61    1.14
  15   7  -1    1.19    0.44
  15  -7   1    1.04    0.40
  15   7   1    1.45    0.48
  15  -7  -1    2.00    0.54
  -1   9   1   45.15    1.30
   1   9  -1   45.06    1.16
  -1   9   1   40.20    1.14
   1   9  -1   43.48    1.29
  -1   9  -1   44.26    1.18
   1   9   1   44.30    1.17
  -1   9  -1   45.46    1.30
   1   9   1   45.25    1.30
  -3   9   1    9.46    0.38
   3   9  -1    9.35    0.59
   3   9  -1    9.76    0.37
  -3   9   1   10.17    0.62
  -3   9  -1    8.46    0.56
  -3   9  -1    9.40    0.40
   3   9   1    9.53    0.59
   3   9   1   10.40    0.41
   5  -9   1   61.71    1.74
   5   9  -1   59.70    1.82
  -5   9   1   58.89    1.81
   5   9   1   59.81    1.82
  -5   9  -1   59.89    1.83
   5  -9  -1   58.59    1.77
  -5   9  -1   59.02    1.16
   5   9   1   58.85    1.18
   7   9  -1   71.79    2.22
  -7   9   1   76.07    2.28
   7  -9   1   78.28    2.24
   7  -9  -1   80.20    2.31
  -7   9  -1   78.00    2.30
   7   9   1   76.92    2.28
  -9   9   1  166.18    4.05
   9   9  -1  166.90    4.01
   9  -9   1  162.99    4.03
   9  -9  -1  163.31    4.10
   9   9   1  168.09    4.03
  -9   9  -1  165.78    4.06
  11  -9   1   30.28    1.53
 -11   9   1   30.16    1.49
  11   9  -1   29.66    1.45
  11   9   1   30.90    1.49
  11  -9  -1   27.82    1.51
 -11   9  -1   30.47    1.52
  13   9  -1   16.58    1.27
 -13   9   1   16.33    1.12
  13  -9   1   16.00    1.19
  13  -9  -1   13.76    1.12
  13   9   1   13.96    1.18
 -13   9  -1   14.74    1.07
  15  -9   1   16.12    1.29
  15   9  -1   13.01    1.52
  15  -9  -1   14.10    1.26
  15   9   1   14.91    1.67
  -1  11   1   31.12    1.11
   1  11  -1   29.99    1.09
   1  11  -1   30.61    0.99
  -1  11   1   30.01    0.99
   1  11   1   29.31    1.08
  -1  11  -1   29.98    1.09
   1  11   1   29.15    0.98
  -1  11  -1   30.87    1.01
  -3  11   1    5.67    0.33
   3  11  -1    5.79    0.33
  -3  11   1    6.22    0.51
   3  11   1    5.36    0.33
  -3  11  -1    5.36    0.34
  -3  11  -1    5.14    0.57
   3  11   1    5.79    0.62
  -5  11   1   15.82    0.91
   5 -11   1   17.19    0.86
   5  11  -1   16.76    0.93
  -5  11  -1   18.14    0.97
   5  11   1   15.20    0.89
   5 -11  -1   19.07    0.94
   7 -11   1   19.99    1.03
  -7  11   1   18.22    1.04
   7  11  -1   18.69    1.06
  -7  11  -1   19.11    1.07
   7 -11  -1   18.99    1.04
   7  11   1   16.91    1.01
   9  11  -1   31.38    1.48
   9 -11   1   27.54    1.37
  -9  11   1   30.76    1.48
   9  11   1   31.66    1.50
   9 -11  -1   29.69    1.45
  -9  11  -1   33.38    1.54
  11 -11   1   81.79    2.75
 -11  11   1   80.09    2.73
  11  11  -1   75.54    2.64
  11 -11  -1   80.78    2.78
 -11  11  -1   82.29    2.78
  11  11   1   78.26    2.68
  13  11  -1    7.17    0.90
  13 -11   1    6.85    0.94
 -13  11   1    7.54    0.97
  13  11  -1    4.28    0.78
 -13  11  -1    7.10    0.92
  13 -11  -1    6.62    0.95
  13  11   1    8.09    0.98
  15 -11   1   15.40    1.29
  15 -11  -1   11.14    1.35
   1  13  -1   57.07    1.75
  -1  13   1   58.92    1.78
   1  13  -1   60.68    1.64
  -1  13   1   58.57    1.64
   1  13   1   58.96    1.77
  -1  13  -1   60.30    1.77
   1  13   1   61.95    1.67
  -1  13  -1   61.55    1.68
   3  13  -1    0.73    0.17
  -3  13   1    0.38    0.13
   3  13  -1    0.42    0.21
  -3  13   1    0.46    0.21
  -3  13  -1    0.41    0.13
  -3  13  -1    0.45    0.21
   3  13   1    0.71    0.17
   3  13   1    0.35    0.18
   5  13  -1    0.97    0.29
  -5  13   1    1.43    0.36
   5  13   1    0.92    0.27
  -5  13  -1    0.99    0.29
   7 -13   1    8.87    0.69
   7  13  -1    9.20    0.77
  -7  13   1    8.08    0.72
   7 -13  -1    7.30    0.66
   7  13   1    8.62    0.75
  -7  13  -1    8.22    0.73
   9  13  -1    0.12    0.22
   9 -13   1    0.27    0.25
  -9  13   1    0.29    0.19
   9  13   1    0.34    0.21
  -9  13  -1    0.11    0.18
   9 -13  -1    0.20    0.17
 -11  13   1    1.80    0.44
  11  13  -1    2.23    0.52
  11 -13   1    2.82    0.56
  11  13   1    1.76    0.46
 -11  13  -1    2.34    0.52
  11 -13  -1    2.81    0.59
 -13  13   1    1.50    0.42
  13 -13   1    1.09    0.40
  13  13  -1    2.04    0.51
  13 -13  -1    1.60    0.42
  13  13   1    1.70    0.43
 -13  13  -1    2.58    0.56
  15 -13   1    0.81    0.42
  -1  15   1    1.34    0.28
   1  15  -1    1.13    0.26
   1  15  -1    1.63    0.34
  -1  15   1    1.10    0.27
  -1  15  -1    1.84    0.37
   1  15   1    1.64    0.35
   1  15   1    1.55    0.30
  -1  15  -1    1.63    0.32
  -3  15   1   16.26    0.73
   3  15  -1   16.84    0.96
  -3  15   1   17.11    0.96
   3  15  -1   16.07    0.71
   3  15   1   16.94    0.75
  -3  15  -1   15.65    0.73
  -3  15  -1   15.43    0.93
   3  15   1   15.44    0.93
   5  15  -1    0.02    0.12
  -5  15   1    0.15    0.17
   5  15   1    0.23    0.15
  -5  15  -1    0.03    0.11
   7  15  -1   -0.01    0.18
   7 -15   1   -0.05    0.13
  -7  15   1   -0.03    0.17
   7  15   1    0.18    0.17
  -7  15  -1    0.12    0.29
   9  15  -1    0.78    0.32
  -9  15   1    1.16    0.37
   9 -15   1    1.44    0.40
  -9  15  -1    0.75    0.29
   9 -15  -1    0.41    0.26
   9  15   1    0.77    0.33
 -11  15   1   -0.11    0.18
  11 -15   1    0.25    0.20
  11  15  -1   -0.07    0.16
  11  15   1    0.14    0.22
 -11  15  -1    0.74    0.25
  11 -15  -1    0.35    0.25
 -13  15   1    0.30    0.29
  13  15  -1    0.34    0.33
  13 -15   1   -0.08    0.26
  13  15   1    0.55    0.32
  13 -15  -1    0.60    0.25
 -13  15  -1    0.02    0.25
  -1  17   1    0.83    0.26
   1  17  -1    0.69    0.24
  -1  17   1    1.08    0.31
   1  17  -1    0.80    0.24
   1  17   1    1.12    0.29
  -1  17  -1    0.80    0.26
   1  17   1    0.95    0.27
  -1  17  -1    0.63    0.22
  -3  17   1    1.05    0.32
   3  17  -1    1.62    0.37
  -3  17  -1    1.09    0.31
   3  17   1    0.54    0.22
   5  17  -1    0.54    0.26
  -5  17   1    0.15    0.16
  -5  17  -1    0.30    0.26
   5  17   1   -0.11    0.12
  -7  17   1    0.87    0.32
   7  17  -1    0.59    0.29
   7  17   1    0.81    0.31
  -7  17  -1    0.95    0.35
   9 -17   1    0.29    0.18
  -9  17   1   -0.06    0.16
   9  17  -1   -0.14    0.19
  -9  17  -1    0.41    0.23
   9  17   1    0.28    0.21
 -11  17   1    9.87    1.18
  11 -17   1   11.30    0.96
  11  17  -1    7.68    1.02
 -11  17  -1   10.13    1.21
  11 -17  -1   10.16    0.91
  11  17   1   12.22    1.33
  13  17  -1    1.83    0.52
 -13  17   1    1.43    0.45
 -13  17  -1    1.14    0.44
  13 -17  -1    0.76    0.34
  13  17   1    1.03    0.47
  -1  19   1    0.82    0.25
   1  19  -1    0.39    0.20
   1  19  -1    0.33    0.19
  -1  19   1    0.23    0.18
   1  19   1    0.45    0.18
  -1  19  -1    0.48    0.19
   1  19   1    0.50    0.23
  -1  19  -1    0.50    0.27
  -3  19   1    2.41    0.50
   3  19  -1    2.80    0.54
   3  19   1    2.51    0.49
  -3  19  -1    2.67    0.51
  -5  19   1    5.74    0.82
   5  19  -1    5.82    0.79
  -5  19  -1    4.83    0.74
   5  19   1    5.30    0.75
   7  19  -1    3.34    0.65
  -7  19   1    2.70    0.60
  -7  19  -1    3.31    0.64
   7  19   1    3.58    0.65
   9  19  -1   10.87    1.25
  -9  19   1   12.35    1.07
   9  19   1   10.73    1.24
  -9  19  -1   10.38    1.20
 -11  19   1    9.32    1.16
  11  19  -1   15.57    1.29
  11  19   1   11.55    1.35
 -11  19  -1   13.68    1.20
  -1  21   1    6.53    0.82
  -1  21   1    6.24    0.71
   1  21  -1    6.00    0.77
   1  21   1    6.51    0.81
  -1  21  -1    6.29    0.76
  -1  21  -1    5.70    0.70
   1  21   1    6.48    0.74
   3  21  -1   22.10    1.29
  -3  21   1   20.59    1.28
   3  21   1   21.55    1.29
  -3  21  -1   20.94    1.27
   5  21  -1   27.96    1.54
  -5  21   1   27.53    1.55
  -5  21  -1   27.66    1.55
   5  21   1   27.13    1.53
   7  21  -1   18.33    1.29
  -7  21   1   18.85    1.33
   7  21   1   17.93    1.30
  -7  21  -1   16.81    1.26
  -9  21   1   11.23    1.30
   9  21  -1    8.23    1.11
  -9  21  -1   10.01    1.25
   9  21   1   10.73    1.28
   1  23  -1    0.80    0.25
  -1  23   1    0.60    0.26
  -1  23  -1    0.27    0.19
   1  23   1    0.54    0.22
  -3  23   1   27.16    1.52
   3  23  -1   28.72    1.54
  -3  23  -1   28.38    1.54
   3  23   1   27.06    1.52
  -5  23   1   15.08    1.18
   5  23  -1   14.12    1.14
   5  23   1   16.31    1.21
  -5  23  -1   15.85    1.20
   7  23  -1   35.18    1.94
  -7  23   1   35.95    1.96
  -7  23  -1   35.98    1.96
   7  23   1   39.16    2.04
  -9  23   1    6.32    1.04
   9  23  -1    5.14    0.89
  -9  23  -1    7.36    1.12
   9  23   1    7.99    1.14
   1  25  -1    0.92    0.34
  -1  25   1    0.67    0.29
   1  25   1    0.64    0.25
   3  25  -1    5.92    0.85
  -3  25   1    6.33    0.91
   3  25   1    6.57    0.91
  -3  25  -1    5.73    0.87
  -5  25   1   18.50    1.36
   5  25  -1   15.82    1.23
  -5  25  -1   15.68    1.25
   5  25   1   16.85    1.28
   7  25  -1    5.53    0.93
  -7  25   1    8.73    1.25
   7  25   1    7.76    1.11
  -7  25  -1    7.40    1.13
  -3  27   1    1.11    0.40
   3  27  -1    0.96    0.31
   3  27   1    1.13    0.39
  -3  27  -1    1.45    0.46
  -5  27   1   18.45    1.40
   5  27  -1   15.11    1.25
   5  27   1   17.05    1.33
  -5  27  -1   12.10    1.38
   3  29  -1    7.45    1.04
   3  29   1    8.32    1.12
   0   0   2   -0.31    0.02
   0   0  -2   -0.25    0.03
   0   0   2   -0.29    0.02
  -2   0  -2  213.07    3.65
  -2   0   2  211.67    3.58
   2   0  -2  208.02    3.75
   2   0  -2  212.26    3.57
  -4   0   2   -0.04    0.07
   4   0   2   -0.13    0.05
  -4   0  -2    0.04    0.09
   4   0  -2   -0.15    0.04
   4   0  -2   -0.18    0.06
   6   0   2   38.04    1.07
  -6   0   2   37.12    1.05
   6   0  -2   40.87    1.36
  -6   0  -2   37.71    1.11
   6   0   2   36.52    1.28
   6   0  -2   36.93    1.01
  -8   0   2   -0.07    0.08
   8   0  -2   -0.08    0.06
   8   0  -2   -0.10    0.10
   8   0   2   -0.06    0.11
  -8   0  -2   -0.14    0.09
   8   0   2   -0.01    0.08
 -10   0  -2   35.88    1.41
  10   0  -2   36.22    1.63
  10   0   2   37.63    1.62
  12   0  -2    0.06    0.14
  12   0   2   -0.08    0.16
  14   0  -2    8.67    1.11
  14   0   2   12.51    1.10
  16   0   2    0.18    0.32
  16   0  -2    0.28    0.29
   0   2  -2  531.76    9.63
   0   2   2  540.62    8.89
   0   2  -2  561.08    9.52
  -2   2   2  202.06    3.65
   2   2  -2  209.26    3.63
   2  -2   2  210.20    3.62
  -2  -2   2  199.63    3.40
  -2   2  -2  212.78    3.49
   2   2   2  209.00    3.41
   2  -2  -2  202.78    3.40
  -2   2  -2  211.89    3.69
   4  -2   2  204.69    3.87
   4   2  -2  204.41    3.73
  -4   2   2  202.75    3.77
  -4  -2  -2  204.39    3.60
   4   2   2  201.59    3.77
  -4   2  -2  202.48    3.81
   4  -2  -2  205.79    3.95
   4  -2  -2  203.24    3.43
  -4  -2   2  202.59    3.48
  -6   2   2   33.89    1.06
   6   2  -2   31.70    1.20
   6   2  -2   32.80    1.03
  -6  -2  -2   32.11    0.94
   6  -2   2   32.58    0.88
   6  -2   2   32.79    1.17
  -6   2  -2   30.83    1.05
   6  -2  -2   31.64    1.20
   6   2   2   32.72    1.05
  -6  -2   2   32.86    0.86
   6  -2  -2   32.98    0.82
   8   2  -2  101.71    2.38
  -8  -2  -2  102.53    2.28
   8   2  -2   98.59    2.76
   8  -2   2  103.93    2.73
   8  -2   2  105.00    2.19
  -8   2   2   97.25    2.41
  -8   2  -2  100.85    2.48
   8   2   2  101.09    2.41
  -8  -2   2  101.42    2.17
   8  -2  -2  100.15    2.08
   8  -2  -2  104.41    2.79
  10   2  -2   -0.05    0.09
 -10   2   2    0.13    0.13
  10  -2   2    0.13    0.16
  10   2  -2    0.16    0.16
  10  -2  -2    0.08    0.14
 -10   2  -2   -0.06    0.13
  10   2   2    0.06    0.14
  10   2   2    0.06    0.10
  12   2  -2   22.11    1.37
  12  -2   2   22.46    1.36
  12   2   2   20.55    1.33
  12  -2  -2   23.20    1.39
  14   2  -2    1.88    0.48
  14  -2   2    1.86    0.50
  14   2   2    2.09    0.55
  14  -2  -2    1.04    0.34
  16  -2   2   28.72    1.83
  16  -2  -2   28.59    1.92
  16   2   2   26.90    1.83
   0   4  -2    0.00    0.03
   0   4  -2    0.04    0.05
   0   4   2    0.05    0.05
   0   4   2    0.03    0.04
   2   4  -2  103.51    1.81
   2   4  -2  104.07    2.16
  -2   4   2  109.66    2.19
   2  -4   2  108.33    2.05
  -2   4  -2  108.62    1.94
   2   4   2  108.66    2.18
   2  -4  -2  106.71    2.19
   2   4   2  106.56    1.96
   4  -4   2    0.07    0.08
  -4   4   2    0.07    0.08
   4   4  -2    0.05    0.07
   4   4   2   -0.02    0.06
   4   4   2    0.05    0.04
   4   4   2    0.10    0.05
  -4   4  -2    0.00    0.07
   4  -4  -2    0.04    0.07
   6  -4   2   50.05    1.52
  -6  -4  -2   50.99    1.18
   6  -4   2   51.64    1.11
  -6   4   2   48.52    1.46
   6   4  -2   52.44    1.48
   6  -4  -2   49.51    1.59
   6  -4  -2   50.61    0.95
   6   4   2   49.08    1.47
  -6   4  -2   49.07    1.49
  -6  -4   2   51.09    1.03
   8  -4   2   23.33    1.11
  -8   4   2   24.07    1.04
   8   4  -2   23.62    1.00
   8   4  -2   24.54    1.19
   8   4   2   23.72    1.02
  -8   4  -2   23.89    1.05
   8  -4  -2   22.76    1.13
  10  -4   2   19.06    1.10
  10   4  -2   18.77    0.94
  10   4  -2   21.21    1.22
 -10   4   2   18.36    0.97
  10  -4  -2   18.10    1.11
  10   4   2   18.25    0.96
 -10   4  -2   16.72    0.95
  12  -4   2   -0.06    0.16
  12   4  -2    0.02    0.14
  12  -4  -2    0.12    0.16
  12   4   2   -0.15    0.12
  14   4  -2    2.50    0.61
  14  -4   2    2.31    0.57
  14   4   2    2.46    0.59
  14  -4  -2    1.67    0.48
  16  -4   2   -0.09    0.22
   0   6   2   22.01    0.70
   0   6  -2   22.98    0.69
   0   6  -2   21.52    0.69
   0   6   2   22.22    0.70
  -2   6   2    4.22    0.21
   2   6  -2    3.99    0.19
   2   6  -2    4.95    0.35
  -2   6   2    4.15    0.32
   2  -6   2    3.86    0.26
   2   6   2    3.92    0.23
  -2   6  -2    4.31    0.24
   2   6   2    3.72    0.31
   4   6  -2    0.33    0.14
  -4   6   2    0.42    0.16
   4  -6   2    0.71    0.18
   4  -6  -2    0.30    0.13
  -4   6  -2    0.42    0.15
   4   6   2    0.48    0.17
  -4   6  -2    0.68    0.10
   4   6   2    0.70    0.11
  -6   6   2   14.68    0.78
   6  -6   2   15.92    0.78
   6   6  -2   15.00    0.77
   6   6   2   15.43    0.49
   6   6   2   15.31    0.47
  -6   6  -2   15.44    0.80
   6   6   2   15.50    0.80
   6  -6  -2   14.64    0.80
   8  -6   2   36.64    1.45
   8   6  -2   37.44    1.39
  -8   6   2   34.55    1.37
   8   6   2   37.64    1.40
   8  -6  -2   38.52    1.52
  -8   6  -2   36.71    1.43
  10   6  -2    9.68    0.71
  10   6  -2    5.23    0.74
  10  -6   2    8.56    0.75
 -10   6   2    8.61    0.67
  10   6   2    6.40    0.73
 -10   6  -2    7.98    0.67
  10  -6  -2    8.71    0.77
  12  -6   2    3.31    0.63
 -12   6   2    2.11    0.40
  12   6  -2    2.61    0.57
  12  -6  -2    3.12    0.61
 -12   6  -2    2.44    0.47
  12   6   2    2.04    0.52
  14   6  -2    1.89    0.52
  14  -6   2    1.69    0.46
  14   6   2    1.53    0.51
  14  -6  -2    1.48    0.43
  16  -6   2    0.23    0.32
   0   8  -2    0.32    0.13
   0   8   2   -0.11    0.05
   0   8  -2   -0.11    0.06
   0   8   2   -0.05    0.06
  -2   8   2    1.95    0.30
   2   8  -2    1.15    0.23
  -2   8   2    1.87    0.21
   2   8  -2    1.88    0.17
   2   8   2    1.26    0.19
  -2   8  -2    1.30    0.25
  -2   8  -2    1.67    0.22
   2   8   2    1.64    0.29
   4   8  -2    0.30    0.16
  -4   8   2    0.32    0.16
   4  -8   2    0.33    0.14
  -4   8   2    0.33    0.06
   4  -8  -2    0.55    0.19
   4   8   2    0.50    0.21
   4   8   2    0.47    0.10
  -4   8  -2    0.32    0.16
  -4   8  -2    0.43    0.10
   6  -8   2    8.09    0.57
  -6   8   2    6.63    0.55
   6   8  -2    6.13    0.53
   6   8   2    7.49    0.30
   6   8   2    7.23    0.57
  -6   8  -2    7.18    0.58
   6  -8  -2    6.46    0.56
  -8   8   2    0.58    0.24
   8  -8   2    0.39    0.20
   8   8  -2    0.81    0.26
  -8   8  -2    0.81    0.26
   8  -8  -2    0.17    0.17
   8   8   2    0.37    0.21
  10   8  -2   11.28    0.82
  10  -8   2   12.98    0.91
 -10   8   2   11.79    0.85
 -10   8  -2   12.50    0.88
  10  -8  -2   12.57    0.94
  10   8   2   12.36    0.87
  12   8  -2    6.11    0.79
 -12   8   2    8.47    0.75
  12   8  -2    8.50    1.07
  12  -8   2    7.72    0.94
  12  -8  -2    6.14    0.89
 -12   8  -2    6.47    0.83
  12   8   2    6.40    0.82
  14   8  -2    0.56    0.33
  14  -8   2    0.61    0.28
  14  -8  -2    1.22    0.43
  14   8   2    0.42    0.32
  16  -8   2   -0.01    0.33
   0  10  -2    7.40    0.47
   0  10   2    6.74    0.44
   0  10  -2    7.35    0.46
   0  10   2    7.11    0.46
   2  10  -2   24.85    0.78
   2  10  -2   25.78    1.01
  -2  10   2   25.65    0.81
  -2  10   2   26.20    1.01
   2  10   2   25.02    1.00
  -2  10  -2   24.02    0.82
  -2  10  -2   25.50    1.01
   2  10   2   25.05    0.83
   4 -10   2  174.18    3.60
   4  10  -2  174.20    3.02
   4  10  -2  166.31    3.76
  -4  10   2  174.44    3.09
  -4  10   2  181.86    3.88
   4  10   2  171.95    3.21
   4 -10  -2  174.88    3.75
  -4  10  -2  171.57    3.19
   4  10   2  173.03    3.80
  -4  10  -2  174.42    3.82
  -6  10   2    1.09    0.31
   6  10  -2    0.80    0.24
   6 -10   2    0.56    0.20
   6  10   2    1.36    0.33
   6 -10  -2    0.88    0.26
  -6  10  -2    1.48    0.34
  -8  10   2   15.17    0.96
   8  10  -2   14.91    0.95
   8 -10   2   16.25    0.95
   8  10   2   14.07    0.93
  -8  10  -2   14.99    0.96
   8 -10  -2   16.99    1.01
  10 -10   2    0.45    0.23
 -10  10   2    0.22    0.17
  10  10  -2   -0.05    0.13
  10 -10  -2   -0.08    0.13
 -10  10  -2    0.35    0.23
  10  10   2    0.36    0.21
  12 -10   2    0.32    0.27
  12  10  -2    0.05    0.26
 -12  10   2    0.67    0.30
  12  10  -2    0.41    0.22
  12 -10  -2    0.47    0.30
  12  10   2    0.69    0.27
 -12  10  -2    0.54    0.23
  14 -10   2    0.07    0.25
  14  10  -2    0.01    0.26
 -14  10  -2   -0.19    0.19
  14  10   2   -0.11    0.26
  14 -10  -2   -0.07    0.19
   0  12  -2    0.03    0.08
   0  12  -2   -0.01    0.09
   0  12   2    0.01    0.08
   0  12   2    0.05    0.09
   2  12  -2  180.76    3.53
  -2  12   2  182.54    3.56
   2  12  -2  183.08    3.92
  -2  12   2  184.64    3.93
  -2  12  -2  178.61    3.59
   2  12   2  181.63    3.61
   2  12   2  180.91    3.90
  -2  12  -2  181.38    3.91
   4  12  -2    0.77    0.14
  -4  12   2    0.78    0.15
   4  12  -2    0.43    0.20
  -4  12   2    0.74    0.24
  -4  12  -2    1.00    0.29
  -4  12  -2    0.84    0.16
   4  12   2    0.87    0.17
   4  12   2    0.88    0.27
   6 -12   2  108.20    2.75
  -6  12   2  111.59    2.97
   6  12  -2  105.75    2.91
  -6  12  -2  103.28    2.90
   6  12   2  105.47    2.93
   6 -12  -2  104.61    2.85
  -8  12   2    6.87    0.82
   8 -12   2    6.93    0.76
   8  12  -2    5.05    0.71
   8 -12  -2    6.65    0.80
   8  12   2    6.73    0.81
  -8  12  -2    7.35    0.86
  10  12  -2   14.79    1.06
 -10  12   2   17.08    1.13
  10 -12   2   17.33    1.10
 -10  12  -2   15.30    1.09
  10 -12  -2   16.17    1.10
  10  12   2   15.79    1.10
  12  12  -2    0.84    0.34
  12 -12   2    0.40    0.29
 -12  12   2    0.22    0.19
  12  12   2    0.91    0.35
 -12  12  -2    0.64    0.27
  12 -12  -2    0.35    0.21
  14 -12   2   15.90    1.23
 -14  12   2   14.90    1.17
  14  12  -2   15.27    1.30
 -14  12  -2   16.46    1.23
  14 -12  -2   14.11    1.22
   0  14   2   97.93    2.45
   0  14  -2   93.91    2.41
   0  14  -2   97.29    2.42
   0  14   2   95.30    2.42
  -2  14   2    6.04    0.69
  -2  14   2    5.51    0.43
   2  14  -2    5.01    0.42
   2  14  -2    5.71    0.63
  -2  14  -2    5.02    0.60
   2  14   2    4.54    0.57
  -2  14  -2    5.60    0.44
   2  14   2    5.35    0.42
  -4  14   2   84.78    2.54
   4  14  -2   92.88    2.61
  -4  14  -2   89.14    2.58
   4  14   2   92.90    2.62
  -6  14   2    5.66    0.74
   6  14  -2    5.32    0.72
   6  14   2    3.36    0.56
  -6  14  -2    4.92    0.68
   8 -14   2    0.79    0.24
  -8  14   2    0.65    0.29
   8  14  -2    0.54    0.29
  -8  14  -2    0.34    0.21
   8 -14  -2    0.53    0.23
   8  14   2    0.21    0.21
  10  14  -2    3.20    0.60
 -10  14   2    2.67    0.55
  10 -14   2    3.62    0.61
  10 -14  -2    2.65    0.56
  10  14   2    2.70    0.57
 -10  14  -2    2.42    0.52
  12 -14   2   15.14    1.12
 -12  14   2   18.51    1.30
  12  14  -2   15.15    1.17
  12 -14  -2   16.62    1.23
  12  14   2   15.24    1.18
 -12  14  -2   16.46    1.23
 -14  14   2    0.07    0.23
  14  14  -2    0.05    0.25
  14  14  -2    0.07    0.23
  14  14   2    0.15    0.27
  14 -14  -2   -0.10    0.22
 -14  14  -2    0.67    0.37
   0  16  -2   -0.03    0.09
   0  16   2   -0.08    0.09
   0  16   2    0.02    0.11
   0  16  -2   -0.06    0.11
  -2  16   2  131.09    3.31
   2  16  -2  131.04    2.95
  -2  16   2  127.89    2.97
   2  16  -2  133.33    3.31
  -2  16  -2  129.50    3.29
   2  16   2  128.99    3.29
   2  16   2  134.67    3.03
  -2  16  -2  132.52    3.04
   4  16  -2    0.16    0.14
  -4  16   2    0.20    0.14
   4  16   2    0.02    0.09
  -4  16  -2    0.09    0.13
   6  16  -2   51.85    2.02
  -6  16   2   47.76    1.95
  -6  16  -2   48.49    1.96
   6  16   2   48.34    1.97
  -8  16   2    5.29    0.77
   8 -16   2    7.08    0.81
   8  16  -2    5.57    0.81
  -8  16  -2    4.66    0.74
   8  16   2    4.53    0.73
  10  16  -2   11.89    1.04
  10 -16   2   10.70    0.88
 -10  16   2   10.65    1.22
 -10  16  -2   10.95    1.21
  10  16   2   12.65    1.06
  10 -16  -2   11.69    0.96
  12  16  -2    0.08    0.19
 -12  16   2    0.01    0.20
  12 -16  -2   -0.17    0.17
  12  16   2   -0.21    0.22
 -12  16  -2   -0.04    0.20
  14  16  -2   19.46    1.46
  14 -16  -2   21.61    1.58
  14  16   2   21.34    1.57
   0  18   2   64.74    2.06
   0  18   2   66.48    2.08
   0  18  -2   63.43    2.04
   0  18  -2   63.36    2.02
  -2  18   2    1.65    0.35
   2  18  -2    1.45    0.36
  -2  18   2    1.50    0.36
   2  18   2    1.32    0.34
  -2  18  -2    1.69    0.34
  -2  18  -2    2.17    0.43
   2  18   2    1.96    0.37
   4  18  -2   95.26    2.87
  -4  18   2   90.31    2.83
  -4  18  -2   91.17    2.83
   4  18   2   91.67    2.85
  -6  18   2    0.53    0.31
   6  18  -2    0.44    0.28
  -6  18  -2    0.37    0.28
   6  18   2    0.68    0.26
   8  18  -2   18.56    1.28
  -8  18   2   16.27    1.20
  -8  18  -2   16.31    1.19
   8  18   2   21.10    1.37
  10  18  -2    3.69    0.72
 -10  18   2    4.23    0.77
 -10  18  -2    4.41    0.78
  10  18   2    4.19    0.75
  12  18  -2   17.97    1.38
 -12  18   2   22.08    1.53
  12 -18  -2   17.96    1.31
 -12  18  -2   20.28    1.47
  12  18   2   17.81    1.39
   0  20   2   -0.06    0.12
   0  20  -2    0.01    0.11
   0  20   2   -0.03    0.12
   0  20  -2   -0.10    0.10
  -2  20   2   18.83    1.14
   2  20  -2   19.47    1.14
   2  20   2   18.45    1.13
  -2  20  -2   18.39    1.11
  -4  20   2    0.11    0.16
   4  20  -2    0.09    0.13
  -4  20  -2    0.03    0.15
   4  20   2    0.21    0.18
  -6  20   2   12.19    1.03
   6  20  -2   11.24    0.97
  -6  20  -2   12.54    1.03
   6  20   2   12.77    1.03
   8  20  -2    7.00    0.98
  -8  20   2    6.44    0.97
   8  20   2    6.62    0.97
  -8  20  -2    6.60    0.94
 -10  20   2    3.99    0.78
  10  20  -2    5.32    0.88
 -10  20  -2    4.16    0.79
  10  20   2    4.16    0.78
   0  22   2    0.73    0.26
   0  22   2    0.66    0.22
   0  22  -2    0.68    0.23
   0  22  -2    0.52    0.23
  -2  22   2    4.83    0.74
   2  22  -2    4.82    0.73
  -2  22  -2    3.41    0.58
   2  22   2    4.61    0.70
  -4  22   2    5.67    0.83
   4  22  -2    5.33    0.79
  -4  22  -2    7.14    0.92
   4  22   2    7.26    0.92
  -6  22   2    0.63    0.32
   6  22  -2    0.74    0.29
   6  22   2    0.29    0.20
  -6  22  -2    0.72    0.36
  -8  22   2    2.85    0.67
   8  22  -2    4.04    0.73
  -8  22  -2    3.67    0.75
   8  22   2    4.02    0.79
 -10  22   2    1.54    0.55
  10  22  -2    0.92    0.45
  10  22   2    1.11    0.52
   0  24  -2    0.07    0.17
   2  24  -2    4.65    0.72
  -2  24   2    3.76    0.66
  -2  24  -2    5.95    0.82
   2  24   2    4.23    0.68
  -4  24   2    0.68    0.37
   4  24  -2    0.44    0.25
  -4  24  -2    0.93    0.35
   4  24   2    0.90    0.33
   6  24  -2   -0.11    0.21
  -6  24   2    0.53    0.28
   6  24   2   -0.20    0.22
  -6  24  -2    0.24    0.21
  -8  24   2    1.10    0.41
   8  24  -2    1.11    0.36
   8  24   2    0.94    0.45
  -8  24  -2    0.42    0.34
   2  26  -2    2.06    0.50
  -2  26   2    2.73    0.58
   2  26   2    2.23    0.53
  -2  26  -2    1.84    0.47
  -4  26   2    7.18    1.03
   4  26  -2    4.92    0.86
   4  26   2    5.94    0.92
  -4  26  -2    4.44    0.80
   6  26  -2   -0.21    0.21
  -6  26   2    0.02    0.26
   6  26   2   -0.12    0.21
  -6  26  -2   -0.08    0.22
   2  28  -2    6.73    0.98
   4  28  -2    1.05    0.39
  -4  28   2    0.68    0.34
  -4  28  -2    0.69    0.31
   4  28   2    0.99    0.43
   1   1  -3   12.29    0.39
   1   1  -3   11.28    0.34
  -1  -1   3   11.20    0.33
  -1  -1   3   11.42    0.34
   1  -1  -3   11.57    0.35
   1   1   3   11.83    0.38
   1  -1  -3   11.78    0.38
   1   1   3   10.55    0.36
  -3   1   3   37.15    0.92
   3   1  -3   36.54    0.90
   3   1  -3   35.00    1.00
  -3  -1  -3   36.80    0.91
   3  -1  -3   36.46    0.81
   3  -1  -3   34.07    1.00
  -3   1  -3   36.07    0.96
  -3  -1   3   36.28    0.81
   5   1  -3   33.29    1.17
  -5  -1  -3   34.83    1.00
   5   1  -3   36.31    1.00
   5  -1   3   35.05    1.14
  -5   1   3   35.66    1.01
  -5  -1   3   36.16    0.92
  -5   1  -3   35.26    1.06
   5  -1  -3   36.22    1.21
   5   1   3   35.89    1.05
   5  -1  -3   35.34    0.89
   7   1  -3   29.24    1.23
   7   1  -3   31.95    1.00
  -7   1   3   30.34    1.02
   7  -1   3   30.98    0.97
   7  -1   3   28.82    1.18
  -7  -1  -3   29.28    1.00
   7  -1  -3   31.77    0.91
   7   1   3   30.15    1.03
  -7   1  -3   28.89    1.06
  -7  -1   3   30.37    0.93
   7  -1  -3   30.82    1.27
   9   1  -3    8.47    0.53
   9  -1   3    8.17    0.68
   9  -1   3    9.49    0.54
  -9  -1  -3    9.02    0.57
  -9   1   3    8.26    0.55
   9   1  -3    5.77    0.71
   9   1   3    8.10    0.69
   9  -1  -3    8.32    0.72
   9   1   3    8.30    0.55
  -9   1  -3    8.44    0.59
  11  -1   3    8.76    0.79
  11   1  -3    8.83    1.01
  11  -1  -3   10.27    0.87
  11   1   3    6.98    0.87
  13   1  -3    3.95    0.71
  13  -1   3    5.52    0.84
  13   1   3    5.08    0.79
  13  -1  -3    5.15    0.82
  15   1  -3    0.15    0.21
  15  -1   3    0.09    0.18
  15  -1  -3    0.51    0.34
  15   1   3    0.03    0.25
  -1   3   3  331.23    5.61
   1  -3   3  313.33    5.39
   1   3  -3  325.37    5.58
   1   3  -3  320.68    5.43
  -1   3  -3  340.05    5.51
   1   3   3  330.58    5.53
   1  -3  -3  328.01    5.66
  -1   3  -3  335.20    5.62
   3   3  -3    3.19    0.25
   3  -3   3    3.12    0.23
  -3   3   3    2.74    0.24
  -3   3  -3    2.99    0.26
   3   3   3    3.18    0.20
   3  -3  -3    3.28    0.28
  -3  -3   3    2.92    0.13
   3  -3  -3    3.05    0.15
   3   3   3    2.77    0.19
   5   3  -3   15.15    0.66
  -5   3   3   15.30    0.67
   5  -3   3   14.07    0.66
  -5  -3  -3   15.45    0.56
  -5  -3   3   15.57    0.45
   5  -3  -3   15.45    0.76
   5  -3  -3   15.54    0.43
  -5   3  -3   14.16    0.67
   5   3   3   15.84    0.69
   7   3  -3    7.84    0.51
  -7  -3  -3    7.28    0.42
  -7   3   3    7.68    0.52
   7  -3   3    8.29    0.59
   7   3  -3    7.98    0.62
   7  -3   3    7.80    0.40
  -7  -3   3    7.72    0.36
   7  -3  -3    8.41    0.63
   7   3   3    8.03    0.54
   7  -3  -3    7.98    0.33
  -7   3  -3    6.57    0.51
  -9   3   3   12.26    0.73
   9   3  -3   11.06    0.66
   9  -3   3   10.68    0.78
   9   3  -3   12.62    0.87
   9   3   3   11.43    0.70
   9  -3  -3   11.90    0.84
  -9   3  -3   12.36    0.75
  11  -3   3    8.29    0.95
  11   3  -3    7.77    0.92
  11   3   3    8.78    1.01
  11  -3  -3    7.47    0.90
 -11   3  -3    7.26    0.61
  13  -3   3    5.26    0.80
  13   3  -3    4.90    0.82
  13  -3  -3    5.89    0.93
  13   3   3    4.20    0.75
  15  -3   3    3.97    0.73
  15   3  -3    4.76    0.87
  15   3   3    4.83    0.87
  15  -3  -3    4.52    0.82
   1   5  -3    0.86    0.12
  -1   5   3    0.78    0.15
   1   5  -3    1.11    0.18
  -1   5  -3    0.79    0.15
   1   5   3    0.69    0.14
  -1   5  -3    0.60    0.12
   1   5   3    0.70    0.12
  -3   5   3   61.21    1.54
   3   5  -3   61.93    1.55
   3  -5   3   61.85    1.40
   3   5   3   61.26    1.56
  -3   5  -3   63.69    1.59
  -3  -5   3   60.38    1.06
  -3  -5   3   59.45    1.09
  -3   5  -3   63.40    1.29
   3   5   3   61.89    1.31
   3  -5  -3   61.25    1.56
   5   5  -3   42.28    1.30
  -5   5   3   42.54    1.32
   5  -5   3   41.56    1.25
   5   5   3   42.91    1.34
   5  -5  -3   39.60    1.34
   5   5   3   42.95    1.02
   5   5   3   43.78    0.99
  -5   5  -3   40.69    1.33
   7  -5   3   14.84    0.80
   7   5  -3   15.90    0.79
  -7   5   3   14.11    0.77
  -7   5  -3   14.01    0.79
   7   5   3   14.49    0.79
   7  -5  -3   15.11    0.87
   9  -5   3   53.26    1.90
   9   5  -3   56.26    2.04
   9   5  -3   57.98    1.82
  -9   5   3   59.06    1.88
   9   5   3   58.79    1.86
  -9   5  -3   57.14    1.89
   9  -5  -3   58.04    2.05
  11   5  -3   11.32    0.76
  11   5  -3   12.16    0.98
  11  -5   3   11.96    0.91
 -11   5   3   11.17    0.78
  11  -5  -3   10.54    0.90
  11   5   3   11.16    0.79
 -11   5  -3   12.53    0.85
  13   5  -3   15.59    1.21
  13  -5   3   16.53    1.18
  13   5   3   14.21    1.16
  13  -5  -3   14.69    1.17
  15   5  -3    2.63    0.65
  15  -5   3    2.50    0.59
  15  -5  -3    1.84    0.59
  15   5   3    1.82    0.57
   1   7  -3    0.26    0.08
   1   7  -3    0.46    0.14
  -1   7   3    0.24    0.11
  -1   7   3    0.28    0.08
  -1   7  -3    0.44    0.13
   1   7   3    0.38    0.13
   1   7   3    0.74    0.15
  -1   7  -3    0.34    0.10
   3   7  -3    7.92    0.27
  -3   7   3    8.34    0.51
   3   7  -3    8.29    0.51
  -3   7   3    7.96    0.31
   3  -7   3    8.18    0.42
   3   7   3    7.49    0.36
  -3   7  -3    7.64    0.35
  -3   7  -3    7.69    0.50
   3   7   3    8.56    0.53
   3  -7  -3    7.75    0.50
  -5   7   3   42.35    1.41
   5   7  -3   42.82    1.40
   5  -7   3   42.79    1.30
  -5   7  -3   42.40    1.42
   5   7   3   43.10    1.02
   5   7   3   42.84    1.42
   5  -7  -3   40.98    1.40
   7  -7   3   96.11    2.45
  -7   7   3   94.15    2.49
   7   7  -3   87.35    2.42
   7   7   3   92.37    2.49
  -7   7  -3   94.56    2.55
   7  -7  -3   89.91    2.55
   9   7  -3   77.97    2.31
   9  -7   3   83.33    2.43
  -9   7   3   78.44    2.35
   9  -7  -3   74.52    2.45
   9   7   3   77.37    2.33
  -9   7  -3   76.79    2.37
 -11   7   3   35.07    1.55
  11   7  -3   38.41    1.57
  11   7  -3   36.06    1.76
  11  -7   3   36.98    1.68
 -11   7  -3   40.57    1.70
  11   7   3   37.05    1.58
  11  -7  -3   35.94    1.73
  13   7  -3   18.06    1.32
  13  -7   3   18.44    1.26
  13  -7  -3   20.55    1.39
  13   7   3   16.89    1.29
 -13   7  -3   18.17    1.17
  15  -7   3   33.58    1.90
  15   7  -3   36.94    2.08
  15  -7  -3   38.21    2.10
  15   7   3   32.65    1.99
  -1   9   3    7.85    0.43
   1   9  -3    7.81    0.41
   1   9  -3    8.06    0.50
  -1   9   3    7.46    0.48
   1   9   3    7.81    0.44
   1   9   3    7.57    0.49
  -1   9  -3    7.30    0.47
  -1   9  -3    7.90    0.45
   3   9  -3   84.66    2.13
   3   9  -3   83.11    1.63
  -3   9   3   82.66    1.69
  -3   9   3   86.89    2.15
   3   9   3   80.06    1.78
   3   9   3   81.19    2.13
  -3   9  -3   81.54    1.78
  -3   9  -3   81.01    2.13
   5   9  -3   37.39    1.38
   5  -9   3   38.57    1.24
  -5   9   3   36.40    1.36
  -5   9  -3   36.99    0.92
   5   9   3   37.85    1.39
  -5   9  -3   36.30    1.38
   5   9   3   38.02    0.96
   5  -9  -3   37.19    1.38
   7   9  -3   59.75    1.95
   7  -9   3   58.61    1.84
  -7   9   3   58.74    1.95
  -7   9  -3   60.36    1.98
   7  -9  -3   60.87    2.00
   7   9   3   59.78    1.96
   9   9  -3    4.27    0.61
   9  -9   3    3.64    0.56
  -9   9   3    4.06    0.59
  -9   9  -3    4.40    0.64
   9   9   3    3.43    0.54
   9  -9  -3    4.09    0.64
  11  -9   3   42.44    1.84
  11   9  -3   45.38    2.03
  11   9  -3   45.27    1.84
 -11   9   3   44.45    1.87
  11  -9  -3   46.98    2.04
 -11   9  -3   48.00    1.95
  11   9   3   44.78    1.86
 -13   9   3   13.36    1.00
  13  -9   3   15.92    1.16
  13   9  -3   14.56    1.19
  13   9   3   11.31    0.95
 -13   9  -3   14.86    1.09
  13  -9  -3   12.77    1.10
  15  -9   3    6.01    0.97
  15   9  -3    7.12    1.13
  15  -9  -3    4.05    0.84
  15   9   3    5.53    0.97
   1  11  -3   55.12    1.60
   1  11  -3   53.45    1.44
  -1  11   3   52.16    1.45
  -1  11   3   54.30    1.60
  -1  11  -3   54.84    1.51
   1  11   3   54.51    1.60
  -1  11  -3   56.87    1.60
   1  11   3   56.52    1.52
  -3  11   3   43.68    1.13
   3  11  -3   42.60    1.46
  -3  11   3   42.19    1.46
   3  11  -3   44.03    1.08
  -3  11  -3   43.91    1.48
  -3  11  -3   39.84    1.16
   3  11   3   42.23    1.19
   3  11   3   44.37    1.51
   5  11  -3   32.62    1.36
  -5  11   3   33.36    1.37
   5 -11   3   34.04    1.22
   5 -11  -3   32.38    1.31
   5  11   3   34.52    0.94
   5  11   3   33.65    1.38
  -5  11  -3   32.42    1.36
   7 -11   3   46.45    1.62
  -7  11   3   49.09    1.81
   7  11  -3   48.46    1.80
   7 -11  -3   46.47    1.76
  -7  11  -3   46.53    1.78
   7  11   3   48.38    1.79
   9  11  -3   30.92    1.48
   9 -11   3   33.00    1.46
  -9  11   3   32.72    1.53
   9 -11  -3   30.79    1.50
   9  11   3   32.69    1.55
  -9  11  -3   33.20    1.57
  11 -11   3    0.99    0.38
 -11  11   3    0.47    0.24
  11  11  -3    1.21    0.37
  11  11   3    0.69    0.32
  11 -11  -3    0.49    0.22
 -11  11  -3    0.30    0.16
 -13  11   3    9.02    1.06
  13 -11   3    8.58    1.05
  13  11  -3    8.34    1.10
  13  11  -3    7.81    0.96
  13  11   3    8.54    1.00
  13 -11  -3    7.43    1.06
 -13  11  -3    7.95    0.99
  15 -11   3    3.96    0.76
  15 -11  -3    3.01    0.68
   1  13  -3    9.75    0.64
  -1  13   3    9.35    0.63
   1  13  -3    9.84    0.57
  -1  13   3    9.12    0.57
   1  13   3    9.53    0.58
   1  13   3    9.31    0.62
  -1  13  -3    9.53    0.62
  -1  13  -3    9.81    0.60
   3  13  -3   25.03    1.16
  -3  13   3   25.82    1.17
   3  13  -3   26.98    0.87
  -3  13   3   28.56    0.93
  -3  13  -3   27.27    0.96
   3  13   3   26.53    1.19
   3  13   3   26.56    0.94
  -3  13  -3   27.52    1.19
   5  13  -3   20.00    1.08
  -5  13   3   15.81    0.97
   5  13   3   20.27    1.08
  -5  13  -3   19.73    1.07
   7  13  -3    3.63    0.59
  -7  13   3    3.33    0.57
   7 -13   3    3.84    0.55
  -7  13  -3    3.24    0.55
   7  13   3    1.78    0.40
   7 -13  -3    3.69    0.58
   9  13  -3    2.50    0.53
  -9  13   3    2.50    0.52
   9 -13   3    2.05    0.42
  -9  13  -3    2.91    0.56
   9  13   3    2.64    0.54
   9 -13  -3    1.38    0.38
  11 -13   3   34.08    1.64
 -11  13   3   37.87    1.83
  11  13  -3   33.12    1.69
  11  13   3   30.89    1.66
 -11  13  -3   35.96    1.79
  11 -13  -3   31.93    1.70
  13 -13   3    0.11    0.20
  13  13  -3    0.24    0.27
 -13  13   3    0.55    0.31
  13  13  -3    0.28    0.23
  13 -13  -3    0.21    0.24
 -13  13  -3    0.37    0.25
  13  13   3    0.05    0.19
 -15  13  -3    2.05    0.54
   1  15  -3   24.88    1.02
  -1  15   3   24.72    1.13
  -1  15   3   24.63    1.03
   1  15  -3   26.31    1.15
   1  15   3   23.15    1.10
  -1  15  -3   25.86    1.13
   1  15   3   24.35    1.04
  -1  15  -3   22.83    1.02
  -3  15   3    9.16    0.71
  -3  15   3   11.16    0.60
   3  15  -3   10.00    0.74
  -3  15  -3    9.92    0.60
   3  15   3   11.75    0.63
   3  15   3   11.85    0.80
  -3  15  -3   10.14    0.74
  -5  15   3    0.95    0.34
   5  15  -3    1.27    0.33
   5  15   3    1.17    0.33
  -5  15  -3    0.91    0.30
   7  15  -3    0.32    0.21
   7 -15   3    0.28    0.18
  -7  15   3    0.43    0.24
   7  15   3    0.15    0.20
  -7  15  -3    0.20    0.13
   9  15  -3    0.03    0.26
  -9  15   3    0.32    0.24
   9 -15   3    0.17    0.18
  -9  15  -3    0.47    0.21
   9 -15  -3    0.50    0.25
   9  15   3    0.04    0.18
 -11  15   3   -0.26    0.17
  11  15  -3   -0.09    0.17
  11 -15   3   -0.04    0.19
  11 -15  -3   -0.13    0.17
 -11  15  -3   -0.06    0.21
  11  15   3    0.21    0.19
  13  15  -3    1.36    0.43
 -13  15   3    1.10    0.38
  13  15   3    1.02    0.41
  13 -15  -3    1.30    0.46
 -13  15  -3    1.40    0.45
  -1  17   3    1.53    0.35
  -1  17   3    1.35    0.32
   1  17  -3    1.25    0.28
   1  17  -3    1.70    0.36
  -1  17  -3    1.83    0.37
   1  17   3    2.10    0.39
   1  17   3    1.83    0.38
  -1  17  -3    2.15    0.42
  -3  17   3   -0.19    0.10
   3  17  -3    0.14    0.13
  -3  17  -3   -0.02    0.13
   3  17   3   -0.10    0.10
  -5  17   3    1.83    0.46
   5  17  -3    2.77    0.54
  -5  17  -3    1.65    0.42
   5  17   3    2.63    0.53
   7  17  -3    4.15    0.68
  -7  17   3    4.47    0.70
  -7  17  -3    2.11    0.48
   7  17   3    2.93    0.59
  -9  17   3   -0.19    0.18
   9  17  -3    0.08    0.20
  -9  17  -3   -0.02    0.19
   9  17   3    0.04    0.22
  11  17  -3    0.48    0.26
 -11  17   3    0.62    0.31
  11  17   3    1.01    0.40
  11 -17  -3    1.03    0.38
 -11  17  -3    0.92    0.35
 -13  17   3    2.51    0.65
  13  17  -3    3.70    0.81
 -13  17  -3    2.99    0.68
  13  17   3    2.26    0.62
  13 -17  -3    2.92    0.62
  -1  19   3    8.78    0.67
   1  19  -3    9.95    0.69
  -1  19   3    8.26    0.71
   1  19  -3    8.67    0.72
  -1  19  -3   10.29    0.77
  -1  19  -3    9.16    0.69
   1  19   3    8.09    0.66
   1  19   3   10.00    0.76
   3  19  -3    2.59    0.49
  -3  19   3    3.22    0.58
  -3  19  -3    2.39    0.48
   3  19   3    3.87    0.61
   5  19  -3    9.58    0.84
  -5  19   3    7.20    0.91
  -5  19  -3   10.16    0.88
   5  19   3    8.97    1.03
   7  19  -3    2.00    0.49
  -7  19   3    1.21    0.40
   7  19   3    1.05    0.36
  -7  19  -3    1.06    0.36
   9  19  -3    0.49    0.29
  -9  19   3    1.00    0.38
   9  19   3    0.67    0.32
  -9  19  -3    0.22    0.21
 -11  19   3   12.74    1.42
  11  19  -3   10.25    1.24
 -11  19  -3   13.69    1.20
  11  19   3   14.18    1.23
   1  21  -3    1.36    0.35
  -1  21   3    1.90    0.40
  -1  21   3    2.19    0.49
  -1  21  -3    1.53    0.37
  -1  21  -3    1.94    0.41
   1  21   3    1.50    0.37
   1  21   3    1.72    0.39
  -3  21   3   17.41    1.16
   3  21  -3   17.52    1.15
  -3  21  -3   18.59    1.18
   3  21   3   15.94    1.10
   5  21  -3    6.90    0.91
  -5  21   3    3.88    0.69
   5  21   3    5.94    0.84
  -5  21  -3    4.31    0.72
   7  21  -3   14.72    1.16
  -7  21   3   14.89    1.20
   7  21   3   16.60    1.25
  -7  21  -3   14.63    1.17
   9  21  -3   25.14    1.62
  -9  21   3   25.96    1.66
  -9  21  -3   25.22    1.66
   9  21   3   25.76    1.68
  -1  23   3    3.77    0.64
   1  23  -3    4.24    0.68
  -1  23  -3    4.85    0.72
   1  23   3    4.61    0.68
  -3  23   3    6.96    0.91
   3  23  -3    9.88    1.13
  -3  23  -3    5.79    0.83
   3  23   3    7.40    0.92
   5  23  -3   30.72    1.71
  -5  23   3   32.22    1.76
   5  23   3   29.68    1.69
  -5  23  -3   29.88    1.67
   7  23  -3    4.23    0.74
  -7  23   3    3.09    0.70
   7  23   3    3.99    0.72
  -7  23  -3    4.47    0.87
   9  23  -3   22.20    1.61
  -9  23   3   22.73    1.65
  -9  23  -3   20.96    1.56
   9  23   3   24.76    1.67
  -1  25   3   28.80    1.55
   1  25  -3   25.88    1.47
   1  25   3   28.94    1.54
   3  25  -3    6.05    0.86
  -3  25   3    8.19    1.07
   3  25   3    6.54    0.92
  -3  25  -3    7.27    0.98
   5  25  -3   14.21    1.18
  -5  25   3   11.79    1.32
   5  25   3   13.75    1.16
  -5  25  -3   13.25    1.14
   7  25  -3   11.25    1.32
  -7  25   3   14.93    1.30
   7  25   3   13.82    1.22
  -7  25  -3   15.32    1.32
   3  27  -3   23.68    1.54
  -3  27   3   24.87    1.59
   3  27   3   24.74    1.54
  -3  27  -3   23.84    1.53
   5  27  -3    4.01    0.75
  -5  27   3    5.13    0.92
  -5  27  -3    3.72    0.76
   5  27   3    4.83    0.84
  -3  29   3    0.58    0.37
   3  29   3    0.82    0.36
   0   0  -4  236.71    3.98
   0   0   4  229.39    3.99
   0   0   4  226.48    3.85
  -4   0   4  129.49    2.48
   4   0  -4  127.21    2.46
  -4   0  -4  125.30    2.57
   4   0  -4  130.12    2.75
   6   0  -4   -0.08    0.06
  -6   0   4    0.28    0.12
  -6   0  -4    0.01    0.08
   6   0  -4   -0.08    0.10
   8   0   4  130.99    3.23
   8   0   4  132.63    2.85
  -8   0  -4  126.16    2.93
   8   0  -4  128.05    3.30
   8   0  -4  133.18    2.76
  -8   0   4  130.63    2.80
  10   0   4    0.06    0.10
 -10   0  -4   -0.11    0.11
  10   0  -4   -0.08    0.13
  12   0  -4   82.73    2.88
  12   0   4   80.84    2.79
  14   0  -4   -0.14    0.16
  14   0   4    0.18    0.20
  16   0   4   53.83    2.60
   0   2  -4    0.01    0.04
   0   2   4    0.05    0.05
   0   2  -4    0.00    0.04
   2   2  -4  183.09    3.36
   2  -2   4  183.87    3.23
   2   2  -4  181.65    3.36
  -2   2   4  182.36    3.37
   2  -2  -4  183.28    3.44
   2   2   4  186.97    3.22
  -2   2  -4  184.33    3.42
  -2   2  -4  184.54    3.29
   2  -2  -4  181.08    3.20
  -2  -2   4  189.52    3.21
   2   2   4  190.93    3.34
  -2  -2   4  183.45    3.09
   4   2  -4    1.74    0.28
  -4   2   4    1.41    0.22
  -4  -2  -4    1.72    0.22
   4  -2   4    1.48    0.22
   4   2  -4    1.32    0.21
   4  -2  -4    1.58    0.14
   4  -2  -4    1.56    0.26
  -4   2  -4    1.00    0.20
  -4  -2   4    1.56    0.14
   6   2  -4   91.46    2.09
  -6   2   4   88.45    2.11
   6  -2   4   91.29    2.27
  -6  -2  -4   90.07    2.04
   6   2  -4   90.89    2.37
   6  -2  -4   91.30    1.84
  -6   2  -4   92.23    2.22
   6   2   4   90.25    2.16
  -6  -2   4   93.87    1.89
   6  -2  -4   94.89    2.40
   8  -2   4    5.09    0.63
   8   2  -4    5.12    0.66
   8   2  -4    4.34    0.46
  -8   2   4    4.34    0.48
   8  -2   4    4.81    0.36
  -8  -2  -4    4.26    0.36
   8   2   4    3.83    0.46
  -8  -2   4    4.53    0.32
   8  -2  -4    4.69    0.31
  -8   2  -4    4.89    0.55
   8  -2  -4    3.18    0.51
  10  -2   4   25.08    1.28
 -10   2   4   25.60    1.10
  10   2  -4   25.02    1.34
  10   2   4   24.53    1.31
  10  -2  -4   25.58    1.36
  10   2   4   25.34    1.11
 -10   2  -4   27.26    1.18
  12  -2   4    0.61    0.28
  12   2  -4    0.62    0.30
  12  -2  -4    1.14    0.36
  12   2   4    0.76    0.33
  14  -2   4   18.60    1.33
  14   2  -4   19.62    1.41
  14  -2  -4   16.20    1.28
  14   2   4   15.25    1.23
  16  -2   4   -0.47    0.22
  16   2   4    0.46    0.36
   0   4  -4  621.01   10.24
   0   4  -4  617.47   10.24
   0   4   4  615.65   10.30
   2   4  -4    2.63    0.31
   2  -4   4    2.59    0.16
  -2   4   4    2.70    0.24
   2   4  -4    2.42    0.16
   2   4   4    2.66    0.21
  -2   4  -4    2.34    0.19
   2  -4  -4    2.18    0.27
  -2   4  -4    2.60    0.30
   2   4   4    2.62    0.20
   4  -4   4  104.81    2.23
  -4   4   4  103.38    2.33
   4   4  -4  107.60    2.34
  -4   4  -4  107.44    2.41
   4   4   4  110.30    2.14
   4   4   4  106.06    2.38
  -4  -4   4  105.09    1.87
   4  -4  -4  101.34    1.88
   4   4   4  105.68    2.06
   4  -4  -4  110.43    2.46
   6   4  -4    0.75    0.23
  -6   4   4    0.40    0.16
   6   4  -4    0.21    0.12
  -6  -4  -4    0.44    0.13
   6  -4   4    0.40    0.16
   6  -4  -4    0.52    0.19
   6  -4  -4    0.48    0.08
   6   4   4    0.39    0.17
  -6   4  -4    0.34    0.17
  -6  -4   4    0.48    0.08
   8   4  -4   61.85    1.78
  -8  -4  -4   58.72    1.53
   8  -4   4   61.93    1.53
   8  -4   4   60.10    1.92
   8   4  -4   61.01    2.02
  -8   4   4   60.31    1.81
  -8   4  -4   60.02    1.86
   8  -4  -4   58.35    2.00
   8   4   4   58.88    1.81
  10   4  -4   22.93    1.06
  10   4  -4   21.14    1.24
  10  -4   4   20.42    1.15
 -10   4   4   21.11    1.06
  10  -4  -4   21.85    1.26
  10   4   4   21.60    1.07
 -10   4  -4   21.57    1.10
  12  -4   4    5.61    0.79
  12   4  -4    7.44    0.95
  12  -4  -4    6.06    0.88
 -12   4  -4    6.66    0.77
  12   4   4    8.91    1.09
  14   4  -4   -0.08    0.19
  14  -4   4   -0.04    0.19
  14   4   4    0.17    0.20
  14  -4  -4   -0.19    0.19
  16  -4   4    2.37    0.62
   0   6  -4    0.01    0.05
   0   6  -4    0.16    0.09
   0   6   4    0.41    0.12
  -2   6   4   93.89    2.11
   2   6  -4   94.37    2.10
   2  -6   4   93.91    1.82
   2   6  -4   93.60    1.78
   2   6   4   91.98    2.11
  -2   6  -4   92.52    2.10
   2   6   4   89.17    1.91
  -2   6  -4   92.87    1.91
   4  -6   4    0.50    0.15
  -4   6   4    0.18    0.13
   4   6  -4    0.34    0.16
  -4  -6   4    0.34    0.05
   4  -6  -4    0.16    0.13
   4   6   4    0.12    0.12
   4   6   4    0.18    0.09
  -4   6  -4    0.30    0.11
  -4   6  -4    0.12    0.12
   4   6   4    0.23    0.10
   6   6  -4   16.15    0.81
  -6   6   4   16.40    0.83
   6  -6   4   16.14    0.78
   6   6   4   16.34    0.58
   6   6   4   15.72    0.59
   6   6   4   16.41    0.84
   6  -6  -4   15.54    0.86
  -6   6  -4   17.13    0.87
   8   6  -4    4.86    0.65
   8  -6   4    6.29    0.54
   8   6  -4    4.94    0.57
  -8   6   4    4.62    0.58
   8   6   4    4.67    0.59
  -8   6  -4    3.85    0.54
   8  -6  -4    4.87    0.66
  10   6  -4   47.85    1.96
  10   6  -4   48.39    1.73
 -10   6   4   45.30    1.73
  10  -6   4   49.76    1.86
  10   6   4   48.08    1.77
 -10   6  -4   50.04    1.84
  10  -6  -4   49.08    1.97
  12   6  -4    6.33    0.91
  12  -6   4    6.19    0.84
  12   6   4    8.89    0.93
  12  -6  -4    7.19    0.96
 -12   6  -4    6.63    0.79
  14  -6   4    3.59    0.69
  14   6  -4    3.16    0.71
  14  -6  -4    2.67    0.62
  14   6   4    4.12    0.77
  16  -6   4   -0.13    0.26
   0   8  -4    0.27    0.11
   0   8   4    0.44    0.14
   0   8   4    0.35    0.12
   0   8  -4    0.47    0.15
   2   8  -4   82.42    2.08
   2   8  -4   84.57    1.75
  -2   8   4   89.31    1.83
  -2   8   4   86.85    2.11
   2   8   4   86.34    1.90
  -2   8  -4   85.72    2.10
   2   8   4   86.87    2.10
  -2   8  -4   86.64    1.90
  -4   8   4   47.13    1.52
  -4   8   4   49.57    1.03
   4   8  -4   49.52    1.53
   4  -8   4   46.60    1.31
   4   8   4   48.06    1.21
  -4  -8   4   48.12    0.90
   4  -8  -4   48.16    1.54
  -4  -8   4   47.39    0.93
  -4   8  -4   47.22    1.16
   4   8   4   48.34    1.54
  -4   8  -4   49.33    1.56
   6  -8   4    1.22    0.27
  -6   8   4    0.99    0.26
   6   8  -4    1.34    0.32
   6   8   4    0.97    0.26
  -6   8  -4    1.99    0.39
   6  -8  -4    0.85    0.25
   6   8   4    1.28    0.19
  -8   8   4    3.71    0.55
   8  -8   4    5.20    0.61
   8   8  -4    5.33    0.66
   8   8   4    5.48    0.66
   8  -8  -4    4.49    0.64
  -8   8  -4    3.86    0.56
  10   8  -4    1.99    0.48
  10   8  -4    1.55    0.36
 -10   8   4    1.63    0.38
  10  -8   4    2.88    0.55
  10   8   4    1.64    0.37
  10  -8  -4    2.01    0.47
 -10   8  -4    2.37    0.49
  12   8  -4    2.03    0.43
 -12   8   4    2.16    0.44
  12  -8   4    1.91    0.48
  12   8  -4    2.36    0.56
  12   8   4    2.21    0.46
  12  -8  -4    2.19    0.51
 -12   8  -4    1.90    0.44
  14   8  -4   -0.14    0.25
  14  -8   4    0.13    0.19
  14  -8  -4   -0.28    0.17
  14   8   4    0.05    0.21
  16  -8   4    1.34    0.44
   0  10   4   -0.18    0.07
   0  10  -4   -0.13    0.07
   0  10   4   -0.12    0.07
   0  10  -4   -0.06    0.09
  -2  10   4    8.79    0.46
   2  10  -4    8.04    0.56
   2  10  -4    8.47    0.42
  -2  10   4    8.40    0.56
  -2  10  -4    8.89    0.57
  -2  10  -4    8.70    0.49
   2  10   4    7.62    0.55
   2  10   4    8.95    0.49
   4 -10   4    9.83    0.54
  -4  10   4    9.14    0.64
  -4  10   4    8.77    0.37
   4  10  -4    8.97    0.33
   4  10  -4    7.64    0.58
  -4  10  -4    9.11    0.45
  -4  10  -4    8.71    0.62
   4  10   4    9.03    0.64
   4 -10  -4    9.12    0.63
   4  10   4    9.53    0.46
   6 -10   4   23.83    1.01
  -6  10   4   25.44    1.18
   6  10  -4   24.30    1.16
  -6  10  -4   22.59    1.15
   6 -10  -4   24.54    1.18
   6  10   4   22.95    1.14
   8 -10   4    0.07    0.13
   8  10  -4   -0.11    0.10
  -8  10   4   -0.22    0.12
  -8  10  -4    0.15    0.16
   8 -10  -4   -0.07    0.09
   8  10   4   -0.11    0.11
  10  10  -4    6.65    0.80
 -10  10   4    6.32    0.79
  10 -10   4    5.72    0.74
  10  10   4    6.24    0.81
 -10  10  -4    7.07    0.84
  10 -10  -4    7.28    0.91
  12  10  -4    0.40    0.25
 -12  10   4    0.67    0.30
  12 -10   4    0.54    0.25
  12  10  -4    0.65    0.28
 -12  10  -4    0.32    0.21
  12 -10  -4    0.24    0.21
  12  10   4    0.19    0.20
  14  10  -4    0.69    0.34
  14 -10   4    1.35    0.43
 -14  10  -4    1.26    0.44
  14 -10  -4    0.73    0.34
   0  12  -4   35.39    1.19
   0  12   4   34.05    1.20
   0  12  -4   35.12    1.24
   0  12   4   35.33    1.24
  -2  12   4    3.36    0.47
  -2  12   4    3.06    0.36
   2  12  -4    3.37    0.48
   2  12  -4    3.03    0.34
   2  12   4    3.30    0.48
  -2  12  -4    3.26    0.46
  -2  12  -4    3.83    0.44
   2  12   4    3.13    0.39
   4  12  -4   12.58    0.80
  -4  12   4   13.28    0.54
  -4  12   4   11.98    0.78
   4  12   4   12.01    0.58
   4  12   4   11.26    0.77
  -4  12  -4   12.74    0.58
  -4  12  -4   12.35    0.80
   6 -12   4    3.73    0.50
   6  12  -4    3.98    0.58
  -6  12   4    4.35    0.61
   6 -12  -4    4.50    0.63
  -6  12  -4    3.30    0.52
   6  12   4    4.31    0.62
   8 -12   4   14.86    0.89
   8  12  -4   14.45    0.98
  -8  12   4   14.08    0.97
   8 -12  -4   14.10    0.98
  -8  12  -4   15.84    1.04
   8  12   4   13.50    0.95
  10  12  -4   22.82    1.32
 -10  12   4   22.53    1.33
  10 -12   4   25.03    1.29
  10 -12  -4   24.80    1.42
 -10  12  -4   23.72    1.38
  10  12   4   23.64    1.37
 -12  12   4    4.68    0.73
  12 -12   4    6.80    0.90
  12  12  -4    6.61    0.90
  12  12  -4    5.38    0.87
 -12  12  -4    5.10    0.80
  12  12   4    4.73    0.74
  12 -12  -4    6.39    0.91
 -14  12   4   -0.07    0.21
  14  12  -4    0.06    0.28
 -14  12  -4   -0.27    0.21
  14 -12  -4   -0.10    0.21
   0  14  -4    0.08    0.11
   0  14  -4    0.01    0.08
   0  14   4   -0.02    0.09
   0  14   4   -0.06    0.09
   2  14  -4   53.68    1.81
  -2  14   4   56.33    1.59
  -2  14   4   55.77    1.83
   2  14  -4   55.80    1.53
   2  14   4   56.86    1.64
  -2  14  -4   54.93    1.62
   2  14   4   54.79    1.81
  -2  14  -4   55.72    1.81
  -4  14   4    3.63    0.57
   4  14  -4    2.62    0.45
   4  14   4    3.79    0.42
  -4  14  -4    3.10    0.37
   4  14   4    3.10    0.51
  -4  14  -4    3.52    0.55
   6  14  -4   51.67    1.95
  -6  14   4   52.39    1.97
  -6  14  -4   49.78    1.93
   6  14   4   53.43    1.98
  -8  14   4    0.79    0.29
   8  14  -4    0.03    0.17
   8 -14   4    1.09    0.27
   8  14   4    0.51    0.28
  -8  14  -4    0.47    0.26
   8 -14  -4    0.32    0.21
 -10  14   4   94.55    3.13
  10  14  -4   93.96    3.06
  10 -14   4   90.27    2.84
  10  14   4   97.73    3.16
  10 -14  -4   93.58    3.12
 -10  14  -4   91.34    3.10
 -12  14   4    1.36    0.41
  12  14  -4    1.24    0.39
 -12  14  -4    1.38    0.42
  12  14   4    1.68    0.49
  12 -14  -4    1.06    0.42
  14  14  -4   30.04    1.92
 -14  14   4   28.97    1.73
  14  14  -4   27.44    1.76
  14  14   4   31.64    1.82
  14 -14  -4   28.42    1.82
 -14  14  -4   28.23    1.73
   0  16   4   66.46    2.04
   0  16   4   66.80    2.02
   0  16  -4   66.58    2.05
   0  16  -4   67.42    1.99
  -2  16   4    3.04    0.51
   2  16  -4    1.82    0.37
   2  16  -4    2.78    0.39
  -2  16   4    2.34    0.37
   2  16   4    2.19    0.42
   2  16   4    2.16    0.37
  -2  16  -4    2.75    0.42
  -2  16  -4    2.17    0.41
  -4  16   4   50.25    1.91
   4  16  -4   48.51    1.86
  -4  16  -4   52.12    1.92
   4  16   4   49.53    1.89
   6  16  -4    6.56    0.82
  -6  16   4    7.03    0.86
   6  16   4    5.87    0.79
  -6  16  -4    6.60    0.86
   8  16  -4   36.69    1.76
  -8  16   4   36.03    1.76
   8  16   4   35.66    1.76
  -8  16  -4   34.51    1.74
 -10  16   4    3.90    0.70
  10  16  -4    4.64    0.80
  10  16   4    4.55    0.79
  10 -16  -4    4.38    0.74
 -10  16  -4    4.12    0.72
 -12  16   4   31.80    1.81
  12  16  -4   31.50    1.81
 -12  16  -4   33.20    1.87
  12  16   4   29.72    1.78
  12 -16  -4   32.76    1.84
  14  16  -4    2.40    0.60
   0  18  -4    0.03    0.10
   0  18  -4    0.20    0.14
   0  18   4    0.16    0.15
   0  18   4    0.14    0.10
  -2  18   4   52.72    1.71
   2  18  -4   54.13    1.96
  -2  18   4   49.31    1.89
  -2  18  -4   49.51    1.86
   2  18   4   52.86    1.93
  -2  18  -4   53.34    1.76
   2  18   4   50.09    1.71
  -4  18   4    0.00    0.15
   4  18  -4    0.07    0.15
  -4  18  -4    0.19    0.19
   4  18   4    0.31    0.17
   6  18  -4   38.88    1.79
  -6  18   4   35.63    1.74
  -6  18  -4   39.40    1.82
   6  18   4   36.63    1.76
  -8  18   4    5.71    0.85
   8  18  -4    4.58    0.78
  -8  18  -4    3.34    0.64
   8  18   4    5.01    0.80
  10  18  -4    5.56    0.90
 -10  18   4    5.01    0.83
 -10  18  -4    3.84    0.73
  10  18   4    4.05    0.79
 -12  18   4    0.59    0.31
  12  18  -4    1.20    0.45
 -12  18  -4    0.21    0.27
  12  18   4    0.50    0.32
  12 -18  -4    0.08    0.29
   0  20  -4    0.08    0.15
   0  20  -4    0.15    0.18
   0  20   4    0.57    0.25
   0  20   4    0.87    0.30
  -2  20   4    4.82    0.71
   2  20  -4    4.03    0.64
  -2  20  -4    4.50    0.66
   2  20   4    4.06    0.63
  -4  20   4   30.29    1.58
   4  20  -4   31.59    1.60
   4  20   4   29.50    1.54
  -4  20  -4   31.61    1.59
  -6  20   4    1.31    0.44
   6  20  -4    0.88    0.28
   6  20   4    0.97    0.34
  -6  20  -4    1.01    0.38
   8  20  -4   22.47    1.46
  -8  20   4   20.88    1.42
   8  20   4   18.75    1.35
  -8  20  -4   18.26    1.34
 -10  20   4    0.27    0.29
  10  20  -4    0.03    0.22
 -10  20  -4   -0.09    0.21
  10  20   4   -0.10    0.24
   0  22   4    0.35    0.19
   0  22   4   -0.07    0.13
   0  22  -4   -0.02    0.13
   2  22  -4    0.21    0.21
  -2  22   4    0.17    0.22
  -2  22  -4    0.47    0.22
   2  22   4    0.05    0.15
   4  22  -4    1.06    0.37
  -4  22   4    2.12    0.53
   4  22   4    1.87    0.50
  -4  22  -4    1.09    0.38
   6  22  -4    3.42    0.67
  -6  22   4    2.84    0.64
   6  22   4    3.98    0.74
  -6  22  -4    3.73    0.72
   8  22  -4    0.34    0.23
  -8  22   4    0.39    0.30
  -8  22  -4    0.10    0.23
   8  22   4    0.33    0.24
   0  24  -4    0.25    0.19
   2  24  -4   -0.09    0.14
  -2  24   4   -0.01    0.22
   2  24   4    0.00    0.15
  -2  24  -4    0.08    0.18
   4  24  -4    0.34    0.24
  -4  24   4    0.11    0.22
   4  24   4    0.52    0.27
  -4  24  -4    0.47    0.28
  -6  24   4    3.85    0.78
   6  24  -4    3.99    0.76
   6  24   4    4.11    0.78
  -6  24  -4    3.89    0.78
   8  24  -4    0.97    0.36
  -8  24   4    0.66    0.35
   8  24   4    0.59    0.27
  -8  24  -4    0.03    0.23
  -2  26   4    3.12    0.62
   2  26  -4    2.71    0.57
   2  26   4    4.11    0.71
   4  26  -4    0.23    0.20
  -4  26   4   -0.08    0.20
  -4  26  -4    0.40    0.27
   4  26   4   -0.30    0.21
  -6  26   4    7.38    1.12
   6  26  -4    7.30    1.06
  -6  26  -4    6.43    1.03
   6  26   4    6.86    1.05
   2  28  -4    6.28    0.94
   4  28  -4   16.71    1.35
  -4  28   4   15.78    1.32
   4  28   4   13.71    1.21
  -4  28  -4   16.65    1.33
   1   1  -5   37.55    0.86
  -1   1   5   39.55    0.97
   1   1  -5   38.63    0.97
   1   1   5   39.02    0.95
  -1  -1   5   38.48    0.91
  -1  -1   5   39.68    0.94
   1   1   5   39.59    0.99
   1  -1  -5   38.84    0.94
  -1   1  -5   39.63    1.00
   1  -1  -5   38.34    0.93
  -1   1  -5   38.38    0.97
   3   1  -5    3.43    0.26
  -3  -1  -5    3.63    0.27
   3   1  -5    3.53    0.28
  -3   1   5    3.61    0.26
   3  -1  -5    3.51    0.23
  -3  -1   5    3.62    0.23
  -3   1  -5    2.89    0.32
   5   1  -5   85.29    1.89
  -5   1   5   84.54    1.91
  -5  -1  -5   82.44    1.93
   5   1  -5   83.45    2.12
  -5  -1   5   86.79    1.81
   5  -1  -5   80.85    2.11
   5  -1  -5   85.83    1.79
  -5   1  -5   83.69    2.01
   7  -1   5   32.59    1.26
  -7  -1  -5   35.52    1.17
   7   1  -5   33.54    1.09
   7   1  -5   33.49    1.35
  -7   1   5   33.55    1.11
   7   1   5   35.50    1.19
  -7   1  -5   34.16    1.21
  -7  -1   5   32.25    1.00
   7  -1  -5   35.17    1.00
   7  -1  -5   34.30    1.35
   9   1  -5    0.59    0.19
   9  -1   5    0.36    0.18
  -9   1   5    0.42    0.16
   9  -1   5    0.50    0.18
  -9  -1  -5    0.23    0.15
   9   1  -5    0.25    0.18
   9   1   5    0.47    0.20
   9  -1  -5    0.27    0.20
  -9   1  -5    0.27    0.16
   9   1   5    0.28    0.19
  11  -1   5    0.29    0.20
  11   1  -5    0.17    0.22
  11   1   5    0.08    0.15
  11  -1  -5    0.24    0.22
  13  -1   5    3.66    0.67
  13   1  -5    2.58    0.57
  13  -1  -5    3.00    0.62
  13   1   5    3.26    0.65
  15  -1   5    2.01    0.54
  15   1  -5    1.90    0.52
  15  -1  -5    2.22    0.59
  15   1   5    2.04    0.52
   1   3  -5   45.60    1.06
  -1   3   5   45.34    1.16
   1   3  -5   47.26    0.98
   1   3  -5   47.00    1.17
  -1   3  -5   45.62    1.12
   1   3   5   49.14    1.12
   3  -3   5   66.39    1.43
  -3   3   5   66.21    1.58
   3   3  -5   66.36    1.58
   3   3  -5   66.81    1.57
  -3  -3   5   68.39    1.34
   3   3   5   63.78    1.49
  -3   3  -5   65.17    1.61
   3  -3  -5   67.24    1.36
   3  -3  -5   63.16    1.62
   3   3   5   66.58    1.46
  -3   3  -5   62.97    1.45
  -5   3   5   30.75    1.04
   5  -3   5   31.52    1.03
   5   3  -5   31.24    1.13
   5   3  -5   32.92    1.06
  -5  -3  -5   30.96    0.95
  -5   3  -5   31.86    1.11
  -5  -3   5   30.07    0.79
   5  -3  -5   31.73    1.16
   5  -3  -5   32.20    0.80
  -7  -3  -5    5.36    0.40
   7   3  -5    5.11    0.43
   7  -3   5    5.94    0.49
   7   3  -5    5.46    0.62
  -7   3   5    5.47    0.44
   7  -3  -5    6.21    0.32
   7   3   5    6.25    0.49
   7  -3  -5    5.49    0.65
  -7   3  -5    6.27    0.50
  -7  -3   5    6.20    0.33
   9   3  -5   18.53    1.09
  -9   3   5   17.92    0.90
  -9  -3  -5   20.10    0.89
   9   3  -5   20.56    0.94
   9  -3   5   16.95    0.99
  -9   3  -5   20.76    1.02
   9  -3  -5   17.18    1.07
   9   3   5   18.19    0.94
  11  -3   5    8.71    0.97
  11   3  -5    6.44    0.86
  11  -3  -5    5.50    0.82
  11   3   5    5.90    0.66
 -11   3  -5    7.18    0.63
  11   3   5    9.29    1.04
  13  -3   5    3.17    0.64
  13   3  -5    3.32    0.66
  13  -3  -5    4.26    0.77
  13   3   5    3.11    0.66
  15   3  -5    0.02    0.23
  15  -3   5   -0.40    0.18
  15   3   5   -0.25    0.24
  15  -3  -5    0.04    0.23
  -1   5   5  975.78   16.25
   1   5  -5  983.21   16.04
   1   5  -5 1000.00   16.18
   1   5   5  980.98   16.17
  -1   5  -5  982.00   16.07
  -1   5  -5  973.81   16.21
   3  -5   5   10.10    0.41
   3   5  -5   10.53    0.56
  -3   5   5   10.48    0.56
  -3  -5   5   10.35    0.36
  -3   5  -5   10.11    0.56
  -3   5  -5   10.48    0.46
   3  -5  -5   10.20    0.57
   3   5   5   10.71    0.48
   3   5   5   10.91    0.47
  -3  -5   5   11.19    0.36
   5  -5   5   67.96    1.69
  -5   5   5   63.25    1.79
   5   5  -5   67.02    1.80
   5   5   5   66.57    1.53
   5  -5  -5   69.75    1.94
   5   5   5   67.36    1.86
  -5   5  -5   68.11    1.88
   5   5   5   71.52    1.61
  -5  -5   5   69.81    1.30
   7   5  -5   32.68    1.22
   7   5  -5   34.14    1.36
   7  -5   5   32.04    1.20
  -7   5   5   31.50    1.22
   7   5   5   32.41    1.25
   7  -5  -5   30.33    1.31
   7   5   5   32.57    1.01
  -7   5  -5   30.79    1.25
   7   5   5   31.28    0.97
   9  -5   5   16.07    0.94
  -9   5   5   16.55    0.92
   9   5  -5   15.71    0.87
   9   5  -5   14.94    0.98
   9  -5  -5   14.11    0.96
   9   5   5   15.83    0.91
  -9   5  -5   16.59    0.95
 -11   5   5    8.37    0.68
  11  -5   5    8.24    0.91
  11   5  -5    7.89    0.95
  11   5  -5    6.57    0.72
 -11   5  -5    9.25    0.75
  11   5   5    8.15    0.68
  11  -5  -5    8.30    1.01
  13  -5   5   21.62    1.34
  13   5  -5   20.98    1.41
  13   5   5   19.73    1.38
  13  -5  -5   21.80    1.44
  15  -5   5   12.31    1.07
  15   5  -5   12.21    1.45
  15  -5  -5   11.69    1.39
  15   5   5   11.40    1.35
  -1   7   5   17.69    0.74
   1   7  -5   17.98    0.74
   1   7  -5   18.88    0.64
   1   7   5   17.90    0.70
  -1   7  -5   17.91    0.72
  -1   7  -5   16.96    0.68
   3   7  -5  206.04    4.13
   3  -7   5  204.45    3.79
  -3   7   5  208.41    4.16
   3   7  -5  208.79    3.61
   3   7   5  207.28    3.87
   3   7   5  204.56    4.16
  -3   7  -5  210.37    4.19
  -3   7  -5  203.26    3.81
   3  -7  -5  209.40    4.21
   5  -7   5   54.71    1.47
   5   7  -5   52.93    1.64
  -5   7   5   51.32    1.63
  -5   7  -5   52.97    1.28
   5   7   5   55.54    1.35
   5   7   5   54.33    1.30
   5   7   5   53.50    1.67
  -5   7  -5   51.76    1.66
   5  -7  -5   54.16    1.69
   7  -7   5    3.69    0.48
  -7   7   5    5.45    0.62
   7   7  -5    4.63    0.56
   7   7   5    5.23    0.64
   7   7   5    4.19    0.31
   7   7   5    4.43    0.31
   7  -7  -5    4.52    0.62
  -7   7  -5    5.31    0.64
  -9   7   5   22.93    1.16
   9   7  -5   23.35    1.16
   9   7  -5   24.69    1.29
   9  -7   5   23.86    1.18
  -9   7  -5   22.72    1.19
   9  -7  -5   23.53    1.28
   9   7   5   25.24    1.22
 -11   7   5   25.55    1.30
  11   7  -5   22.23    1.36
  11  -7   5   22.32    1.27
  11   7  -5   22.68    1.19
  11  -7  -5   23.12    1.39
 -11   7  -5   23.35    1.28
  11   7   5   20.58    1.18
  13  -7   5   13.71    1.06
  13   7  -5   15.05    1.20
 -13   7  -5   14.49    1.04
  13  -7  -5   13.31    1.13
  15   7  -5    3.55    0.76
  15  -7   5    3.48    0.69
  15  -7  -5    4.22    0.82
  15   7   5    3.49    0.80
   1   9  -5  118.02    2.50
  -1   9   5  123.57    2.75
   1   9  -5  123.53    2.74
  -1   9   5  122.05    2.57
   1   9   5  121.50    2.63
   1   9   5  120.88    2.71
  -1   9  -5  124.19    2.64
  -1   9  -5  122.41    2.69
   3   9  -5   61.68    1.77
  -3   9   5   61.35    1.78
   3   9  -5   58.78    1.32
  -3   9   5   59.84    1.39
   3   9   5   59.87    1.76
   3   9   5   58.18    1.50
  -3   9  -5   60.09    1.48
  -3   9  -5   62.01    1.78
   5  -9   5   23.48    0.89
   5   9  -5   21.88    1.03
  -5   9   5   20.81    1.00
  -5   9  -5   20.97    0.72
   5  -9  -5   20.50    1.02
   5   9   5   22.28    0.76
  -5   9  -5   21.28    1.03
   5   9   5   21.95    1.05
  -7   9   5   99.88    2.75
   7   9  -5   99.85    2.73
   7  -9   5  101.42    2.56
   7  -9  -5  101.34    2.82
   7   9   5   99.58    2.78
  -7   9  -5  102.27    2.81
   9   9  -5   11.26    0.83
  -9   9   5   10.99    0.82
   9  -9   5   10.33    0.74
   9  -9  -5   10.52    0.85
  -9   9  -5    8.81    0.76
   9   9   5   10.89    0.84
  11   9  -5    1.88    0.46
  11  -9   5    1.44    0.35
 -11   9   5    0.76    0.27
  11   9  -5    1.05    0.32
  11   9   5    0.83    0.31
  11  -9  -5    1.14    0.41
 -11   9  -5    1.03    0.32
  13   9  -5    6.03    0.92
  13  -9   5    4.27    0.69
  13   9   5    5.29    0.75
 -13   9  -5    4.69    0.74
  13  -9  -5    4.14    0.80
  15   9  -5   14.22    1.55
  15  -9  -5   15.99    1.39
  15   9   5   17.82    2.02
  -1  11   5   50.88    1.45
  -1  11   5   53.37    1.60
   1  11  -5   51.63    1.58
   1  11  -5   50.46    1.41
  -1  11  -5   51.13    1.54
   1  11   5   48.03    1.53
   1  11   5   50.76    1.50
  -1  11  -5   52.61    1.52
  -3  11   5   75.06    2.09
   3  11  -5   64.77    1.98
  -3  11   5   67.78    1.63
   3  11  -5   69.63    1.57
  -3  11  -5   69.21    2.03
  -3  11  -5   70.52    1.74
   3  11   5   68.60    2.04
   3  11   5   71.09    1.76
  -5  11   5   36.62    1.46
   5 -11   5   35.67    1.21
   5  11  -5   32.63    1.38
   5  11   5   35.75    1.07
   5 -11  -5   35.63    1.42
  -5  11  -5   36.60    1.47
  -5  11  -5   35.40    1.04
   7  11  -5   11.43    0.81
  -7  11   5    9.31    0.74
   7 -11   5   10.99    0.70
   7  11   5    8.89    0.74
   7 -11  -5    8.91    0.74
  -7  11  -5   10.09    0.78
  -9  11   5    3.50    0.60
   9 -11   5    3.19    0.52
   9  11  -5    2.42    0.47
   9 -11  -5    4.12    0.68
  -9  11  -5    3.15    0.58
   9  11   5    3.09    0.55
  11 -11   5   22.80    1.29
 -11  11   5   26.19    1.45
  11  11  -5   25.24    1.40
  11  11  -5   22.86    1.42
  11  11   5   24.75    1.42
  11 -11  -5   22.95    1.45
 -11  11  -5   25.34    1.44
 -13  11   5    4.08    0.68
  13  11  -5    3.50    0.70
  13  11  -5    2.99    0.58
  13  11   5    2.78    0.60
  13 -11  -5    3.72    0.71
 -13  11  -5    4.95    0.79
  -1  13   5   23.09    0.96
   1  13  -5   25.40    0.96
   1  13  -5   23.87    1.07
  -1  13   5   21.89    1.03
  -1  13  -5   25.18    1.03
   1  13   5   24.33    1.01
   1  13   5   25.48    1.09
  -1  13  -5   24.16    1.05
  -3  13   5    0.64    0.24
   3  13  -5    1.01    0.28
   3  13  -5    1.09    0.19
  -3  13   5    1.05    0.22
  -3  13  -5    1.27    0.31
  -3  13  -5    0.85    0.22
   3  13   5    0.80    0.26
   3  13   5    1.34    0.26
  -5  13   5   11.57    0.82
   5  13  -5   11.07    0.80
  -5  13  -5    9.42    0.75
   5  13   5    9.08    0.73
   7 -13   5    1.19    0.31
   7  13  -5    0.89    0.30
  -7  13   5    1.61    0.41
   7  13   5    1.08    0.36
  -7  13  -5    0.98    0.31
   7 -13  -5    1.37    0.36
  -9  13   5   32.68    1.62
   9 -13   5   29.86    1.37
   9  13  -5   29.98    1.54
   9  13   5   31.74    1.60
   9 -13  -5   30.88    1.59
  -9  13  -5   32.00    1.61
 -11  13   5   -0.02    0.17
  11  13  -5    0.12    0.20
  11 -13  -5   -0.08    0.18
  11  13   5    0.25    0.22
 -11  13  -5    0.06    0.18
  13  13  -5    9.18    1.09
 -13  13   5   10.07    1.17
  13  13  -5    8.65    1.13
  13  13   5   10.22    1.18
 -13  13  -5   10.51    1.18
  13 -13  -5   11.04    1.37
  -1  15   5    0.18    0.16
  -1  15   5   -0.04    0.11
   1  15  -5    0.20    0.15
   1  15  -5    0.09    0.12
   1  15   5    0.04    0.12
   1  15   5    0.20    0.17
  -1  15  -5    0.10    0.12
  -1  15  -5    0.21    0.16
  -3  15   5   17.24    0.79
  -3  15   5   16.91    1.00
   3  15  -5   17.59    1.01
  -3  15  -5   15.99    0.81
   3  15   5   17.56    0.84
  -3  15  -5   17.56    1.01
   3  15   5   16.91    0.99
   5  15  -5    1.69    0.39
  -5  15   5    1.29    0.35
   5  15   5    1.51    0.40
  -5  15  -5    1.58    0.39
   7  15  -5    1.97    0.45
  -7  15   5    2.64    0.55
   7  15   5    1.42    0.38
  -7  15  -5    2.50    0.55
   9  15  -5    3.01    0.61
  -9  15   5    3.83    0.69
   9 -15  -5    3.20    0.60
  -9  15  -5    2.86    0.57
   9  15   5    2.69    0.56
 -11  15   5    4.96    0.80
  11  15  -5    3.80    0.69
 -11  15  -5    3.90    0.72
  11  15   5    4.09    0.73
  11 -15  -5    3.23    0.64
  13  15  -5    0.25    0.24
 -13  15   5   -0.19    0.21
  13  15  -5    0.32    0.28
  13 -15  -5    0.11    0.21
 -13  15  -5    0.02    0.23
  13  15   5   -0.13    0.25
   1  17  -5   -0.01    0.10
  -1  17   5    0.20    0.17
  -1  17   5    0.22    0.16
   1  17  -5    0.22    0.15
  -1  17  -5    0.39    0.20
   1  17   5    0.39    0.20
  -1  17  -5    0.30    0.14
   1  17   5    0.12    0.14
   3  17  -5   28.59    1.38
  -3  17   5   27.77    1.38
   3  17   5   29.48    1.39
  -3  17  -5   27.26    1.14
   3  17   5   28.30    1.16
  -3  17  -5   25.10    1.31
   5  17  -5    6.70    0.82
  -5  17   5    6.71    0.85
  -5  17  -5    5.04    0.74
   5  17   5    8.27    0.95
  -7  17   5    0.32    0.19
   7  17  -5    0.41    0.30
  -7  17  -5    0.25    0.25
   7  17   5    0.44    0.26
   9  17  -5    1.51    0.47
  -9  17   5    3.50    0.68
  -9  17  -5    1.87    0.47
   9  17   5    2.19    0.55
  11  17  -5    0.97    0.39
 -11  17   5    0.94    0.35
  11 -17  -5    0.82    0.34
  11  17   5    1.24    0.43
 -11  17  -5    0.85    0.39
  13  17  -5    2.35    0.61
 -13  17   5    2.87    0.68
  13  17  -5    2.35    0.61
  13 -17  -5    1.83    0.49
  13  17   5    1.78    0.57
  -1  19   5   28.05    1.38
  -1  19   5   31.03    1.32
   1  19  -5   29.74    1.27
   1  19  -5   30.56    1.42
   1  19   5   30.93    1.35
   1  19   5   30.40    1.41
  -1  19  -5   28.58    1.32
  -1  19  -5   31.08    1.40
   3  19  -5   16.96    1.08
  -3  19   5   14.90    1.04
  -3  19  -5   16.56    1.09
   3  19   5   16.81    1.09
   5  19  -5    5.15    0.77
  -5  19   5    3.84    0.68
   5  19   5    3.12    0.60
  -5  19  -5    4.54    0.74
  -7  19   5   22.67    1.44
   7  19  -5   24.72    1.49
  -7  19  -5   23.89    1.47
   7  19   5   25.10    1.50
  -9  19   5    1.94    0.53
   9  19  -5    3.31    0.71
   9  19   5    2.49    0.59
  -9  19  -5    1.55    0.48
 -11  19   5    0.07    0.20
  11  19  -5   -0.08    0.25
  11  19   5    0.39    0.31
 -11  19  -5    0.10    0.24
   1  21  -5   20.93    1.23
  -1  21   5   21.19    1.24
   1  21   5   22.02    1.23
   1  21   5   20.52    1.14
  -1  21  -5   21.85    1.21
  -1  21  -5   21.99    1.18
   3  21  -5    4.81    0.73
  -3  21   5    4.27    0.69
   3  21   5    5.46    0.76
  -3  21  -5    4.71    0.73
  -5  21   5   12.17    1.03
   5  21  -5   13.60    1.06
  -5  21  -5   11.32    0.98
   5  21   5   11.73    1.00
   7  21  -5    0.46    0.24
  -7  21   5    0.82    0.35
  -7  21  -5    0.64    0.31
   7  21   5    0.57    0.29
   9  21  -5    1.15    0.48
  -9  21   5    2.13    0.57
  -9  21  -5    1.31    0.47
   9  21   5    2.46    0.64
  -1  23   5   40.63    1.85
   1  23  -5   42.71    1.89
  -1  23  -5   40.75    1.80
   1  23   5   43.18    1.87
  -3  23   5   13.31    1.06
   3  23  -5   13.00    1.04
   3  23   5   13.34    1.04
  -3  23  -5   11.31    0.96
   5  23  -5    4.28    0.77
  -5  23   5    4.13    0.78
  -5  23  -5    5.36    0.87
   5  23   5    3.83    0.69
  -7  23   5    8.21    1.16
   7  23  -5    7.82    1.05
  -7  23  -5    8.43    1.12
   7  23   5    8.11    1.09
  -9  23  -5   10.27    1.49
  -1  25   5   21.58    1.36
   1  25  -5   23.76    1.42
   1  25   5   23.41    1.38
   3  25  -5   24.06    1.50
  -3  25   5   19.80    1.37
   3  25   5   21.11    1.40
  -3  25  -5   21.01    1.39
   5  25  -5   16.56    1.28
  -5  25   5   14.54    1.23
  -5  25  -5   16.62    1.28
   5  25   5   16.25    1.28
  -7  25   5    5.64    0.96
   7  25  -5    6.80    1.03
  -7  25  -5    6.65    1.07
   7  25   5    7.47    1.11
   3  27  -5    5.24    0.89
  -3  27   5    3.74    0.77
  -3  27  -5    4.21    0.77
   3  27   5    4.11    0.75
   5  27  -5    0.63    0.41
  -5  27   5    1.40    0.53
   5  27   5    1.84    0.56
  -5  27  -5    1.01    0.42
  -3  29   5    1.01    0.47
   3  29   5    1.55    0.56
   0   0   6    0.01    0.04
   0   0   6   -0.01    0.04
   0   0  -6   -0.01    0.04
  -2   0   6    2.60    0.23
   2   0  -6    2.50    0.23
   2   0  -6    2.03    0.22
  -2   0  -6    2.36    0.25
  -4   0  -6   -0.08    0.08
   4   0  -6   -0.14    0.06
   4   0  -6   -0.05    0.08
  -4   0   6   -0.09    0.06
   6   0  -6   83.58    2.23
  -6   0   6   81.69    1.92
  -6   0  -6   82.40    2.07
   6   0  -6   86.00    1.92
   8   0   6    0.00    0.10
   8   0  -6    0.05    0.10
  -8   0   6    0.09    0.10
   8   0  -6    0.00    0.08
  -8   0  -6   -0.08    0.10
 -10   0  -6   39.31    1.48
  10   0  -6   40.92    1.76
  10   0   6   41.56    1.71
  12   0  -6   -0.15    0.13
  12   0   6    0.07    0.19
  14   0  -6   18.81    1.40
  14   0   6   22.66    1.48
  16   0   6    0.37    0.26
   0   2   6    4.61    0.30
   0   2  -6    5.04    0.31
   0   2  -6    4.59    0.31
   2   2  -6    0.03    0.07
  -2   2   6    0.06    0.07
   2   2  -6    0.05    0.06
   2   2   6    0.28    0.10
  -2   2  -6    0.12    0.09
   2  -2  -6    0.03    0.06
   2   2   6    0.13    0.08
  -2  -2   6    0.07    0.06
  -2  -2   6   -0.01    0.05
   2  -2  -6    0.02    0.06
  -2   2  -6   -0.05    0.05
  -4  -2  -6  244.63    4.55
   4   2  -6  249.50    4.71
   4   2  -6  239.44    4.53
  -4   2   6  244.72    4.56
   4  -2  -6  248.17    4.35
  -4   2  -6  248.94    4.69
  -4  -2   6  249.51    4.36
   4  -2  -6  241.52    4.73
  -6  -2  -6    0.58    0.17
   6   2  -6    0.70    0.20
   6  -2   6    1.15    0.25
   6   2  -6    0.56    0.19
  -6   2   6    0.61    0.18
  -6   2  -6    0.52    0.20
   6  -2  -6    1.01    0.18
   6  -2  -6    0.61    0.21
  -6  -2   6    0.81    0.16
   8  -2   6  113.55    2.93
  -8  -2  -6  116.64    2.70
   8   2  -6  117.81    2.70
  -8   2   6  114.84    2.72
   8   2  -6  113.61    3.08
   8  -2  -6  118.48    3.12
   8   2   6  119.84    2.83
   8  -2  -6  116.74    2.45
  -8   2  -6  115.95    2.89
  10   2  -6   22.75    1.30
  10  -2   6   22.31    1.20
  10  -2  -6   24.09    1.32
 -10   2  -6   22.37    1.12
  10   2   6   23.31    1.10
  12  -2   6   66.46    2.45
  12   2  -6   68.66    2.61
  12   2   6   68.44    2.53
  12  -2  -6   62.78    2.53
  14   2  -6    0.23    0.24
  14  -2   6    0.44    0.24
  14  -2  -6    0.51    0.31
  14   2   6    0.22    0.20
  16  -2   6   10.31    1.26
  16   2   6    9.66    1.30
   0   4  -6    0.00    0.02
   0   4  -6   -0.07    0.04
   0   4   6    0.04    0.07
   0   4  -6    0.01    0.07
   2   4  -6   17.37    0.70
   2   4  -6   18.82    0.60
   2  -4   6   17.72    0.45
  -2   4   6   17.20    0.69
  -2   4  -6   17.96    0.72
  -2  -4   6   16.56    0.54
   2  -4  -6   16.70    0.69
   2   4   6   16.75    0.63
  -2  -4   6   17.21    0.57
   2   4   6   16.78    0.65
   4   4  -6    0.41    0.15
  -4   4   6    0.12    0.10
   4  -4   6    0.32    0.11
   4   4  -6    0.34    0.15
   4  -4  -6    0.19    0.12
   4   4   6    0.12    0.09
   4   4   6    0.34    0.12
  -4   4  -6    0.53    0.18
  -4  -4   6    0.14    0.06
   4  -4  -6    0.35    0.10
   6  -4   6  137.43    2.98
   6   4  -6  131.08    2.99
  -6   4   6  132.83    3.01
   6   4  -6  140.18    3.20
   6   4   6  137.45    3.10
   6  -4  -6  134.37    2.52
  -6  -4   6  137.79    2.54
  -6   4  -6  130.26    3.09
   6  -4  -6  135.63    3.22
   8   4  -6    0.04    0.10
  -8  -4  -6    0.22    0.13
   8  -4   6    0.05    0.12
   8   4  -6    0.11    0.14
  -8   4   6    0.13    0.13
   8   4   6    0.09    0.12
   8  -4  -6    0.24    0.16
  -8   4  -6    0.00    0.11
  10   4  -6   80.50    2.61
  10   4  -6   73.76    2.19
 -10   4   6   72.31    2.21
  10  -4   6   75.76    2.42
 -10   4  -6   75.40    2.34
  10  -4  -6   72.10    2.53
  10   4   6   75.63    2.28
  12   4  -6   10.39    1.16
  12  -4   6   10.42    0.89
 -12   4  -6    8.45    0.74
  12  -4  -6   10.22    1.19
  12   4   6    9.26    1.06
  14  -4   6   38.95    1.93
  14   4  -6   37.81    2.05
  14  -4  -6   36.59    2.01
  14   4   6   37.68    2.00
  16  -4   6   -0.20    0.18
   0   6  -6   27.35    0.88
   0   6  -6   26.75    0.92
   0   6   6   27.50    0.93
   2   6  -6   21.61    0.67
  -2   6   6   22.34    0.88
   2  -6   6   21.78    0.55
   2   6  -6   20.19    0.83
   2   6   6   22.34    0.78
  -2   6  -6   21.30    0.84
  -2   6  -6   20.28    0.74
   4  -6   6    0.45    0.13
  -4   6   6    0.11    0.11
   4   6  -6    0.17    0.13
  -4   6  -6    0.37    0.13
  -4  -6   6    0.44    0.09
   4  -6  -6    0.41    0.19
  -4  -6   6    0.39    0.09
   4   6   6    0.41    0.13
  -4   6  -6    0.51    0.19
   4   6   6    0.47    0.14
   6   6  -6    3.51    0.49
  -6   6   6    3.92    0.52
   6   6  -6    3.17    0.45
   6  -6   6    3.05    0.39
  -6   6  -6    3.16    0.47
   6  -6  -6    2.41    0.43
   6   6   6    2.93    0.44
   6   6   6    2.71    0.33
   6   6   6    2.97    0.33
   8  -6   6    0.24    0.18
   8   6  -6    0.53    0.23
   8   6  -6    0.09    0.12
  -8   6   6    0.17    0.13
  -8   6  -6    0.09    0.11
   8  -6  -6    0.37    0.20
   8   6   6    0.12    0.16
  10   6  -6    0.26    0.17
  10   6  -6   -0.07    0.13
 -10   6   6    0.39    0.18
  10  -6   6    0.36    0.19
  10  -6  -6    0.31    0.19
 -10   6  -6   -0.14    0.14
  10   6   6    0.23    0.16
  12  -6   6   12.46    0.96
  12   6  -6   14.55    1.13
  12  -6  -6   14.49    1.14
 -12   6  -6   14.28    1.00
  12   6   6   14.40    0.99
  14  -6   6    0.40    0.21
  14   6  -6    0.28    0.24
  14  -6  -6   -0.20    0.19
  14   6   6    0.04    0.21
  16  -6   6    0.61    0.35
   0   8  -6   -0.06    0.07
   0   8  -6    0.01    0.07
   0   8   6    0.00    0.08
   2   8  -6    0.02    0.07
   2   8  -6    0.06    0.10
  -2   8   6   -0.03    0.09
   2   8   6    0.04    0.10
  -2   8  -6    0.02    0.09
   2   8   6    0.18    0.11
  -2   8  -6    0.09    0.09
   4  -8   6   15.83    0.62
  -4   8   6   15.31    0.81
   4   8  -6   15.61    0.81
   4   8   6   14.27    0.63
   4   8   6   14.06    0.79
  -4  -8   6   15.57    0.46
  -4  -8   6   14.47    0.46
  -4   8  -6   15.68    0.64
  -4   8  -6   13.06    0.77
   4  -8  -6   14.10    0.80
   6   8  -6    0.03    0.12
  -6   8   6    0.05    0.12
   6  -8   6    0.26    0.13
   6  -8  -6    0.06    0.12
   6   8   6   -0.02    0.09
   6   8   6    0.03    0.08
  -6   8  -6    0.14    0.14
   8   8  -6    7.44    0.83
   8   8  -6    5.93    0.67
   8  -8   6    6.52    0.56
  -8   8   6    7.50    0.63
  -8   8  -6    6.62    0.76
   8   8   6    5.85    0.70
   8  -8  -6    6.59    0.82
  10   8  -6    5.79    0.71
 -10   8   6    6.00    0.75
  10  -8   6    5.04    0.65
  10   8  -6    4.46    0.73
  10  -8  -6    5.01    0.75
  10   8   6    5.39    0.73
 -10   8  -6    5.37    0.71
  12   8  -6   -0.03    0.17
  12   8  -6   -0.04    0.14
 -12   8   6    0.30    0.19
  12  -8   6   -0.09    0.12
 -12   8  -6   -0.03    0.16
  12   8   6    0.13    0.18
  12  -8  -6   -0.01    0.23
  14   8  -6    0.64    0.30
  14  -8   6    0.80    0.35
  14  -8  -6    0.70    0.32
  14   8   6    0.69    0.30
   0  10  -6   18.57    0.80
   0  10  -6   20.02    0.88
   0  10   6   19.79    0.86
   0  10   6   20.17    0.85
   2  10  -6    2.70    0.31
   2  10  -6    2.12    0.38
  -2  10   6    2.14    0.29
  -2  10   6    1.70    0.34
  -2  10  -6    2.20    0.37
   2  10   6    2.10    0.36
   2  10   6    2.31    0.33
  -2  10  -6    1.63    0.27
   4  10  -6    1.89    0.21
   4  10  -6    1.70    0.34
  -4  10   6    1.64    0.35
  -4  10   6    1.48    0.21
   4 -10   6    2.06    0.29
  -4  10  -6    1.19    0.30
   4  10   6    2.01    0.30
  -4  10  -6    1.87    0.27
   4  10   6    1.29    0.31
   6  10  -6    0.06    0.13
   6 -10   6    0.15    0.12
  -6  10   6    0.24    0.15
   6  10   6    0.04    0.10
  -6  10  -6    0.18    0.13
   6 -10  -6   -0.04    0.09
   6  10   6    0.10    0.08
   8  10  -6   13.52    0.91
   8 -10   6   12.65    0.80
  -8  10   6   12.53    0.89
   8 -10  -6   13.83    0.95
   8  10   6   13.71    0.94
  -8  10  -6   14.36    0.97
  10 -10   6    1.71    0.37
  10  10  -6    1.81    0.44
 -10  10   6    1.98    0.46
  10  10  -6    1.56    0.40
 -10  10  -6    1.69    0.40
  10  10   6    1.21    0.36
  10 -10  -6    1.32    0.39
 -12  10   6   14.20    1.05
  12  10  -6   13.19    1.11
  12 -10   6   13.27    0.99
  12  10  -6   14.18    1.03
  12 -10  -6   12.09    1.07
 -12  10  -6   13.70    1.06
  12  10   6   13.59    1.05
  14  10  -6    0.12    0.20
  14 -10  -6   -0.27    0.19
 -14  10  -6   -0.19    0.20
   0  12  -6    0.09    0.10
   0  12  -6    0.03    0.10
   0  12   6    0.02    0.09
   0  12   6   -0.05    0.07
  -2  12   6   24.19    1.11
  -2  12   6   26.90    0.97
   2  12  -6   23.88    1.10
   2  12  -6   26.34    0.91
   2  12   6   26.44    1.02
  -2  12  -6   27.05    1.03
   2  12   6   24.26    1.10
  -2  12  -6   25.73    1.11
  -4  12   6    0.03    0.12
   4  12  -6   -0.05    0.10
  -4  12  -6    0.16    0.14
   4  12   6    0.15    0.15
  -4  12  -6   -0.01    0.08
   4  12   6    0.00    0.07
   6  12  -6   26.98    1.32
  -6  12   6   28.30    1.34
   6 -12   6   29.33    1.14
   6 -12  -6   29.44    1.36
  -6  12  -6   29.33    1.38
   6  12   6   29.20    1.39
  -8  12   6    2.65    0.53
   8  12  -6    1.65    0.40
   8 -12   6    2.18    0.41
   8  12   6    1.90    0.45
   8 -12  -6    1.85    0.44
  -8  12  -6    1.99    0.44
 -10  12   6   38.02    1.78
  10  12  -6   37.96    1.75
  10 -12  -6   36.57    1.82
 -10  12  -6   40.68    1.87
  10  12   6   39.12    1.83
  12  12  -6   -0.10    0.16
 -12  12   6    0.08    0.21
  12  12  -6   -0.06    0.19
  12  12   6    0.11    0.21
 -12  12  -6    0.09    0.22
  12 -12  -6    0.11    0.18
  14  12  -6    5.74    0.94
 -14  12  -6    6.25    0.95
  14  12   6    7.11    1.02
  14 -12  -6    5.52    1.00
   0  14   6   54.38    1.76
   0  14  -6   56.08    1.71
   0  14  -6   53.20    1.74
   0  14   6   52.51    1.70
  -2  14   6    0.12    0.11
  -2  14   6    0.01    0.10
   2  14  -6    0.11    0.10
   2  14  -6   -0.04    0.12
   2  14   6    0.07    0.11
  -2  14  -6    0.12    0.13
  -2  14  -6   -0.03    0.11
   2  14   6    0.01    0.09
  -4  14   6   35.32    1.51
   4  14  -6   40.19    1.59
   4  14   6   36.29    1.54
   4  14   6   35.40    1.23
  -4  14  -6   36.94    1.23
  -4  14  -6   38.11    1.56
   6  14  -6    5.00    0.71
  -6  14   6    3.49    0.58
  -6  14  -6    4.37    0.65
   6  14   6    3.46    0.59
  -8  14   6   99.28    3.10
   8  14  -6  101.83    3.12
  -8  14  -6   97.91    3.11
   8  14   6  100.96    3.13
   8 -14  -6  101.85    3.11
 -10  14   6    4.78    0.77
  10  14  -6    5.85    0.85
  10 -14  -6    5.45    0.83
 -10  14  -6    5.30    0.81
  10  14   6    5.60    0.83
  12  14  -6   18.87    1.32
 -12  14   6   21.16    1.41
  12  14  -6   17.07    1.31
  12  14   6   21.84    1.45
 -12  14  -6   20.88    1.43
  12 -14  -6   20.98    1.45
 -14  14   6    0.41    0.21
  14  14   6    0.64    0.31
 -14  14  -6    0.06    0.27
   0  16  -6   -0.06    0.11
   0  16  -6    0.06    0.11
   0  16   6   -0.03    0.13
   0  16   6   -0.02    0.11
  -2  16   6   74.82    2.34
   2  16  -6   76.49    2.35
  -2  16   6   73.87    2.05
   2  16  -6   73.24    1.97
  -2  16  -6   72.65    2.10
  -2  16  -6   73.37    2.28
   2  16   6   73.40    2.13
   2  16   6   71.46    2.29
   4  16  -6    5.65    0.75
  -4  16   6    4.77    0.69
  -4  16  -6    4.51    0.67
   4  16   6    3.52    0.57
   6  16  -6   69.03    2.46
  -6  16   6   71.76    2.53
   6  16   6   76.95    2.59
  -6  16  -6   73.00    2.54
   8  16  -6   18.53    1.23
  -8  16   6   18.40    1.23
   8  16   6   16.95    1.20
  -8  16  -6   14.80    1.11
 -10  16   6   75.53    2.84
  10  16  -6   74.50    2.79
  10 -16  -6   75.60    2.81
  10  16   6   74.55    2.85
 -10  16  -6   73.50    2.85
  12  16  -6    1.40    0.45
 -12  16   6    0.79    0.38
  12 -16  -6    1.46    0.47
  12  16   6    1.13    0.49
 -12  16  -6    1.24    0.39
   0  18  -6   29.02    1.33
   0  18   6   29.58    1.31
   0  18  -6   29.69    1.29
   0  18   6   25.42    1.25
  -2  18   6   23.27    1.26
   2  18  -6   24.61    1.29
  -2  18  -6   26.78    1.20
  -2  18  -6   24.61    1.27
   2  18   6   25.08    1.17
   2  18   6   24.07    1.26
   4  18  -6   16.52    1.10
  -4  18   6   16.73    1.11
  -4  18  -6   16.47    1.09
   4  18   6   17.52    1.12
  -6  18   6    2.20    0.51
   6  18  -6    1.84    0.43
  -6  18  -6    2.15    0.52
   6  18   6    1.57    0.42
   8  18  -6   35.92    1.82
  -8  18   6   37.39    1.87
   8  18   6   30.73    1.75
  -8  18  -6   36.25    1.86
 -10  18   6    7.25    1.01
  10  18  -6    6.36    0.95
  10  18   6    6.24    0.98
 -10  18  -6    3.92    0.78
  12  18  -6   19.83    1.48
 -12  18   6   15.96    1.34
  12  18   6   17.77    1.44
  12 -18  -6   17.83    1.40
 -12  18  -6   19.45    1.47
   0  20   6    0.17    0.15
   0  20  -6    0.29    0.20
   0  20   6    0.09    0.15
   0  20  -6    0.12    0.15
  -2  20   6    3.08    0.57
   2  20  -6    3.27    0.58
  -2  20  -6    3.92    0.60
   2  20   6    3.09    0.51
   2  20   6    4.10    0.66
  -2  20  -6    3.31    0.51
  -4  20   6    3.22    0.63
   4  20  -6    3.91    0.69
   4  20   6    2.86    0.54
  -4  20  -6    4.00    0.68
   6  20  -6    5.14    0.78
  -6  20   6    5.62    0.87
   6  20   6    6.62    0.94
  -6  20  -6    3.84    0.71
   8  20  -6    0.27    0.29
  -8  20   6    0.08    0.23
   8  20   6    0.58    0.32
  -8  20  -6    0.29    0.22
 -10  20   6    5.48    0.96
  10  20  -6    4.13    0.82
 -10  20  -6    3.16    0.67
  10  20   6    4.32    0.83
   0  22   6   37.32    1.65
   0  22  -6   35.84    1.65
   0  22   6   36.90    1.67
   2  22  -6    2.53    0.50
  -2  22   6    2.24    0.50
  -2  22  -6    2.98    0.59
   2  22   6    3.46    0.59
  -4  22   6    9.51    1.11
   4  22  -6    9.18    1.09
   4  22   6    9.86    1.13
  -4  22  -6    9.49    1.09
   6  22  -6    4.57    0.78
  -6  22   6    5.10    0.86
   6  22   6    7.56    1.05
  -6  22  -6    4.53    0.79
  -8  22   6    4.22    0.81
   8  22  -6    4.07    0.76
   8  22   6    5.41    0.92
  -8  22  -6    3.53    0.75
   0  24  -6    0.24    0.17
   0  24   6    0.11    0.17
  -2  24   6    9.25    1.11
   2  24  -6    8.37    1.05
   2  24   6    7.66    0.97
  -2  24  -6    8.91    1.03
  -4  24   6    1.41    0.45
   4  24  -6    1.12    0.36
  -4  24  -6    0.87    0.32
   4  24   6    0.33    0.25
  -6  24   6    0.26    0.30
   6  24  -6    0.28    0.23
  -6  24  -6    0.05    0.26
   6  24   6    0.34    0.27
  -8  24  -6    0.10    0.32
  -2  26   6    2.88    0.63
   2  26  -6    3.57    0.67
   2  26   6    2.72    0.57
  -4  26   6   11.63    1.34
   4  26  -6    7.96    1.09
   4  26   6    8.88    1.12
  -4  26  -6   10.68    1.25
  -6  26   6    0.06    0.30
   6  26   6   -0.11    0.26
  -6  26  -6   -0.16    0.23
   2  28  -6    6.09    0.89
  -2  28   6    6.13    1.07
   4  28   6    1.30    0.54
  -4  28  -6    1.13    0.43
  -1   1   7   10.99    0.50
  -1   1   7   10.72    0.48
   1   1  -7   11.44    0.41
   1   1  -7   11.65    0.52
   1   1   7   11.44    0.52
   1   1   7   12.37    0.52
  -1   1  -7   10.56    0.51
  -1  -1   7   11.35    0.48
  -1  -1   7   12.05    0.51
   1  -1  -7   11.72    0.51
  -1   1  -7   11.20    0.52
  -3   1   7    1.76    0.26
   3   1  -7    1.80    0.24
  -3  -1  -7    2.11    0.29
   3   1  -7    1.54    0.24
  -3   1  -7    1.51    0.26
   3  -1  -7    1.96    0.28
  -3  -1   7    1.52    0.21
   3  -1  -7    1.67    0.23
  -5  -1  -7   28.67    1.01
   5   1  -7   27.70    1.06
   5   1  -7   27.27    0.94
  -5   1   7   28.98    0.96
  -5  -1   7   27.30    0.87
   5  -1  -7   28.43    0.89
  -5   1  -7   27.46    1.04
   5  -1  -7   28.22    1.09
  -7   1   7    0.97    0.21
   7   1  -7    1.43    0.34
   7   1  -7    1.29    0.25
  -7  -1  -7    1.30    0.27
   7  -1  -7    1.42    0.24
   7  -1  -7    1.51    0.34
  -7  -1   7    1.43    0.24
  -7   1  -7    1.19    0.27
   9  -1   7    1.00    0.30
  -9  -1  -7    1.02    0.27
   9  -1   7    0.85    0.23
  -9   1   7    0.58    0.20
   9   1  -7    0.63    0.24
   9   1  -7    1.23    0.26
  -9   1  -7    0.74    0.25
   9  -1  -7    0.87    0.27
   9   1   7    0.92    0.25
  11   1  -7    1.87    0.46
  11  -1   7    1.89    0.46
  11   1   7    2.44    0.54
 -11   1  -7    2.14    0.42
  11  -1  -7    1.48    0.39
  13   1  -7    1.44    0.48
  13  -1   7    1.99    0.48
  13  -1  -7    1.79    0.49
  13   1   7    0.88    0.33
  15   1  -7    0.59    0.27
  15  -1   7   -0.21    0.21
  15   1   7    0.89    0.38
  15  -1  -7    0.00    0.24
   1   3  -7    6.91    0.41
   1   3  -7    7.15    0.28
  -1   3   7    6.19    0.40
  -1   3  -7    6.65    0.40
  -1  -3   7    6.09    0.36
  -1  -3   7    6.40    0.35
  -1   3  -7    6.42    0.40
   3   3  -7   47.48    1.35
   3   3  -7   48.15    1.28
  -3   3   7   48.45    1.35
   3  -3   7   50.13    1.12
   3  -3  -7   48.62    1.20
   3   3   7   50.62    1.33
  -3  -3   7   48.82    1.14
  -3  -3   7   49.74    1.18
  -3   3  -7   49.27    1.42
   3  -3  -7   47.95    1.38
   3   3   7   49.65    1.28
  -3   3  -7   47.11    1.28
   5  -3   7    0.10    0.09
   5   3  -7    0.18    0.12
   5   3  -7    0.09    0.12
  -5   3   7    0.03    0.08
   5  -3  -7    0.09    0.07
  -5  -3   7    0.01    0.06
   5  -3  -7    0.05    0.09
  -5   3  -7    0.12    0.13
   7   3  -7   37.88    1.47
   7  -3   7   39.72    1.37
  -7  -3  -7   39.03    1.28
   7   3  -7   38.01    1.31
  -7   3   7   39.13    1.33
  -7  -3   7   38.88    1.07
   7  -3  -7   40.88    1.08
   7  -3  -7   39.25    1.52
  -7   3  -7   38.38    1.42
   9   3  -7    0.55    0.20
   9  -3   7    0.32    0.20
  -9   3   7    0.23    0.15
   9   3  -7    0.36    0.17
  -9  -3  -7    0.31    0.16
   9   3   7    0.00    0.14
   9  -3  -7    0.26    0.18
  -9   3  -7    0.39    0.21
  11   3  -7   -0.06    0.15
  11  -3   7    0.31    0.19
 -11   3  -7    0.02    0.13
  11   3   7    0.11    0.15
  11  -3  -7    0.26    0.20
  13  -3   7    2.85    0.59
  13   3  -7    1.89    0.48
  13   3   7    1.94    0.51
  13  -3  -7    1.98    0.50
  15  -3   7    3.48    0.69
  15   3  -7    3.97    0.78
  15  -3  -7    3.34    0.76
  15   3   7    3.95    0.76
  -1   5   7   26.43    0.94
   1   5  -7   24.64    0.90
   1   5  -7   25.62    0.65
   1   5  -7   23.54    0.79
  -1   5  -7   26.99    0.89
  -1   5  -7   26.90    0.92
   1   5   7   27.48    0.91
  -3   5   7  307.35    5.66
   3   5  -7  298.46    5.47
   3  -5   7  304.58    5.20
   3   5  -7  295.11    5.61
   3  -5  -7  299.89    5.72
  -3   5  -7  304.33    5.44
  -3  -5   7  305.50    5.10
   3   5   7  296.98    5.31
  -3  -5   7  308.71    5.27
   3   5   7  299.46    5.50
  -3   5  -7  303.55    5.71
   5   5  -7   93.38    2.33
  -5   5   7   90.40    2.32
   5  -5   7   90.50    2.09
   5   5  -7   95.09    2.33
   5  -5  -7   91.98    2.42
  -5   5  -7   98.33    2.42
  -5  -5   7   88.47    1.84
   5   5   7   94.25    2.15
   5   5   7   95.35    2.09
  -7   5   7    8.58    0.62
   7   5  -7   10.26    0.73
   7  -5   7    9.77    0.62
   7   5  -7    9.57    0.65
  -7   5  -7    9.27    0.68
   7   5   7    8.55    0.65
   7  -5  -7    9.66    0.73
   7   5   7    9.16    0.53
   7   5   7    9.24    0.55
   9   5  -7   24.48    1.14
   9   5  -7   24.48    1.28
   9  -5   7   23.25    1.15
  -9   5   7   23.42    1.13
  -9   5  -7   24.88    1.22
   9   5   7   25.28    1.20
   9  -5  -7   22.30    1.25
  11   5  -7    2.86    0.55
 -11   5   7    2.08    0.42
  11  -5   7    2.94    0.54
  11   5   7    3.56    0.57
 -11   5  -7    3.40    0.56
  11  -5  -7    3.26    0.64
  13   5  -7    5.54    0.91
  13  -5   7    4.69    0.74
  13   5   7    5.27    0.85
  13  -5  -7    6.43    0.96
  15  -5   7    1.36    0.40
  15   5  -7    2.48    0.61
  15   5   7    1.73    0.50
  15  -5  -7    2.59    0.66
   1   7  -7  645.65   10.99
   1   7  -7  655.48   11.19
  -1   7   7  653.33   11.26
   1   7   7  659.83   11.18
  -1   7  -7  646.84   11.08
  -1   7  -7  650.18   11.20
   3   7  -7  129.11    2.95
   3  -7   7  133.24    2.48
  -3   7   7  130.38    2.96
  -3   7  -7  133.74    2.99
  -3   7  -7  132.65    2.73
   3  -7  -7  123.14    2.95
   3   7   7  133.44    2.79
   5  -7   7  211.19    4.09
  -5   7   7  211.92    4.48
   5   7  -7  215.11    4.48
   5  -7  -7  211.36    4.58
   5   7   7  212.15    3.99
  -5   7  -7  218.90    4.07
   5   7   7  213.16    4.13
  -5  -7   7  215.41    3.73
  -5   7  -7  208.21    4.52
   5   7   7  219.21    4.56
   7   7  -7   46.82    1.68
   7   7  -7   45.68    1.63
   7  -7   7   46.45    1.50
  -7   7   7   47.90    1.65
   7   7   7   47.28    1.33
   7   7   7   46.20    1.36
   7   7   7   46.50    1.69
   7  -7  -7   46.45    1.75
  -7   7  -7   48.63    1.74
  -9   7   7    6.53    0.75
   9  -7   7    5.66    0.66
   9   7  -7    5.15    0.65
   9   7  -7    6.38    0.80
   9   7   7    6.62    0.80
   9  -7  -7    4.56    0.69
  -9   7  -7    4.91    0.66
  11   7  -7    5.88    0.85
  11   7  -7    6.21    0.75
  11  -7   7    8.04    0.92
 -11   7   7    6.31    0.77
 -11   7  -7    5.49    0.73
  11   7   7    7.33    0.86
  11  -7  -7    6.63    0.90
  13  -7   7   14.05    1.05
  13   7  -7   13.70    1.16
 -13   7  -7   13.97    1.05
  13  -7  -7   12.92    1.14
  15   7  -7    8.86    1.25
  15  -7  -7    8.17    1.20
  15   7   7    8.41    1.16
   1   9  -7   72.43    1.99
  -1   9   7   74.63    2.02
   1   9  -7   76.81    1.84
   1   9   7   78.01    1.98
  -1   9  -7   77.48    1.98
  -1   9  -7   78.19    1.96
  -3   9   7   58.45    1.79
   3   9  -7   56.50    1.76
   3   9  -7   60.11    1.40
   3   9   7   57.62    1.79
  -3   9  -7   59.97    1.80
  -3   9  -7   58.11    1.57
   3   9   7   61.92    1.63
  -5   9   7   29.71    1.25
   5   9  -7   28.28    1.23
   5  -9   7   28.52    0.98
   5   9   7   30.83    1.04
  -5   9  -7   26.98    0.95
   5   9   7   29.94    1.29
  -5   9  -7   29.78    1.28
   7   9  -7    0.23    0.17
  -7   9   7    0.37    0.22
   7  -9   7    0.18    0.14
   7   9   7    0.16    0.16
   7  -9  -7    0.43    0.20
  -7   9  -7    0.02    0.13
   9   9  -7    0.27    0.18
   9  -9   7    0.67    0.24
   9   9  -7    0.73    0.28
  -9   9   7    0.80    0.26
  -9   9  -7    0.06    0.15
   9  -9  -7    0.41    0.21
   9   9   7    0.26    0.18
  11   9  -7   22.23    1.27
 -11   9   7   23.03    1.31
  11  -9   7   22.26    1.23
  11   9  -7   21.75    1.36
 -11   9  -7   23.73    1.36
  11  -9  -7   23.70    1.45
  11   9   7   24.48    1.38
  13   9  -7    3.44    0.71
 -13   9  -7    2.15    0.53
  13   9   7    3.77    0.67
  13  -9  -7    1.83    0.50
   1  11  -7    6.31    0.44
   1  11  -7    6.54    0.54
  -1  11   7    6.97    0.50
  -1  11   7    6.89    0.54
  -1  11  -7    7.80    0.56
   1  11   7    6.47    0.53
  -1  11  -7    6.25    0.49
   1  11   7    7.20    0.52
   3  11  -7   21.81    1.06
   3  11  -7   21.65    0.76
  -3  11   7   22.02    0.82
  -3  11  -7   22.70    1.07
   3  11   7   23.18    0.93
  -3  11  -7   22.79    0.91
   3  11   7   21.18    1.04
   5 -11   7   20.22    0.83
  -5  11   7   20.46    1.07
   5  11  -7   20.97    1.09
   5 -11  -7   21.62    1.12
  -5  11  -7   21.14    1.11
   5  11   7   19.85    1.07
   5  11   7   19.35    0.83
  -5  11  -7   21.40    0.83
   7 -11   7    5.71    0.49
  -7  11   7    6.49    0.78
   7  11  -7    5.07    0.68
   7  11   7    6.68    0.82
   7 -11  -7    5.08    0.71
  -7  11  -7    4.48    0.65
  -9  11   7   37.93    1.69
   9  11  -7   32.21    1.56
   9  11   7   34.01    1.63
  -9  11  -7   35.00    1.66
   9 -11  -7   33.01    1.66
 -11  11   7    0.52    0.27
  11  11  -7    1.01    0.36
  11  11  -7    0.76    0.30
  11  11   7    1.11    0.35
 -11  11  -7    1.04    0.32
  11 -11  -7    1.22    0.40
  13  11  -7    6.08    0.95
 -13  11   7    6.16    0.88
  13  11   7    8.02    1.05
 -13  11  -7    6.85    0.99
  13 -11  -7    3.64    0.72
   1  13  -7    8.06    0.63
  -1  13   7    8.37    0.64
   1  13  -7    7.74    0.52
  -1  13   7    7.44    0.54
  -1  13  -7    8.34    0.60
   1  13   7    8.20    0.59
   1  13   7    8.56    0.63
  -1  13  -7    8.17    0.59
  -3  13   7   60.66    2.01
   3  13  -7   63.72    1.60
   3  13  -7   62.76    2.04
  -3  13   7   63.06    1.68
  -3  13  -7   61.20    2.01
   3  13   7   60.33    2.01
   3  13   7   64.82    1.82
  -3  13  -7   61.54    1.76
  -5  13   7   25.23    1.25
   5  13  -7   22.75    1.20
  -5  13  -7   25.99    1.29
   5  13   7   23.07    1.22
   5  13   7   23.12    0.93
  -7  13   7   32.23    1.54
   7  13  -7   34.10    1.59
   7  13   7   31.72    1.55
   7 -13  -7   32.47    1.54
  -7  13  -7   32.24    1.56
   9  13  -7    3.39    0.62
  -9  13   7    5.08    0.76
   9 -13  -7    4.51    0.72
  -9  13  -7    3.47    0.66
   9  13   7    3.24    0.61
 -11  13   7    5.24    0.82
  11  13  -7    5.08    0.80
  11  13  -7    5.55    0.84
 -11  13  -7    4.80    0.76
  11 -13  -7    4.85    0.81
  11  13   7    5.42    0.85
 -13  13   7   11.88    1.30
  13  13  -7   12.85    1.08
  13  13  -7   12.65    1.44
 -13  13  -7   11.76    1.31
  13 -13  -7   12.13    1.44
  13  13   7   11.70    1.28
  -1  15   7   -0.05    0.09
   1  15  -7    0.11    0.12
   1  15  -7    0.11    0.11
  -1  15   7    0.02    0.10
   1  15   7    0.18    0.18
  -1  15  -7    0.07    0.12
  -1  15  -7   -0.07    0.10
   1  15   7    0.01    0.11
   3  15  -7    0.47    0.19
  -3  15   7    0.47    0.24
  -3  15  -7    0.58    0.21
   3  15   7    0.09    0.14
  -3  15  -7    0.45    0.23
   3  15   7    0.67    0.22
   5  15  -7    3.10    0.57
  -5  15   7    2.74    0.51
  -5  15  -7    3.74    0.62
   5  15   7    3.98    0.63
   7  15  -7    0.17    0.19
  -7  15   7   -0.13    0.12
  -7  15  -7   -0.09    0.14
   7  15   7    0.14    0.19
   9  15  -7    0.19    0.25
  -9  15   7    0.48    0.25
   9 -15  -7    0.71    0.32
  -9  15  -7    0.72    0.27
   9  15   7    0.58    0.30
 -11  15   7    0.57    0.31
  11  15  -7   -0.04    0.17
  11 -15  -7    0.06    0.20
  11  15   7    0.33    0.26
 -11  15  -7    0.89    0.34
  13  15  -7    0.09    0.24
 -13  15   7   -0.03    0.20
  13  15  -7    0.15    0.23
  13  15   7   -0.01    0.23
 -13  15  -7   -0.49    0.23
  13 -15  -7   -0.13    0.24
   1  17  -7   31.09    1.41
  -1  17   7   32.47    1.33
   1  17  -7   30.13    1.24
  -1  17   7   31.36    1.42
  -1  17  -7   32.37    1.39
   1  17   7   29.90    1.37
   1  17   7   30.73    1.35
  -1  17  -7   30.50    1.33
  -3  17   7    0.21    0.16
   3  17  -7    0.20    0.13
   3  17   7    0.21    0.14
  -3  17  -7    0.03    0.12
   3  17   7   -0.06    0.13
  -3  17  -7    0.00    0.14
  -5  17   7    3.30    0.61
   5  17  -7    3.14    0.58
   5  17   7    3.70    0.62
  -5  17  -7    4.13    0.69
  -7  17   7    0.91    0.31
   7  17  -7    1.25    0.40
  -7  17  -7    0.89    0.33
   7  17   7    1.08    0.34
   9  17  -7    6.39    0.92
  -9  17   7    6.11    0.88
   9  17   7    6.04    0.88
  -9  17  -7    8.05    1.05
 -11  17   7    0.60    0.32
  11  17  -7    0.07    0.22
  11 -17  -7    0.29    0.23
  11  17   7    0.26    0.32
 -11  17  -7    0.17    0.21
  13  17  -7    0.13    0.28
  13  17  -7    0.08    0.33
  -1  19   7   18.21    1.00
  -1  19   7   17.03    1.06
   1  19  -7   17.05    1.07
   1  19   7   18.08    1.08
  -1  19  -7   17.17    1.02
   1  19   7   16.57    1.01
  -1  19  -7   18.13    1.07
  -3  19   7   27.05    1.44
   3  19  -7   29.53    1.50
   3  19   7   24.07    1.35
  -3  19  -7   26.24    1.39
  -5  19   7    4.19    0.68
   5  19  -7    3.58    0.65
  -5  19  -7    3.82    0.68
   5  19   7    3.87    0.66
  -7  19   7    1.90    0.52
   7  19  -7    1.14    0.37
  -7  19  -7    1.82    0.51
   7  19   7    1.45    0.39
   9  19  -7    3.20    0.70
  -9  19   7    2.99    0.66
  -9  19  -7    1.44    0.45
   9  19   7    2.16    0.57
 -11  19   7    2.00    0.56
  11  19  -7    2.52    0.62
 -11  19  -7    2.76    0.62
  11  19   7    1.82    0.56
  -1  21   7   41.33    1.81
   1  21  -7   40.08    1.77
  -1  21  -7   40.73    1.74
   1  21   7   43.22    1.82
  -1  21  -7   40.12    1.71
   1  21   7   41.10    1.72
  -3  21   7   21.77    1.35
   3  21  -7   24.55    1.42
   3  21   7   24.02    1.39
  -3  21  -7   22.44    1.35
  -5  21   7    5.58    0.86
   5  21  -7    4.93    0.79
  -5  21  -7    6.23    0.88
   5  21   7    4.20    0.69
   7  21  -7   21.79    1.46
  -7  21   7   25.54    1.59
  -7  21  -7   17.73    1.34
   7  21   7   23.40    1.55
  -9  21   7    1.59    0.47
   9  21  -7    2.19    0.59
  -9  21  -7    1.47    0.47
   9  21   7    1.76    0.51
  -1  23   7   25.60    1.45
   1  23  -7   28.33    1.51
   1  23   7   27.61    1.47
  -1  23  -7   27.14    1.46
   3  23  -7   15.41    1.14
  -3  23   7   11.56    1.26
   3  23   7   14.47    1.09
  -3  23  -7   13.47    1.06
  -5  23   7   13.65    1.16
   5  23  -7   15.53    1.23
  -5  23  -7   14.11    1.17
   5  23   7   14.98    1.18
   7  23  -7    4.05    0.76
  -7  23   7    6.10    1.04
   7  23   7    4.85    0.91
  -7  23  -7    5.43    0.95
  -1  25   7   20.99    1.34
   1  25  -7   19.28    1.29
   3  25  -7   13.38    1.10
  -3  25   7   11.45    1.28
   3  25   7   11.96    1.05
  -3  25  -7   12.27    1.05
  -5  25   7    2.73    0.65
   5  25  -7    2.49    0.60
  -5  25  -7    5.21    0.92
   5  25   7    4.46    0.81
  -7  25  -7    7.71    1.17
   1  27  -7    9.03    1.12
  -3  27   7    5.09    0.87
   3  27  -7    4.52    0.82
   3  27   7    5.88    0.94
  -5  27  -7    3.45    0.77
   0   0   8    1.89    0.31
   0   0   8    1.17    0.25
   0   0  -8    1.94    0.31
  -2   0  -8   -0.01    0.06
   2   0  -8    0.05    0.06
   2   0  -8    0.14    0.08
  -2   0   8    0.04    0.08
   4   0  -8  235.74    4.60
   4   0  -8  236.73    4.42
  -4   0   8  231.19    4.41
  -4   0  -8  240.74    4.60
   6   0  -8   -0.02    0.07
   6   0  -8    0.01    0.10
  -6   0  -8    0.28    0.14
  -6   0   8    0.03    0.08
   8   0  -8  140.44    3.03
  -8   0  -8  139.02    3.28
   8   0  -8  135.64    3.49
  -8   0   8  140.58    3.06
  10   0   8    0.04    0.14
  10   0   8    0.08    0.15
 -10   0  -8   -0.01    0.14
  10   0  -8    0.11    0.18
  12   0  -8   47.98    2.14
  12   0   8   46.37    2.01
  14   0  -8    0.18    0.33
  14   0   8    0.38    0.21
  16   0   8    0.95    0.43
   0  -2   8   -0.13    0.07
   0  -2   8   -0.06    0.08
   0   2   8   -0.13    0.08
   0   2  -8   -0.12    0.07
   0   2   8   -0.06    0.08
  -2   2   8    5.38    0.38
   2   2  -8    5.43    0.39
   2   2  -8    5.65    0.33
   2  -2  -8    4.97    0.34
   2  -2  -8    5.75    0.38
  -2  -2   8    5.10    0.34
  -2   2  -8    5.43    0.38
   2   2   8    5.03    0.37
  -2   2  -8    5.01    0.39
   2   2   8    5.95    0.39
  -2  -2   8    5.38    0.34
   4   2  -8    0.44    0.17
  -4   2   8    0.64    0.18
   4   2  -8    0.69    0.20
  -4  -2   8    0.26    0.11
  -4   2  -8    0.27    0.15
   4  -2  -8    0.21    0.11
   4  -2  -8    0.19    0.15
   6   2  -8   92.21    2.45
  -6  -2  -8   94.30    2.31
   6   2  -8   93.85    2.27
  -6   2   8   98.29    2.31
  -6  -2   8   89.28    2.05
   6  -2  -8   94.27    2.09
   6  -2  -8   94.19    2.50
  -6   2  -8   94.11    2.42
  -8  -2  -8    0.16    0.13
   8   2  -8    0.00    0.11
  -8   2   8    0.01    0.10
   8  -2   8    0.07    0.12
   8   2  -8    0.56    0.19
  -8   2  -8    0.04    0.13
   8  -2  -8    0.03    0.13
  10   2  -8   85.44    2.77
  10  -2   8   89.07    2.67
  10  -2  -8   85.00    2.80
 -10   2  -8   88.41    2.57
  10   2   8   85.62    2.47
  12  -2   8    0.36    0.24
  12   2  -8    0.45    0.25
  12  -2  -8    0.51    0.27
  12   2   8    0.31    0.21
  14  -2   8   43.39    2.09
  14   2  -8   45.51    2.24
  14  -2  -8   43.52    2.23
  14   2   8   44.91    2.18
  16  -2   8   -0.28    0.24
   0   4  -8    7.91    0.47
   0   4   8    7.91    0.48
   2   4  -8    1.47    0.20
   2  -4   8    1.23    0.09
  -2   4   8    1.46    0.27
   2   4  -8    1.36    0.26
  -2  -4   8    1.39    0.22
  -2  -4   8    1.08    0.18
   2   4   8    1.58    0.26
  -2   4  -8    1.32    0.23
   2   4   8    1.15    0.21
   2  -4  -8    1.15    0.23
  -2   4  -8    1.01    0.22
   4   4  -8  121.47    2.75
   4   4  -8  127.28    2.71
  -4   4   8  122.13    2.76
   4  -4   8  122.82    2.44
   4  -4  -8  119.53    2.83
   4  -4  -8  122.14    2.46
  -4   4  -8  122.07    2.83
   4   4   8  121.43    2.58
   4   4   8  122.02    2.67
  -4  -4   8  120.41    2.43
   6   4  -8    1.74    0.35
   6   4  -8    1.27    0.27
   6  -4   8    1.78    0.29
  -6   4   8    1.65    0.31
   6   4   8    1.49    0.27
   6  -4  -8    1.08    0.30
   6  -4  -8    2.03    0.26
   6   4   8    1.32    0.26
  -6   4  -8    1.89    0.38
  -6  -4   8    2.10    0.25
   8   4  -8    9.81    0.67
   8  -4   8    8.14    0.62
  -8   4   8    9.01    0.64
   8   4  -8    9.06    0.71
  -8   4  -8    8.91    0.69
   8  -4  -8    9.81    0.76
   8   4   8    9.23    0.70
  10   4  -8    0.30    0.18
  10   4  -8    0.56    0.26
  10  -4   8   -0.02    0.12
 -10   4   8    0.14    0.15
  10   4   8    0.13    0.15
  10  -4  -8    0.36    0.23
 -10   4  -8    0.73    0.25
  12  -4   8   86.72    2.88
  12   4  -8   95.64    3.20
  12  -4  -8   89.99    3.13
 -12   4  -8   85.62    2.78
  14  -4   8    1.36    0.43
  14   4  -8    1.10    0.40
  14  -4  -8    0.46    0.30
  14   4   8    1.03    0.40
   0   6  -8    0.01    0.02
   0   6   8    0.04    0.08
   0   6  -8   -0.02    0.07
   0   6  -8    0.01    0.09
   2   6  -8   60.60    1.41
  -2   6   8   62.81    1.73
   2   6  -8   59.92    1.70
   2   6  -8   63.28    1.51
   2   6   8   61.11    1.63
  -2   6  -8   63.05    1.72
  -2   6  -8   63.39    1.63
   4   6  -8   20.67    0.93
   4  -6   8   20.49    0.67
   4   6  -8   20.47    0.84
  -4   6   8   21.71    0.95
  -4  -6   8   20.06    0.65
   4  -6  -8   20.62    0.96
  -4   6  -8   20.31    0.96
   4   6   8   20.45    0.83
  -4   6  -8   21.01    0.82
  -4  -6   8   21.21    0.68
   4   6   8   21.31    0.82
  -6   6   8   50.39    1.66
   6   6  -8   47.55    1.62
   6  -6   8   50.15    1.44
   6   6  -8   51.47    1.65
  -6   6  -8   49.78    1.71
   6   6   8   47.15    1.67
   6   6   8   47.86    1.39
   6   6   8   48.86    1.44
   6  -6  -8   47.78    1.71
  -8   6   8    2.87    0.47
   8   6  -8    2.31    0.46
   8  -6   8    2.01    0.37
   8   6  -8    2.52    0.45
   8  -6  -8    2.63    0.51
  -8   6  -8    2.36    0.44
   8   6   8    2.22    0.34
   8   6   8    2.13    0.41
   8   6   8    1.74    0.31
  10   6  -8    0.16    0.17
  10  -6   8    0.05    0.12
 -10   6   8   -0.01    0.15
  10   6  -8    0.01    0.12
  10  -6  -8    0.09    0.19
  10   6   8    0.14    0.17
 -10   6  -8    0.39    0.21
  12  -6   8    0.36    0.20
  12   6  -8    0.09    0.19
  12   6   8    0.08    0.20
 -12   6  -8   -0.04    0.18
  12  -6  -8    0.10    0.28
  14   6  -8   10.49    1.32
  14  -6  -8   10.49    1.33
  14   6   8   11.25    1.34
   0   8   8   89.67    2.23
   0   8  -8   88.56    2.13
   2   8  -8   28.43    1.13
  -2   8   8   29.07    1.14
   2   8  -8   30.37    0.95
   2   8   8   28.45    1.04
  -2   8  -8   29.89    1.13
  -2   8  -8   31.06    1.07
   4  -8   8   17.28    0.61
   4   8  -8   16.03    0.86
  -4   8   8   17.30    0.89
  -4  -8   8   16.76    0.58
   4  -8  -8   15.79    0.86
  -4   8  -8   16.39    0.73
  -4  -8   8   17.02    0.60
  -4   8  -8   15.82    0.87
   4   8   8   16.11    0.75
  -6   8   8   18.75    0.99
   6   8  -8   18.60    0.95
   6  -8   8   17.94    0.78
   6   8  -8   19.28    1.00
   6  -8  -8   19.85    1.06
   6   8   8   18.46    1.02
   6   8   8   17.24    0.76
  -6   8  -8   18.29    1.00
   6   8   8   18.17    0.80
   8  -8   8   14.85    0.82
  -8   8   8   13.08    0.88
   8   8  -8   14.93    0.94
   8   8  -8   14.24    0.92
   8   8   8   14.89    0.96
   8  -8  -8   15.32    1.02
  -8   8  -8   14.70    0.96
  10  -8   8    0.07    0.11
 -10   8   8    0.24    0.17
  10   8  -8    0.33    0.21
  10   8  -8    0.25    0.17
 -10   8  -8    0.13    0.15
  10   8   8    0.17    0.19
  10  -8  -8    0.23    0.17
  12   8  -8    0.79    0.31
 -12   8   8    1.25    0.33
 -12   8  -8    0.37    0.20
  12   8   8    0.65    0.29
  12  -8  -8    0.27    0.23
  14   8  -8    0.02    0.18
  14  -8  -8   -0.04    0.24
   0  10   8    0.01    0.08
   0  10  -8    0.07    0.12
   0  10  -8    0.07    0.09
   2  10  -8    1.60    0.26
  -2  10   8    1.27    0.29
   2  10  -8    1.19    0.29
  -2  10  -8    0.73    0.22
  -2  10  -8    1.04    0.24
   2  10   8    1.12    0.27
   2  10   8    1.40    0.28
  -4  10   8    0.33    0.16
   4  10  -8    0.23    0.17
  -4 -10   8    0.42    0.13
  -4  10  -8    0.38    0.18
   4  10   8    0.41    0.16
   4  10   8    0.48    0.21
  -4 -10   8    0.40    0.12
  -4  10  -8    0.26    0.13
   6 -10   8    4.65    0.40
   6  10  -8    5.34    0.68
  -6  10   8    4.42    0.62
  -6  10  -8    4.55    0.62
   6 -10  -8    4.17    0.63
   6  10   8    4.88    0.65
   6  10   8    5.38    0.42
  -8  10   8    0.40    0.23
   8  10  -8    0.55    0.25
   8  10  -8    0.39    0.23
  -8  10  -8    0.45    0.21
   8 -10  -8    0.27    0.20
   8  10   8    0.72    0.29
  10  10  -8   23.56    1.37
 -10  10   8   21.92    1.28
  10  10  -8   21.40    1.27
  10  10   8   24.38    1.38
 -10  10  -8   22.89    1.35
  10 -10  -8   22.50    1.37
  12  10  -8    2.62    0.59
  12  10  -8    2.20    0.51
 -12  10   8    1.44    0.40
  12  10   8    2.43    0.53
  12 -10  -8    1.33    0.43
 -12  10  -8    1.73    0.48
  14  10  -8    1.48    0.51
  14 -10  -8    2.42    0.62
 -14  10  -8    2.04    0.55
   0  12   8    1.03    0.26
   0  12   8    1.33    0.30
   0  12  -8    0.98    0.25
   0  12  -8    0.89    0.22
   2  12  -8    2.96    0.48
  -2  12   8    2.91    0.39
  -2  12   8    2.97    0.48
   2  12  -8    2.95    0.37
  -2  12  -8    3.70    0.48
   2  12   8    3.35    0.51
  -2  12  -8    2.38    0.41
   2  12   8    3.79    0.48
   4  12  -8    0.51    0.21
  -4  12   8    0.13    0.13
  -4  12  -8    0.15    0.12
   4  12   8    0.10    0.12
   4  12   8    0.49    0.21
  -4  12  -8    0.54    0.23
  -6  12   8    1.12    0.31
   6  12  -8    1.04    0.32
   6  12   8    1.03    0.32
  -6  12  -8    0.58    0.24
   6 -12  -8    0.90    0.30
   8  12  -8   48.30    1.95
  -8  12   8   47.37    1.95
   8  12   8   47.43    1.98
   8 -12  -8   46.50    1.97
  -8  12  -8   46.26    1.96
  10  12  -8   -0.18    0.16
 -10  12   8   -0.17    0.15
  10  12  -8    0.23    0.21
 -10  12  -8    0.12    0.18
  10 -12  -8   -0.03    0.15
  10  12   8   -0.03    0.16
  12  12  -8   23.06    1.50
  12  12  -8   21.84    1.39
 -12  12   8   26.36    1.54
  12 -12  -8   23.06    1.55
  12  12   8   21.64    1.41
 -12  12  -8   22.72    1.47
  14  12  -8    0.98    0.38
 -14  12  -8    0.47    0.28
  14 -12  -8    1.11    0.50
  14  12   8    0.91    0.35
   0  14  -8    0.03    0.09
   0  14   8   -0.04    0.11
   0  14  -8   -0.04    0.10
   0  14   8    0.05    0.11
  -2  14   8   39.68    1.57
   2  14  -8   38.02    1.27
   2  14  -8   36.14    1.49
  -2  14   8   36.63    1.31
   2  14   8   36.80    1.49
  -2  14  -8   40.19    1.43
  -2  14  -8   37.62    1.49
   2  14   8   40.02    1.44
   4  14  -8    0.36    0.20
  -4  14   8    0.20    0.17
   4  14   8    0.39    0.15
  -4  14  -8    0.32    0.17
  -4  14  -8    0.26    0.14
   4  14   8    0.34    0.15
  -6  14   8   76.59    2.55
   6  14  -8   75.07    2.53
  -6  14  -8   75.09    2.54
   6  14   8   76.12    2.56
   8  14  -8    0.22    0.21
  -8  14   8    0.02    0.19
   8  14   8    0.03    0.21
  -8  14  -8    0.05    0.16
   8 -14  -8    0.06    0.13
  10  14  -8   42.47    1.99
 -10  14   8   46.56    2.10
  10  14  -8   49.04    2.14
 -10  14  -8   48.38    2.18
  10 -14  -8   48.30    2.19
  10  14   8   48.05    2.16
 -12  14   8   -0.03    0.17
  12  14  -8    0.23    0.25
  12  14  -8    0.19    0.22
  12  14   8   -0.03    0.23
  12 -14  -8    0.11    0.21
 -12  14  -8   -0.12    0.18
 -14  14   8   30.76    1.82
  14  14   8   25.30    1.68
   0  16  -8    9.22    0.72
   0  16  -8    9.87    0.70
   0  16   8    9.74    0.74
   0  16   8    9.73    0.72
  -2  16   8    0.35    0.17
  -2  16   8    0.48    0.22
   2  16  -8    0.74    0.20
   2  16  -8    0.98    0.31
   2  16   8    0.77    0.24
  -2  16  -8    0.56    0.22
   2  16   8    0.14    0.13
  -2  16  -8    0.44    0.20
  -4  16   8   34.48    1.60
   4  16  -8   35.64    1.63
   4  16   8   36.36    1.37
  -4  16  -8   34.34    1.58
   4  16   8   35.24    1.61
   6  16  -8    0.08    0.15
  -6  16   8   -0.06    0.12
   6  16   8    0.09    0.15
  -6  16  -8   -0.04    0.13
  -8  16   8  126.93    3.82
   8  16  -8  125.33    3.77
  -8  16  -8  127.16    3.81
   8  16   8  127.13    3.82
 -10  16   8    0.83    0.41
  10  16  -8    0.16    0.20
  10  16   8    0.95    0.36
  10 -16  -8    0.30    0.23
 -10  16  -8    1.12    0.41
  12  16  -8   16.12    1.27
  12  16  -8   13.39    1.18
 -12  16   8   16.40    1.30
  12  16   8   16.22    1.32
 -12  16  -8   14.82    1.24
  12 -16  -8   13.32    1.19
   0  18   8    0.00    0.11
   0  18  -8    0.05    0.10
   0  18   8    0.00    0.11
   0  18  -8    0.02    0.16
  -2  18   8    4.14    0.66
   2  18  -8    3.42    0.59
   2  18   8    2.90    0.48
  -2  18  -8    3.18    0.54
   2  18   8    3.96    0.64
  -2  18  -8    3.73    0.55
  -4  18   8    0.22    0.19
   4  18  -8    0.06    0.15
   4  18   8    0.08    0.15
  -4  18  -8    0.07    0.16
  -6  18   8   23.83    1.43
   6  18  -8   21.54    1.35
  -6  18  -8   22.21    1.38
   6  18   8   22.66    1.38
   8  18  -8    0.07    0.22
  -8  18   8   -0.19    0.16
   8  18   8    0.04    0.19
  -8  18  -8   -0.08    0.15
 -10  18   8   48.82    2.33
  10  18  -8   48.93    2.32
 -10  18  -8   51.19    2.39
  10  18   8   47.26    2.32
  12  18  -8    0.94    0.44
  12  18  -8    0.76    0.35
 -12  18   8    1.58    0.47
   0  20   8   91.68    2.73
   0  20  -8   91.97    2.81
   0  20  -8   87.20    2.65
   0  20   8   88.24    2.79
  -2  20   8    0.90    0.32
   2  20  -8    0.98    0.37
   2  20   8    0.90    0.29
  -2  20  -8    0.53    0.22
   2  20   8    0.88    0.29
  -2  20  -8    1.16    0.35
   4  20  -8    3.56    0.67
  -4  20   8    2.49    0.58
  -4  20  -8    2.32    0.52
   4  20   8    1.51    0.40
   6  20  -8    4.57    0.77
  -6  20   8    3.22    0.64
  -6  20  -8    3.38    0.68
   6  20   8    3.90    0.68
   8  20  -8    6.75    1.01
  -8  20   8    8.75    1.17
   8  20   8    6.84    1.00
  -8  20  -8    8.27    1.10
 -10  20   8    0.85    0.37
  10  20  -8    1.35    0.53
  10  20   8    0.91    0.40
 -10  20  -8    1.50    0.49
   0  22  -8    0.10    0.17
   0  22   8    0.05    0.18
   0  22   8   -0.04    0.14
  -2  22   8   14.39    1.09
   2  22  -8   16.76    1.15
  -2  22  -8   13.41    1.01
   2  22   8   15.71    1.11
   4  22  -8    3.80    0.69
  -4  22   8    3.38    0.64
   4  22   8    2.52    0.55
  -4  22  -8    4.64    0.77
   6  22  -8    0.31    0.23
  -6  22   8    0.75    0.36
   6  22   8    0.40    0.26
  -6  22  -8    1.17    0.40
   8  22  -8    0.16    0.36
  -8  22   8    1.14    0.45
  -8  22  -8    0.95    0.39
   8  22   8    0.29    0.23
   0  24   8    0.17    0.19
   0  24  -8    0.07    0.19
  -2  24   8    0.53    0.33
   2  24  -8    0.63    0.26
   2  24   8    0.45    0.33
  -2  24  -8    0.41    0.24
   4  24  -8    0.06    0.20
  -4  24   8    0.13    0.19
   4  24   8   -0.03    0.19
  -4  24  -8    0.23    0.18
  -6  24   8   -0.05    0.22
   6  24  -8    0.28    0.26
   6  24   8    0.34    0.23
  -6  24  -8   -0.03    0.23
  -2  26   8    0.81    0.34
   2  26  -8    1.18    0.40
   2  26   8    0.74    0.30
   4  26  -8    0.21    0.21
  -4  26   8    0.00    0.22
  -4  26  -8    0.07    0.22
   4  26   8   -0.09    0.29
  -6  26  -8    2.10    0.67
   2  28  -8    0.55    0.42
  -2  28   8    0.46    0.30
  -4  28  -8   10.65    1.35
   1   1  -9    0.06    0.08
  -1   1   9    0.04    0.07
  -1   1   9   -0.02    0.05
   1  -1   9    0.02    0.07
   1   1  -9    0.02    0.05
   1  -1   9    0.09    0.09
   1   1   9    0.04    0.07
  -1   1  -9    0.12    0.09
  -1  -1   9    0.04    0.08
   1  -1  -9    0.11    0.09
  -1  -1   9    0.17    0.10
   1   1   9    0.06    0.07
  -3   1   9   11.71    0.59
   3   1  -9   11.44    0.56
   3   1  -9   11.82    0.60
  -3  -1   9   11.07    0.55
   3  -1  -9   10.56    0.55
  -3   1  -9   12.25    0.65
   3  -1  -9   10.75    0.57
   3   1   9   10.45    0.58
   3   1   9   10.99    0.60
  -5   1   9    0.04    0.09
   5   1  -9    0.09    0.09
  -5  -1  -9    0.05    0.11
   5   1  -9    0.12    0.11
   5  -1  -9    0.15    0.09
  -5  -1   9    0.30    0.12
   5  -1  -9    0.06    0.11
  -5   1  -9    0.09    0.12
  -7   1   9    1.00    0.24
   7   1  -9    1.00    0.24
  -7  -1  -9    0.98    0.27
   7   1  -9    1.09    0.29
   7  -1  -9    0.72    0.26
  -7   1  -9    1.50    0.33
   7  -1  -9    1.10    0.24
  -7  -1   9    1.18    0.24
  -9  -1  -9    0.17    0.16
   9   1  -9   -0.04    0.10
   9  -1   9    0.10    0.13
   9   1  -9    0.19    0.17
  -9   1   9    0.06    0.11
  -9   1  -9    0.20    0.16
   9  -1  -9    0.00    0.15
  11   1  -9   24.37    1.42
  11  -1   9   22.03    1.26
  11  -1  -9   23.64    1.41
 -11   1  -9   21.30    1.16
  11   1   9   23.47    1.32
  13  -1   9    0.52    0.21
  13   1  -9    0.19    0.18
  13   1   9    0.24    0.22
  13  -1  -9    0.31    0.25
  15   1  -9    2.66    0.65
  15  -1   9    4.08    0.76
  15  -1  -9    3.75    0.77
  15   1   9    2.81    0.59
  -1   3   9   15.61    0.72
   1   3  -9   18.25    0.77
   1   3  -9   17.11    0.52
   1   3   9   15.21    0.69
   1   3   9   16.85    0.74
  -1   3  -9   16.55    0.73
  -1  -3   9   16.78    0.69
  -1  -3   9   16.82    0.67
  -1   3  -9   17.60    0.74
   3   3  -9  105.34    2.45
   3   3  -9  107.71    2.30
  -3   3   9  108.53    2.47
   3   3   9  111.03    2.47
  -3   3  -9  100.49    2.37
   3  -3  -9  106.74    2.47
  -3   3  -9  104.80    2.51
   3   3   9  106.91    2.36
  -3  -3   9  105.28    2.28
  -3  -3   9  107.18    2.20
   3  -3  -9  105.78    2.29
   5  -3   9   88.04    1.99
   5   3  -9   83.18    2.17
  -5   3   9   81.42    2.13
   5   3  -9   82.42    2.15
  -5   3  -9   86.37    2.29
  -5  -3   9   85.89    1.93
   5  -3  -9   84.24    1.94
   5  -3  -9   84.42    2.28
   5   3   9   86.90    2.16
   5   3   9   84.96    2.09
   7   3  -9   21.78    1.08
  -7  -3  -9   19.64    0.92
  -7   3   9   20.75    0.96
   7  -3   9   19.36    0.91
   7   3  -9   20.14    0.94
  -7  -3   9   19.18    0.75
  -7   3  -9   20.58    1.03
   7  -3  -9   19.98    0.77
   7  -3  -9   21.32    1.10
  -9   3   9   11.85    0.76
   9  -3   9   12.55    0.83
   9   3  -9   11.25    0.87
   9   3  -9   13.30    0.79
  -9  -3  -9   13.38    0.79
   9  -3  -9   12.04    0.91
   9   3   9   11.73    0.82
  -9   3  -9   13.36    0.87
  11  -3   9    0.92    0.31
  11   3  -9    0.50    0.25
 -11   3  -9    0.68    0.25
  11  -3  -9    0.34    0.24
  11   3   9    0.55    0.24
  13  -3   9    0.94    0.37
  13   3  -9    1.57    0.47
  13  -3  -9    1.82    0.52
  13   3   9    0.95    0.35
  15  -3   9    0.74    0.33
  15   3  -9    0.47    0.30
  15  -3  -9    0.89    0.44
  15   3   9    1.19    0.44
  -1   5   9  119.67    2.67
   1   5  -9  114.30    2.63
   1   5  -9  117.80    2.52
   1   5  -9  116.26    2.15
  -1   5  -9  116.34    2.61
  -1   5  -9  117.41    2.61
   1   5   9  113.60    2.60
   3   5  -9  123.74    2.61
   3   5  -9  128.66    2.90
   3  -5   9  126.18    2.31
  -3   5   9  132.95    2.92
   3   5   9  121.79    2.67
  -3  -5   9  128.85    2.59
   3   5   9  123.03    2.78
  -3  -5   9  125.37    2.49
  -3   5  -9  128.71    2.93
  -3   5  -9  125.28    2.75
   3  -5  -9  121.34    2.86
   5   5  -9   65.94    1.87
  -5   5   9   62.45    1.84
   5   5  -9   58.32    1.74
   5  -5   9   60.90    1.53
  -5  -5   9   62.23    1.47
  -5   5  -9   62.93    1.91
   5  -5  -9   61.72    1.49
   5   5   9   60.35    1.67
   5   5   9   62.98    1.74
   5  -5  -9   62.93    1.90
  -7   5   9   62.49    1.94
   7  -5   9   65.79    1.81
   7   5  -9   60.20    1.98
   7   5  -9   62.16    1.93
   7   5   9   63.12    1.81
   7  -5  -9   62.00    2.08
   7   5   9   62.40    1.74
  -7   5  -9   62.83    2.05
   9   5  -9    6.13    0.69
   9   5  -9    4.45    0.66
   9  -5   9    5.76    0.67
  -9   5   9    6.08    0.69
  -9   5  -9    5.75    0.71
   9   5   9    4.51    0.63
   9  -5  -9    5.86    0.79
  11   5  -9   21.28    1.34
  11  -5   9   20.88    1.18
 -11   5  -9   21.57    1.24
  11   5   9   20.51    1.18
  11  -5  -9   20.42    1.33
  13  -5   9    8.21    0.98
  13   5  -9    7.71    1.05
  13   5   9    7.62    1.04
  13  -5  -9    8.24    1.12
  15   5  -9    8.85    1.19
  15   5   9   10.13    1.29
  15  -5  -9   11.98    1.49
   1   7  -9  199.04    3.54
   1   7  -9  205.07    4.13
  -1   7   9  201.01    4.14
   1   7  -9  197.31    3.91
  -1   7  -9  202.38    4.08
   1   7   9  197.57    4.06
  -1   7  -9  198.12    4.03
  -3   7   9   32.95    1.24
   3   7  -9   32.60    1.02
   3  -7   9   32.41    0.76
   3   7  -9   33.13    1.24
  -3   7  -9   31.44    1.24
  -3  -7   9   33.81    1.00
  -3   7  -9   30.30    1.09
   3   7   9   33.08    1.14
  -3  -7   9   31.62    0.95
   5  -7   9   30.09    0.94
   5   7  -9   31.24    1.27
  -5   7   9   29.71    1.24
   5   7  -9   30.56    1.16
   5   7   9   29.77    1.06
  -5   7  -9   32.05    1.09
   5   7   9   29.47    1.10
   5  -7  -9   30.74    1.31
  -5   7  -9   31.57    1.32
  -5  -7   9   30.43    0.87
   7   7  -9    3.08    0.49
   7  -7   9    3.97    0.46
  -7   7   9    5.97    0.69
   7   7  -9    6.36    0.72
  -7   7  -9    4.24    0.59
   7   7   9    4.81    0.51
   7   7   9    4.15    0.49
   7   7   9    4.33    0.61
   7  -7  -9    4.89    0.68
   9   7  -9    0.22    0.16
  -9   7   9    0.38    0.16
   9   7  -9    0.10    0.17
   9  -7   9    0.56    0.23
   9   7   9    0.13    0.15
   9  -7  -9    0.13    0.19
  -9   7  -9    0.10    0.14
 -11   7   9    9.36    0.78
  11   7  -9   10.11    0.81
  11   7  -9    9.87    1.09
 -11   7  -9    9.38    0.82
  11   7   9    8.21    0.92
  11  -7  -9    8.82    1.09
  13   7  -9    4.46    0.80
  13  -7  -9    3.38    0.70
 -13   7  -9    4.49    0.71
  15   7  -9    6.79    1.06
  15   7   9    4.50    0.88
   1   9  -9  225.96    4.32
  -1   9   9  217.09    4.54
   1   9  -9  207.09    4.49
   1   9   9  221.39    4.50
  -1   9  -9  219.26    4.43
  -1   9  -9  224.06    4.49
  -3   9   9   66.21    2.02
   3   9  -9   66.56    2.02
   3   9  -9   67.16    1.65
  -3   9  -9   69.90    1.84
   3   9   9   65.50    1.84
  -3   9  -9   67.51    2.01
   5   9  -9   56.28    1.90
  -5   9   9   57.09    1.91
   5  -9   9   56.73    1.44
  -5   9  -9   58.15    1.92
   5   9   9   55.17    1.91
  -5   9  -9   56.24    1.60
   5   9   9   54.70    1.63
   7   9  -9    4.32    0.62
  -7   9   9    4.15    0.60
   7   9  -9    3.94    0.58
  -7   9  -9    3.35    0.55
   7  -9  -9    4.05    0.63
   7   9   9    2.94    0.52
   7   9   9    3.65    0.46
   9   9  -9   21.90    1.23
   9   9  -9   21.93    1.25
  -9   9   9   22.11    1.23
  -9   9  -9   24.31    1.34
   9  -9  -9   22.47    1.33
   9   9   9   23.66    1.31
 -11   9   9   21.14    1.26
  11   9  -9   17.94    1.16
  11   9  -9   16.12    1.17
 -11   9  -9   20.31    1.30
  11   9   9   19.29    1.25
  11  -9  -9   18.75    1.32
  13   9  -9   14.82    1.20
 -13   9  -9   13.54    1.11
  13   9   9   14.42    1.11
  13  -9  -9   12.99    1.16
   1  11  -9   47.85    1.62
  -1  11   9   49.72    1.66
   1  11  -9   46.32    1.44
  -1  11  -9   47.15    1.56
   1  11   9   47.61    1.58
  -1  11  -9   44.62    1.54
   3  11  -9   58.20    1.52
  -3  11   9   57.34    1.92
   3  11  -9   54.63    1.88
   3  11   9   57.17    1.91
  -3  11  -9   58.79    1.72
   3  11   9   59.56    1.75
  -3  11  -9   59.42    1.92
   5  11  -9   24.96    1.23
  -5  11   9   25.93    1.26
   5  11   9   23.70    1.00
  -5  11  -9   23.71    0.97
  -5  11  -9   25.17    1.25
   5  11   9   22.17    1.18
  -7  11   9   11.68    0.87
   7  11  -9   14.12    0.95
  -7  11  -9   13.56    0.96
   7  11   9   12.45    0.92
   7 -11  -9   12.82    0.94
  -9  11   9   24.26    1.36
   9  11  -9   25.07    1.36
   9  11  -9   21.83    1.26
  -9  11  -9   23.92    1.39
   9 -11  -9   23.53    1.41
   9  11   9   24.57    1.40
  11  11  -9    5.30    0.79
  11  11  -9    6.79    0.92
 -11  11   9    7.64    0.94
 -11  11  -9    6.38    0.91
  11  11   9    5.53    0.84
  11 -11  -9    4.70    0.81
  13  11  -9    8.06    1.07
 -13  11   9   10.82    1.19
  13  11   9   10.07    1.18
  13 -11  -9    9.69    1.22
 -13  11  -9    9.93    1.19
  -1  13   9    1.97    0.41
   1  13  -9    0.91    0.26
   1  13  -9    1.29    0.27
  -1  13   9    1.66    0.34
  -1  13  -9    1.74    0.35
   1  13   9    1.78    0.38
  -1  13  -9    2.08    0.38
   1  13   9    1.39    0.33
   3  13  -9   16.55    0.99
  -3  13   9   14.85    0.95
  -3  13   9   16.31    0.78
   3  13  -9   16.81    0.73
   3  13   9   15.20    0.84
  -3  13  -9   15.22    0.82
   3  13   9   15.98    0.97
  -3  13  -9   15.30    0.94
   5  13  -9    7.08    0.82
  -5  13   9    6.11    0.75
  -5  13  -9    7.03    0.85
   5  13   9    5.60    0.73
   5  13   9    8.06    0.57
  -7  13   9   12.35    0.93
   7  13  -9   12.03    0.94
   7 -13  -9   11.70    0.93
   7  13   9   12.58    0.99
  -7  13  -9   12.86    0.97
   9  13  -9    0.24    0.18
   9  13  -9    0.11    0.17
  -9  13   9    0.30    0.20
   9 -13  -9    0.18    0.21
  -9  13  -9   -0.11    0.15
   9  13   9    0.24    0.24
 -11  13   9    0.76    0.32
  11  13  -9    1.12    0.42
  11  13  -9    0.70    0.30
  11 -13  -9    0.14    0.21
  11  13   9    0.67    0.34
 -11  13  -9    0.28    0.25
  13  13  -9    0.37    0.30
  13  13  -9   -0.01    0.24
 -13  13   9   -0.01    0.23
  13 -13  -9    0.29    0.24
 -13  13  -9   -0.16    0.25
  13  13   9   -0.36    0.21
   1  15  -9    6.59    0.54
  -1  15   9    7.26    0.59
   1  15  -9    6.54    0.75
   1  15   9    8.24    0.66
  -1  15  -9    6.77    0.60
  -1  15  -9    7.23    0.61
   1  15   9    7.80    0.64
   3  15  -9    7.88    0.86
  -3  15   9    7.07    0.83
   3  15   9    6.11    0.74
  -3  15  -9    6.30    0.76
  -3  15  -9    6.09    0.54
   3  15   9    6.42    0.55
  -5  15   9    1.38    0.41
   5  15  -9    1.50    0.38
  -5  15  -9    1.68    0.42
   5  15   9    1.83    0.44
  -7  15   9    5.13    0.78
   7  15  -9    3.89    0.68
  -7  15  -9    4.30    0.74
   7  15   9    4.63    0.74
   9  15  -9    1.39    0.42
  -9  15   9    1.00    0.37
   9 -15  -9    1.07    0.34
  -9  15  -9    1.85    0.50
   9  15   9    1.60    0.46
 -11  15   9    0.61    0.27
  11  15  -9    1.16    0.37
  11  15  -9    0.40    0.29
  11  15   9    0.83    0.36
 -11  15  -9    0.57    0.30
  11 -15  -9    0.97    0.39
  13  15  -9    7.68    1.14
 -13  15   9    5.16    0.85
  13  15  -9    8.20    1.15
  13  15   9    5.88    0.95
 -13  15  -9    5.17    0.88
  -1  17   9   23.23    1.25
  -1  17   9   22.06    1.12
   1  17  -9   23.98    1.26
   1  17  -9   23.46    1.10
   1  17   9   23.71    1.22
  -1  17  -9   23.69    1.20
  -1  17  -9   24.50    1.22
   1  17   9   23.97    1.22
   3  17  -9   18.27    1.13
  -3  17   9   16.44    1.09
   3  17   9   17.87    1.12
   3  17   9   16.40    0.94
  -3  17  -9   15.98    0.92
  -3  17  -9   18.74    1.13
   5  17  -9    0.29    0.20
  -5  17   9    0.63    0.28
   5  17   9    0.65    0.23
  -5  17  -9    0.12    0.21
  -7  17   9    5.62    0.84
   7  17  -9    5.61    0.85
  -7  17  -9    5.75    0.89
   7  17   9    5.66    0.84
  -9  17   9    4.55    0.77
   9  17  -9    4.97    0.87
   9  17   9    3.74    0.73
  -9  17  -9    5.31    0.87
  11  17  -9    0.86    0.36
  11  17  -9    1.88    0.46
 -11  17   9    0.68    0.33
 -11  17  -9    0.13    0.31
  11  17   9    0.59    0.36
  13  17  -9    0.57    0.32
   1  19  -9   13.03    0.95
  -1  19   9   13.15    0.96
  -1  19   9   12.13    0.84
  -1  19  -9   14.19    0.95
   1  19   9   12.69    0.91
  -1  19  -9   14.72    0.96
   1  19   9   13.16    0.93
   3  19  -9   10.93    0.91
  -3  19   9   13.54    1.01
   3  19   9   12.02    0.95
  -3  19  -9   10.99    0.90
  -5  19   9    7.24    0.95
   5  19  -9    6.77    0.92
  -5  19  -9    6.42    0.91
   5  19   9    5.60    0.83
   7  19  -9    6.76    0.97
  -7  19   9    7.59    1.03
   7  19   9    8.06    1.04
  -7  19  -9    7.21    1.01
  -9  19   9   16.83    1.32
   9  19  -9   15.80    1.28
  -9  19  -9   15.47    1.27
   9  19   9   15.60    1.28
  11  19  -9    3.82    0.82
 -11  19   9    4.01    0.78
  11  19   9    3.86    0.95
  -1  21   9   26.11    1.42
   1  21  -9   23.37    1.35
   1  21   9   23.88    1.34
   1  21   9   25.76    1.36
  -1  21  -9   21.91    1.26
  -1  21  -9   24.67    1.33
   3  21  -9    2.18    0.46
  -3  21   9    4.03    0.70
   3  21   9    3.87    0.67
  -3  21  -9    5.73    0.83
   5  21  -9    7.70    1.03
  -5  21   9    7.83    1.04
   5  21   9    8.36    1.03
  -5  21  -9    6.32    0.91
   7  21  -9    7.06    1.03
  -7  21   9    6.40    0.99
  -7  21  -9    6.22    0.94
   7  21   9    7.32    1.03
   9  21  -9    0.54    0.41
  -9  21   9    1.40    0.48
  -9  21  -9    0.67    0.37
   9  21   9    1.08    0.48
  -1  23   9   40.60    1.91
   1  23  -9   39.44    1.88
   1  23   9   41.62    1.89
  -1  23  -9   42.16    1.88
   3  23  -9   20.33    1.36
  -3  23   9   22.28    1.43
  -3  23  -9   23.30    1.44
   3  23   9   22.95    1.43
  -5  23   9    7.39    1.08
   5  23  -9    8.51    1.08
  -5  23  -9    9.07    1.20
   5  23   9    9.60    1.20
   7  23  -9   12.37    1.43
  -7  23   9   11.58    1.40
   7  23   9   12.34    1.39
  -7  23  -9   11.67    1.36
  -1  25   9   18.74    1.30
   1  25  -9   16.09    1.19
  -3  25   9   13.32    1.15
   3  25  -9   10.25    1.19
   3  25   9   12.69    1.08
  -3  25  -9   14.90    1.16
  -5  25   9    4.44    0.80
   5  25  -9    5.72    0.97
   5  25   9    6.75    0.98
  -5  25  -9    6.29    0.97
   1  27  -9    8.57    1.10
  -3  27   9    1.92    0.57
   3  27  -9    1.05    0.39
   3  27   9    2.63    0.61
   0   0  10   -0.11    0.07
   0   0 -10   -0.17    0.08
   0   0  10    0.14    0.12
   2   0  10    9.45    0.56
   2   0 -10    9.43    0.48
   2   0  10    9.41    0.57
   2   0 -10    8.28    0.52
  -2   0  10    9.99    0.56
   4   0 -10    0.13    0.12
  -4   0  10    0.03    0.10
  -4   0 -10   -0.07    0.07
   4   0 -10    0.05    0.09
   6   0 -10   92.92    2.47
   6   0 -10   88.80    2.21
  -6   0 -10   87.85    2.37
  -6   0  10   91.00    2.21
   8   0 -10    0.10    0.10
  -8   0 -10    0.11    0.13
   8   0 -10   -0.10    0.11
  -8   0  10   -0.05    0.11
  10   0 -10   68.84    2.49
  10   0  10   73.76    2.39
  10   0  10   70.61    2.19
 -10   0 -10   66.86    2.20
  12   0 -10   -0.05    0.18
  12   0  10    0.10    0.18
  14   0 -10   59.35    2.64
  14   0  10   56.84    2.44
  16   0  10   -0.26    0.26
   0   2  10    2.27    0.34
   0  -2  10    2.04    0.30
   0  -2  10    2.18    0.31
   0   2  10    2.71    0.37
   0   2 -10    2.35    0.36
   2   2 -10   11.32    0.50
   2   2 -10   11.13    0.62
  -2   2  10   11.81    0.63
   2  -2 -10   11.12    0.57
  -2  -2  10   11.27    0.57
   2  -2 -10   10.79    0.58
   2   2  10   11.23    0.61
  -2   2 -10   10.47    0.61
   2   2  10   10.37    0.60
  -2   2 -10   11.64    0.65
  -2  -2  10   11.32    0.56
   4   2 -10  118.64    2.80
  -4   2  10  128.25    2.86
   4   2 -10  128.37    2.81
  -4  -2  10  130.66    2.72
  -4   2 -10  129.62    2.97
   4  -2 -10  126.34    2.72
   4   2  10  123.82    2.87
   4   2  10  122.97    2.79
   4  -2 -10  126.97    2.91
   6   2 -10    0.11    0.12
   6   2 -10    0.13    0.12
  -6   2  10    0.01    0.09
  -6  -2 -10    0.03    0.10
   6  -2 -10   -0.02    0.07
  -6   2 -10    0.02    0.14
   6  -2 -10   -0.02    0.11
  -6  -2  10    0.02    0.08
   8  -2  10   51.08    1.72
   8   2 -10   51.08    1.88
   8   2 -10   51.81    1.67
  -8   2  10   50.54    1.67
  -8  -2 -10   55.65    1.78
   8  -2 -10   53.26    1.94
  -8   2 -10   54.95    1.86
  10  -2  10    1.01    0.32
 -10  -2 -10    0.82    0.23
  10   2 -10    1.52    0.41
  10  -2 -10    1.46    0.40
  10   2  10    1.20    0.34
 -10   2 -10    1.19    0.31
  12  -2  10   66.83    2.44
  12   2 -10   66.54    2.60
  12  -2 -10   66.92    2.65
  12   2  10   67.58    2.54
  14  -2  10   -0.27    0.19
  14   2 -10    0.08    0.26
  14  -2 -10    0.12    0.22
  14   2  10   -0.20    0.18
   0   4 -10    0.02    0.09
   0   4 -10    0.09    0.10
   0   4  10   -0.05    0.08
  -2   4  10   44.66    1.40
   2  -4  10   43.06    0.83
   2   4 -10   39.72    1.34
   2   4 -10   43.15    1.09
  -2  -4  10   41.85    1.20
   2   4  10   43.88    1.32
  -2   4 -10   42.31    1.38
   2   4  10   45.13    1.38
  -2   4 -10   43.37    1.34
  -2  -4  10   40.51    1.22
   4  -4  10    0.08    0.07
   4   4 -10    0.09    0.09
  -4   4  10    0.03    0.10
   4   4 -10    0.11    0.09
   4   4  10    0.06    0.09
   4  -4 -10    0.25    0.12
   4  -4 -10    0.14    0.12
   4   4  10    0.00    0.10
  -4   4 -10    0.03    0.10
  -4  -4  10    0.08    0.08
   6  -4  10   51.57    1.47
   6   4 -10   51.37    1.65
   6   4 -10   50.80    1.67
  -6   4  10   45.55    1.58
  -6  -4  10   49.68    1.35
   6  -4 -10   48.73    1.74
   6   4  10   50.98    1.60
   6  -4 -10   50.13    1.36
  -6   4 -10   51.92    1.76
   6   4  10   51.61    1.56
   8  -4  10    8.59    0.62
   8   4 -10    7.71    0.67
   8   4 -10    6.84    0.58
  -8   4  10    7.39    0.61
   8  -4 -10    8.76    0.74
  -8   4 -10    7.80    0.67
   8   4  10    8.00    0.61
   8   4  10    7.61    0.58
  10  -4  10   12.02    0.84
  10   4 -10   12.63    0.83
 -10   4  10   12.61    0.83
  10   4 -10   13.37    0.99
  10  -4 -10   12.30    0.98
  10   4  10   14.01    0.95
 -10   4 -10   12.05    0.90
  12  -4  10    1.97    0.46
  12   4 -10    2.19    0.55
  12  -4 -10    1.34    0.42
 -12   4 -10    2.48    0.53
  14   4 -10   16.18    1.31
  14  -4 -10   15.37    1.33
  14   4  10   14.88    1.23
   0   6 -10   21.36    0.93
   0   6 -10   22.56    0.90
   0   6  10   21.68    0.94
   2   6 -10    2.76    0.23
   2   6 -10    2.48    0.38
  -2   6  10    3.10    0.44
  -2  -6  10    2.64    0.33
  -2  -6  10    2.88    0.36
   2   6  10    3.43    0.45
  -2   6 -10    2.54    0.38
  -2   6 -10    2.77    0.42
   4   6 -10   49.13    1.63
  -4   6  10   48.54    1.61
   4  -6  10   51.10    1.17
   4   6 -10   49.45    1.44
  -4   6 -10   51.14    1.51
  -4  -6  10   49.90    1.32
  -4  -6  10   48.35    1.27
   4   6  10   49.47    1.53
  -4   6 -10   48.70    1.66
   4   6  10   47.26    1.46
   6   6 -10    0.28    0.16
   6  -6  10    0.36    0.15
   6   6 -10    0.29    0.17
  -6   6  10    0.37    0.17
   6   6  10    0.79    0.22
  -6   6 -10    0.37    0.19
   6   6  10    0.46    0.18
   6  -6 -10    0.22    0.18
   8   6 -10    9.32    0.74
   8   6 -10    8.51    0.68
   8  -6  10    9.71    0.64
  -8   6  10    9.48    0.72
   8  -6 -10    9.02    0.78
   8   6  10    8.07    0.59
   8   6  10    7.04    0.81
   8   6  10    9.27    0.62
  -8   6 -10    7.49    0.83
  10   6 -10    4.14    0.60
  10   6 -10    4.54    0.70
 -10   6  10    4.99    0.68
 -10   6 -10    4.99    0.73
  10   6  10    3.00    0.54
  10  -6 -10    2.84    0.56
  12   6 -10   13.45    1.11
  12  -6 -10   13.43    1.14
 -12   6 -10   12.79    1.01
  12   6  10   14.37    1.04
  14   6 -10    2.80    0.63
  14  -6 -10    2.55    0.62
  14   6  10    2.76    0.66
   0   8  10   -0.08    0.08
   0   8 -10    0.14    0.13
   0   8 -10    0.10    0.13
   2   8 -10    2.94    0.25
   2   8 -10    3.00    0.46
  -2   8  10    3.62    0.51
   2   8 -10    2.56    0.35
  -2   8 -10    2.57    0.40
   2   8  10    3.04    0.43
  -2   8 -10    3.10    0.43
   4   8 -10    0.66    0.25
   4   8 -10    0.30    0.14
  -4   8  10    0.78    0.24
  -4   8 -10    0.91    0.21
  -4  -8  10    0.54    0.15
   4   8  10    0.78    0.22
  -4  -8  10    0.70    0.17
   4  -8 -10    0.92    0.29
  -4   8 -10    1.09    0.30
   6   8 -10    1.88    0.37
  -6   8  10    3.44    0.54
   6   8 -10    2.78    0.48
  -6   8 -10    2.62    0.47
   6  -8 -10    2.64    0.48
   6   8  10    2.24    0.35
   6   8  10    3.98    0.61
   6   8  10    2.54    0.38
   8   8 -10    9.16    0.74
  -8   8  10    8.74    0.72
   8   8 -10    9.16    0.73
  -8   8 -10   10.16    0.82
   8   8  10    8.03    0.89
   8  -8 -10    8.92    0.80
 -10   8  10    0.60    0.25
  10   8 -10    0.80    0.29
  10   8 -10    0.37    0.21
  10   8  10    0.98    0.30
 -10   8 -10    0.41    0.23
  10  -8 -10    0.70    0.34
  12   8 -10    1.35    0.40
 -12   8 -10    1.52    0.41
  12   8  10    1.80    0.45
  12  -8 -10    0.95    0.37
  14   8 -10    4.01    0.79
  14  -8 -10    4.45    0.89
 -14   8 -10    3.63    0.69
   0  10 -10  214.37    4.59
   0  10 -10  220.18    4.49
   0  10  10  225.41    4.65
   2  10 -10   10.32    0.59
   2  10 -10   11.50    0.76
  -2  10  10    9.85    0.70
   2  10  10   11.40    0.71
  -2  10 -10   11.38    0.74
  -2  10 -10   12.59    0.72
   4  10 -10    0.13    0.15
  -4  10  10    0.11    0.10
  -4  10 -10    0.07    0.13
  -4 -10  10    0.07    0.09
   4  10  10    0.17    0.12
  -4  10 -10    0.17    0.12
  -4 -10  10    0.17    0.09
   6  10 -10    3.63    0.51
  -6  10  10    3.59    0.56
   6  10 -10    3.80    0.59
   6  10  10    4.21    0.51
  -6  10 -10    3.91    0.46
   6 -10 -10    3.59    0.56
  -6  10 -10    3.60    0.58
   6  10  10    2.83    0.50
   8  10 -10    4.36    0.67
  -8  10  10    3.90    0.61
   8  10 -10    2.58    0.48
   8 -10 -10    5.01    0.76
   8  10  10    3.90    0.64
  -8  10 -10    3.26    0.59
  10  10 -10    0.17    0.19
  10  10 -10    0.55    0.26
 -10  10  10    0.15    0.16
 -10  10 -10   -0.05    0.17
  10  10  10    0.11    0.21
  10 -10 -10    0.03    0.19
 -12  10  10    8.40    1.00
  12  10 -10    8.28    0.99
  12  10 -10    9.25    1.11
 -12  10 -10    7.25    0.99
  12  10  10    9.45    1.14
  12 -10 -10    5.85    0.92
  14  10 -10    0.48    0.32
 -14  10 -10    0.08    0.28
  14 -10 -10   -0.32    0.20
   0  12 -10    0.00    0.11
   0  12  10    0.10    0.11
   0  12 -10   -0.01    0.10
  -2  12  10   35.18    1.45
   2  12 -10   34.77    1.21
   2  12 -10   35.68    1.45
   2  12  10   36.76    1.38
  -2  12 -10   36.95    1.37
  -2  12 -10   36.08    1.44
   2  12  10   35.01    1.44
  -4  12  10   -0.07    0.09
   4  12 -10    0.28    0.20
  -4  12 -10    0.05    0.09
   4  12  10    0.02    0.10
   4  12  10   -0.02    0.10
  -4  12 -10   -0.06    0.12
  -6  12  10   14.66    1.00
   6  12 -10   17.89    1.10
   6  12  10   16.71    0.88
  -6  12 -10   15.84    1.05
   6  12  10   17.31    1.10
   8  12 -10    0.68    0.31
   8  12 -10    0.41    0.19
  -8  12  10    0.52    0.28
   8 -12 -10    0.22    0.19
   8  12  10    0.14    0.19
  -8  12 -10    0.05    0.15
  10  12 -10   49.10    2.07
 -10  12  10   47.42    2.07
  10  12 -10   46.15    2.02
  10 -12 -10   45.09    2.12
 -10  12 -10   43.07    2.03
  10  12  10   43.84    2.05
  12  12 -10    0.08    0.20
 -12  12  10   -0.14    0.20
  12  12 -10   -0.08    0.20
 -12  12 -10    0.32    0.29
  12  12  10    0.19    0.22
  12 -12 -10    0.06    0.20
  14  12 -10   32.04    1.92
  14  12  10   29.87    1.80
 -14  12 -10   30.15    1.86
   0  14 -10   26.91    1.18
   0  14 -10   25.74    1.22
   0  14  10   26.54    1.21
   0  14  10   27.17    1.26
  -2  14  10    0.49    0.20
   2  14 -10    0.24    0.15
  -2  14  10    0.48    0.22
   2  14 -10    0.70    0.24
  -2  14 -10    0.28    0.17
   2  14  10    0.45    0.21
   2  14  10    0.60    0.21
  -2  14 -10    0.35    0.19
   4  14 -10   11.01    0.85
  -4  14  10   11.43    0.88
   4  14  10   12.54    0.77
   4  14  10   12.16    0.89
  -4  14 -10   10.79    0.70
  -4  14 -10    8.86    0.76
   6  14 -10    0.16    0.17
  -6  14  10   -0.03    0.15
   6  14  10    0.01    0.12
  -6  14 -10   -0.06    0.15
  -8  14  10   76.20    2.70
   8  14 -10   74.56    2.68
  -8  14 -10   77.47    2.76
   8  14  10   75.44    2.74
   8 -14 -10   72.73    2.70
  10  14 -10    1.17    0.39
  10  14 -10    1.77    0.43
 -10  14  10    1.19    0.40
 -10  14 -10    1.02    0.39
  10 -14 -10    1.48    0.43
  10  14  10    1.49    0.47
  12  14 -10   10.49    1.24
  12  14 -10   12.23    1.07
 -12  14  10   10.68    1.23
  12 -14 -10   14.18    1.55
 -12  14 -10   12.71    1.13
  12  14  10   12.36    1.34
   0  16  10   -0.01    0.10
   0  16 -10    0.08    0.16
   0  16  10   -0.04    0.10
   0  16 -10   -0.05    0.12
  -2  16  10   38.28    1.43
  -2  16  10   32.23    1.54
   2  16 -10   34.90    1.58
  -2  16 -10   34.63    1.52
   2  16  10   36.48    1.49
  -2  16 -10   36.55    1.48
   2  16  10   36.04    1.57
   4  16 -10    1.29    0.37
  -4  16  10    0.89    0.30
   4  16  10    0.74    0.28
  -4  16 -10    0.42    0.22
   4  16  10    1.20    0.29
   6  16 -10   30.01    1.59
  -6  16  10   31.62    1.61
  -6  16 -10   31.94    1.65
   6  16  10   34.45    1.71
  -8  16  10    9.15    1.10
   8  16 -10    8.92    1.12
   8  16  10    8.59    1.10
  -8  16 -10    8.60    1.09
  10  16 -10   34.59    1.86
 -10  16  10   32.79    1.82
  10  16  10   34.02    1.90
 -10  16 -10   34.13    1.89
  12  16 -10    0.70    0.30
 -12  16  10    0.59    0.38
  12  16 -10    0.72    0.30
  12  16  10    0.10    0.24
 -12  16 -10    0.17    0.34
  12 -16 -10    0.76    0.37
   0  18  10  122.49    3.39
   0  18 -10  121.73    3.36
   0  18  10  119.11    3.26
   0  18 -10  122.01    3.21
   2  18 -10    3.75    0.64
  -2  18  10    3.89    0.67
  -2  18 -10    4.15    0.64
   2  18  10    3.51    0.56
   2  18  10    3.53    0.63
  -2  18 -10    3.24    0.54
   4  18 -10   23.26    1.38
  -4  18  10   25.20    1.45
  -4  18 -10   27.07    1.46
   4  18  10   24.43    1.40
  -6  18  10    0.64    0.30
   6  18 -10   -0.02    0.16
   6  18  10    0.29    0.22
  -6  18 -10    0.17    0.22
  -8  18  10   38.87    1.99
   8  18 -10   38.85    1.99
  -8  18 -10   38.25    1.99
   8  18  10   41.50    2.07
  10  18 -10    0.40    0.32
 -10  18  10    0.15    0.22
 -10  18 -10    0.90    0.38
  10  18  10    0.96    0.39
   0  20  10    0.24    0.16
   0  20 -10   -0.03    0.14
   0  20  10   -0.08    0.14
   0  20 -10   -0.13    0.13
  -2  20  10   40.17    1.86
   2  20 -10   41.08    1.86
   2  20  10   38.34    1.77
  -2  20 -10   36.80    1.64
   2  20  10   36.92    1.64
  -2  20 -10   38.17    1.73
   4  20 -10    0.47    0.23
  -4  20  10    0.53    0.27
   4  20  10    1.01    0.35
  -4  20 -10    0.51    0.28
  -6  20  10    9.15    1.16
   6  20 -10    8.56    1.05
  -6  20 -10    7.23    1.00
   6  20  10    7.83    1.02
   8  20 -10    0.21    0.22
  -8  20  10    0.20    0.33
  -8  20 -10    0.00    0.22
   8  20  10    0.36    0.33
  10  20 -10   11.26    1.37
 -10  20  10   10.49    1.33
  10  20  10   10.22    1.48
 -10  20 -10    9.95    1.45
   0  22  10   19.97    1.27
   0  22 -10   21.33    1.28
  -2  22  10    1.16    0.37
   2  22 -10    0.86    0.32
  -2  22 -10    0.81    0.29
   2  22  10    1.30    0.39
   4  22 -10    0.39    0.27
  -4  22  10    0.23    0.20
  -4  22 -10   -0.09    0.15
   4  22  10   -0.04    0.19
   6  22 -10    0.47    0.31
  -6  22  10    0.00    0.23
   6  22  10    0.07    0.24
  -6  22 -10    0.20    0.27
   8  22 -10    0.81    0.47
  -8  22  10    1.72    0.60
  -8  22 -10    0.16    0.34
   8  22  10    1.06    0.41
   0  24 -10   -0.17    0.17
   0  24  10    0.36    0.22
  -2  24  10    0.30    0.25
   2  24 -10    0.45    0.26
   2  24  10   -0.07    0.17
  -2  24 -10    0.04    0.22
  -4  24  10    0.60    0.29
   4  24 -10    0.47    0.31
   4  24  10    0.42    0.30
  -4  24 -10    0.34    0.27
   6  24 -10    0.84    0.35
  -6  24  10    1.23    0.46
   6  24  10    1.12    0.45
  -6  24 -10    1.02    0.39
  -2  26  10    0.95    0.39
   2  26 -10    0.70    0.29
   2  26  10    0.86    0.33
   4  26 -10    0.51    0.31
  -4  26  10    0.96    0.46
   4  26  10    0.58    0.31
  -4  26 -10    0.59    0.32
  -2  28  10    5.37    0.93
   1  -1  11   16.23    0.78
  -1   1  11   16.67    0.75
  -1   1  11   15.74    0.76
   1   1 -11   16.29    0.77
   1   1  11   14.83    0.76
  -1   1 -11   15.10    0.75
  -1  -1  11   15.74    0.72
   1   1  11   15.95    0.76
   1  -1 -11   16.46    0.77
  -1  -1  11   15.39    0.74
  -3   1  11   12.04    0.66
   3   1 -11   12.79    0.62
   3   1 -11   13.51    0.70
   3   1  11   12.74    0.70
  -3   1 -11   12.34    0.71
   3   1  11   11.61    0.68
  -3  -1  11   12.40    0.64
   3  -1 -11   13.05    0.67
   3  -1 -11   11.80    0.63
   5   1 -11   16.65    0.85
  -5  -1 -11   18.46    0.92
  -5   1  11   17.39    0.83
   5   1 -11   19.02    0.86
  -5  -1  11   17.45    0.80
   5  -1 -11   18.17    0.91
   5  -1 -11   18.98    0.83
  -5   1 -11   16.34    0.89
   7   1 -11   33.22    1.40
   7   1 -11   31.95    1.22
  -7   1  11   30.76    1.20
  -7  -1 -11   32.49    1.33
   7  -1 -11   36.91    1.46
   7  -1 -11   30.88    1.15
  -7  -1  11   31.50    1.14
  -7   1 -11   34.59    1.40
   9   1 -11   22.47    1.05
   9  -1  11   21.25    1.11
   9   1 -11   20.46    1.21
  -9  -1 -11   23.02    1.14
   9  -1 -11   23.64    1.29
  -9   1 -11   24.20    1.20
  11  -1  11    1.75    0.43
  11   1 -11    2.21    0.50
  11   1  11    2.20    0.46
 -11   1 -11    1.90    0.42
  11  -1 -11    1.81    0.48
  13  -1  11    0.28    0.24
  13   1 -11   -0.21    0.21
  13  -1 -11    0.10    0.28
  13   1  11    0.65    0.28
  15   1 -11    3.40    0.76
  15   1  11    2.13    0.53
  -1   3  11    4.82    0.42
   1   3 -11    5.00    0.44
   1   3 -11    4.80    0.27
  -1  -3  11    4.91    0.40
   1   3  11    5.10    0.44
  -1  -3  11    3.77    0.43
  -1   3 -11    5.10    0.44
   1   3  11    5.26    0.43
  -1   3 -11    5.11    0.54
  -3   3  11   63.62    1.79
   3   3 -11   62.25    1.77
   3   3 -11   62.63    1.56
   3  -3 -11   61.79    1.65
   3   3  11   60.40    1.76
   3   3  11   59.39    1.70
  -3   3 -11   59.61    1.79
  -3  -3  11   59.16    1.56
  -3  -3  11   58.39    1.61
  -3   3 -11   59.51    1.70
  -5   3  11   89.14    2.36
   5   3 -11   92.37    2.36
   5   3 -11   93.77    2.40
   5   3  11   95.90    2.44
  -5   3 -11   92.44    2.49
   5  -3 -11   95.58    2.22
   5  -3 -11   90.01    2.47
  -5  -3  11   92.38    2.17
   5   3  11   95.67    2.36
   7   3 -11    3.76    0.53
   7   3 -11    3.44    0.48
   7  -3  11    4.33    0.50
  -7   3  11    3.48    0.49
   7  -3 -11    4.30    0.61
   7   3  11    3.25    0.47
   7  -3 -11    3.98    0.44
  -7   3 -11    3.44    0.51
  -7  -3  11    4.19    0.45
   7   3  11    3.65    0.48
   9  -3  11   44.67    1.64
   9   3 -11   39.23    1.53
  -9   3  11   42.75    1.58
   9   3 -11   43.10    1.79
  -9   3 -11   45.43    1.77
   9  -3 -11   43.00    1.84
  11  -3  11    1.66    0.41
  11   3 -11    1.36    0.41
  11   3  11    1.89    0.41
 -11   3 -11    2.02    0.45
  11  -3 -11    1.62    0.46
  13   3 -11    1.61    0.48
  13  -3 -11    1.24    0.44
  13   3  11    1.48    0.45
  15   3 -11    0.18    0.26
  15   3  11    0.09    0.25
  -1   5  11   81.21    2.15
   1   5 -11   80.40    2.13
   1   5 -11   82.14    1.59
  -1  -5  11   76.74    1.93
  -1  -5  11   81.78    2.03
  -1   5 -11   82.77    2.13
  -1   5 -11   79.06    2.09
   3   5 -11    0.96    0.24
   3  -5  11    0.89    0.11
   3   5 -11    0.91    0.19
  -3   5  11    0.73    0.22
  -3   5 -11    0.79    0.24
  -3  -5  11    0.87    0.19
   3  -5 -11    1.41    0.30
  -3   5 -11    0.98    0.23
   3   5  11    1.31    0.29
  -3  -5  11    0.82    0.19
   3   5  11    1.46    0.30
  -5   5  11    9.66    0.67
   5  -5  11   10.51    0.50
   5   5 -11   10.46    0.70
   5   5 -11    9.29    0.61
  -5   5 -11   11.81    0.78
  -5  -5  11    9.43    0.52
   5   5  11    9.91    0.65
   5   5  11    9.98    0.63
   5  -5 -11   11.35    0.76
  -7   5  11   29.63    1.31
   7   5 -11   30.65    1.34
   7   5 -11   33.98    1.38
   7  -5  11   31.30    1.14
   7  -5 -11   32.48    1.44
   7   5  11   32.20    1.22
  -7   5 -11   30.99    1.40
   7   5  11   30.26    1.23
   9   5 -11    1.14    0.32
  -9   5  11    1.47    0.34
   9   5 -11    1.35    0.36
   9   5  11    1.05    0.34
   9   5  11    1.51    0.33
  -9   5 -11    1.32    0.37
   9   5  11    0.90    0.27
   9  -5 -11    0.65    0.27
  11   5 -11    5.37    0.80
 -11   5 -11    5.02    0.72
  11  -5 -11    5.16    0.82
  11   5  11    5.63    0.78
  13   5 -11    3.06    0.67
  13  -5 -11    2.58    0.65
 -13   5 -11    1.90    0.44
  15   5  11    4.99    0.88
   1   7 -11   25.32    0.99
   1   7 -11   24.81    0.64
   1   7 -11   27.79    1.12
  -1   7  11   24.74    1.09
  -1   7 -11   26.18    1.06
  -1   7 -11   25.73    1.07
   1   7  11   23.81    1.04
   3   7 -11  135.03    3.27
  -3   7  11  138.85    3.29
   3   7 -11  141.44    2.86
  -3  -7  11  138.84    2.93
  -3   7 -11  132.22    3.11
  -3   7 -11  136.56    3.29
  -3  -7  11  138.92    2.83
   3   7  11  142.92    3.19
  -5   7  11   64.10    2.03
   5   7 -11   67.38    2.07
   5   7 -11   63.22    1.84
  -5  -7  11   62.43    1.59
   5  -7 -11   66.46    2.10
   5   7  11   66.47    1.92
  -5   7 -11   64.20    2.09
  -5   7 -11   66.14    1.84
   5   7  11   62.85    1.81
  -7   7  11   13.01    0.86
   7   7 -11   13.11    0.84
   7   7 -11   11.69    0.82
  -7   7 -11   12.84    0.89
   7  -7 -11   13.66    0.93
   7   7  11   12.38    0.73
   7   7  11   11.90    0.74
  -9   7  11   26.46    1.32
   9   7 -11   25.89    1.35
   9   7 -11   24.13    1.26
   9  -7 -11   24.28    1.41
   9   7  11   24.97    1.36
  -9   7 -11   25.97    1.38
 -11   7  11   52.42    2.01
  11   7 -11   49.50    1.95
  11   7 -11   46.47    2.09
 -11   7 -11   47.11    2.07
  11  -7 -11   50.94    2.25
  11   7  11   47.94    2.03
  13   7 -11   14.84    1.22
 -13   7 -11   18.44    1.27
  13  -7 -11   14.22    1.26
  -1   9  11   71.41    2.11
   1   9 -11   69.51    2.07
   1   9 -11   68.92    1.89
  -1   9 -11   69.06    2.01
  -1   9 -11   72.51    2.04
   1   9  11   68.03    2.02
   3   9 -11   36.67    1.11
   3   9 -11   38.10    1.47
  -3   9  11   33.32    1.39
  -3   9 -11   36.28    1.43
   3   9  11   34.22    1.30
  -3  -9  11   34.01    1.14
  -3   9 -11   35.12    1.30
  -3  -9  11   34.93    1.11
  -5   9  11   48.85    1.79
   5   9 -11   46.22    1.74
   5   9 -11   49.98    1.57
   5   9  11   46.24    1.55
  -5   9 -11   47.53    1.81
   5  -9 -11   48.64    1.80
  -5   9 -11   46.45    1.53
   7   9 -11   47.51    1.83
  -7   9  11   48.35    1.86
   7   9 -11   43.95    1.68
   7   9  11   44.52    1.54
   7   9  11   49.56    1.56
   7   9  11   42.66    1.82
   7  -9 -11   49.20    1.93
  -7   9 -11   48.25    1.92
   9   9 -11   19.25    1.16
  -9   9  11   17.01    1.08
   9   9 -11   16.82    1.11
   9   9  11   20.39    1.25
   9  -9 -11   18.69    1.24
  -9   9 -11   20.61    1.27
  11   9 -11    5.06    0.77
 -11   9  11    3.80    0.62
  11   9 -11    3.05    0.57
  11  -9 -11    3.70    0.73
 -11   9 -11    3.64    0.67
  11   9  11    5.03    0.82
  13   9 -11   18.29    1.39
  13   9  11   20.78    1.39
 -13   9 -11   21.74    1.44
  13  -9 -11   19.67    1.50
   1  11 -11   20.14    1.04
   1  11 -11   19.25    0.90
  -1  11  11   19.94    1.02
   1  11  11   18.22    0.96
  -1  11 -11   20.54    1.01
  -1  11 -11   19.78    0.99
  -3  11  11   69.53    2.21
   3  11 -11   72.05    2.23
   3  11 -11   67.26    1.79
  -3  11 -11   66.60    2.16
   3  11  11   69.42    2.05
  -3  11 -11   65.27    1.97
   5  11 -11   28.07    1.36
   5  11 -11   26.65    1.13
  -5  11  11   27.14    1.35
  -5  11 -11   27.13    1.12
   5  11  11   26.26    1.14
   5  11  11   26.84    1.35
  -5  11 -11   29.04    1.40
   7  11 -11   26.69    1.38
  -7  11  11   26.00    1.36
   7  11 -11   25.79    1.24
   7 -11 -11   25.39    1.38
  -7  11 -11   26.40    1.43
   7  11  11   25.30    1.40
   9  11 -11    0.62    0.30
  -9  11  11    0.23    0.17
   9  11 -11    0.39    0.22
  -9  11 -11    0.47    0.28
   9 -11 -11    0.52    0.26
   9  11  11    0.27    0.23
  11  11 -11   17.22    1.19
 -11  11  11   15.76    1.16
  11  11 -11   16.25    1.18
  11  11  11   17.42    1.26
 -11  11 -11   14.52    1.15
  11 -11 -11   15.17    1.22
  13  11 -11    4.82    0.81
  13  11  11    5.38    0.85
 -13  11 -11    5.76    0.91
  13 -11 -11    4.25    0.84
  -1  13  11    0.08    0.14
   1  13 -11   -0.02    0.11
   1  13 -11    0.12    0.14
   1  13  11    0.11    0.12
  -1  13 -11    0.14    0.14
   1  13  11    0.02    0.10
  -1  13 -11   -0.01    0.09
   3  13 -11   19.93    1.13
  -3  13  11   19.40    1.12
   3  13  11   19.29    1.01
  -3  13 -11   18.81    0.98
   3  13  11   20.08    1.13
  -3  13 -11   18.11    1.07
   5  13 -11    9.15    0.98
  -5  13  11    8.13    0.93
  -5  13 -11    7.90    0.91
  -5  13 -11    8.17    0.61
   5  13  11    7.49    0.60
   5  13  11    8.30    0.93
   7  13 -11   11.79    0.95
   7  13 -11   11.45    0.82
  -7  13  11   13.06    0.98
   7  13  11   11.73    0.96
  -7  13 -11   10.27    0.89
   9  13 -11   15.74    1.08
   9  13 -11   18.54    1.25
  -9  13  11   16.09    1.15
   9  13  11   17.67    1.26
  -9  13 -11   16.16    1.19
   9 -13 -11   17.52    1.23
 -11  13  11    0.35    0.30
  11  13 -11    0.44    0.29
  11  13 -11    0.85    0.32
  11 -13 -11    0.64    0.32
 -11  13 -11    1.67    0.47
  11  13  11    0.54    0.33
 -13  13  11    2.82    0.61
  13  13 -11    3.24    0.68
  13  13 -11    3.09    0.65
  13 -13 -11    2.23    0.72
 -13  13 -11    2.50    0.60
  13  13  11    2.36    0.59
   1  15 -11    7.14    0.59
  -1  15  11    7.64    0.64
  -1  15  11    7.33    0.86
   1  15  11    7.63    0.65
   1  15  11    6.74    0.75
  -1  15 -11    6.61    0.74
  -1  15 -11    6.43    0.74
  -3  15  11    4.40    0.66
   3  15 -11    5.22    0.71
  -3  15 -11    4.30    0.64
   3  15  11    3.64    0.54
  -3  15 -11    4.70    0.59
   3  15  11    5.13    0.73
   5  15 -11    4.31    0.69
  -5  15  11    3.45    0.63
  -5  15 -11    3.65    0.65
   5  15  11    3.27    0.59
   7  15 -11    1.01    0.36
  -7  15  11    0.85    0.32
  -7  15 -11    0.60    0.29
   7  15  11    0.43    0.27
   9  15 -11    0.15    0.25
  -9  15  11    0.05    0.19
  -9  15 -11    0.40    0.23
   9  15  11    0.48    0.25
  11  15 -11   -0.13    0.18
 -11  15  11    0.08    0.23
 -11  15 -11   -0.19    0.25
  11 -15 -11    0.64    0.31
  11  15  11   -0.06    0.20
 -13  15  11    0.32    0.28
  13  15 -11   -0.22    0.25
  13  15 -11   -0.19    0.24
  -1  17  11    1.23    0.35
  -1  17  11    0.87    0.26
   1  17 -11    1.04    0.30
   1  17 -11    1.19    0.30
   1  17  11    0.63    0.24
  -1  17 -11    1.13    0.31
  -1  17 -11    1.29    0.34
   1  17  11    0.84    0.28
  -3  17  11    8.35    1.00
   3  17 -11    7.51    0.91
  -3  17 -11    7.30    0.87
  -3  17 -11    8.11    0.67
   3  17  11    7.95    0.68
   3  17  11    7.82    0.93
  -5  17  11    0.32    0.23
   5  17 -11    0.27    0.21
   5  17  11   -0.10    0.18
  -5  17 -11    0.12    0.18
   7  17 -11    4.31    0.78
  -7  17  11    1.92    0.45
  -7  17 -11    3.46    0.67
   7  17  11    2.85    0.60
   9  17 -11    0.46    0.35
  -9  17  11    0.34    0.25
  -9  17 -11    0.70    0.32
   9  17  11    0.38    0.31
 -11  17  11    0.19    0.26
  11  17 -11    0.03    0.23
  11  17  11   -0.36    0.25
 -11  17 -11    0.14    0.27
  -1  19  11    3.53    0.65
   1  19 -11    4.95    0.76
  -1  19  11    3.27    0.56
   1  19  11    4.21    0.66
  -1  19 -11    3.68    0.60
  -1  19 -11    3.36    0.57
   1  19  11    3.47    0.59
   3  19 -11    0.66    0.28
  -3  19  11    0.41    0.21
   3  19  11    0.86    0.32
  -3  19 -11    0.58    0.32
   3  19  11    0.61    0.21
  -5  19  11    4.82    0.79
   5  19 -11    3.62    0.65
  -5  19 -11    4.53    0.74
   5  19  11    5.05    0.78
  -7  19  11   18.09    1.33
   7  19 -11   18.26    1.34
  -7  19 -11   16.63    1.27
   7  19  11   17.80    1.32
  -9  19  11    8.89    1.19
   9  19 -11    9.20    1.19
   9  19  11    9.53    1.24
  -9  19 -11    8.76    1.22
   1  21 -11   32.64    1.65
  -1  21  11   30.96    1.62
   1  21  11   29.87    1.54
  -1  21 -11   31.81    1.57
   1  21  11   30.76    1.57
  -1  21 -11   29.42    1.51
  -3  21  11   10.84    0.97
  -3  21 -11   11.36    0.96
   3  21  11   11.01    0.96
  -5  21  11   29.29    1.71
   5  21 -11   34.42    1.84
   5  21  11   28.71    1.70
  -5  21 -11   32.88    1.79
  -7  21  11    1.25    0.43
   7  21 -11    3.19    0.69
  -7  21 -11    2.73    0.66
   7  21  11    2.33    0.59
   9  21 -11   24.41    1.72
  -9  21  11   23.05    1.81
  -9  21 -11   21.63    1.61
  -1  23  11   24.97    1.50
   1  23 -11   29.30    1.62
   1  23  11   27.52    1.52
  -1  23 -11   28.74    1.54
   1  23  11   29.21    1.56
  -3  23  11    6.35    0.95
   3  23 -11    7.47    1.02
   3  23  11    6.28    0.90
  -3  23 -11    6.24    0.90
   5  23 -11    1.98    0.54
  -5  23  11    2.89    0.65
   5  23  11    2.33    0.56
  -5  23 -11    2.10    0.56
  -7  23  11   11.48    1.41
   7  23 -11    8.45    1.16
  -7  23 -11   12.03    1.40
   7  23  11   10.75    1.31
  -1  25  11    8.92    1.12
   1  25 -11   11.56    1.24
   3  25 -11    4.73    0.84
  -3  25  11    4.71    0.82
  -3  25 -11    3.88    0.75
   3  25  11    4.64    0.80
  -5  25  11    3.58    0.78
   5  25 -11    3.95    0.80
  -5  25 -11    4.63    0.82
   5  25  11    2.38    0.60
   1  27 -11    6.80    0.99
  -1  27  11    4.22    0.83
   3  27  11    4.20    0.79
   0   0  12   11.54    0.67
   0   0 -12   12.38    0.69
   0   0  12   12.18    0.66
  -2   0  12   -0.08    0.07
  -2   0  12   -0.10    0.08
   2   0 -12    0.01    0.09
   2   0  12    0.01    0.10
   2   0  12   -0.03    0.09
   2   0 -12   -0.01    0.10
  -4   0  12  295.94    5.72
  -4   0 -12  296.47    5.93
   4   0 -12  300.59    5.79
   4   0 -12  309.57    5.76
   6   0 -12   -0.02    0.12
  -6   0 -12    0.01    0.13
  -6   0  12    0.11    0.11
   6   0 -12   -0.03    0.09
  -8   0  12   92.22    2.40
   8   0 -12   90.93    2.40
  -8   0 -12   89.04    2.60
   8   0 -12   91.79    2.74
  10   0  12    0.16    0.16
  10   0 -12    0.00    0.16
 -10   0 -12   -0.01    0.16
  12   0 -12   40.86    2.02
  12   0  12   38.92    1.83
  14   0 -12   -0.02    0.21
   0   2 -12    0.07    0.11
   0   2  12    0.00    0.09
   0  -2  12    0.05    0.11
   0  -2  12    0.02    0.11
   0   2  12    0.05    0.09
   2   2 -12  143.55    2.91
   2   2 -12  138.13    3.19
  -2   2  12  150.89    3.28
   2   2  12  148.63    3.31
   2   2  12  138.53    3.16
  -2   2 -12  152.27    3.36
  -2   2 -12  147.63    3.25
   2  -2 -12  141.18    3.14
  -2  -2  12  149.71    3.18
  -2  -2  12  143.95    3.05
   4   2 -12    2.56    0.40
  -4   2  12    2.36    0.38
   4   2 -12    2.15    0.34
   4   2  12    2.18    0.37
   4   2  12    2.25    0.39
  -4  -2  12    2.24    0.33
  -4   2 -12    1.93    0.38
   4  -2 -12    1.69    0.33
   4  -2 -12    1.70    0.30
   6   2 -12   91.13    2.53
   6   2 -12   95.47    2.50
  -6   2  12   94.01    2.46
  -6  -2  12   96.14    2.33
  -6   2 -12   93.93    2.64
   6  -2 -12  100.37    2.68
   6   2  12   96.91    2.50
   6   2  12   99.03    2.60
   6  -2 -12   94.06    2.34
   8   2 -12    1.47    0.37
   8  -2  12    1.95    0.37
  -8  -2 -12    1.08    0.30
   8   2 -12    1.22    0.29
  -8   2  12    1.17    0.30
  -8   2 -12    1.46    0.36
   8  -2 -12    1.81    0.45
 -10  -2 -12   12.00    0.84
  10   2 -12   10.08    0.89
  10  -2  12   10.75    0.81
  10  -2 -12   10.40    0.89
 -10   2 -12   13.30    0.93
  12   2 -12    0.68    0.30
  12  -2 -12   -0.15    0.21
  12   2  12    0.49    0.22
 -12   2 -12    0.20    0.18
  14   2 -12   24.45    1.65
  14  -2 -12   27.07    1.75
  14   2  12   25.54    1.59
   0  -4  12   71.23    1.90
   0  -4  12   68.28    1.82
   0   4 -12   62.99    1.88
   0   4  12   67.38    1.92
   2   4 -12    0.31    0.11
   2   4 -12    0.23    0.13
  -2   4  12    0.27    0.15
  -2  -4  12    0.26    0.12
  -2   4 -12    0.17    0.13
   2   4  12    0.07    0.12
  -2  -4  12    0.29    0.14
  -2   4 -12    0.19    0.14
   2   4  12    0.20    0.15
   4   4 -12   31.37    1.22
  -4   4  12   29.72    1.20
   4  -4  12   28.86    0.83
   4   4 -12   27.56    1.02
   4   4  12   29.51    1.19
   4  -4 -12   28.04    1.18
   4   4  12   26.82    1.11
  -4   4 -12   26.95    1.20
  -4  -4  12   29.13    1.04
   4  -4 -12   27.89    1.03
   6   4 -12    0.49    0.20
   6  -4  12    0.49    0.15
  -6   4  12    0.65    0.21
   6   4 -12    0.40    0.21
   6   4  12    0.52    0.19
   6  -4 -12    0.56    0.21
  -6   4 -12    0.68    0.23
   6  -4 -12    0.49    0.17
  -6  -4  12    0.74    0.20
   6   4  12    0.56    0.19
   8   4 -12    0.10    0.14
   8   4 -12    0.27    0.18
   8  -4  12    0.22    0.16
  -8   4  12    0.26    0.19
   8   4  12    0.09    0.16
  -8   4 -12    0.21    0.15
   8   4  12    0.06    0.14
   8  -4 -12    0.29    0.21
 -10   4  12    7.01    0.62
  10   4 -12    7.35    0.80
  10   4 -12    8.59    0.99
 -10   4 -12    8.72    0.96
  10  -4 -12    6.71    0.91
  10   4  12    6.34    0.81
  12   4 -12   16.39    1.21
 -12   4 -12   16.15    1.13
  12  -4 -12   16.46    1.26
  14   4 -12    0.65    0.38
  14  -4 -12    0.57    0.29
  14   4  12    0.29    0.31
   0   6 -12   -0.06    0.08
   0   6  12    0.04    0.10
   0   6 -12    0.06    0.11
  -2   6  12   19.45    0.97
   2   6 -12   18.56    0.63
  -2   6 -12   18.53    0.93
  -2  -6  12   18.69    0.81
  -2  -6  12   17.84    0.82
  -2   6 -12   18.51    0.90
   2   6  12   17.06    0.88
   4   6 -12    7.51    0.49
  -4   6  12    7.89    0.62
   4   6 -12    5.58    0.64
  -4  -6  12    8.52    0.52
  -4   6 -12    7.22    0.62
   4   6  12    7.80    0.59
  -4   6 -12    7.26    0.56
  -4  -6  12    7.23    0.47
   4   6  12    8.21    0.59
   4  -6 -12    9.14    0.66
  -6   6  12    0.59    0.24
   6   6 -12    0.47    0.19
   6   6 -12    0.52    0.24
   6   6  12    0.69    0.22
   6   6  12    0.67    0.23
   6  -6 -12    0.34    0.19
  -6   6 -12    0.96    0.30
   8   6 -12    9.61    0.76
   8   6 -12    9.14    0.73
  -8   6  12    8.74    0.72
  -8   6 -12    7.60    0.88
   8   6  12    8.69    0.65
   8  -6 -12    7.36    0.88
   8   6  12    8.65    0.66
 -10   6  12   16.52    1.02
  10   6 -12   14.98    1.00
  10   6 -12   16.43    1.11
  10   6  12   16.24    1.11
  10  -6 -12   14.46    1.11
 -10   6 -12   16.99    1.14
  12   6 -12    4.57    0.80
  12   6  12    5.79    0.83
  12  -6 -12    4.91    0.88
 -12   6 -12    5.47    0.81
  14   6 -12    9.93    1.24
  14  -6 -12    9.49    1.29
   0   8 -12   35.66    1.30
   0   8  12   34.11    1.36
   0   8 -12   36.02    1.37
   2   8 -12   25.45    1.16
  -2   8  12   23.71    1.14
   2   8 -12   26.66    0.87
  -2   8 -12   25.31    1.14
  -2   8 -12   26.24    1.11
   2   8  12   25.59    1.12
  -4   8  12   17.45    0.98
   4   8 -12   16.10    0.94
   4   8 -12   16.76    0.77
  -4   8 -12   15.45    0.83
  -4  -8  12   15.51    0.70
   4   8  12   14.90    0.84
  -4  -8  12   16.18    0.74
  -4   8 -12   16.80    0.98
  -6   8  12   10.77    0.80
   6   8 -12   10.09    0.78
   6   8 -12   10.59    0.71
   6   8  12   11.02    0.72
  -6   8 -12    9.58    0.78
   6  -8 -12   11.39    0.85
   6   8  12   10.15    0.68
  -8   8  12    0.66    0.24
   8   8 -12    0.20    0.19
   8   8 -12    0.57    0.24
   8   8  12    0.39    0.20
  -8   8 -12    0.82    0.30
   8  -8 -12    0.57    0.27
   8   8  12    0.50    0.28
   8   8  12    0.52    0.22
  10   8 -12    0.57    0.27
 -10   8  12    0.60    0.24
  10   8 -12    0.93    0.32
 -10   8 -12    1.19    0.40
  10   8  12    0.85    0.34
  10  -8 -12    0.66    0.29
  12   8 -12    1.11    0.36
 -12   8 -12    0.49    0.24
  12   8  12    0.63    0.27
  12  -8 -12    1.29    0.44
  14   8 -12    0.05    0.31
 -14   8 -12    0.33    0.26
   0  10 -12    0.10    0.15
   0  10  12    0.13    0.13
   0  10 -12   -0.03    0.09
   2  10 -12   14.34    0.88
   2  10 -12   13.56    0.73
  -2  10  12   14.43    0.88
   2  10  12   12.41    0.80
  -2  10 -12   14.25    0.83
  -2  10 -12   14.00    0.86
  -4  10  12   -0.15    0.09
   4  10 -12    0.17    0.19
  -4  10 -12    0.11    0.15
  -4  10 -12    0.05    0.12
   4  10  12    0.17    0.12
   6  10 -12    3.20    0.56
   6  10 -12    3.32    0.51
  -6  10  12    2.67    0.51
  -6  10 -12    2.94    0.43
   6  10  12    3.11    0.56
   6  10  12    4.06    0.55
   6 -10 -12    3.85    0.64
  -6  10 -12    3.63    0.59
   8  10 -12    0.30    0.18
  -8  10  12    0.14    0.12
   8  10 -12   -0.11    0.12
   8 -10 -12    0.05    0.15
   8  10  12   -0.01    0.17
  -8  10 -12   -0.04    0.14
 -10  10  12   15.79    1.09
  10  10 -12   13.49    1.02
  10  10 -12   12.44    0.98
  10  10  12   12.68    1.05
  10 -10 -12   14.34    1.15
 -10  10 -12   12.67    1.03
  12  10 -12    0.10    0.21
  12  10 -12    0.17    0.22
 -12  10  12   -0.12    0.21
  12 -10 -12   -0.22    0.21
 -12  10 -12    0.17    0.22
  12  10  12   -0.39    0.18
  14  10 -12   13.10    1.48
 -14  10 -12   10.24    1.24
   0  12 -12  176.28    4.01
   0  12  12  167.95    4.00
   0  12 -12  163.90    3.81
  -2  12  12    0.29    0.19
   2  12 -12    0.92    0.27
   2  12 -12    0.67    0.21
  -2  12 -12    1.09    0.30
   2  12  12    0.85    0.26
  -2  12 -12    0.45    0.21
   4  12 -12   27.72    1.39
  -4  12  12   27.69    1.39
   4  12  12   29.75    1.28
  -4  12 -12   26.79    1.37
  -4  12 -12   30.58    1.27
   4  12  12   30.93    1.46
  -6  12  12    6.03    0.80
   6  12 -12    7.22    0.90
   6  12  12    5.73    0.78
  -6  12 -12    6.07    0.83
   6  12  12    6.50    0.56
   8  12 -12   20.58    1.16
  -8  12  12   18.69    1.23
   8  12 -12   20.70    1.29
  -8  12 -12   21.59    1.35
   8 -12 -12   20.09    1.29
   8  12  12   17.59    1.23
  10  12 -12    3.01    0.62
 -10  12  12    2.79    0.59
  10  12 -12    2.59    0.54
  10  12  12    2.41    0.54
  10 -12 -12    3.16    0.65
 -10  12 -12    3.01    0.62
 -12  12  12    8.51    1.08
  12  12 -12   11.86    1.28
  12  12 -12   11.89    1.05
 -12  12 -12   12.80    1.42
  12  12  12   11.55    1.32
  14  12  12    0.85    0.49
   0  14 -12    0.54    0.23
   0  14  12    0.00    0.10
   0  14 -12    0.11    0.14
   0  14  12    0.19    0.13
   2  14 -12   37.11    1.62
  -2  14  12   34.65    1.58
   2  14 -12   37.53    1.36
  -2  14 -12   39.61    1.61
   2  14  12   36.96    1.52
   2  14  12   35.95    1.58
  -2  14 -12   37.72    1.51
   4  14 -12    1.25    0.35
  -4  14  12    0.05    0.15
   4  14  12    0.15    0.14
  -4  14 -12    0.24    0.16
   4  14  12   -0.15    0.10
  -4  14 -12   -0.05    0.10
   6  14 -12   18.38    1.21
  -6  14  12   18.44    1.19
   6  14  12   17.41    1.18
  -6  14 -12   19.28    1.25
  -8  14  12    0.35    0.21
   8  14 -12    0.07    0.17
   8  14  12    0.29    0.22
  -8  14 -12    0.02    0.18
 -10  14  12   29.22    1.66
  10  14 -12   29.98    1.69
 -10  14 -12   31.31    1.80
  10 -14 -12   30.12    1.75
  10  14  12   27.48    1.68
  12  14 -12    0.72    0.33
 -12  14  12    1.08    0.42
 -12  14 -12    0.95    0.38
  12  14  12    0.65    0.35
  12 -14 -12    1.16    0.44
   0  16 -12   23.36    1.25
   0  16  12   21.21    1.21
   0  16 -12   22.85    1.16
   0  16  12   22.95    1.19
  -2  16  12    6.37    0.83
  -2  16  12    8.24    0.64
   2  16 -12    6.58    0.81
   2  16  12    8.28    0.70
  -2  16 -12    8.05    0.68
   2  16  12    7.65    0.86
  -2  16 -12    7.88    0.88
   4  16 -12   29.85    1.54
  -4  16  12   27.77    1.51
  -4  16 -12   29.67    1.32
  -4  16 -12   26.11    1.45
   4  16  12   30.24    1.34
   4  16  12   28.89    1.51
   6  16 -12    2.14    0.51
  -6  16  12    1.12    0.37
   6  16  12    1.51    0.40
  -6  16 -12    1.62    0.44
  -8  16  12   37.88    1.91
   8  16 -12   37.09    1.90
  -8  16 -12   36.36    1.92
   8  16  12   39.30    1.99
 -10  16  12   -0.22    0.19
  10  16 -12   -0.03    0.22
 -10  16 -12    0.33    0.23
  10  16  12   -0.05    0.22
  12  16 -12    6.46    1.04
 -12  16  12    5.43    0.89
   0  18 -12    0.25    0.17
   0  18  12    0.20    0.15
   0  18  12   -0.06    0.11
   0  18 -12    0.11    0.15
  -2  18  12   35.66    1.74
   2  18 -12   35.41    1.71
  -2  18 -12   37.35    1.70
   2  18  12   38.04    1.66
   2  18  12   37.81    1.73
  -2  18 -12   36.70    1.60
  -4  18  12    0.11    0.22
   4  18 -12   -0.11    0.12
  -4  18 -12    0.05    0.17
   4  18  12    0.14    0.16
  -6  18  12   37.97    1.90
   6  18 -12   38.66    1.92
  -6  18 -12   34.81    1.84
   6  18  12   38.65    1.93
   8  18 -12    2.76    0.62
  -8  18  12    3.35    0.68
  -8  18 -12    2.40    0.61
   8  18  12    2.92    0.66
 -10  18  12    4.37    0.82
  10  18 -12    5.56    0.98
  10  18  12    5.78    0.97
 -10  18 -12    6.48    1.05
   0  20  12   22.40    1.34
   0  20 -12   19.30    1.23
   0  20  12   22.37    1.27
  -2  20  12    1.09    0.39
   2  20 -12    0.92    0.33
   2  20  12    1.33    0.36
  -2  20 -12    0.67    0.28
   2  20  12    0.36    0.21
  -2  20 -12    0.75    0.30
  -4  20  12   16.36    1.25
   4  20 -12   15.60    1.16
  -4  20 -12   17.66    1.23
   4  20  12   17.21    1.22
  -6  20  12    3.79    0.76
   6  20 -12    5.23    0.84
  -6  20 -12    4.00    0.74
   6  20  12    5.35    0.86
   8  20 -12   10.22    1.29
  -8  20  12    8.51    1.16
   8  20  12    9.82    1.25
  -8  20 -12    8.93    1.20
   0  22 -12   -0.03    0.16
   0  22  12    0.11    0.21
  -2  22  12    2.67    0.59
   2  22 -12    3.24    0.64
   2  22  12    4.45    0.73
  -2  22 -12    3.37    0.64
   4  22 -12    0.29    0.21
  -4  22  12    0.04    0.22
  -4  22 -12   -0.01    0.17
   4  22  12    0.00    0.20
   6  22 -12    0.41    0.32
  -6  22  12    0.49    0.32
   6  22  12    1.01    0.40
  -6  22 -12    0.85    0.35
  -8  22 -12    2.34    0.68
   0  24 -12    0.31    0.26
   0  24  12    0.07    0.19
   2  24 -12   -0.01    0.19
  -2  24  12   -0.06    0.26
   2  24  12    0.91    0.28
  -4  24  12    0.84    0.37
   4  24 -12    1.69    0.54
  -4  24 -12    1.22    0.44
   4  24  12    0.69    0.29
  -6  24 -12    0.37    0.25
   6  24  12   -0.13    0.25
   2  26 -12    5.76    0.89
  -2  26  12    6.06    0.93
  -4  26 -12    0.31    0.30
   4  26  12   -0.28    0.22
   1  -1  13    1.43    0.31
   1  -1  13    1.82    0.34
  -1   1  13    1.46    0.30
   1   1 -13    1.25    0.28
  -1   1  13    1.41    0.29
   1  -1 -13    1.92    0.35
  -1  -1  13    1.89    0.35
   1   1  13    1.71    0.33
   1   1  13    1.81    0.35
  -1   1 -13    2.05    0.38
  -1  -1  13    1.14    0.26
   3   1 -13    5.43    0.60
  -3   1  13    5.16    0.56
   3   1 -13    3.57    0.41
   3   1  13    2.99    0.44
   3  -1 -13    3.24    0.44
   3  -1 -13    3.84    0.44
   3   1  13    3.38    0.47
  -3  -1  13    3.68    0.46
  -5   1  13   11.17    0.70
   5   1 -13   10.53    0.68
   5   1 -13   10.62    0.68
   5  -1 -13   12.11    0.75
  -5  -1  13   10.14    0.64
   5   1  13   11.70    0.76
   5   1  13    8.43    0.65
  -5   1 -13    9.55    0.71
   5  -1 -13   11.18    0.68
  -7   1  13    9.52    0.67
  -7  -1 -13   11.54    0.79
   7   1 -13   10.36    0.70
   7   1 -13    9.85    0.74
  -7  -1  13    9.67    0.63
   7  -1 -13   10.21    0.77
   7  -1 -13    9.96    0.65
  -7   1 -13    9.52    0.73
   9   1 -13    3.55    0.59
  -9  -1 -13    3.49    0.57
   9  -1 -13    4.71    0.73
  -9   1 -13    3.72    0.60
  11   1 -13   16.23    1.18
  11  -1 -13   16.75    1.21
  11   1  13   17.48    1.14
 -11   1 -13   16.81    1.10
  13   1 -13    2.04    0.56
  13  -1 -13    1.89    0.51
  13   1  13    1.64    0.48
   1  -3  13   25.78    1.10
   1   3 -13   23.01    1.05
   1  -3  13   26.44    1.07
  -1   3  13   25.24    1.07
   1   3  13   25.54    1.10
  -1   3 -13   24.81    1.07
  -1  -3  13   24.72    1.00
   1   3  13   25.51    1.06
   3   3 -13    0.53    0.20
  -3   3  13    0.87    0.25
   3   3 -13    0.95    0.20
  -3   3 -13    1.00    0.29
   3  -3 -13    0.91    0.23
  -3  -3  13    1.29    0.27
   3   3  13    1.70    0.36
   3  -3 -13    1.16    0.27
  -3   3 -13    1.20    0.28
  -3  -3  13    0.79    0.22
   3   3  13    1.03    0.27
  -5   3  13    1.05    0.28
   5   3 -13    1.07    0.28
   5   3 -13    0.59    0.21
  -5   3 -13    1.57    0.37
   5   3  13    0.94    0.27
   5  -3 -13    1.09    0.25
   5  -3 -13    1.46    0.35
   5   3  13    0.88    0.25
  -5  -3  13    0.79    0.21
  -7   3  13   56.02    1.88
   7   3 -13   58.15    1.90
   7   3 -13   58.60    1.97
   7  -3 -13   59.94    1.73
   7  -3 -13   58.74    2.06
  -7   3 -13   60.07    2.07
   7   3  13   58.82    1.90
   7   3  13   60.23    1.97
  -9   3  13   23.02    1.16
   9   3 -13   21.97    1.14
   9   3 -13   24.44    1.33
   9  -3 -13   25.40    1.40
   9   3  13   24.36    1.18
  -9   3 -13   24.72    1.32
   9   3  13   23.11    1.19
  11   3 -13   15.41    1.16
 -11   3 -13   15.71    1.09
  11   3  13   16.38    1.11
  11  -3 -13   15.83    1.18
  13   3 -13    4.34    0.80
  13   3  13    6.32    0.93
  13  -3 -13    3.38    0.74
   1   5 -13    9.90    0.37
  -1   5  13    8.74    0.64
   1   5 -13    8.68    0.64
  -1  -5  13    8.70    0.59
  -1  -5  13    9.60    0.60
  -1   5 -13    9.49    0.65
  -1   5 -13    9.45    0.65
   3   5 -13   50.71    1.71
   3   5 -13   50.54    1.36
  -3   5  13   47.40    1.67
  -3   5 -13   47.96    1.63
  -3  -5  13   51.84    1.49
   3   5  13   50.55    1.63
   3   5  13   49.69    1.67
  -3  -5  13   50.95    1.53
  -3   5 -13   52.89    1.76
   5   5 -13   51.15    1.74
  -5   5  13   48.95    1.69
   5   5 -13   47.51    1.54
  -5   5 -13   49.85    1.78
  -5  -5  13   46.89    1.44
   5  -5 -13   48.27    1.73
   5   5  13   48.23    1.61
   5   5  13   42.94    1.61
   7   5 -13   16.96    0.99
  -7   5  13   19.42    1.04
   7   5 -13   18.72    1.02
   7   5  13   15.64    0.90
  -7   5 -13   17.70    1.08
   7  -5 -13   17.85    1.08
   7   5  13   16.21    0.93
   9   5 -13   37.50    1.61
   9   5 -13   40.56    1.74
  -9   5  13   39.98    1.65
   9   5  13   37.09    1.48
  -9   5 -13   40.76    1.78
   9  -5 -13   41.19    1.84
   9   5  13   41.81    1.60
  11   5 -13   14.91    1.11
  11   5  13   11.59    0.96
  11  -5 -13   15.03    1.19
 -11   5 -13   10.95    0.93
  13   5 -13    3.05    0.64
 -13   5 -13    4.00    0.67
  13  -5 -13    2.27    0.59
  15   5  13    0.16    0.29
   1   7 -13   30.07    1.27
  -1   7  13   32.37    1.33
   1   7 -13   32.05    1.22
  -1   7 -13   32.82    1.29
   1   7  13   30.85    1.28
  -1   7 -13   32.87    1.29
   3   7 -13    1.19    0.32
   3   7 -13    1.56    0.25
  -3   7  13    0.96    0.28
  -3  -7  13    0.88    0.23
  -3   7 -13    0.97    0.27
   3   7  13    1.00    0.27
  -3   7 -13    1.08    0.29
  -3  -7  13    0.86    0.23
   5   7 -13   17.64    1.01
   5   7 -13   16.98    0.83
  -5   7  13   15.02    0.93
   5   7  13   15.77    0.90
  -5   7 -13   16.96    0.89
  -5  -7  13   17.73    0.79
  -5   7 -13   15.43    0.98
   5   7  13   15.64    0.86
   5  -7 -13   17.05    0.98
   7   7 -13   26.26    1.23
   7   7 -13   26.16    1.30
  -7   7  13   25.84    1.30
   7   7  13   25.60    1.18
  -7   7 -13   27.21    1.39
   7  -7 -13   26.95    1.38
   7   7  13   24.83    1.13
  -9   7  13   25.85    1.33
   9   7 -13   23.81    1.29
   9   7 -13   21.92    1.25
   9  -7 -13   22.29    1.36
   9   7  13   23.17    1.36
  -9   7 -13   21.96    1.32
  11   7 -13   11.45    0.92
  11   7 -13   10.30    0.91
 -11   7  13   10.00    0.85
  11  -7 -13    8.00    1.07
 -11   7 -13   11.13    0.96
  11   7  13    9.44    1.06
  13   7 -13    9.52    1.21
 -13   7 -13    8.30    1.04
  13  -7 -13   10.87    1.40
   1   9 -13   34.99    1.44
   1   9 -13   37.05    1.35
  -1   9  13   39.41    1.53
  -1   9 -13   36.28    1.41
  -1   9 -13   36.37    1.43
   1   9  13   36.99    1.45
   3   9 -13  109.30    2.97
  -3   9  13  109.91    2.95
  -3  -9  13  106.02    2.58
  -3   9 -13  107.74    2.78
  -3  -9  13  109.06    2.51
  -3   9 -13  110.19    2.96
   3   9  13  108.76    2.84
   5   9 -13   50.42    1.87
  -5   9  13   46.63    1.80
   5   9 -13   46.88    1.55
   5   9  13   48.55    1.68
  -5   9 -13   44.80    1.82
  -5   9 -13   49.73    1.66
   7   9 -13   42.75    1.62
  -7   9  13   38.40    1.70
   7   9 -13   38.75    1.71
   7   9  13   42.51    1.57
   7  -9 -13   41.01    1.80
   7   9  13   42.01    1.51
  -7   9 -13   40.30    1.80
   9   9 -13    7.58    0.90
  -9   9  13    7.11    0.86
   9   9 -13    8.00    0.91
   9   9  13    7.06    0.94
  -9   9 -13    8.58    1.03
   9  -9 -13    7.06    0.94
  11   9 -13   47.61    2.15
  11   9 -13   50.91    2.15
 -11   9  13   53.17    2.18
  11  -9 -13   54.79    2.43
 -11   9 -13   52.55    2.30
  11   9  13   52.95    2.27
  13   9 -13   26.16    1.65
 -13   9 -13   27.24    1.68
  13  -9 -13   26.01    1.73
  13   9  13   30.68    1.74
  -1  11  13   12.72    0.87
   1  11 -13   13.93    0.80
   1  11 -13   13.59    0.88
  -1  11 -13   14.23    0.87
  -1  11 -13   12.86    0.82
   1  11  13   14.12    0.88
   3  11 -13   10.49    0.80
  -3  11  13   11.14    0.84
  -3  11 -13   11.09    0.75
   3  11  13   10.98    0.76
  -3 -11  13    9.88    0.62
  -3  11 -13    9.35    0.76
  -3 -11  13   10.68    0.63
  -5  11  13   36.59    1.65
   5  11 -13   38.55    1.69
  -5  11 -13   35.70    1.64
  -5  11 -13   37.43    1.43
   5  11  13   37.28    1.48
  -7  11  13   38.82    1.77
   7  11 -13   38.28    1.76
   7  11  13   40.22    1.86
  -7  11 -13   44.04    1.90
   7 -11 -13   41.58    1.86
   9  11 -13   43.62    1.84
  -9  11  13   41.93    1.91
   9  11 -13   40.74    1.88
   9 -11 -13   39.53    1.95
  -9  11 -13   39.62    1.92
   9  11  13   42.28    1.98
 -11  11  13    0.45    0.29
  11  11 -13    0.32    0.23
  11  11 -13    0.85    0.32
  11  11  13    0.44    0.28
 -11  11 -13    0.55    0.35
  11 -11 -13    0.29    0.26
  13  11 -13    9.68    1.24
 -13  11 -13    9.24    1.20
  13 -11 -13    7.08    1.11
  13  11  13    9.07    1.16
   1  13 -13   23.59    1.23
   1  13 -13   22.74    1.08
  -1  13  13   24.90    1.27
  -1  13 -13   23.05    1.18
  -1  13 -13   21.75    1.14
   1  13  13   22.48    1.19
  -3  13  13    2.61    0.51
   3  13 -13    2.89    0.51
  -3  13 -13    3.45    0.52
   3  13  13    3.35    0.59
   3  13  13    2.27    0.44
  -3  13 -13    4.07    0.62
   5  13 -13    0.29    0.20
  -5  13  13    0.35    0.24
  -5  13 -13    0.42    0.23
   5  13  13    0.38    0.23
  -5  13 -13    0.95    0.25
   5  13  13    0.42    0.21
  -7  13  13    3.62    0.65
   7  13 -13    3.44    0.63
  -7  13 -13    2.81    0.60
   7  13  13    3.15    0.62
  -9  13  13    1.68    0.46
   9  13 -13    1.01    0.35
   9  13  13    1.73    0.49
   9 -13 -13    1.57    0.44
  -9  13 -13    2.16    0.56
  11  13 -13    4.50    0.78
 -11  13  13    5.63    0.85
  11  13  13    5.58    0.93
 -11  13 -13    5.98    0.95
  11 -13 -13    6.70    1.01
 -13  13  13    0.63    0.36
  13  13  13    0.36    0.38
  -1  15  13   35.59    1.48
   1  15 -13   37.98    1.47
  -1  15  13   32.43    1.56
   1  15 -13   33.17    1.56
  -1  15 -13   38.27    1.58
  -1  15 -13   33.59    1.50
   1  15  13   36.46    1.58
   1  15  13   33.74    1.54
  -3  15  13    2.92    0.58
   3  15 -13    3.76    0.66
  -3  15 -13    2.47    0.52
  -3  15 -13    3.33    0.52
   3  15  13    2.79    0.49
   3  15  13    3.35    0.61
  -5  15  13    2.87    0.57
   5  15 -13    3.39    0.62
  -5  15 -13    4.73    0.76
   5  15  13    3.39    0.54
   5  15  13    2.98    0.58
  -7  15  13    0.10    0.18
   7  15 -13    0.06    0.18
  -7  15 -13    0.10    0.21
   7  15  13   -0.33    0.16
  -9  15  13    1.51    0.50
   9  15 -13    1.69    0.48
  -9  15 -13    1.19    0.41
   9  15  13    1.98    0.51
 -11  15  13   -0.23    0.22
  11  15 -13    0.21    0.23
  11  15  13    0.04    0.27
  11 -15 -13   -0.34    0.17
 -11  15 -13   -0.31    0.24
  -1  17  13    1.93    0.42
  -1  17  13    1.67    0.44
   1  17 -13    2.35    0.49
   1  17 -13    2.18    0.43
   1  17  13    1.96    0.46
  -1  17 -13    2.44    0.49
  -1  17 -13    3.01    0.56
   1  17  13    1.85    0.45
  -3  17  13    7.60    0.94
   3  17 -13    9.17    1.04
  -3  17 -13    6.34    0.75
   3  17  13    5.34    0.71
  -3  17 -13    5.39    0.77
   3  17  13    7.84    0.94
   5  17 -13    1.68    0.44
  -5  17  13    1.03    0.34
  -5  17 -13    2.34    0.54
   5  17  13    1.86    0.47
   7  17 -13    2.05    0.52
  -7  17  13    2.38    0.54
   7  17  13    0.81    0.34
  -7  17 -13    1.12    0.40
  -9  17  13    0.91    0.40
   9  17 -13    0.51    0.31
   9  17  13    0.87    0.40
  -9  17 -13    0.28    0.26
 -11  17  13   -0.14    0.21
  11  17 -13    0.17    0.27
  11  17  13    0.49    0.35
   1  19 -13    7.82    0.96
  -1  19  13    6.62    0.89
   1  19  13    7.59    0.91
   1  19  13    9.02    1.02
  -1  19 -13    8.36    0.93
  -1  19 -13    8.99    0.97
   3  19 -13   11.67    0.99
  -3  19  13   13.45    1.09
   3  19  13   11.29    0.88
  -3  19 -13   12.66    1.02
   3  19  13   11.63    0.97
  -5  19  13   17.41    1.28
   5  19 -13   16.95    1.24
  -5  19 -13   17.27    1.26
   5  19  13   20.34    1.36
   7  19 -13    3.99    0.76
  -7  19  13    5.24    0.88
   7  19  13    6.45    0.95
  -7  19 -13    4.41    0.83
  -9  19  13    3.19    0.68
   9  19 -13    3.29    0.69
   9  19  13    2.98    0.75
  -9  19 -13    4.15    0.84
   1  21 -13    8.47    1.02
  -1  21  13    7.56    0.99
   1  21  13    6.20    0.85
  -1  21 -13    7.60    0.92
   1  21  13    5.10    0.78
  -1  21 -13    6.05    0.82
   3  21 -13   11.83    1.03
  -3  21  13    8.36    1.08
   3  21  13    9.99    1.14
  -3  21 -13   11.07    1.21
  -5  21  13    7.09    1.02
   5  21 -13    6.22    0.94
   5  21  13    5.30    0.88
  -5  21 -13    4.61    0.81
   7  21 -13   23.86    1.58
  -7  21  13   20.69    1.52
   7  21  13   20.86    1.52
  -7  21 -13   22.28    1.59
   1  23 -13    9.31    1.10
  -1  23  13    9.81    1.13
  -1  23 -13   11.49    0.96
   1  23  13    8.82    1.04
   1  23  13    8.40    1.02
   3  23 -13    4.92    0.86
  -3  23  13    3.77    0.73
   3  23  13    4.28    0.75
  -3  23 -13    2.65    0.59
   5  23 -13   11.36    1.29
  -5  23  13   15.21    1.30
   5  23  13   14.48    1.23
  -5  23 -13   14.72    1.24
  -1  25  13    7.98    1.06
   1  25 -13    9.06    1.16
  -3  25  13    2.94    0.68
   3  25 -13    2.26    0.58
  -3  25 -13    2.95    0.67
   3  25  13    4.35    0.77
  -5  25 -13    1.06    0.43
   1  27 -13   -0.04    0.27
  -1  27  13    0.13    0.26
   0   0  14   -0.02    0.10
   0   0  14   -0.04    0.08
   0   0 -14    0.10    0.12
   2   0 -14  249.19    5.11
  -2   0  14  248.84    4.93
  -2   0  14  252.11    5.10
   2   0  14  255.22    5.04
   2   0  14  255.94    5.21
   4   0 -14   -0.07    0.08
  -4   0  14   -0.03    0.09
   4   0  14   -0.16    0.09
   4   0 -14   -0.03    0.10
   4   0  14   -0.05    0.12
  -6   0  14  132.33    3.19
   6   0 -14  137.82    3.36
   6   0 -14  135.68    3.20
  -6   0 -14  130.07    3.39
  -8   0  14    0.09    0.12
  -8   0 -14   -0.11    0.10
   8   0 -14    0.03    0.12
   8   0 -14    0.04    0.13
  10   0 -14   27.49    1.51
 -10   0 -14   28.31    1.44
  12   0 -14   -0.01    0.20
  14   0 -14   16.78    1.39
   0   2  14  177.53    3.77
   0   2  14  175.46    3.89
   0  -2  14  169.34    3.81
   0  -2  14  171.79    3.70
   0   2 -14  179.17    3.89
   2  -2  14   22.48    1.03
   2  -2  14   21.24    1.04
  -2   2  14   21.65    1.02
   2   2 -14   21.97    0.80
   2   2 -14   22.02    1.03
  -2  -2  14   20.79    0.97
  -2   2 -14   22.12    1.03
   2  -2 -14   19.49    0.95
  -2  -2  14   21.46    0.95
   4   2 -14   63.04    1.94
  -4   2  14   60.25    1.90
   4   2 -14   62.01    1.76
  -4  -2  14   59.75    1.80
   4  -2 -14   61.54    1.87
  -4   2 -14   61.20    2.01
   4   2  14   58.69    1.87
   4   2  14   64.08    1.99
   4  -2 -14   66.54    1.88
   6   2 -14    0.39    0.20
  -6   2  14    0.42    0.20
   6   2 -14    0.31    0.19
   6  -2 -14    0.44    0.19
   6   2  14    0.60    0.23
  -6  -2  14    0.55    0.21
   6   2  14    0.58    0.21
   6  -2 -14    0.58    0.23
  -6   2 -14    0.38    0.19
   8   2 -14   21.47    1.19
  -8   2  14   21.78    1.10
   8   2 -14   22.89    1.13
   8   2  14   23.26    1.21
   8  -2 -14   22.51    1.25
   8   2  14   22.55    1.15
  -8   2 -14   21.11    1.20
  10   2 -14   20.33    1.27
  10   2  14   20.50    1.13
  10   2  14   18.79    1.11
  10  -2 -14   20.01    1.29
 -10   2 -14   18.37    1.17
  12   2 -14    5.17    0.82
  12   2  14    6.23    0.86
  12  -2 -14    7.61    1.05
 -12   2 -14    6.98    0.88
  14   2 -14    0.23    0.25
  14  -2 -14    0.14    0.31
   0  -4  14   -0.05    0.08
   0  -4  14    0.09    0.12
   0   4  14    0.05    0.11
   0   4 -14    0.00    0.10
   2   4 -14   32.80    0.98
   2   4 -14   33.35    1.34
   2   4  14   36.54    1.40
  -2   4 -14   33.30    1.36
  -2  -4  14   34.77    1.28
   2   4  14   33.68    1.31
  -2  -4  14   33.00    1.20
  -2   4 -14   35.01    1.36
  -4   4  14    6.42    0.70
   4   4 -14    6.13    0.47
   4   4 -14    6.73    0.73
   4   4  14    6.86    0.59
  -4  -4  14    6.74    0.52
  -4   4 -14    6.60    0.75
   4   4  14    6.29    0.69
   4  -4 -14    5.91    0.49
  -6   4  14    4.02    0.55
   6   4 -14    3.70    0.54
   6   4 -14    4.58    0.58
   6   4  14    2.52    0.41
   6  -4 -14    3.80    0.49
  -6   4 -14    2.93    0.50
  -6  -4  14    3.75    0.47
   6  -4 -14    4.51    0.63
   6   4  14    4.10    0.56
   8   4 -14   19.84    1.09
  -8   4  14   22.10    1.14
   8   4 -14   21.40    1.17
   8  -4 -14   18.00    1.15
   8   4  14   20.74    1.12
   8   4  14   19.75    1.06
  -8   4 -14   18.95    1.16
  10   4 -14    9.93    1.10
  10  -4 -14    8.82    1.08
 -10   4 -14    8.67    1.00
  12   4 -14   -0.22    0.19
 -12   4 -14    1.05    0.34
  12  -4 -14    0.32    0.26
  14   4 -14   10.40    1.29
  14  -4 -14    6.22    1.02
  14   4  14    9.12    1.14
   0   6 -14   26.69    1.18
   0   6  14   26.85    1.20
  -2   6  14    9.92    0.72
   2   6 -14    9.15    0.70
  -2   6 -14   10.44    0.72
  -2  -6  14    9.75    0.64
   2   6  14   10.59    0.73
  -2   6 -14   10.69    0.73
  -2  -6  14   10.43    0.64
   4   6 -14    1.89    0.40
   4   6 -14    1.74    0.29
  -4   6  14    1.86    0.38
  -4  -6  14    2.17    0.35
  -4   6 -14    1.37    0.35
  -4   6 -14    1.25    0.29
   4   6  14    2.66    0.44
  -4  -6  14    1.84    0.31
   4   6  14    1.90    0.38
   6   6 -14    4.94    0.65
   6   6 -14    4.94    0.58
  -6   6  14    5.27    0.68
  -6   6 -14    5.29    0.71
   6   6  14    6.83    0.57
   6  -6 -14    5.66    0.74
   6   6  14    4.95    0.63
   8   6 -14   12.16    0.86
   8   6 -14   12.63    0.91
  -8   6  14   13.05    0.92
   8   6  14   13.35    0.83
   8  -6 -14   13.16    0.99
  -8   6 -14   12.34    0.96
   8   6  14   11.09    0.79
  10   6 -14    1.41    0.38
 -10   6  14    1.06    0.30
  10   6 -14    0.87    0.30
 -10   6 -14    1.30    0.38
  10   6  14    1.25    0.41
  10  -6 -14    1.53    0.47
  12   6 -14    9.28    1.12
  12  -6 -14    8.52    1.13
  12   6  14    7.96    0.98
 -12   6 -14    7.88    0.99
  14   6 -14    2.25    0.56
   0   8  14   -0.02    0.10
   0   8 -14    0.04    0.10
   0   8 -14    0.07    0.12
  -2   8  14    0.09    0.13
   2   8 -14    0.04    0.11
  -2   8 -14    0.23    0.15
   2   8  14    0.16    0.16
  -2  -8  14    0.09    0.13
  -2  -8  14    0.06    0.11
  -2   8 -14    0.17    0.13
   4   8 -14    6.92    0.80
  -4   8  14    6.72    0.75
  -4   8 -14    4.60    0.57
   4   8  14    5.07    0.63
  -4   8 -14    5.90    0.72
  -4  -8  14    5.12    0.44
  -4  -8  14    5.42    0.47
   6   8 -14    0.17    0.16
   6   8 -14    0.07    0.12
  -6   8  14    0.12    0.13
   6  -8 -14    0.08    0.14
   6   8  14    0.12    0.16
  -6   8 -14    0.28    0.20
   6   8  14    0.30    0.16
   8   8 -14    0.28    0.20
  -8   8  14    0.44    0.21
   8   8 -14    0.52    0.20
   8  -8 -14    0.37    0.23
   8   8  14    0.48    0.20
  -8   8 -14    0.75    0.32
   8   8  14    0.66    0.23
 -10   8  14    0.37    0.19
  10   8 -14    0.26    0.22
  10   8 -14    0.23    0.18
  10  -8 -14    0.23    0.23
  10   8  14    0.16    0.20
 -10   8 -14    0.30    0.22
  12   8 -14    0.18    0.23
  12   8  14   -0.05    0.21
 -12   8 -14    0.37    0.23
  12  -8 -14    0.31    0.26
  14   8 -14    0.80    0.41
 -14   8 -14    1.41    0.47
   0  10 -14   26.43    1.26
   0  10  14   29.12    1.34
   0  10 -14   29.00    1.25
  -2  10  14   19.80    1.12
   2  10 -14   20.74    0.99
   2  10 -14   20.27    1.12
   2  10  14   21.95    1.11
  -2  10 -14   23.02    1.16
  -2  10 -14   21.67    1.09
  -4  10  14    9.98    0.81
   4  10 -14   12.64    0.91
  -4  10 -14   10.42    0.73
   4  10  14    9.58    0.73
  -4  10 -14    9.13    0.78
  -6  10  14    4.04    0.65
   6  10 -14    5.43    0.75
  -6  10 -14    5.85    0.64
  -6  10 -14    5.27    0.75
   6  10  14    5.07    0.64
  -8  10  14    1.11    0.33
   8  10 -14    1.25    0.39
  -8  10 -14    1.09    0.37
   8  10  14    0.51    0.28
   8 -10 -14    1.44    0.42
 -10  10  14    2.37    0.49
  10  10 -14    2.20    0.50
  10  10 -14    1.82    0.46
  10 -10 -14    1.98    0.53
  10  10  14    2.34    0.58
 -10  10 -14    1.68    0.46
 -12  10  14    3.43    0.66
  12  10 -14    3.69    0.71
  12 -10 -14    5.41    0.92
 -12  10 -14    4.47    0.82
  12  10  14    3.07    0.66
  14  10 -14   -0.01    0.27
   0  12  14    0.00    0.11
   0  12 -14    0.02    0.13
   0  12 -14   -0.20    0.08
   2  12 -14  128.03    3.09
  -2  12  14  133.35    3.50
   2  12 -14  123.63    3.40
   2  12  14  128.26    3.37
  -2  12 -14  123.97    3.35
  -2  12 -14  128.65    3.31
  -4  12  14    1.08    0.32
   4  12 -14    0.90    0.30
   4  12  14    1.64    0.38
  -4  12 -14    1.28    0.37
  -4  12 -14    1.43    0.33
   6  12 -14   18.68    1.21
  -6  12  14   17.10    1.16
   6  12  14   17.77    1.22
  -6  12 -14   18.33    1.22
   6  12  14   19.78    1.06
  -8  12  14   -0.27    0.12
   8  12 -14   -0.09    0.15
   8  12  14    0.01    0.20
  -8  12 -14    0.10    0.19
   8 -12 -14   -0.11    0.17
 -10  12  14    7.26    0.94
  10  12 -14    7.89    1.04
  10  12  14    6.23    0.95
  10 -12 -14    7.94    1.09
 -10  12 -14    6.85    0.98
 -12  12  14    1.44    0.39
  12  12 -14    1.91    0.56
 -12  12 -14    0.69    0.47
  12  12  14    1.61    0.51
  12 -12 -14    1.88    0.60
   0  14 -14  152.66    3.83
   0  14  14  149.02    3.83
   0  14 -14  143.58    3.61
   2  14 -14    7.31    0.59
   2  14 -14    8.52    0.97
  -2  14  14    5.85    0.78
  -2  14 -14    6.64    0.80
  -2  14 -14    9.02    0.73
   2  14  14    6.13    0.77
   4  14 -14   57.41    2.25
  -4  14  14   57.73    2.26
   4  14  14   67.24    2.40
  -4  14 -14   59.70    2.04
  -4  14 -14   60.89    2.29
   4  14  14   58.43    2.06
   6  14 -14   10.24    1.12
  -6  14  14    8.79    1.03
   6  14  14    8.50    1.00
  -6  14 -14    7.19    0.95
   8  14 -14   13.99    1.14
  -8  14  14   15.66    1.17
   8  14  14   15.43    1.21
  -8  14 -14   14.34    1.14
  10  14 -14    1.94    0.55
 -10  14  14    0.91    0.31
 -10  14 -14    1.70    0.48
  10  14  14    1.03    0.39
  10 -14 -14    0.43    0.31
  12  14 -14    8.89    1.18
 -12  14  14    8.54    1.17
  12  14  14   11.18    1.38
 -12  14 -14    9.55    1.28
   0  16 -14   -0.04    0.11
   0  16  14    0.30    0.21
   0  16 -14    0.09    0.15
   0  16  14   -0.09    0.14
  -2  16  14   42.94    1.93
  -2  16  14   45.46    1.73
   2  16 -14   46.26    1.97
  -2  16 -14   49.67    1.89
   2  16  14   46.98    1.87
  -2  16 -14   43.48    1.85
   2  16  14   47.66    1.95
   4  16 -14    3.56    0.66
  -4  16  14    3.52    0.66
   4  16  14    3.29    0.62
   4  16  14    3.89    0.61
  -4  16 -14    3.56    0.64
  -4  16 -14    4.23    0.59
   6  16 -14   20.33    1.36
  -6  16  14   21.03    1.37
   6  16  14   21.95    1.40
  -6  16 -14   19.07    1.33
   8  16 -14   -0.31    0.15
  -8  16  14    0.15    0.19
   8  16  14   -0.28    0.20
  -8  16 -14   -0.03    0.19
 -10  16  14    9.40    1.22
  10  16 -14    5.19    0.91
  10  16  14    4.38    0.85
 -10  16 -14    7.14    1.05
   0  18 -14   59.39    2.24
   0  18  14   53.40    2.06
   0  18  14   52.14    2.16
   0  18 -14   54.61    2.02
   2  18 -14    0.43    0.25
  -2  18  14    0.87    0.33
   2  18  14    0.91    0.32
   2  18  14    1.05    0.32
  -2  18 -14    0.47    0.29
  -2  18 -14    0.87    0.30
   4  18 -14   39.78    1.95
  -4  18  14   40.62    1.99
  -4  18 -14   38.97    1.89
   4  18  14   42.95    1.97
  -6  18  14    1.52    0.46
   6  18 -14    1.34    0.45
  -6  18 -14    1.84    0.50
   6  18  14    2.39    0.59
   8  18 -14   12.99    1.42
  -8  18  14   11.78    1.34
  -8  18 -14   15.07    1.27
   8  18  14   11.38    1.33
 -10  18  14    1.36    0.45
  10  18 -14    1.53    0.48
   0  20  14   -0.07    0.15
   0  20 -14    0.18    0.20
   0  20  14    0.10    0.18
   2  20 -14   22.13    1.40
  -2  20  14   24.99    1.52
   2  20  14   23.08    1.36
  -2  20 -14   23.24    1.34
  -2  20 -14   23.69    1.40
   2  20  14   22.43    1.39
   4  20 -14    0.37    0.23
  -4  20  14    0.12    0.22
   4  20  14    0.54    0.23
  -4  20 -14    0.24    0.25
  -6  20  14   10.35    1.25
   6  20 -14    9.82    1.19
   6  20  14   10.60    1.24
  -6  20 -14   10.95    1.32
   8  20 -14    4.71    0.88
  -8  20  14    4.95    0.86
  -8  20 -14    5.83    1.00
   8  20  14    4.66    0.82
   0  22 -14    2.05    0.49
   0  22  14    1.41    0.43
  -2  22  14    0.82    0.33
   2  22 -14    0.39    0.26
  -2  22 -14    0.18    0.21
   2  22  14    0.13    0.21
  -4  22  14    1.67    0.54
   4  22 -14    2.24    0.55
   4  22  14    1.78    0.52
  -4  22 -14    0.91    0.35
  -6  22  14    4.70    0.85
   6  22 -14    5.41    0.94
  -6  22 -14    5.79    0.96
   6  22  14    3.78    0.72
   0  24  14    0.11    0.22
   0  24 -14   -0.14    0.19
   2  24 -14    0.35    0.23
  -2  24  14    0.17    0.26
   2  24  14    0.59    0.31
  -4  24  14    1.25    0.44
   4  24 -14    1.09    0.41
   4  24  14    0.47    0.31
  -4  24 -14    1.26    0.42
   2  26 -14    1.25    0.53
  -2  26  14    1.35    0.48
  -1   1  15    8.32    0.63
  -1   1  15    7.36    0.58
   1   1 -15    7.40    0.60
   1  -1  15    8.43    0.63
   1  -1  15    7.50    0.62
   1  -1 -15    8.25    0.63
   1   1  15    8.15    0.64
  -1  -1  15    7.15    0.56
  -1  -1  15    7.56    0.59
  -1   1 -15    8.78    0.65
   3   1 -15   10.22    0.72
   3  -1  15   10.94    0.77
  -3   1  15   10.35    0.71
   3  -1  15    9.99    0.72
   3   1 -15   10.60    0.61
   3  -1 -15   10.54    0.64
   3   1  15   11.18    0.74
   3   1  15   11.75    0.78
  -3  -1  15   11.21    0.72
   3  -1 -15   11.35    0.73
  -5   1  15    3.00    0.48
   5   1 -15    3.67    0.53
   5   1 -15    5.32    0.60
   5   1  15    3.60    0.54
  -5  -1  15    3.93    0.51
   5  -1 -15    4.54    0.58
   5  -1 -15    3.41    0.50
   5   1  15    4.03    0.56
  -5   1 -15    3.40    0.53
  -7   1  15   74.24    2.20
   7   1 -15   72.07    2.21
   7   1 -15   73.62    2.32
   7   1  15   72.31    2.37
  -7   1 -15   74.87    2.43
  -7  -1  15   71.84    2.12
   7   1  15   72.75    2.30
   7  -1 -15   70.29    2.32
   7  -1 -15   73.58    2.17
   9   1 -15    0.79    0.28
   9  -1 -15    0.54    0.27
  -9   1 -15    0.59    0.24
  11   1 -15    0.01    0.18
  11  -1 -15   -0.06    0.17
 -11   1 -15    0.27    0.20
  13   1 -15    4.51    0.83
  13  -1 -15    3.67    0.72
   1  -3  15    0.33    0.17
   1  -3  15    0.07    0.11
  -1   3  15   -0.01    0.10
   1   3 -15    0.34    0.19
  -1  -3  15    0.02    0.13
   1   3  15   -0.13    0.10
   1   3  15    0.09    0.15
  -1   3 -15    0.03    0.13
  -1  -3  15   -0.06    0.09
   3   3 -15   14.45    0.68
  -3   3  15   13.43    0.83
   3   3 -15   13.39    0.83
  -3   3 -15   14.02    0.88
   3  -3 -15   14.27    0.80
  -3  -3  15   13.64    0.79
  -3  -3  15   12.64    0.73
  -3   3 -15   12.93    0.82
   3   3  15   13.78    0.83
   5   3 -15   27.82    1.15
  -5   3  15   26.95    1.23
   5   3 -15   26.90    1.24
   5   3  15   26.32    1.21
  -5   3 -15   23.85    1.24
   5  -3 -15   27.87    1.16
   5   3  15   26.10    1.24
  -5  -3  15   26.27    1.11
   5  -3 -15   26.87    1.24
   7   3 -15    4.84    0.64
  -7   3  15    4.30    0.59
   7   3 -15    4.45    0.60
   7  -3 -15    4.80    0.57
   7  -3 -15    5.12    0.70
   7   3  15    4.11    0.62
   7   3  15    4.90    0.65
  -7   3 -15    3.43    0.57
  -9   3  15    8.16    0.69
   9   3 -15    7.55    0.89
   9   3 -15    7.99    0.70
  -9   3 -15    8.95    1.00
   9  -3 -15    7.52    0.93
   9   3  15    7.88    0.89
   9   3  15    6.70    0.80
  11   3 -15   20.66    1.34
 -11   3 -15   18.91    1.25
  11  -3 -15   18.75    1.31
  11   3  15   18.93    1.25
  13   3 -15    2.57    0.62
  13  -3 -15    2.30    0.60
  -1   5  15   13.62    0.85
   1   5 -15   12.89    0.82
  -1   5 -15   12.19    0.80
  -1  -5  15   13.89    0.79
  -1  -5  15   11.57    0.74
   3   5 -15    0.47    0.20
  -3   5  15    0.07    0.12
  -3  -5  15    0.29    0.16
  -3  -5  15    0.31    0.16
  -3   5 -15    0.30    0.16
   3   5  15    0.34    0.17
  -3   5 -15   -0.02    0.11
   3   5  15    0.60    0.22
   5   5 -15    5.30    0.71
   5   5 -15    5.49    0.47
  -5   5  15    4.74    0.63
   5   5  15    4.23    0.60
  -5   5 -15    3.31    0.55
   5  -5 -15    3.57    0.57
  -5  -5  15    4.54    0.53
   5   5  15    3.92    0.56
   7   5 -15   22.82    1.14
  -7   5  15   21.71    1.17
   7   5 -15   23.06    1.22
   7   5  15   22.96    1.18
  -7   5 -15   21.86    1.25
   7  -5 -15   20.13    1.19
   7   5  15   21.11    1.11
   9   5 -15   10.01    0.84
  -9   5  15   10.77    0.84
   9   5 -15   12.03    0.88
   9   5  15   10.91    0.79
   9   5  15   11.11    0.82
  -9   5 -15   10.76    0.91
   9  -5 -15   10.45    0.91
  11   5 -15   17.10    1.22
  11  -5 -15   16.65    1.27
 -11   5 -15   17.67    1.22
  11   5  15   14.74    1.15
  13   5 -15    7.33    1.01
  13  -5 -15   10.16    1.27
 -13   5 -15   10.67    1.22
   1   7 -15   16.70    0.97
  -1   7  15   16.56    0.96
  -1   7 -15   18.94    1.00
  -1  -7  15   16.51    0.89
   1   7  15   16.47    0.95
  -1  -7  15   15.28    0.85
  -1   7 -15   16.68    0.95
  -3   7  15   43.25    1.70
   3   7 -15   45.15    1.73
  -3   7 -15   46.64    1.66
   3   7  15   44.62    1.67
  -3   7 -15   43.95    1.71
  -3  -7  15   47.33    1.51
  -3  -7  15   44.60    1.52
   5   7 -15   30.31    1.39
  -5   7  15   27.66    1.34
   5  -7 -15   28.12    1.35
   5   7  15   28.90    1.28
  -5   7 -15   27.60    1.39
   5   7  15   27.65    1.30
  -5   7 -15   29.81    1.29
  -7   7  15   36.87    1.61
   7   7 -15   34.69    1.43
   7   7 -15   34.59    1.57
   7   7  15   32.35    1.44
   7   7  15   33.17    1.39
   7  -7 -15   30.20    1.54
  -7   7 -15   33.94    1.62
  -9   7  15   40.87    1.79
   9   7 -15   37.66    1.70
   9   7 -15   42.88    1.83
   9  -7 -15   43.12    1.98
  -9   7 -15   39.36    1.88
  11   7 -15   27.20    1.53
 -11   7 -15   23.89    1.49
  11   7  15   24.30    1.53
  11  -7 -15   28.95    1.70
  13   7 -15   22.10    1.52
 -13   7 -15   23.45    1.53
  13  -7 -15   21.24    1.56
   1   9 -15   15.98    0.98
   1   9 -15   16.29    0.91
  -1   9  15   17.06    1.03
  -1   9 -15   16.68    0.96
  -1   9 -15   16.24    0.95
   1   9  15   15.96    0.96
  -3   9  15    9.29    0.76
   3   9 -15    9.21    0.75
  -3   9 -15    8.99    0.74
  -3  -9  15    9.37    0.62
   3   9  15    7.72    0.66
  -3  -9  15    8.38    0.60
  -3   9 -15    9.74    0.72
  -5   9  15   16.45    1.04
   5   9 -15   13.85    0.97
  -5   9 -15   15.25    1.03
  -5   9 -15   15.88    0.93
   5   9  15   12.31    0.84
  -7   9  15   28.76    1.48
   7   9 -15   31.70    1.56
   7   9  15   28.52    1.28
   7  -9 -15   27.38    1.47
  -7   9 -15   29.48    1.56
   7   9  15   30.07    1.37
   9   9 -15   58.74    2.29
  -9   9  15   60.75    2.30
  -9   9 -15   56.82    2.37
   9   9  15   55.33    2.35
   9  -9 -15   55.16    2.35
  11   9 -15   10.22    1.13
  11   9 -15    8.48    1.02
 -11   9  15    9.17    1.05
 -11   9 -15   10.05    1.17
  11  -9 -15   10.28    1.30
  11   9  15    8.57    1.06
  13   9 -15    8.57    1.15
  13   9  15    4.99    0.87
 -13   9 -15    5.22    0.88
  13  -9 -15    4.15    0.93
  -1  11  15   11.39    0.87
   1  11 -15   14.15    0.85
   1  11 -15   11.93    0.87
   1  11  15   11.06    0.84
  -1  11 -15   12.29    0.85
  -1  11 -15   10.78    0.80
  -3  11  15    8.77    0.76
   3  11 -15    7.92    0.89
   3  11  15    9.26    0.73
  -3 -11  15    8.53    0.61
  -3 -11  15    9.07    0.64
  -3  11 -15    8.55    0.70
  -3  11 -15    8.65    0.75
  -5  11  15   18.07    1.15
   5  11 -15   15.77    1.10
   5  11  15   17.47    1.02
  -5  11 -15   16.18    0.96
  -5  11 -15   16.45    1.12
  -7  11  15    3.67    0.64
   7  11 -15    2.54    0.56
   7  11  15    1.69    0.46
   7  11  15    2.30    0.44
  -7  11 -15    2.41    0.53
  -9  11  15   12.04    1.00
   9  11 -15   10.00    1.13
   9  11  15   12.91    1.11
   9 -11 -15   12.64    1.06
  -9  11 -15   10.92    1.22
  11  11 -15   24.34    1.50
 -11  11  15   25.19    1.52
  11 -11 -15   22.05    1.56
  11  11  15   25.20    1.62
 -11  11 -15   27.58    1.71
 -13  11 -15    6.41    1.02
  13  11  15    6.88    1.02
  -1  13  15   39.85    1.73
   1  13 -15   43.69    1.61
   1  13 -15   39.39    1.71
  -1  13 -15   44.15    1.77
   1  13  15   42.09    1.76
  -1  13 -15   43.58    1.70
  -3  13  15    1.26    0.38
   3  13 -15    1.08    0.35
   3  13  15    0.47    0.24
  -3  13 -15    0.87    0.28
  -3  13 -15    0.48    0.26
   5  13 -15   16.30    1.15
  -5  13  15   16.77    1.15
   5  13  15   21.06    1.29
   5  13  15   15.80    1.00
  -5  13 -15   17.09    1.00
  -5  13 -15   15.47    1.12
  -7  13  15    8.03    0.99
   7  13 -15    5.37    0.83
  -7  13 -15    5.85    0.88
   7  13  15    7.72    1.02
   9  13 -15    9.06    1.08
  -9  13  15    9.84    1.15
   9  13  15   10.09    1.21
  -9  13 -15    7.74    1.06
  11  13 -15    0.32    0.29
 -11  13  15    0.36    0.29
 -11  13 -15    0.07    0.26
  11  13  15    0.35    0.32
  11 -13 -15    0.21    0.24
   1  15 -15    4.45    0.68
  -1  15  15    5.23    0.78
   1  15 -15    3.61    0.54
  -1  15 -15    4.20    0.65
  -1  15 -15    4.75    0.66
   1  15  15    4.18    0.64
   3  15 -15   22.51    1.34
  -3  15  15   21.12    1.32
   3  15  15   21.23    1.20
  -3  15 -15   20.91    1.27
  -3  15 -15   21.24    1.18
   3  15  15   19.34    1.24
  -5  15  15    5.02    0.81
   5  15 -15    5.19    0.83
   5  15  15    4.22    0.74
  -5  15 -15    4.68    0.76
   5  15  15    4.12    0.63
  -7  15  15    2.32    0.53
   7  15 -15    2.50    0.59
   7  15  15    3.14    0.66
  -7  15 -15    3.89    0.79
  -9  15  15    0.55    0.28
   9  15 -15    0.29    0.25
   9  15  15    0.17    0.24
  -9  15 -15   -0.21    0.22
  11  15 -15   -0.02    0.23
 -11  15  15    0.00    0.20
 -11  15 -15   -0.03    0.29
  11  15  15    0.30    0.32
   1  17 -15    0.12    0.16
  -1  17  15    0.40    0.23
  -1  17  15    0.11    0.19
  -1  17 -15    0.33    0.19
   1  17  15    0.56    0.25
  -1  17 -15    0.10    0.18
   1  17  15    0.06    0.18
   3  17 -15    2.22    0.51
  -3  17  15    1.30    0.41
   3  17  15    1.08    0.35
  -3  17 -15    1.84    0.41
   3  17  15    1.72    0.43
  -3  17 -15    2.33    0.53
  -5  17  15    1.73    0.49
   5  17 -15    2.80    0.59
   5  17  15    2.80    0.58
  -5  17 -15    1.87    0.52
   7  17 -15   -0.17    0.18
  -7  17  15    0.07    0.19
  -7  17 -15    0.13    0.22
   7  17  15    0.30    0.22
  -9  17  15    1.41    0.43
   9  17 -15    1.62    0.54
  -9  17 -15    1.82    0.54
   9  17  15    1.87    0.57
   1  19 -15    0.23    0.20
  -1  19  15    0.30    0.25
   1  19  15    0.39    0.22
  -1  19 -15   -0.05    0.15
   1  19  15    0.04    0.16
  -1  19 -15    0.16    0.21
  -3  19  15    1.56    0.45
   3  19 -15    1.46    0.47
  -3  19 -15    1.44    0.38
   3  19  15    1.64    0.41
   3  19  15    0.85    0.39
  -3  19 -15    1.64    0.45
   5  19 -15    0.94    0.37
  -5  19  15    1.67    0.48
  -5  19 -15    1.80    0.50
   5  19  15    1.30    0.46
   7  19 -15    9.87    1.23
  -7  19  15    9.27    1.22
   7  19  15    9.37    1.20
  -7  19 -15    7.50    1.09
  -1  21  15    4.50    0.78
   1  21 -15    6.17    0.92
  -1  21 -15    7.19    0.96
   1  21  15    7.43    0.99
   1  21  15    5.74    0.86
   3  21 -15    9.68    1.17
  -3  21  15    7.56    1.01
   3  21  15    7.37    0.97
  -3  21 -15    8.42    1.06
   5  21 -15   14.98    1.25
  -5  21  15   14.93    1.27
  -5  21 -15   16.20    1.27
   5  21  15   15.52    1.25
  -7  21  15   13.15    1.52
   7  21 -15   14.14    1.53
  -7  21 -15   12.31    1.45
   7  21  15   16.49    1.36
  -1  23  15    5.98    0.94
   1  23 -15    3.82    0.72
  -1  23 -15    5.72    0.88
   1  23  15    5.61    0.87
   3  23 -15   12.85    1.41
  -3  23  15    9.98    1.25
   3  23  15   14.26    1.19
  -3  23 -15   10.96    1.25
   5  23 -15    2.39    0.59
  -5  23  15    2.36    0.67
  -5  23 -15    2.65    0.61
   5  23  15    2.71    0.67
  -1  25  15   -0.09    0.21
   1  25 -15    0.15    0.26
   3  25  15   11.02    1.33
   0   0  16  372.31    7.28
   0   0  16  375.81    7.04
   0   0 -16  371.97    7.23
   2   0  16    0.11    0.13
   2   0 -16    0.03    0.14
   2   0  16    0.20    0.13
  -2   0  16   -0.15    0.10
   4   0  16   17.12    1.01
   4   0 -16   17.32    0.96
   4   0 -16   18.42    0.91
  -4   0  16   18.17    0.97
   4   0  16   16.90    0.98
   6   0 -16   -0.03    0.11
   6   0  16   -0.05    0.15
   6   0 -16    0.02    0.12
   6   0  16    0.13    0.16
  -6   0  16    0.07    0.14
   8   0 -16   22.54    1.14
   8   0 -16   20.66    1.20
 -10   0 -16    0.09    0.19
  10   0 -16   -0.18    0.14
  12   0 -16    7.29    1.02
  14   0 -16    0.02    0.22
   0   2  16    0.02    0.12
   0   2  16    0.00    0.11
   0  -2  16    0.03    0.12
   0   2 -16    0.06    0.13
   0  -2  16    0.03    0.12
   2   2 -16  142.92    3.51
  -2   2  16  137.18    3.45
   2  -2  16  142.87    3.55
   2  -2  16  144.88    3.45
   2  -2 -16  144.39    3.42
  -2  -2  16  149.55    3.46
  -2  -2  16  149.97    3.36
  -2   2 -16  139.25    3.46
   2   2  16  145.55    3.55
   2   2  16  144.09    3.43
   4   2 -16    0.06    0.12
   4   2 -16    0.32    0.15
  -4   2  16   -0.09    0.09
   4   2  16    0.02    0.10
   4  -2 -16    0.18    0.15
   4  -2 -16   -0.01    0.09
   4   2  16    0.16    0.12
  -4  -2  16   -0.09    0.10
   6   2 -16   43.75    1.63
  -6   2  16   45.39    1.68
   6   2 -16   43.14    1.67
  -6  -2  16   41.23    1.55
   6   2  16   47.14    1.75
   6  -2 -16   46.17    1.74
  -6   2 -16   42.48    1.78
   6   2  16   44.77    1.77
   6  -2 -16   48.18    1.66
   8   2 -16    3.74    0.57
  -8   2  16    4.29    0.59
   8   2 -16    3.94    0.61
   8   2  16    4.41    0.64
   8  -2 -16    5.44    0.78
  -8   2 -16    3.72    0.62
   8   2  16    5.29    0.72
  10   2 -16   47.12    2.04
  10   2  16   45.02    1.90
  10  -2 -16   43.43    2.02
 -10   2 -16   42.64    1.94
  10   2  16   50.64    1.96
  12   2 -16   -0.06    0.16
 -12   2 -16    0.14    0.23
  12  -2 -16    0.43    0.25
  14   2 -16    4.89    0.89
   0  -4  16  116.48    2.91
   0   4 -16  115.29    3.03
   0  -4  16  118.98    3.03
   0   4  16  115.28    3.04
   2  -4  16    0.16    0.14
   2   4 -16    0.15    0.13
  -2   4  16   -0.11    0.09
   2  -4  16    0.05    0.10
  -2  -4  16    0.19    0.13
  -2  -4  16   -0.02    0.10
   2   4  16    0.00    0.09
   2   4  16   -0.10    0.09
  -2   4 -16    0.39    0.19
  -4   4  16   53.33    1.87
   4   4 -16   48.71    1.54
   4   4 -16   50.75    1.84
   4   4  16   49.90    1.78
  -4  -4  16   49.80    1.67
   4   4  16   50.84    1.84
  -4   4 -16   48.88    1.86
   6   4 -16    5.11    0.63
   6   4 -16    4.63    0.63
  -6   4  16    5.20    0.66
   6   4  16    5.41    0.70
   6  -4 -16    4.36    0.61
  -6   4 -16    5.03    0.70
  -6  -4  16    5.69    0.62
   6  -4 -16    5.86    0.62
   6   4  16    5.39    0.72
   8   4 -16   59.06    2.11
   8   4 -16   55.89    2.06
  -8   4  16   56.75    2.07
   8   4  16   61.41    2.10
   8  -4 -16   61.88    2.28
  -8   4 -16   60.48    2.28
   8   4  16   57.96    2.11
  10   4 -16    3.58    0.63
 -10   4 -16    3.92    0.67
  10  -4 -16    3.31    0.63
  10   4  16    3.96    0.62
  10   4  16    3.76    0.62
  12   4 -16    1.39    0.41
 -12   4 -16    1.14    0.41
  12   4  16    0.56    0.31
  12  -4 -16    1.45    0.50
  14   4 -16    1.48    0.49
   0  -6  16    0.08    0.13
   0  -6  16    0.04    0.12
   0   6  16   -0.03    0.12
   0   6 -16    0.01    0.10
   2   6 -16   28.09    1.32
  -2   6  16   29.24    1.35
  -2   6 -16   29.61    1.35
  -2  -6  16   29.01    1.21
   2   6  16   28.43    1.32
  -2   6 -16   29.43    1.32
  -2  -6  16   29.51    1.25
   4   6 -16    3.03    0.52
  -4   6  16    4.69    0.63
  -4   6 -16    4.46    0.58
  -4   6 -16    5.71    0.75
   4   6  16    5.24    0.66
  -4  -6  16    4.42    0.54
   4   6  16    2.29    0.43
  -4  -6  16    5.60    0.62
  -6   6  16    4.28    0.63
   6   6 -16    5.00    0.72
   6  -6 -16    3.39    0.57
  -6   6 -16    3.88    0.65
   6   6  16    3.70    0.58
   6   6  16    4.70    0.63
  -8   6  16    0.16    0.17
   8   6 -16    0.11    0.14
   8   6 -16   -0.02    0.13
   8   6  16    0.20    0.20
   8   6  16    0.03    0.11
  -8   6 -16    0.45    0.24
   8  -6 -16    0.13    0.18
  10   6 -16    0.38    0.22
  10   6 -16    0.03    0.18
 -10   6  16    0.17    0.21
 -10   6 -16    0.14    0.16
  10  -6 -16   -0.06    0.22
  12   6 -16    2.61    0.61
  12  -6 -16    3.20    0.72
 -12   6 -16    2.36    0.55
  12   6  16    4.39    0.77
  14   6 -16    0.30    0.29
   0   8  16    0.61    0.22
   0   8 -16    0.14    0.15
   0   8 -16    0.15    0.13
   2   8 -16   27.20    1.35
  -2   8  16   30.49    1.42
  -2   8 -16   28.39    1.33
  -2   8 -16   30.49    1.38
  -2  -8  16   27.39    1.22
  -2  -8  16   29.36    1.22
   2   8  16   30.50    1.38
  -4   8  16    5.77    0.75
   4   8 -16    7.39    0.87
   4   8  16    6.29    0.76
  -4  -8  16    5.78    0.62
  -4   8 -16    6.43    0.71
  -4  -8  16    5.68    0.49
  -4   8 -16    5.08    0.72
  -6   8  16    3.46    0.60
   6   8 -16    2.45    0.50
   6   8  16    2.34    0.45
  -6   8 -16    1.87    0.45
   6   8  16    1.96    0.43
   6  -8 -16    2.61    0.53
  -8   8  16    1.82    0.43
   8   8 -16    0.92    0.32
  -8   8 -16    2.10    0.48
   8   8  16    3.07    0.53
   8  -8 -16    2.48    0.55
   8   8  16    1.49    0.33
 -10   8  16    4.15    0.68
  10   8 -16    4.29    0.71
 -10   8 -16    4.38    0.74
  10   8  16    5.89    0.93
  10  -8 -16    4.75    0.81
 -12   8 -16    0.40    0.28
  12   8  16    0.55    0.33
  12  -8 -16    0.47    0.29
   0  10  16   -0.03    0.13
   0  10 -16   -0.01    0.14
   0  10 -16    0.13    0.17
   2  10 -16   42.31    1.75
  -2  10  16   37.95    1.69
  -2  10 -16   42.23    1.71
  -2  10 -16   41.85    1.67
  -2 -10  16   41.22    1.50
  -2 -10  16   40.69    1.53
   2  10  16   43.56    1.71
   4  10 -16   18.20    1.15
  -4  10  16   18.46    1.15
  -4  10 -16   20.48    1.10
  -4  10 -16   20.32    1.19
   4  10  16   21.47    1.16
   6  10 -16   13.30    1.01
  -6  10  16   14.69    1.05
   6  10  16   13.11    0.90
  -6  10 -16   13.63    0.88
  -6  10 -16   13.32    1.03
  -8  10  16    0.65    0.29
   8  10 -16    0.80    0.33
   8 -10 -16    0.80    0.31
  -8  10 -16    1.58    0.43
   8  10  16    1.31    0.44
 -10  10  16    0.09    0.22
  10  10 -16    0.02    0.18
  10 -10 -16    0.18    0.26
 -10  10 -16    0.24    0.27
  10  10  16    0.14    0.23
 -12  10 -16    0.51    0.30
  12  10  16    0.54    0.35
  12 -10 -16    0.72    0.37
   0  12  16    1.09    0.35
   0  12 -16    1.61    0.37
   0  12 -16    1.24    0.36
  -2  12  16   -0.10    0.10
   2  12 -16    0.00    0.16
   2  12  16    0.29    0.17
  -2  12 -16    0.29    0.15
  -2  12 -16    0.07    0.12
  -4  12  16   71.29    2.50
   4  12 -16   63.35    2.39
  -4  12 -16   67.61    2.24
  -4  12 -16   70.34    2.47
   4  12  16   68.52    2.31
  -6  12  16    0.54    0.26
   6  12 -16    0.15    0.23
   6  12  16    0.53    0.27
  -6  12 -16    0.34    0.29
  -8  12  16    7.87    1.00
   8  12 -16    8.82    1.07
  -8  12 -16   10.59    1.22
   8  12  16    7.19    1.02
  10  12 -16    3.74    0.72
 -10  12  16    2.27    0.52
 -10  12 -16    1.99    0.54
  10 -12 -16    2.53    0.64
  10  12  16    2.73    0.67
 -12  12  16    9.82    1.17
  12  12 -16    8.93    1.13
 -12  12 -16   11.29    1.39
  12  12  16    9.57    1.27
   0  14 -16    0.33    0.18
   0  14 -16   -0.06    0.13
   0  14  16   -0.01    0.10
   2  14 -16   27.11    1.42
   2  14 -16   26.83    1.45
  -2  14  16   28.17    1.52
  -2  14 -16   30.53    1.49
   2  14  16   29.34    1.47
  -2  14 -16   27.30    1.40
   4  14 -16    3.18    0.62
  -4  14  16    3.25    0.64
   4  14  16    2.60    0.55
   4  14  16    2.41    0.48
  -4  14 -16    3.06    0.61
  -4  14 -16    2.32    0.46
   6  14 -16   43.01    2.03
  -6  14  16   42.82    2.03
   6  14  16   44.90    2.09
  -6  14 -16   44.74    2.08
  -8  14  16    0.28    0.22
   8  14 -16    0.24    0.24
  -8  14 -16    0.31    0.24
   8  14  16   -0.10    0.18
 -10  14  16    1.54    0.46
  10  14 -16    1.17    0.40
  10  14  16    1.19    0.52
 -10  14 -16    0.97    0.46
  12  14 -16    0.17    0.30
 -12  14  16    0.29    0.29
   0  16  16   61.17    2.34
   0  16 -16   58.17    2.27
   0  16  16   58.90    2.20
   0  16 -16   60.94    2.15
   2  16 -16    0.25    0.27
  -2  16  16    0.16    0.18
  -2  16 -16    0.31    0.22
  -2  16 -16    0.50    0.21
   2  16  16    0.40    0.24
   2  16  16    0.42    0.27
  -4  16  16   80.02    2.91
   4  16 -16   81.02    2.90
  -4  16 -16   79.16    2.83
   4  16  16   81.65    2.88
   4  16  16   76.92    2.60
  -4  16 -16   78.54    2.58
  -6  16  16    0.13    0.22
   6  16 -16    0.34    0.23
  -6  16 -16    0.20    0.26
   6  16  16   -0.04    0.17
  -8  16  16   10.22    1.24
   8  16 -16    9.45    1.17
  -8  16 -16    9.38    1.23
   8  16  16    8.81    1.16
  10  16 -16    0.05    0.25
 -10  16  16   -0.27    0.22
  10  16  16    0.15    0.29
 -10  16 -16   -0.24    0.22
   0  18  16   -0.22    0.14
   0  18 -16    0.00    0.17
   0  18 -16    0.33    0.22
   0  18  16   -0.33    0.13
  -2  18  16   28.72    1.64
   2  18 -16   31.88    1.70
   2  18  16   31.97    1.62
   2  18  16   29.66    1.60
  -2  18 -16   31.11    1.58
  -2  18 -16   34.51    1.69
   4  18 -16    0.31    0.23
  -4  18  16    0.33    0.26
   4  18  16    0.62    0.25
  -4  18 -16    0.31    0.28
   4  18  16    0.02    0.14
  -6  18  16   19.13    1.39
   6  18 -16   16.40    1.30
  -6  18 -16   15.05    1.24
   6  18  16   18.22    1.34
  -8  18  16    0.79    0.33
   8  18 -16    1.14    0.43
   8  18  16    1.42    0.44
  -8  18 -16    0.75    0.43
   0  20 -16    4.56    0.74
   0  20  16    4.91    0.81
   0  20  16    4.10    0.66
  -2  20  16    0.06    0.20
   2  20 -16    0.04    0.19
   2  20  16    0.00    0.21
   2  20  16    0.01    0.18
  -2  20 -16    0.38    0.24
  -2  20 -16   -0.36    0.15
  -4  20  16   12.20    1.35
   4  20 -16   10.54    1.22
  -4  20 -16   11.63    1.30
   4  20  16    9.80    1.18
  -6  20  16    1.90    0.56
   6  20 -16    2.10    0.54
   6  20  16    2.01    0.52
  -6  20 -16    2.20    0.59
   0  22 -16    0.23    0.20
   0  22  16    0.26    0.25
  -2  22  16    0.42    0.29
   2  22 -16    0.37    0.32
   2  22  16    0.65    0.28
   2  22  16    0.18    0.25
  -2  22 -16    0.33    0.25
  -4  22  16    0.50    0.32
   4  22 -16    0.51    0.37
   4  22  16   -0.19    0.21
  -4  22 -16    0.11    0.25
  -6  22 -16    1.14    0.44
   0  24  16   12.78    1.13
   0  24 -16   13.84    1.13
  -2  24  16    0.71    0.39
   2  24 -16    0.51    0.42
   2  24  16    0.69    0.29
  -4  24 -16    0.76    0.41
   4  24  16    1.47    0.46
   1   1 -17    7.98    0.84
  -1   1  17    6.71    0.73
   1  -1  17    6.99    0.76
  -1   1  17    5.71    0.69
   1  -1  17    6.16    0.73
  -1  -1  17    6.29    0.68
   1   1  17    6.44    0.73
  -1   1 -17    7.30    0.62
   1   1  17    6.05    0.70
   1  -1 -17    6.87    0.60
  -1  -1  17    5.75    0.68
   3  -1  17    2.06    0.44
   3   1 -17    1.72    0.31
   3  -1  17    2.14    0.43
   3   1 -17    2.19    0.42
  -3   1  17    1.78    0.36
   3  -1 -17    2.34    0.45
   3   1  17    2.53    0.48
   3   1  17    2.61    0.48
  -3  -1  17    2.16    0.41
   5   1 -17    5.32    0.67
   5  -1  17    5.77    0.73
   5   1 -17    6.39    0.57
   5  -1  17    5.56    0.73
  -5   1  17    6.63    0.73
  -5  -1  17    5.84    0.65
   5   1  17    4.80    0.68
   5  -1 -17    6.23    0.73
   5  -1 -17    6.27    0.71
   5   1  17    4.91    0.66
   7   1 -17    0.32    0.18
  -7   1  17    0.60    0.21
   7   1 -17    0.70    0.27
   7  -1 -17    0.47    0.24
   7   1  17    0.35    0.17
   7   1  17    0.61    0.25
   7  -1 -17    0.34    0.19
  -7  -1  17    0.61    0.21
   9   1 -17   12.45    0.97
   9   1  17   13.40    0.99
   9  -1 -17   12.67    1.00
   9   1  17   11.28    0.89
  -9   1 -17   11.92    0.96
  11   1 -17    1.81    0.48
  11  -1 -17    2.09    0.59
  11   1  17    1.47    0.38
  11   1  17    1.93    0.46
 -11   1 -17    1.91    0.52
  13   1 -17    4.12    0.80
  13  -1 -17    2.71    0.66
   1  -3  17    8.96    0.71
   1   3 -17    9.52    0.74
  -1   3  17    9.60    0.72
   1  -3  17    9.39    0.70
  -1  -3  17   10.89    0.73
  -1   3 -17    9.12    0.71
   1   3  17    8.82    0.72
   1   3  17    9.41    0.71
  -1  -3  17    9.14    0.70
  -3   3  17    5.95    0.71
   3  -3  17    6.96    0.78
   3  -3  17    6.34    0.77
   3   3 -17    7.45    0.80
  -3  -3  17    6.78    0.72
  -3  -3  17    6.70    0.57
   3  -3 -17    5.95    0.67
   3   3  17    5.41    0.68
   3   3  17    6.33    0.73
   5   3 -17    5.87    0.64
   5   3 -17    5.12    0.68
  -5   3  17    5.55    0.67
  -5  -3  17    6.05    0.68
  -5   3 -17    5.00    0.70
   5   3  17    6.04    0.76
   5  -3 -17    5.84    0.67
   5   3  17    5.44    0.74
   5  -3 -17    5.62    0.68
   7   3 -17   12.54    0.87
  -7   3  17   13.91    0.91
   7   3 -17   14.17    0.95
   7   3  17   13.19    0.93
   7  -3 -17   13.08    0.84
   7  -3 -17   13.14    0.95
  -7   3 -17   14.90    1.04
   7   3  17   13.05    0.90
   9   3 -17    0.14    0.17
   9   3 -17   -0.20    0.15
   9   3  17   -0.01    0.13
   9  -3 -17    0.27    0.20
  -9   3 -17    0.17    0.18
   9   3  17    0.04    0.13
  11   3 -17    4.18    0.71
 -11   3 -17    5.08    0.80
  11  -3 -17    5.00    0.88
  13   3 -17    3.66    0.80
  13  -3 -17    3.50    0.72
   1  -5  17    2.43    0.44
   1   5 -17    1.96    0.43
  -1   5  17    1.96    0.41
   1  -5  17    2.14    0.42
  -1   5 -17    2.50    0.46
  -1  -5  17    2.37    0.41
   1   5  17    1.67    0.39
  -1  -5  17    2.61    0.45
   3   5 -17   29.75    1.38
  -3   5  17   29.34    1.37
  -3   5 -17   25.84    1.32
   3   5  17   29.41    1.32
  -3  -5  17   27.76    1.23
  -3  -5  17   26.53    1.17
   3   5  17   28.93    1.37
  -3   5 -17   26.99    1.29
  -5   5  17   28.03    1.36
   5   5 -17   27.39    1.35
   5   5  17   26.04    1.31
  -5   5 -17   24.99    1.35
  -5  -5  17   26.23    1.17
   5   5  17   25.67    1.26
   5  -5 -17   25.67    1.28
  -7   5  17   20.95    1.19
   7   5 -17   21.39    1.23
   7  -5 -17   23.40    1.31
   7   5  17   21.59    1.23
   7   5  17   22.53    1.19
  -7   5 -17   22.91    1.33
   9   5 -17   39.27    1.75
   9   5 -17   37.61    1.72
  -9   5  17   38.00    1.73
  -9   5 -17   38.54    1.87
   9   5  17   40.72    1.72
   9  -5 -17   38.32    1.86
   9   5  17   37.75    1.71
  11   5 -17   17.69    1.26
  11  -5 -17   15.88    1.27
  11   5  17   21.85    1.44
 -11   5 -17   21.21    1.38
  13   5 -17   24.41    1.61
  13  -5 -17   23.43    1.64
 -13   5 -17   22.88    1.52
   1   7 -17   15.06    0.96
  -1   7  17   14.35    0.94
  -1  -7  17   14.07    0.88
   1   7  17   12.38    0.88
  -1  -7  17   14.10    0.86
  -1   7 -17   15.29    0.96
  -1   7 -17   14.75    0.95
  -3   7  17    7.73    0.87
   3   7 -17    7.10    0.86
  -3   7 -17    5.88    0.75
   3   7  17    6.86    0.80
  -3  -7  17    8.07    0.61
  -3   7 -17    6.73    0.79
  -3  -7  17    7.92    0.64
  -5   7  17   12.31    0.90
   5   7 -17    9.85    0.83
   5   7  17   11.39    0.82
   5   7  17   12.16    0.88
  -5   7 -17   12.58    0.95
   7   7 -17   18.64    1.19
  -7   7  17   21.14    1.24
   7   7  17   20.09    1.18
   7   7  17   20.72    1.15
  -7   7 -17   19.91    1.28
   7  -7 -17   21.60    1.27
  -9   7  17   29.93    1.55
   9   7 -17   28.11    1.52
   9  -7 -17   28.00    1.60
  -9   7 -17   27.88    1.60
  11   7  17    5.42    0.87
 -11   7 -17    6.28    0.94
  11  -7 -17    6.21    0.99
 -13   7 -17   10.50    1.32
   1   9 -17   11.92    0.89
  -1   9  17   13.25    0.95
  -1  -9  17   14.80    0.87
  -1   9 -17   13.10    0.90
   1   9  17   14.79    0.98
  -1   9 -17   13.72    0.93
  -1  -9  17   13.97    0.88
  -3   9  17   14.08    0.98
   3   9 -17   12.53    0.93
   3   9  17   13.53    0.93
  -3   9 -17   12.64    0.93
  -3   9 -17   11.61    0.85
  -3  -9  17   13.01    0.80
  -3  -9  17   15.05    0.87
   5   9 -17    6.26    0.83
  -5   9  17    5.86    0.82
  -5   9 -17    7.74    0.68
   5   9  17    6.02    0.77
  -5   9 -17    6.07    0.84
   7   9 -17   20.55    1.29
  -7   9  17   20.90    1.29
   7   9  17   20.16    1.18
  -7   9 -17   21.20    1.33
  -9   9  17   21.33    1.34
   9   9 -17   21.99    1.37
   9  -9 -17   21.13    1.40
  -9   9 -17   21.92    1.42
   9   9  17   19.95    1.40
  11   9 -17   22.17    1.41
 -11   9  17   24.30    1.47
 -11   9 -17   23.52    1.55
  11   9  17   23.09    1.57
  11  -9 -17   26.05    1.69
  13   9  17    6.13    0.96
 -13   9 -17    3.88    0.87
  -1  11  17   34.13    1.59
   1  11 -17   30.30    1.38
   1  11 -17   31.88    1.53
  -1  11 -17   30.81    1.45
   1  11  17   30.78    1.51
  -1  11 -17   30.48    1.46
  -3  11  17    8.10    0.95
   3  11 -17    6.39    0.83
  -3  11 -17    6.53    0.83
  -3  11 -17    5.35    0.70
   3  11  17    5.90    0.75
  -5  11  17    9.62    1.09
   5  11 -17    8.83    1.01
  -5  11 -17    9.22    0.75
   5  11  17    7.72    0.88
  -5  11 -17    7.73    0.96
   7  11 -17    9.30    1.10
  -7  11  17    8.88    1.06
   7  11  17    8.44    0.75
  -7  11 -17    8.89    1.10
  -9  11  17   26.30    1.55
   9  11 -17   24.58    1.52
   9 -11 -17   28.61    1.69
   9  11  17   24.79    1.61
  -9  11 -17   28.80    1.70
  11  11 -17   10.90    1.23
 -11  11  17   11.11    1.23
 -11  11 -17    8.89    1.16
  11  11  17    8.47    1.13
  11 -11 -17   10.70    1.34
   1  13 -17   21.29    1.27
   1  13 -17   23.10    1.19
  -1  13  17   20.91    1.27
  -1  13 -17   20.74    1.23
   1  13  17   22.42    1.29
  -1  13 -17   21.49    1.22
  -3  13  17    7.47    0.97
   3  13 -17    9.76    1.07
  -3  13 -17    9.62    1.04
  -3  13 -17   10.06    0.82
   3  13  17    7.62    0.89
   5  13 -17    2.60    0.58
  -5  13  17    2.52    0.57
  -5  13 -17    2.76    0.50
   5  13  17    2.35    0.49
  -5  13 -17    2.50    0.56
  -7  13  17    4.54    0.76
   7  13 -17    3.41    0.68
  -7  13 -17    3.66    0.71
   7  13  17    4.36    0.79
   9  13 -17    0.50    0.31
  -9  13  17    1.19    0.38
  -9  13 -17    0.73    0.38
   9  13  17    0.40    0.37
 -11  13  17    0.04    0.26
  11  13 -17   -0.08    0.24
  11  13  17    0.17    0.25
  11 -13 -17    0.67    0.42
 -11  13 -17    0.48    0.35
   1  15 -17    4.49    0.72
   1  15 -17    4.05    0.62
  -1  15  17    4.36    0.75
   1  15  17    3.92    0.67
  -1  15 -17    5.24    0.73
  -1  15 -17    4.25    0.65
   3  15 -17    0.11    0.14
  -3  15  17    0.31    0.19
  -3  15 -17    0.16    0.17
  -3  15 -17   -0.02    0.13
   3  15  17    0.03    0.16
  -5  15  17    2.50    0.54
   5  15 -17    2.68    0.62
   5  15  17    2.74    0.61
   5  15  17    2.74    0.53
  -5  15 -17    2.57    0.58
   7  15 -17    1.03    0.38
  -7  15  17    0.89    0.33
   7  15  17    0.34    0.26
  -7  15 -17    0.60    0.32
   9  15 -17    0.09    0.29
  -9  15  17    0.43    0.25
  -9  15 -17    0.22    0.25
   9  15  17    0.40    0.30
  11  15 -17    1.19    0.55
  -1  17  17    8.02    0.91
   1  17 -17    6.16    0.88
  -1  17  17    6.66    0.95
  -1  17 -17    7.81    0.96
   1  17  17    6.29    0.89
  -1  17 -17    7.10    0.88
   1  17  17    6.57    0.87
  -3  17  17    0.37    0.27
   3  17 -17   -0.34    0.16
   3  17  17    0.26    0.19
   3  17  17    0.64    0.29
  -3  17 -17    0.36    0.21
  -3  17 -17    0.48    0.20
   5  17 -17    7.93    1.06
  -5  17  17    8.96    1.13
  -5  17 -17    7.73    1.07
   5  17  17    7.33    1.04
   7  17 -17   -0.08    0.19
  -7  17  17    0.03    0.25
  -7  17 -17    0.13    0.24
   7  17  17   -0.11    0.20
   9  17 -17   -0.04    0.35
  -9  17  17    0.03    0.22
   9  17  17    0.46    0.35
  -9  17 -17    0.56    0.42
  -1  19  17    0.88    0.32
   1  19 -17    0.90    0.31
   1  19  17    0.97    0.39
  -1  19 -17    1.21    0.41
  -1  19 -17    0.84    0.33
   1  19  17    0.86    0.33
  -3  19  17    3.64    0.71
   3  19 -17    3.70    0.70
  -3  19 -17    4.75    0.73
  -3  19 -17    3.59    0.70
   3  19  17    3.62    0.66
   3  19  17    3.33    0.62
  -5  19  17    2.44    0.61
   5  19 -17    3.65    0.74
   5  19  17    3.06    0.71
  -5  19 -17    3.06    0.71
   7  19 -17    3.64    0.75
  -7  19  17    2.91    0.66
  -7  19 -17    3.71    0.81
   7  19  17    2.88    0.65
  -1  21  17   -0.07    0.21
   1  21 -17    0.15    0.26
  -1  21 -17   -0.04    0.16
   1  21  17    0.25    0.25
   1  21  17    0.31    0.28
   3  21 -17    9.09    1.16
  -3  21  17    8.28    1.14
  -3  21 -17    7.33    1.01
   3  21  17    8.02    1.04
   5  21 -17    1.72    0.56
  -5  21  17    1.85    0.56
   5  21  17    1.48    0.45
  -5  21 -17    1.03    0.46
   1  23 -17    0.62    0.38
  -1  23  17    1.53    0.46
  -1  23 -17    0.74    0.28
   1  23  17    0.76    0.34
   3  23 -17   15.39    1.29
  -3  23  17   12.89    1.48
  -3  23 -17   13.45    1.17
   3  23  17   14.39    1.20
  -5  23 -17   24.50    1.93
   0   0 -18    0.70    0.28
   0   0  18   -0.03    0.10
   0   0  18   -0.01    0.12
   2   0 -18   90.96    2.66
  -2   0  18   92.08    2.66
   2   0  18   93.07    2.76
   2   0  18   94.77    2.70
   4   0 -18   -0.02    0.14
   4   0  18   -0.13    0.09
   4   0  18    0.06    0.11
   4   0 -18    0.03    0.12
  -4   0  18   -0.17    0.09
   6   0  18   34.64    1.64
   6   0 -18   36.66    1.53
   6   0  18   36.82    1.63
  -6   0  18   37.58    1.54
   6   0 -18   39.03    1.59
   8   0 -18    0.32    0.21
   8   0  18   -0.13    0.14
   8   0  18    0.01    0.14
   8   0 -18   -0.15    0.14
  10   0 -18   45.06    2.03
  10   0  18   39.71    1.91
  10   0  18   40.76    1.86
  12   0 -18    0.10    0.25
   0  -2  18  150.87    3.72
   0  -2  18  147.29    3.54
   0   2 -18  143.37    3.66
   0   2  18  151.31    3.73
   0   2  18  146.67    3.60
   2  -2  18    0.22    0.18
  -2   2  18    0.04    0.12
   2   2 -18    0.15    0.18
   2  -2  18    0.17    0.15
   2   2  18    0.21    0.14
  -2  -2  18   -0.01    0.11
   2   2  18   -0.02    0.12
  -2  -2  18    0.11    0.12
   2  -2 -18    0.08    0.13
   4   2 -18   11.48    0.85
   4  -2  18   12.26    0.90
   4  -2  18   12.58    0.89
  -4   2  18   13.02    0.87
  -4  -2  18   12.45    0.82
   4   2  18   10.79    0.84
   4  -2 -18   12.25    0.84
   4   2  18   12.09    0.87
  -6   2  18    0.86    0.27
   6   2 -18    0.18    0.17
   6   2 -18    0.66    0.22
   6  -2 -18    0.62    0.24
  -6  -2  18    0.64    0.23
   6  -2 -18    0.27    0.17
   6   2  18    0.37    0.18
   6   2  18    0.40    0.22
  -8   2  18   52.84    1.97
   8   2 -18   54.43    2.00
   8   2 -18   55.96    2.08
   8   2  18   50.39    2.08
   8   2  18   49.22    2.00
  -8   2 -18   51.66    2.15
   8  -2 -18   54.87    2.13
  10   2 -18    0.45    0.25
 -10   2 -18    0.18    0.16
  10  -2 -18    0.06    0.16
  10   2  18   -0.20    0.14
  10   2  18    0.12    0.16
  12   2 -18    8.60    1.10
 -12   2 -18    7.01    0.95
  12  -2 -18    9.89    1.26
   0  -4  18   -0.15    0.08
   0   4 -18    0.06    0.11
   0  -4  18   -0.02    0.10
   0   4  18    0.09    0.11
   2  -4  18   57.14    2.03
  -2   4  18   54.89    1.98
   2   4 -18   54.03    1.97
   2  -4  18   53.32    1.92
   2   4  18   53.32    1.91
  -2   4 -18   52.58    1.94
   2   4  18   51.57    1.95
  -2  -4  18   53.67    1.81
  -2  -4  18   53.68    1.87
  -4   4  18    2.33    0.46
   4   4 -18    3.03    0.54
  -4  -4  18    2.38    0.41
   4   4  18    2.31    0.47
  -4   4 -18    1.91    0.42
   4   4  18    2.03    0.45
   6   4 -18   33.41    1.56
  -6   4  18   35.35    1.59
   6  -4 -18   35.48    1.44
   6   4  18   33.74    1.59
  -6   4 -18   34.21    1.66
   6  -4 -18   33.73    1.55
   6   4  18   39.29    1.63
   8   4 -18    5.91    0.81
  -8   4  18    5.44    0.75
   8   4  18    5.60    0.77
  -8   4 -18    4.22    0.73
   8   4  18    5.05    0.73
   8  -4 -18    4.55    0.74
  10   4 -18   29.06    1.55
  10   4  18   28.02    1.50
 -10   4 -18   25.40    1.55
  10  -4 -18   27.20    1.60
  10   4  18   27.81    1.45
  12   4 -18    0.24    0.23
  12   4  18    0.29    0.24
 -12   4 -18   -0.28    0.21
  12  -4 -18   -0.10    0.22
   0   6  18    5.52    0.71
   0  -6  18    7.74    0.81
   0  -6  18    5.65    0.70
   0   6 -18    7.52    0.86
   2   6 -18    0.38    0.22
  -2   6  18    0.74    0.26
   2   6  18    1.15    0.38
  -2  -6  18    0.78    0.27
  -2  -6  18    1.30    0.34
  -2   6 -18    1.32    0.36
   4   6 -18    6.96    0.84
  -4   6  18    5.05    0.70
  -4   6 -18    5.65    0.78
   4   6  18    6.81    0.78
  -4  -6  18    7.59    0.62
   4   6  18    7.42    0.88
  -4   6 -18    6.34    0.77
  -4  -6  18    7.24    0.61
   6   6 -18    1.85    0.46
  -6   6  18    1.12    0.32
   6  -6 -18    0.91    0.31
  -6   6 -18    1.09    0.36
   6   6  18    1.29    0.33
   6   6  18    1.86    0.43
   8   6 -18   34.45    1.66
  -8   6  18   34.17    1.65
   8   6  18   34.25    1.57
   8  -6 -18   34.16    1.72
   8   6  18   35.60    1.66
  -8   6 -18   33.52    1.74
  10   6 -18    0.13    0.18
 -10   6  18    0.25    0.22
 -10   6 -18    0.18    0.23
  10  -6 -18    0.09    0.20
  12  -6 -18    0.55    0.33
  12   6  18    0.05    0.30
 -12   6 -18    0.41    0.36
   0  -8  18   -0.19    0.11
   0   8  18    0.12    0.14
   0  -8  18    0.06    0.16
   0   8 -18    0.05    0.13
   2   8 -18   25.38    1.35
  -2   8  18   25.54    1.36
  -2  -8  18   27.25    1.25
   2   8  18   25.59    1.33
  -2   8 -18   26.95    1.34
  -2  -8  18   24.69    1.16
  -2   8 -18   24.79    1.32
   4   8 -18    5.88    0.79
  -4   8  18    6.18    0.79
  -4  -8  18    6.34    0.56
  -4   8 -18    5.86    0.74
  -4   8 -18    5.31    0.78
  -4  -8  18    7.98    0.61
   4   8  18    6.41    0.79
   6   8 -18    4.35    0.68
  -6   8  18    6.01    0.84
   6   8  18    4.52    0.67
  -6   8 -18    6.14    0.86
   6   8  18    4.61    0.66
  -8   8  18    3.17    0.60
   8   8 -18    2.48    0.53
   8  -8 -18    2.73    0.59
   8   8  18    2.22    0.44
  -8   8 -18    1.81    0.49
   8   8  18    1.39    0.34
  10   8 -18    0.29    0.24
 -10   8  18    0.63    0.25
  10  -8 -18    0.35    0.21
  10   8  18    0.42    0.39
 -10   8 -18    0.36    0.25
  12  -8 -18    1.67    0.53
  12   8  18    1.26    0.50
 -12   8 -18    1.55    0.48
   0  10 -18    0.52    0.24
   0  10 -18    0.40    0.24
   0  10  18    0.53    0.27
  -2  10  18    6.05    0.82
   2  10 -18    5.99    0.79
   2  10  18    5.52    0.78
  -2  10 -18    6.21    0.79
  -2 -10  18    5.39    0.63
  -2  10 -18    6.60    0.80
  -2 -10  18    6.68    0.74
   4  10 -18   33.67    1.67
  -4  10  18   36.41    1.69
  -4  10 -18   34.74    1.69
  -4  10 -18   36.95    1.62
   4  10  18   33.33    1.58
  -6  10  18   -0.12    0.14
   6  10 -18    0.51    0.40
   6  10  18    0.40    0.19
  -6  10 -18    0.35    0.23
   8  10 -18    2.89    0.58
  -8  10  18    4.75    0.76
  -8  10 -18    3.05    0.64
  10  10 -18    3.02    0.65
 -10  10  18    2.09    0.58
  10 -10 -18    1.92    0.60
  10  10  18    1.57    0.51
 -10  10 -18    2.96    0.65
  12  10  18   -0.13    0.47
 -12  10 -18    0.26    0.24
   0  12 -18   -0.17    0.14
   0  12  18    0.02    0.19
   0  12 -18    0.08    0.13
   2  12 -18    8.59    1.01
  -2  12  18    8.41    1.00
   2  12  18    7.22    0.91
  -2 -12  18    7.83    0.65
  -2 -12  18    9.00    0.71
  -2  12 -18    6.91    0.83
  -2  12 -18    8.82    0.98
   4  12 -18    2.13    0.50
  -4  12  18    2.37    0.53
  -4  12 -18    2.62    0.56
  -4  12 -18    2.12    0.46
   4  12  18    2.11    0.46
  -6  12  18   21.66    1.40
   6  12 -18   22.28    1.41
  -6  12 -18   21.85    1.40
   6  12  18   24.17    1.34
  -6  12 -18   22.96    1.26
   8  12 -18    0.18    0.22
  -8  12  18    0.30    0.20
   8  12  18    0.00    0.19
  -8  12 -18    0.36    0.28
  10  12 -18    1.33    0.46
 -10  12  18    1.54    0.50
  10  12  18    0.98    0.42
 -10  12 -18    2.18    0.58
  12  12 -18    1.36    0.44
 -12  12  18    1.34    0.43
   0  14 -18   71.54    2.41
   0  14  18   66.58    2.52
   0  14 -18   72.62    2.58
   2  14 -18   -0.06    0.15
  -2  14  18    0.13    0.18
  -2  14 -18    0.15    0.17
  -2  14 -18    0.01    0.18
   2  14  18   -0.15    0.14
  -4  14  18   99.87    3.25
   4  14 -18   92.74    3.12
   4  14  18   91.03    2.97
  -4  14 -18   93.45    2.91
  -4  14 -18   92.69    3.09
  -6  14  18    0.93    0.33
   6  14 -18    0.55    0.31
   6  14  18    0.74    0.28
  -6  14 -18    0.48    0.32
   6  14  18    0.56    0.29
   8  14 -18   10.52    1.24
  -8  14  18   11.40    1.30
   8  14  18   10.44    1.32
  -8  14 -18   10.66    1.30
 -10  14  18    0.92    0.35
  10  14 -18    0.66    0.34
  10  14  18    0.88    0.42
 -10  14 -18    0.81    0.35
   0  16 -18   -0.02    0.13
   0  16 -18    0.11    0.16
   0  16  18    0.12    0.15
  -2  16  18   48.00    2.16
   2  16 -18   50.87    2.21
   2  16  18   51.47    2.14
  -2  16 -18   49.03    2.04
  -2  16 -18   42.94    1.97
  -4  16  18    0.62    0.32
   4  16 -18    0.05    0.18
  -4  16 -18    0.21    0.17
   4  16  18    0.17    0.16
   4  16  18    0.32    0.22
  -4  16 -18    0.19    0.21
   6  16 -18   39.25    2.03
  -6  16  18   36.95    1.99
  -6  16 -18   37.85    2.01
   6  16  18   38.56    2.06
  -8  16  18    0.40    0.26
   8  16 -18    0.31    0.28
  -8  16 -18   -0.10    0.22
   8  16  18    0.27    0.31
   0  18 -18    9.10    1.09
   0  18  18    7.94    1.02
   0  18  18    9.82    1.08
   2  18 -18    0.97    0.36
  -2  18  18    0.77    0.31
  -2  18 -18    1.48    0.41
   2  18  18    1.19    0.39
   2  18  18    0.71    0.33
  -2  18 -18    0.53    0.24
  -4  18  18   21.70    1.51
   4  18 -18   19.91    1.42
  -4  18 -18   22.25    1.46
   4  18  18   21.97    1.48
   4  18  18   21.54    1.31
  -6  18  18    0.30    0.28
   6  18 -18    0.01    0.25
  -6  18 -18    0.16    0.23
   6  18  18    0.29    0.25
   8  18 -18   11.81    1.63
  -8  18  18   10.32    1.50
  -8  18 -18   13.45    1.74
   0  20  18   -0.24    0.17
   0  20 -18   -0.17    0.19
   2  20 -18    7.71    1.01
  -2  20  18    9.39    1.23
   2  20  18    9.03    1.09
  -2  20 -18    7.56    0.95
  -2  20 -18    8.85    1.06
   2  20  18    9.42    1.13
   4  20 -18   -0.13    0.19
  -4  20  18    0.01    0.27
  -4  20 -18    0.31    0.29
   4  20  18   -0.27    0.18
   6  20 -18    5.37    0.95
  -6  20  18    5.25    0.95
   6  20  18    4.70    0.85
  -6  20 -18    5.78    1.01
   0  22  18    2.15    0.57
   0  22 -18    1.19    0.42
  -2  22  18    3.91    0.78
   2  22 -18    2.49    0.55
   2  22  18    5.02    0.86
   2  22  18    4.44    0.75
   4  22  18    2.26    0.55
  -4  22 -18    2.41    0.60
   0  24  18   -0.10    0.25
   0  24 -18    0.03    0.27
   2  24  18    0.61    0.35
  -1   1  19    0.11    0.13
  -1   1  19    0.11    0.14
   1  -1  19    0.20    0.17
   1  -1  19    0.21    0.19
   1   1 -19    0.04    0.15
  -1  -1  19    0.14    0.13
   1   1  19   -0.11    0.10
  -1  -1  19    0.13    0.13
   1  -1 -19    0.09    0.15
   1   1  19    0.04    0.13
   3  -1  19    0.14    0.16
  -3   1  19    0.61    0.24
   3  -1  19    0.52    0.21
   3   1 -19    0.33    0.22
   3   1  19    0.28    0.19
   3   1  19    0.47    0.20
   3  -1 -19    0.32    0.20
  -3  -1  19    0.73    0.24
   5  -1  19    0.77    0.27
   5  -1  19    0.97    0.32
  -5   1  19    1.12    0.32
   5   1 -19    0.87    0.30
   5  -1 -19    0.72    0.26
   5   1  19    0.49    0.21
  -5  -1  19    1.45    0.34
   5  -1 -19    0.97    0.28
   5   1  19    0.96    0.32
   7  -1  19   14.74    1.07
   7   1 -19   15.04    0.98
   7   1 -19   14.81    0.99
  -7   1  19   14.77    0.97
   7  -1  19   13.59    1.01
   7  -1 -19   13.41    0.92
  -7  -1  19   13.25    0.91
   7   1  19   13.65    0.99
   7  -1 -19   14.23    0.98
   7   1  19   15.39    1.09
   9  -1  19    3.28    0.63
   9  -1  19    2.69    0.57
   9   1 -19    3.48    0.63
   9   1  19    2.25    0.49
   9  -1 -19    2.46    0.52
   9   1  19    2.11    0.51
  11  -1  19    1.50    0.40
  11   1 -19    2.75    0.65
  11  -1  19    2.05    0.49
  11   1  19    2.17    0.51
  11   1  19    1.71    0.43
  11  -1 -19    2.11    0.59
  13   1 -19    0.68    0.34
  13  -1 -19    1.12    0.48
   1   3 -19   21.89    1.21
   1  -3  19   22.38    1.21
  -1   3  19   23.21    1.22
   1  -3  19   22.99    1.20
   1   3  19   21.11    1.16
  -1  -3  19   23.35    1.20
  -1  -3  19   21.04    1.11
  -1   3 -19   21.55    1.20
   1   3  19   23.03    1.24
  -3   3  19    0.55    0.25
   3  -3  19    0.53    0.23
   3   3 -19    0.41    0.23
   3  -3  19    0.19    0.19
  -3  -3  19    0.47    0.19
   3   3  19    0.67    0.25
  -3  -3  19    0.65    0.24
   3   3  19    0.38    0.20
   5  -3  19    0.48    0.22
   5   3 -19    0.52    0.22
   5  -3  19    1.62    0.41
  -5   3  19    0.71    0.28
  -5  -3  19    1.29    0.31
   5   3  19    1.26    0.36
   5  -3 -19    0.95    0.29
   5  -3 -19    0.58    0.22
   5   3  19    0.89    0.28
   7   3 -19    0.19    0.19
  -7   3  19    0.09    0.15
  -7   3 -19   -0.04    0.20
   7   3  19    0.18    0.15
   7   3  19   -0.08    0.14
   7  -3 -19    0.00    0.16
   9   3 -19    1.58    0.42
  -9   3 -19    1.28    0.40
   9   3  19    1.01    0.33
   9  -3 -19    1.21    0.40
   9   3  19    0.80    0.28
  11   3 -19    4.68    0.78
 -11   3 -19    5.82    0.88
  11  -3 -19    3.88    0.77
  13   3 -19    4.69    0.85
  13  -3 -19    4.83    0.96
   1   5 -19   37.37    1.64
  -1   5  19   36.18    1.61
   1  -5  19   33.18    1.49
   1  -5  19   37.29    1.61
  -1  -5  19   35.57    1.53
  -1  -5  19   34.19    1.47
  -1   5 -19   35.05    1.58
   1   5  19   37.94    1.67
   3  -5  19   11.62    0.87
  -3   5  19   11.72    0.89
   3   5 -19   12.84    0.95
   3  -5  19   12.38    0.93
   3   5  19   12.96    0.91
  -3  -5  19   11.34    0.79
  -3   5 -19   13.06    0.91
   3   5  19   11.73    0.91
  -3  -5  19   10.16    0.77
  -5   5  19   18.92    1.16
   5   5 -19   19.10    1.17
   5   5  19   22.17    1.22
   5   5  19   21.31    1.24
  -5  -5  19   19.11    1.04
  -5   5 -19   21.32    1.29
   7   5 -19   13.91    1.03
  -7   5  19   14.76    1.04
   7   5  19   13.21    1.00
   7   5  19   13.83    0.99
   7  -5 -19   13.33    0.99
  -7   5 -19   14.32    1.09
   9   5 -19    5.21    0.78
  -9   5  19    5.58    0.77
   9   5  19    5.82    0.78
   9   5  19    4.96    0.75
   9  -5 -19    6.42    0.89
  -9   5 -19    8.04    1.05
  11  -5 -19   12.42    1.42
 -11   5 -19   12.63    1.12
 -13   5 -19    7.13    1.07
  -1   7  19   30.80    1.50
   1   7 -19   30.27    1.50
   1  -7  19   29.76    1.45
   1  -7  19   30.96    1.44
  -1  -7  19   33.13    1.46
  -1   7 -19   32.64    1.52
   1   7  19   31.06    1.51
  -1  -7  19   34.73    1.44
   3   7 -19   48.92    1.98
  -3   7  19   49.42    2.00
  -3  -7  19   47.31    1.77
  -3   7 -19   50.13    2.01
   3   7  19   47.42    1.93
  -3   7 -19   52.16    1.97
  -3  -7  19   50.50    1.76
  -5   7  19   16.46    1.11
   5   7 -19   15.39    1.09
  -5   7 -19   17.56    1.19
   5   7  19   14.63    1.04
   5   7  19   16.20    1.04
  -7   7  19   24.70    1.40
   7   7 -19   24.81    1.43
   7  -7 -19   26.19    1.48
  -7   7 -19   26.59    1.53
   7   7  19   25.18    1.34
   7   7  19   24.43    1.38
   9   7 -19   36.63    1.79
  -9   7  19   35.92    1.79
  -9   7 -19   35.30    1.88
   9   7  19   36.08    1.74
   9   7  19   37.03    1.69
   9  -7 -19   34.27    1.83
  11   7  19    7.62    1.09
  11  -7 -19    7.21    1.05
 -11   7 -19   12.37    1.40
   1   9 -19    9.78    0.83
  -1   9  19   10.51    0.89
  -1  -9  19   10.96    0.82
   1   9  19    9.56    0.83
  -1   9 -19    9.92    0.84
  -1  -9  19   10.81    0.79
  -1   9 -19   12.67    0.92
   3   9 -19   26.48    1.45
  -3   9  19   23.86    1.38
  -3   9 -19   25.79    1.42
  -3  -9  19   25.85    1.20
  -3  -9  19   27.51    1.29
   3   9  19   27.20    1.42
  -3   9 -19   25.00    1.34
   5   9 -19    5.42    0.81
  -5   9  19    4.30    0.69
  -5   9 -19    4.29    0.65
  -5   9 -19    3.91    0.69
   5   9  19    5.67    0.79
  -7   9  19   15.59    1.13
   7   9 -19   14.69    1.14
  -7   9 -19   15.67    1.19
   7   9  19   12.25    0.96
  -9   9  19    7.59    1.00
   9   9 -19    6.96    0.95
  -9   9 -19    6.36    0.95
   9  -9 -19    8.67    1.12
  11   9 -19    4.56    0.80
 -11   9 -19    2.38    0.65
  11  -9 -19    3.42    0.72
  11   9  19    3.40    0.75
  -1  11  19   17.02    1.17
   1  11 -19   17.65    1.17
  -1 -11  19   21.47    1.17
  -1  11 -19   17.67    1.15
  -1  11 -19   19.49    1.19
   1  11  19   18.04    1.18
  -1 -11  19   19.31    1.09
   3  11 -19    0.17    0.23
  -3  11  19    0.48    0.23
  -3  11 -19    0.59    0.25
   3  11  19    0.49    0.22
  -3  11 -19    0.21    0.18
   5  11 -19    4.78    0.77
  -5  11  19    5.19    0.78
   5  11  19    4.45    0.69
  -5  11 -19    6.11    0.91
  -5  11 -19    6.11    0.82
   7  11 -19    8.18    1.02
  -7  11  19    7.56    0.98
  -7  11 -19    8.99    1.13
   7  11  19    6.54    0.88
  -9  11  19    1.60    0.46
   9  11 -19    2.09    0.52
   9  11  19    2.06    0.61
  -9  11 -19    2.33    0.55
 -11  11  19    2.77    0.62
  11  11 -19    2.05    0.52
  11  11  19    2.33    0.70
  11 -11 -19    1.94    0.60
 -11  11 -19    1.65    0.53
  -1  13  19   16.69    1.18
   1  13 -19   16.43    1.15
  -1  13 -19   18.58    1.18
  -1  13 -19   17.27    1.15
   1  13  19   18.33    1.22
   3  13 -19   17.89    1.24
  -3  13  19   17.40    1.23
  -3  13 -19   17.46    1.15
   3  13  19   18.60    1.22
  -3  13 -19   19.60    1.26
  -5  13  19    3.08    0.63
   5  13 -19    2.78    0.63
  -5  13 -19    2.70    0.50
   5  13  19    2.52    0.55
  -5  13 -19    2.70    0.61
   7  13 -19    2.46    0.57
  -7  13  19    4.47    0.77
   7  13  19    2.79    0.68
  -7  13 -19    3.85    0.74
   9  13 -19    2.21    0.57
  -9  13  19    2.50    0.57
   9  13  19    1.94    0.56
  -9  13 -19    1.82    0.50
 -11  13  19   19.44    1.43
  11  13 -19   17.43    1.41
   1  15 -19   11.97    0.91
  -1  15  19   10.57    1.20
   1  15 -19   10.90    0.97
   1  15  19   12.33    1.03
  -1  15 -19   12.39    0.98
  -1  15 -19    8.60    1.00
   3  15 -19   -0.25    0.15
  -3  15  19   -0.03    0.18
  -3  15 -19   -0.19    0.16
   3  15  19    0.11    0.17
  -3  15 -19    0.16    0.18
  -5  15  19    0.41    0.29
   5  15 -19    0.49    0.26
   5  15  19    0.31    0.27
  -5  15 -19    0.34    0.23
   5  15  19    0.87    0.30
   7  15 -19    0.42    0.28
  -7  15  19    0.39    0.30
   7  15  19    0.59    0.34
  -7  15 -19    0.80    0.39
   9  15 -19    3.23    0.69
  -9  15  19    3.21    0.66
  -9  15 -19    3.45    0.76
   9  15  19    2.37    0.69
  -1  17  19    2.10    0.49
   1  17 -19    1.99    0.51
   1  17  19    1.78    0.49
   1  17  19    2.03    0.50
  -1  17 -19    1.61    0.46
  -1  17 -19    1.13    0.38
  -3  17  19    2.11    0.54
   3  17 -19    1.96    0.49
   3  17  19    2.96    0.65
  -3  17 -19    2.71    0.53
   3  17  19    1.64    0.45
  -3  17 -19    1.68    0.48
  -5  17  19    1.07    0.43
   5  17 -19    0.94    0.38
   5  17  19    0.68    0.31
  -5  17 -19    0.32    0.25
   7  17 -19    0.28    0.32
  -7  17  19    0.77    0.40
  -7  17 -19    0.69    0.36
   7  17  19    0.48    0.28
  -1  19  19    9.02    1.16
   1  19 -19   10.20    1.16
   1  19  19    9.34    1.12
  -1  19 -19    9.07    1.06
  -1  19 -19    9.46    1.14
   1  19  19   10.94    1.22
  -3  19  19    1.85    0.54
   3  19 -19    2.06    0.54
   3  19  19    2.52    0.54
  -3  19 -19    2.42    0.54
   3  19  19    1.33    0.41
  -3  19 -19    2.00    0.52
  -5  19  19    3.56    0.77
   5  19 -19    2.82    0.65
   5  19  19    2.33    0.57
  -5  19 -19    2.36    0.61
  -1  21  19    4.75    0.83
   1  21 -19    6.20    0.95
  -1  21 -19    6.30    0.96
   1  21  19    5.39    0.83
   1  21  19    6.35    0.98
  -3  21  19    7.71    1.15
   3  21 -19    9.17    1.18
  -3  21 -19    8.38    1.08
   3  21  19    8.17    1.07
  -5  21 -19    8.58    1.20
   1  23 -19    5.46    0.96
  -1  23  19    4.37    0.86
   1  23  19    5.71    0.93
  -1  23 -19    4.25    0.76
  -3  23 -19   10.60    1.42
   0   0  20   81.64    2.51
   0   0  20   76.43    2.52
   2   0 -20   -0.07    0.12
   2   0  20    0.18    0.15
  -2   0  20   -0.05    0.10
   2   0  20    0.28    0.17
   4   0 -20   20.01    1.17
   4   0  20   18.81    1.15
   4   0  20   20.17    1.22
  -4   0  20   18.67    1.11
  -6   0  20    0.14    0.16
   6   0  20   -0.05    0.14
   6   0 -20   -0.06    0.14
   6   0  20    0.22    0.18
   8   0 -20   19.72    1.23
   8   0  20   23.16    1.38
   8   0  20   24.01    1.44
  10   0  20    0.08    0.16
  10   0  20    0.00    0.18
  10   0 -20    0.01    0.20
  12   0 -20    9.35    1.21
   0   2  20   -0.01    0.13
   0   2  20   -0.05    0.11
   0  -2  20    0.09    0.13
   0   2 -20   -0.07    0.11
   0  -2  20   -0.11    0.11
   2  -2  20   80.54    2.56
   2  -2  20   82.90    2.66
   2   2 -20   81.99    2.62
  -2   2  20   79.34    2.58
  -2  -2  20   78.04    2.50
  -2  -2  20   79.87    2.46
   2   2  20   79.17    2.62
   2   2  20   82.93    2.56
   4  -2  20    0.96    0.32
   4  -2  20    0.62    0.25
   4   2 -20    0.71    0.29
  -4   2  20    0.48    0.21
   4   2  20    0.80    0.28
   4   2  20    0.41    0.23
  -4  -2  20    0.79    0.25
   4  -2 -20    0.77    0.27
   6   2 -20   54.31    2.09
  -6   2  20   55.73    2.08
   6  -2  20   52.46    2.12
   6  -2  20   54.47    2.21
   6  -2 -20   58.00    2.05
  -6  -2  20   54.46    1.98
   6   2  20   52.91    2.11
   6  -2 -20   51.76    1.95
   6   2  20   50.15    2.12
   8  -2  20    0.09    0.14
  -8   2  20    0.15    0.17
   8   2 -20   -0.04    0.18
   8  -2  20    0.17    0.21
   8  -2 -20    0.25    0.17
   8   2  20    0.23    0.14
   8   2  20   -0.03    0.13
  10  -2  20   29.02    1.66
  10  -2  20   32.91    1.72
  10  -2 -20   30.46    1.70
  10   2  20   31.17    1.67
  10   2  20   29.54    1.58
  12  -2  20    0.80    0.33
  12  -2  20    1.31    0.38
  12  -2 -20    0.69    0.37
   0  -4  20   35.46    1.58
   0   4  20   30.68    1.50
   0  -4  20   35.85    1.56
   0   4 -20   32.35    1.55
   2  -4  20    0.14    0.15
   2  -4  20    0.26    0.18
   2   4 -20    0.22    0.18
  -2   4  20    0.03    0.13
  -2  -4  20    0.02    0.13
   2   4  20    0.17    0.17
   2   4  20   -0.08    0.10
  -2   4 -20    0.05    0.12
  -2  -4  20   -0.18    0.11
  -4   4  20   18.16    1.14
   4  -4  20   19.17    1.22
   4  -4  20   19.40    1.19
   4   4 -20   18.17    1.16
   4   4  20   19.94    1.17
  -4  -4  20   18.33    1.06
   4   4  20   18.69    1.19
  -6   4  20    4.73    0.70
   6   4 -20    4.35    0.69
   6  -4 -20    4.64    0.70
   6   4  20    4.50    0.70
   6   4  20    3.69    0.61
   8   4 -20   67.65    2.46
  -8   4  20   64.18    2.39
   8   4  20   68.23    2.44
   8   4  20   69.31    2.56
   8  -4 -20   66.96    2.52
  -8   4 -20   68.40    2.66
 -10   4 -20    2.45    0.59
  10  -4 -20    2.65    0.57
  10   4  20    1.84    0.44
  10   4  20    1.82    0.46
  12  -4 -20    7.17    1.09
  12   4  20    6.95    1.04
 -12   4 -20    6.90    1.01
   0   6 -20   -0.14    0.13
   0  -6  20   -0.03    0.12
   0  -6  20    0.01    0.15
   0   6  20    0.03    0.14
  -2   6  20    0.01    0.14
   2   6 -20    0.45    0.26
   2  -6  20    0.36    0.23
   2  -6  20    0.43    0.23
   2   6  20    0.44    0.24
  -2  -6  20    0.27    0.19
  -2  -6  20    0.38    0.20
  -2   6 -20    0.10    0.14
  -4   6  20    0.17    0.18
   4   6 -20    0.54    0.26
  -4  -6  20    0.06    0.14
  -4   6 -20    0.04    0.17
   4   6  20    0.37    0.19
  -4  -6  20    0.30    0.18
   4   6  20    0.05    0.18
  -6   6  20    0.41    0.24
   6   6 -20    0.15    0.20
   6   6  20    0.26    0.18
   6   6  20    0.40    0.22
  -6   6 -20    0.31    0.23
   8   6 -20    2.04    0.52
  -8   6  20    1.18    0.38
   8   6  20    2.03    0.44
  -8   6 -20    2.56    0.61
   8   6  20    1.94    0.47
   8  -6 -20    2.36    0.53
 -10   6 -20   13.18    1.14
  10  -6 -20   13.85    1.16
 -12   6 -20   -0.05    0.27
  12   6  20   -0.04    0.30
  12  -6 -20   -0.15    0.28
   0   8 -20   26.04    1.41
   0  -8  20   23.56    1.25
   0   8  20   25.28    1.39
   0  -8  20   23.90    1.30
   2   8 -20    4.10    0.67
  -2   8  20    5.27    0.78
  -2   8 -20    4.18    0.67
  -2  -8  20    4.35    0.64
   2   8  20    4.89    0.75
  -2  -8  20    5.63    0.70
  -4   8  20    2.28    0.49
   4   8 -20    2.82    0.58
   4   8  20    2.44    0.55
  -4   8 -20    1.72    0.46
  -4   8 -20    2.22    0.48
  -6   8  20    0.94    0.32
   6   8 -20    1.30    0.39
   6   8  20    1.14    0.37
  -6   8 -20    0.82    0.32
   6   8  20    0.82    0.30
   8   8 -20   -0.28    0.13
  -8   8  20    0.34    0.20
  -8   8 -20    0.22    0.24
   8   8  20    0.00    0.21
   8   8  20    0.34    0.23
  10   8 -20    0.41    0.25
 -10   8  20    0.55    0.27
 -10   8 -20    0.12    0.26
  10  -8 -20    0.14    0.24
  12   8  20    1.30    0.53
   0 -10  20    0.08    0.17
   0 -10  20    0.25    0.20
   0  10  20   -0.27    0.15
   0  10 -20   -0.03    0.13
   2  10 -20    0.06    0.14
  -2  10  20    0.08    0.19
  -2 -10  20    0.22    0.17
  -2 -10  20   -0.17    0.14
   2  10  20    0.02    0.16
  -2  10 -20    0.23    0.22
  -2  10 -20    0.30    0.19
   4  10 -20    4.07    0.71
  -4  10  20    3.66    0.64
  -4  10 -20    5.00    0.79
   4  10  20    4.02    0.68
  -4  10 -20    3.87    0.61
  -6  10  20   11.03    1.19
   6  10 -20   11.38    1.24
   6  10  20   10.38    1.12
  -6  10 -20    8.68    1.11
  -8  10  20    0.32    0.24
   8  10 -20    0.31    0.24
  -8  10 -20    0.34    0.30
  10  10 -20    3.75    0.70
 -10  10  20    4.45    0.77
  10 -10 -20    5.16    0.88
  10  10  20    5.85    1.02
 -10  10 -20    4.67    0.87
   0  12 -20   12.38    0.99
   0  12  20   13.09    1.04
   2  12 -20   -0.21    0.15
  -2  12  20   -0.23    0.13
  -2  12 -20    0.19    0.20
   2  12  20    0.02    0.19
  -2 -12  20   -0.05    0.16
  -2 -12  20    0.23    0.17
  -2  12 -20    0.08    0.20
   4  12 -20   31.44    1.73
  -4  12  20   32.90    1.75
  -4  12 -20   32.43    1.74
  -4  12 -20   37.05    1.72
   4  12  20   35.26    1.71
   6  12 -20    0.69    0.31
  -6  12  20    0.92    0.35
  -6  12 -20    1.35    0.46
  -6  12 -20    1.38    0.38
   6  12  20    1.58    0.42
   8  12 -20   15.51    1.24
  -8  12  20   14.97    1.21
  -8  12 -20   13.97    1.21
   8  12  20   12.93    1.49
  10  12 -20    0.74    0.37
 -10  12  20    0.56    0.31
  10  12  20    0.25    0.33
 -10  12 -20    1.13    0.42
   0  14 -20   -0.12    0.14
   0  14 -20    0.04    0.15
   0  14  20    0.07    0.15
   2  14 -20   23.55    1.46
  -2  14  20   22.76    1.43
   2  14  20   21.49    1.38
  -2  14 -20   24.08    1.42
  -2  14 -20   22.89    1.38
   4  14 -20    0.35    0.24
  -4  14  20    0.37    0.22
  -4  14 -20    0.14    0.21
  -4  14 -20    0.26    0.17
   4  14  20    0.24    0.25
  -6  14  20   26.38    1.63
   6  14 -20   23.40    1.55
   6  14  20   24.67    1.44
   6  14  20   25.92    1.66
  -6  14 -20   23.85    1.57
  -8  14  20    1.07    0.41
   8  14 -20    1.33    0.43
   8  14  20    0.90    0.46
  -8  14 -20    0.28    0.32
   0  16  20   36.88    1.87
   0  16 -20   38.48    1.78
   0  16 -20   40.87    1.97
  -2  16  20    0.17    0.20
   2  16 -20   -0.25    0.17
   2  16  20    0.17    0.21
  -2  16 -20    0.21    0.20
  -2  16 -20    0.27    0.24
   4  16 -20   38.15    2.01
  -4  16  20   39.06    2.05
   4  16  20   43.20    1.98
  -4  16 -20   38.78    1.99
  -4  16 -20   38.48    1.84
   4  16  20   37.34    1.97
  -6  16  20    0.06    0.21
   6  16 -20    0.16    0.26
  -6  16 -20   -0.01    0.23
   6  16  20   -0.20    0.20
   8  16 -20   20.07    1.52
  -8  16  20   20.66    1.53
  -8  16 -20   16.23    1.87
   0  18  20    0.37    0.21
   0  18 -20   -0.22    0.19
   0  18  20    0.02    0.17
   2  18 -20   10.35    1.25
  -2  18  20   11.42    1.32
   2  18  20    8.64    1.08
   2  18  20   10.39    1.21
  -2  18 -20    8.05    1.00
  -2  18 -20   10.98    1.23
   4  18 -20    3.47    0.69
  -4  18  20    2.13    0.59
   4  18  20    4.67    0.87
   4  18  20    4.16    0.73
  -4  18 -20    3.31    0.70
  -6  18  20   10.35    1.33
   6  18 -20   11.76    1.43
  -6  18 -20   13.92    1.51
   6  18  20   14.75    1.30
   0  20  20    8.41    1.14
   0  20 -20    8.04    1.02
  -2  20  20    0.17    0.24
   2  20 -20    0.15    0.25
  -2  20 -20    0.35    0.20
   2  20  20    0.07    0.22
   2  20  20    0.12    0.23
  -2  20 -20   -0.03    0.28
   4  20 -20    8.92    1.20
  -4  20  20    5.35    0.98
   4  20  20    5.80    0.93
  -4  20 -20    7.11    1.04
   0  22 -20    0.20    0.26
   0  22  20   -0.01    0.48
   2  22  20    2.17    0.55
   2  22  20    2.61    0.64
   1   1 -21    0.47    0.24
   1  -1  21    0.21    0.19
   1  -1  21   -0.09    0.16
  -1   1  21    0.08    0.14
  -1  -1  21    0.51    0.26
  -1  -1  21    0.05    0.17
   1   1  21    0.05    0.15
   1   1  21   -0.01    0.15
   3  -1  21   -0.11    0.13
   3   1 -21    0.05    0.15
  -3   1  21    0.01    0.14
   3  -1  21    0.21    0.21
   3   1  21   -0.06    0.12
   3  -1 -21   -0.15    0.12
  -3  -1  21   -0.07    0.12
   3   1  21   -0.12    0.13
   5  -1  21    5.75    0.83
   5  -1  21    4.71    0.74
   5   1 -21    4.13    0.67
  -5   1  21    5.39    0.73
   5   1  21    4.96    0.77
   5   1  21    5.01    0.77
  -5  -1  21    5.08    0.67
   5  -1 -21    4.84    0.68
  -7   1  21    5.30    0.72
   7   1 -21    4.24    0.66
   7  -1  21    5.79    0.88
   7  -1  21    3.49    0.66
   7   1  21    5.35    0.76
   7   1  21    4.44    0.71
   7  -1 -21    4.72    0.70
   9  -1  21    0.80    0.27
   9  -1  21    1.74    0.48
   9   1  21    2.55    0.55
   9   1  21    1.42    0.40
   9  -1 -21    1.92    0.50
  11  -1  21    0.15    0.23
  11  -1  21   -0.01    0.22
  11   1  21   -0.21    0.19
  11   1  21    0.07    0.18
  11  -1 -21    0.00    0.22
   1   3 -21   14.45    1.04
   1  -3  21   13.91    1.01
  -1   3  21   14.93    1.03
   1  -3  21   14.30    0.99
  -1  -3  21   16.64    1.03
  -1   3 -21   16.31    1.08
   1   3  21   16.50    1.07
   1   3  21   15.23    1.06
  -1  -3  21   15.99    1.04
  -3   3  21    1.13    0.33
   3  -3  21    1.53    0.40
   3   3 -21    1.28    0.39
   3  -3  21    1.58    0.40
   3   3  21    1.12    0.36
  -3  -3  21    1.73    0.39
   3   3  21    1.81    0.48
   5  -3  21    8.89    1.04
   5  -3  21   10.62    1.12
  -5   3  21    9.67    0.86
   5   3 -21    8.96    1.00
   5  -3 -21   10.81    0.85
  -5  -3  21   11.93    0.86
   5   3  21   11.40    0.92
   5   3  21   10.64    0.91
   7  -3  21    5.42    0.81
   7  -3  21    5.52    0.83
  -7   3  21    5.21    0.74
   7   3 -21    4.72    0.73
   7   3  21    5.02    0.73
   7  -3 -21    5.96    0.78
   7   3  21    4.97    0.78
   9  -3  21    7.17    0.97
   9  -3  21    6.64    0.97
   9   3  21    6.71    0.92
   9  -3 -21    7.25    0.93
   9   3  21    7.57    0.97
  11  -3  21    7.20    1.03
  11  -3  21    9.56    1.20
  11  -3 -21    8.52    1.19
   1  -5  21   71.40    2.46
   1   5 -21   66.04    2.44
   1  -5  21   72.01    2.39
  -1   5  21   66.23    2.44
  -1  -5  21   69.07    2.32
  -1   5 -21   71.41    2.49
  -1  -5  21   73.70    2.46
   1   5  21   76.20    2.57
   3  -5  21   26.62    1.42
   3  -5  21   25.57    1.44
  -3   5  21   25.71    1.42
   3   5 -21   26.71    1.45
   3   5  21   24.54    1.40
   3   5  21   27.18    1.41
  -3   5 -21   24.80    1.37
  -3  -5  21   26.24    1.33
  -3  -5  21   25.42    1.27
   5  -5  21    1.08    0.30
   5  -5  21    0.98    0.30
  -5   5  21    1.58    0.39
   5   5 -21    1.44    0.42
  -5  -5  21    0.87    0.28
   5   5  21    1.10    0.36
   5   5  21    1.12    0.35
  -7   5  21   20.86    1.29
   7   5 -21   21.38    1.32
   7   5  21   23.50    1.35
   7   5  21   22.72    1.38
   7  -5 -21   20.82    1.29
  -7   5 -21   20.54    1.38
   9   5 -21    1.10    0.35
  -9   5  21    1.61    0.43
   9  -5 -21    1.18    0.37
   9   5  21    0.98    0.37
   9   5  21    1.69    0.45
  -9   5 -21    1.29    0.43
 -11   5 -21    7.16    1.02
  11  -5 -21    7.31    1.07
   1   7 -21    4.55    0.71
   1  -7  21    4.59    0.70
  -1   7  21    5.33    0.77
   1  -7  21    5.02    0.70
  -1   7 -21    5.39    0.75
   1   7  21    4.30    0.71
  -1  -7  21    4.91    0.71
  -1  -7  21    6.88    0.82
  -3   7  21   44.07    1.95
   3   7 -21   43.04    1.94
   3  -7  21   44.61    1.90
   3  -7  21   40.21    1.87
  -3  -7  21   42.17    1.75
   3   7  21   40.73    1.86
  -3  -7  21   43.97    1.72
  -3   7 -21   44.40    1.89
  -5   7  21   24.56    1.42
   5   7 -21   24.25    1.42
   5   7  21   24.15    1.35
   5   7  21   22.04    1.35
  -5   7 -21   23.12    1.44
  -7   7  21   14.78    1.10
   7   7 -21   13.78    1.10
   7   7  21   14.92    1.06
   7   7  21   13.21    1.06
  -7   7 -21   15.48    1.21
   9   7 -21   11.60    1.01
  -9   7  21   12.97    1.04
  -9   7 -21    9.62    1.21
   9   7  21   11.85    0.96
   9  -7 -21    9.04    1.13
   9   7  21   10.53    0.92
 -11   7 -21   11.39    1.37
  11   7  21   13.01    1.49
  11  -7 -21   10.50    1.29
   1   9 -21   11.46    0.95
  -1   9  21   11.37    0.96
   1  -9  21   11.23    0.91
   1  -9  21   13.58    0.97
  -1   9 -21   10.59    0.90
  -1  -9  21   12.16    0.91
  -1  -9  21   10.56    0.83
   1   9  21   14.00    1.05
  -3   9  21    4.34    0.70
   3   9 -21    3.99    0.68
  -3   9 -21    5.72    0.85
   3   9  21    4.99    0.78
  -3  -9  21    4.99    0.65
  -3  -9  21    4.66    0.65
  -3   9 -21    4.97    0.74
  -5   9  21   34.08    1.72
   5   9 -21   35.08    1.79
  -5   9 -21   33.96    1.80
   5   9  21   34.24    1.70
  -7   9  21   18.25    1.27
   7   9 -21   17.21    1.26
  -7   9 -21   16.56    1.26
   7   9  21   17.01    1.19
  -9   9  21   17.77    1.29
   9   9 -21   15.75    1.22
  -9   9 -21   15.81    1.31
  11  -9 -21    0.91    0.43
  11   9  21    1.57    0.64
   1  11 -21   14.31    1.09
  -1  11  21   12.90    1.05
   1  11  21   13.86    1.09
  -1 -11  21   14.71    0.99
  -1 -11  21   14.51    1.01
  -1  11 -21   13.23    1.04
   3  11 -21   33.66    1.77
  -3  11  21   32.18    1.73
   3  11  21   33.31    1.70
  -3  11 -21   33.71    1.68
  -3  11 -21   33.85    1.74
   5  11 -21    9.18    1.13
  -5  11  21   10.63    1.26
  -5  11 -21    8.09    1.07
   5  11  21    7.74    0.99
  -5  11 -21    9.34    1.03
  -7  11  21    4.01    0.71
   7  11 -21    5.67    0.90
  -7  11 -21    3.60    0.72
   7  11  21    5.22    0.80
   9  11 -21   -0.02    0.18
  -9  11  21   -0.21    0.26
   9  11  21   -0.31    0.28
  -9  11 -21    0.44    0.29
  11  11 -21    6.23    0.99
 -11  11  21    7.68    1.09
   1  13 -21   19.07    1.29
  -1  13  21   18.06    1.28
  -1  13 -21   17.77    1.20
  -1 -13  21   16.04    1.09
  -1  13 -21   19.10    1.28
   1  13  21   19.06    1.29
  -1 -13  21   18.18    1.13
   3  13 -21    0.33    0.18
  -3  13  21    0.16    0.19
  -3  13 -21    0.06    0.18
   3  13  21   -0.12    0.16
  -3  13 -21   -0.10    0.14
   5  13 -21    2.66    0.63
  -5  13  21    1.90    0.47
  -5  13 -21    1.83    0.51
  -5  13 -21    2.44    0.51
   5  13  21    1.58    0.43
   7  13 -21    0.80    0.37
  -7  13  21    0.48    0.32
  -7  13 -21    0.73    0.39
  -9  13  21    3.79    0.75
   9  13 -21    3.03    0.72
   1  15 -21    0.66    0.31
  -1  15  21    0.05    0.19
  -1  15 -21    0.24    0.21
   1  15  21   -0.06    0.18
  -1  15 -21   -0.11    0.16
  -3  15  21    5.49    0.89
   3  15 -21    4.89    0.81
  -3  15 -21    6.46    0.88
  -3  15 -21    6.10    0.88
   3  15  21    5.33    0.84
   5  15 -21    0.35    0.28
  -5  15  21    0.30    0.25
  -5  15 -21    0.58    0.31
   5  15  21    0.52    0.30
   7  15 -21    0.23    0.28
  -7  15  21    0.46    0.36
  -7  15 -21    0.45    0.35
   7  15  21    0.26    0.29
  -1  17  21    1.37    0.42
   1  17 -21    0.83    0.34
  -1  17 -21    1.13    0.38
   1  17  21    1.19    0.42
  -1  17 -21    1.38    0.42
  -3  17  21    6.67    0.99
   3  17 -21    8.64    1.14
   3  17  21    5.70    0.91
   3  17  21    6.19    0.95
  -3  17 -21    6.03    0.89
  -3  17 -21    7.43    1.05
   5  17 -21    0.19    0.26
  -5  17  21    0.89    0.42
   5  17  21    0.11    0.25
  -5  17 -21    0.30    0.28
   1  19 -21   16.79    1.31
  -1  19  21   16.32    1.32
   1  19  21   16.91    1.29
   1  19  21   17.74    1.33
  -1  19 -21   17.95    1.32
  -3  19  21    4.08    0.85
   3  19 -21    4.15    0.79
  -3  19 -21    3.45    0.65
   3  19  21    4.89    0.88
  -3  19 -21    4.36    0.79
   3  19  21    3.60    0.68
  -5  19 -21    8.93    1.24
   1  21 -21    5.32    0.91
  -1  21  21    6.82    1.07
  -1  21 -21    5.73    0.91
   1  21  21    7.05    1.06
   1  21  21    5.84    0.88
  -3  21 -21    8.79    1.17
   3  21  21    9.19    1.21
   0   0  22   -0.04    0.11
   0   0  22    0.11    0.15
   2   0  22   30.95    1.55
   2   0 -22   34.64    1.62
  -2   0  22   31.54    1.55
   2   0  22   33.51    1.66
   4   0  22    0.05    0.15
   4   0  22    0.03    0.16
   4   0 -22    0.18    0.18
  -4   0  22    0.23    0.17
   6   0  22   44.20    2.04
  -6   0  22   48.41    1.98
   6   0 -22   47.12    1.98
   6   0  22   48.25    2.06
   8   0  22    0.12    0.19
   8   0  22    0.22    0.21
  10   0  22   38.16    2.01
  10   0  22   38.57    1.95
   0   2  22   12.05    0.97
   0   2 -22   15.53    1.07
   0  -2  22   14.59    1.00
   0  -2  22   17.64    1.13
   2  -2  22    0.12    0.18
   2   2 -22    0.26    0.24
   2  -2  22    0.10    0.19
  -2   2  22    0.24    0.22
  -2  -2  22    0.20    0.18
   2   2  22    0.05    0.15
   2   2  22    0.00    0.16
  -2  -2  22    0.68    0.25
   4   2 -22   25.00    1.41
  -4   2  22   25.76    1.40
   4  -2  22   23.64    1.36
   4  -2  22   21.31    1.34
   4   2  22   27.57    1.51
   4  -2 -22   26.64    1.40
  -4  -2  22   27.78    1.40
   4   2  22   25.98    1.43
   6   2 -22   -0.16    0.16
   6  -2  22    0.00    0.15
  -6   2  22   -0.01    0.13
   6  -2  22   -0.19    0.15
  -6  -2  22    0.09    0.14
   6   2  22   -0.36    0.14
   6  -2 -22    0.13    0.19
   6   2  22   -0.05    0.17
   8  -2  22   20.60    1.36
   8   2 -22   20.32    1.28
   8  -2  22   19.32    1.36
   8   2  22   18.18    1.30
   8   2  22   17.71    1.25
  10  -2  22    2.73    0.58
  10  -2  22    3.54    0.69
  10  -2 -22    4.16    0.83
  10   2  22    2.61    0.64
  10   2  22    3.27    0.62
  12  -2  22   14.10    1.24
  12  -2  22   12.57    1.40
  12  -2 -22   14.71    1.30
   0   4 -22   -0.03    0.16
   0   4  22   -0.02    0.13
   0  -4  22   -0.15    0.14
   0  -4  22    0.14    0.18
   2  -4  22   10.74    0.89
  -2   4  22   10.19    1.11
   2   4 -22   10.18    1.10
   2  -4  22    8.03    0.97
  -2  -4  22   10.34    0.85
   2   4  22   10.02    0.85
  -2   4 -22    9.48    0.84
  -2  -4  22    9.83    0.81
   2   4  22   10.73    1.15
   4  -4  22    4.10    0.70
  -4   4  22    4.49    0.72
   4  -4  22    4.52    0.75
   4   4 -22    3.51    0.65
   4   4  22    2.50    0.51
  -4  -4  22    3.96    0.64
   4   4  22    3.06    0.60
  -6   4  22   21.04    1.30
   6  -4  22   21.95    1.42
   6   4 -22   23.55    1.41
   6  -4  22   23.68    1.43
   6   4  22   21.51    1.32
   6   4  22   26.25    1.51
   8  -4  22    0.18    0.20
   8   4 -22    0.53    0.25
   8  -4  22    0.78    0.29
  -8   4  22    0.73    0.28
   8  -4 -22    0.37    0.22
   8   4  22    0.36    0.26
   8   4  22    0.31    0.25
  10  -4  22   13.33    1.16
  10  -4  22   12.75    1.40
  10  -4 -22   12.76    1.10
  10   4  22   11.64    1.22
  10   4  22   12.95    1.11
   0  -6  22    2.17    0.46
   0  -6  22    3.35    0.60
   0   6 -22    3.50    0.61
   0   6  22    3.90    0.70
  -2   6  22   15.73    1.10
   2  -6  22   14.79    1.07
   2   6 -22   13.04    1.05
   2  -6  22   15.68    1.12
   2   6  22   15.03    1.11
  -2   6 -22   14.23    1.05
  -2  -6  22   13.80    0.96
  -2  -6  22   16.19    1.07
   4  -6  22    5.81    0.83
  -4   6  22    6.68    0.89
   4   6 -22    5.56    0.86
   4  -6  22    5.14    0.79
   4   6  22    4.73    0.73
  -4  -6  22    5.58    0.72
   4   6  22    6.41    0.91
   6   6 -22    8.57    1.03
  -6   6  22    8.85    1.05
   6   6  22   10.59    1.14
   6   6  22   10.20    1.18
   8   6 -22   18.17    1.29
  -8   6  22   19.31    1.29
   8   6  22   19.43    1.32
  -8   6 -22   18.66    1.40
   8   6  22   18.33    1.23
  10  -6 -22   -0.16    0.21
 -10   6 -22    0.70    0.34
   0  -8  22    0.13    0.16
   0   8 -22   -0.05    0.15
   0  -8  22    0.06    0.16
   0   8  22    0.13    0.16
   2  -8  22    0.56    0.27
   2   8 -22    0.53    0.28
   2  -8  22    0.85    0.32
  -2   8  22    1.04    0.36
  -2  -8  22    0.50    0.28
  -2   8 -22    0.61    0.25
  -2  -8  22    0.54    0.25
   2   8  22    0.88    0.34
   4   8 -22   10.20    1.16
  -4   8  22    8.96    1.06
   4   8  22   11.39    0.97
  -4   8 -22    9.82    0.87
   6   8 -22    3.08    0.63
  -6   8  22    2.86    0.58
   6   8  22    2.26    0.56
  -6   8 -22    2.03    0.55
  -8   8  22    9.37    1.16
   8   8 -22    9.46    1.14
  -8   8 -22   10.84    1.29
   8   8  22    9.55    1.06
   8   8  22    9.68    1.12
  10   8 -22   -0.08    0.26
 -10   8  22    1.02    0.33
 -10   8 -22    0.39    0.33
  10  -8 -22    0.24    0.33
   0 -10  22    0.84    0.34
   0  10  22    1.19    0.41
   0 -10  22    1.14    0.39
   0  10 -22    1.23    0.40
   2  10 -22    0.44    0.26
  -2  10  22    0.09    0.23
   2 -10  22   -0.02    0.19
   2 -10  22    0.35    0.24
  -2  10 -22    0.38    0.25
   2  10  22   -0.06    0.18
  -2 -10  22   -0.03    0.17
  -2 -10  22    0.23    0.18
   4  10 -22    6.30    0.88
  -4  10  22    6.63    0.91
   4  10  22    7.00    0.95
  -4  10 -22    7.99    0.98
  -4  10 -22    4.89    0.82
  -6  10  22    0.03    0.23
   6  10 -22    0.31    0.24
  -6  10 -22    0.01    0.27
   6  10  22    0.51    0.27
  -8  10  22   11.15    1.26
   8  10 -22    8.33    1.06
  -8  10 -22    9.78    1.27
   8  10  22    9.43    1.23
 -10  10  22   -0.09    0.23
  10  10 -22    0.02    0.24
   0  12  22   -0.17    0.18
   0 -12  22    0.30    0.19
   0  12 -22   -0.33    0.14
   0 -12  22    0.13    0.18
  -2  12  22    8.92    1.09
   2  12 -22   10.40    1.18
  -2  12 -22    8.00    1.03
   2  12  22    9.31    1.12
  -2  12 -22   10.29    1.17
  -4  12  22    0.11    0.21
   4  12 -22    0.48    0.31
  -4  12 -22    0.54    0.28
  -4  12 -22    0.10    0.19
   4  12  22    0.25    0.23
   6  12 -22   15.32    1.24
  -6  12  22   12.22    1.09
   6  12  22   14.28    1.14
  -6  12 -22   15.94    1.28
  -8  12  22    0.36    0.28
   8  12 -22    0.44    0.23
  -8  12 -22   -0.14    0.24
   0 -14  22   31.46    1.59
   0  14  22   29.40    1.69
   0  14 -22   31.16    1.74
   0 -14  22   31.31    1.64
   2  14 -22    0.24    0.20
  -2  14  22   -0.07    0.17
   2  14  22    0.13    0.18
  -2  14 -22    0.20    0.22
  -2  14 -22   -0.04    0.15
   4  14 -22   17.39    1.34
  -4  14  22   18.87    1.40
  -4  14 -22   16.25    1.19
  -4  14 -22   19.46    1.38
   4  14  22   19.69    1.34
   6  14 -22    1.28    0.42
  -6  14  22    0.28    0.29
  -6  14 -22    1.57    0.51
   6  14  22    0.47    0.28
  -8  14  22   29.73    1.85
   8  14 -22   23.63    1.70
   0  16  22   -0.02    0.19
   0  16 -22    0.09    0.20
  -2  16  22   18.33    1.38
   2  16 -22   18.65    1.37
  -2  16 -22   17.27    1.27
  -2  16 -22   18.46    1.31
   2  16  22   17.97    1.31
   4  16 -22    0.40    0.27
  -4  16  22    1.67    0.51
  -4  16 -22    1.23    0.43
  -4  16 -22    0.67    0.35
   4  16  22    0.79    0.33
   6  16 -22    8.11    1.16
  -6  16  22    7.22    1.07
   6  16  22    8.29    1.19
  -6  16 -22    7.04    1.07
   0  18  22    9.59    1.25
   0  18 -22   12.09    1.34
   2  18 -22    3.03    0.62
  -2  18  22    2.25    0.57
  -2  18 -22    3.63    0.69
   2  18  22    2.76    0.62
   2  18  22    3.27    0.70
  -2  18 -22    1.56    0.45
  -4  18  22   22.37    1.64
   4  18 -22   20.90    1.55
   4  18  22   22.76    1.60
  -4  18 -22   21.37    1.52
   4  18  22   19.88    1.42
   0  20  22   -0.11    0.22
   0  20 -22   -0.17    0.25
  -2  20 -22    8.82    1.12
  -2  20 -22    8.04    1.12
   2  20  22    7.64    1.07
   2  20  22    8.65    1.19
   1  -1  23   10.47    0.87
  -1   1  23   10.57    0.90
   1   1 -23   10.76    0.91
   1  -1  23    9.84    0.87
   1   1  23   10.05    1.09
   1   1  23    8.16    1.00
  -1  -1  23    9.89    0.84
  -1  -1  23    8.69    0.98
   3  -1  23    0.86    0.31
   3   1 -23    0.43    0.22
   3  -1  23    0.95    0.33
  -3   1  23    0.55    0.24
   3   1  23    0.23    0.19
  -3  -1  23    0.78    0.30
   3   1  23    1.26    0.38
   3  -1 -23    1.06    0.37
  -5   1  23    8.74    0.98
   5  -1  23    9.43    1.09
   5  -1  23    7.74    0.98
   5   1 -23    9.57    1.09
   5   1  23    7.38    0.92
   5   1  23    7.99    1.05
  -5  -1  23    8.81    0.77
   5  -1 -23    7.19    0.90
   7   1 -23    1.05    0.36
   7  -1  23    1.34    0.39
  -7   1  23    0.77    0.28
   7  -1  23    1.13    0.37
   7  -1 -23    0.82    0.31
   7   1  23    1.02    0.33
   7   1  23    1.23    0.40
   9  -1  23    0.62    0.27
   9  -1  23    0.79    0.35
   9   1  23    0.48    0.27
   9   1  23    0.80    0.29
  11  -1  23    4.88    0.84
  11  -1  23    3.48    0.72
  11   1  23    4.34    0.78
  11   1  23    4.97    0.82
   1  -3  23   29.48    1.52
  -1   3  23   31.26    1.61
   1   3 -23   29.83    1.58
   1  -3  23   29.18    1.58
  -1  -3  23   29.40    1.53
  -1   3 -23   28.25    1.53
   1   3  23   31.11    1.61
   1   3  23   27.20    1.48
  -1  -3  23   31.44    1.54
   3   3 -23   24.48    1.46
   3  -3  23   25.33    1.45
  -3   3  23   28.98    1.53
   3  -3  23   25.52    1.49
  -3  -3  23   27.91    1.45
   3   3  23   27.64    1.49
   3   3  23   25.88    1.51
   5   3 -23    0.04    0.21
  -5   3  23   -0.06    0.17
   5  -3  23   -0.12    0.14
   5  -3  23    0.69    0.28
   5   3  23    0.20    0.20
   5   3  23    0.39    0.23
  -5  -3  23    0.01    0.14
   7  -3  23   21.66    1.41
  -7   3  23   23.59    1.40
   7   3 -23   23.14    1.43
   7  -3  23   21.30    1.44
   7   3  23   22.76    1.41
   7   3  23   22.14    1.44
   9  -3  23    0.44    0.27
   9  -3  23    0.44    0.28
   9   3  23    0.64    0.26
   9   3  23    0.36    0.35
  11  -3  23    0.66    0.36
  11  -3  23    1.16    0.49
   1   5 -23    2.03    0.52
  -1   5  23    1.84    0.45
   1  -5  23    1.31    0.39
   1  -5  23    1.61    0.48
  -1  -5  23    1.15    0.34
  -1   5 -23    2.14    0.48
   1   5  23    0.79    0.32
  -1  -5  23    1.51    0.38
  -3   5  23   32.24    1.68
   3  -5  23   32.34    1.73
   3   5 -23   37.50    1.81
   3  -5  23   31.84    1.66
  -3  -5  23   33.21    1.60
   3   5  23   35.48    1.72
  -3  -5  23   35.52    1.60
   3   5  23   34.63    1.76
   5  -5  23   13.44    1.12
  -5   5  23   13.46    1.06
   5  -5  23   16.38    1.19
   5   5 -23   14.36    1.12
   5   5  23   13.65    1.05
   5   5  23   15.25    1.18
   7  -5  23    1.57    0.45
   7  -5  23    2.04    0.54
   7   5 -23    2.37    0.55
  -7   5  23    2.40    0.51
   7   5  23    1.72    0.48
   7   5  23    1.69    0.50
   9   5 -23    8.16    1.05
   9  -5  23   11.23    1.37
   9  -5  23    9.46    1.18
   9   5  23    9.17    1.13
   9  -5 -23   10.74    1.23
   9   5  23   11.24    1.22
  11  -5 -23    5.95    0.99
   1  -7  23   27.26    1.46
   1  -7  23   27.61    1.51
   1   7 -23   26.88    1.54
  -1   7  23   28.81    1.57
   1   7  23   28.14    1.58
  -1  -7  23   27.69    1.49
  -1  -7  23   28.67    1.45
  -1   7 -23   29.44    1.61
  -3   7  23    0.45    0.23
   3   7 -23    0.17    0.24
   3  -7  23    0.28    0.24
   3  -7  23    0.21    0.19
  -3   7 -23    0.39    0.20
   3   7  23    0.40    0.24
  -3  -7  23    0.68    0.27
  -3  -7  23    0.67    0.31
   5  -7  23   18.95    1.34
  -5   7  23   17.96    1.25
   5  -7  23   17.26    1.25
   5   7 -23   17.99    1.28
   5   7  23   18.99    1.31
  -7   7  23   17.96    1.27
   7   7 -23   17.35    1.28
  -7   7 -23   17.70    1.35
   7   7  23   16.94    1.19
   7   7  23   20.73    1.37
  -9   7  23    7.17    0.97
   9   7 -23    5.04    0.80
  -9   7 -23    5.70    0.96
   9   7  23    6.71    0.96
   9   7  23    7.15    0.95
   1  -9  23   20.36    1.29
   1   9 -23   24.27    1.48
  -1   9  23   22.81    1.43
   1  -9  23   21.22    1.35
  -1   9 -23   19.59    1.30
   1   9  23   20.76    1.36
  -1  -9  23   20.34    1.25
  -1  -9  23   21.71    1.32
   3   9 -23   36.51    1.86
  -3   9  23   34.04    1.79
   3  -9  23   33.88    1.73
   3  -9  23   30.73    1.72
  -3  -9  23   29.70    1.72
  -3  -9  23   33.03    1.74
   3   9  23   34.62    1.80
  -3   9 -23   35.23    1.78
   5   9 -23   25.26    1.55
  -5   9  23   26.93    1.61
   5   9  23   27.49    1.61
  -5   9 -23   28.57    1.71
  -7   9  23    7.01    0.98
   7   9 -23    7.44    1.02
   7   9  23    7.49    1.01
  -7   9 -23    4.92    0.86
  -9   9  23    4.03    0.76
   9   9 -23    5.51    0.93
  -9   9 -23    4.17    0.81
   1  11 -23   18.69    1.30
   1 -11  23   18.94    1.22
  -1  11  23   18.08    1.30
   1 -11  23   17.19    1.20
  -1 -11  23   18.90    1.21
  -1  11 -23   18.64    1.28
   1  11  23   18.19    1.30
  -1 -11  23   17.08    1.12
  -3  11  23    7.96    1.03
   3  11 -23    8.13    1.03
  -3  11 -23    6.49    0.90
   3  11  23    9.37    1.13
   5  11 -23   16.19    1.28
  -5  11  23   18.29    1.35
  -5  11 -23   18.68    1.25
   5  11  23   19.86    1.35
  -5  11 -23   20.16    1.45
   7  11 -23    3.74    0.73
  -7  11  23    3.73    0.75
  -7  11 -23    3.54    0.79
   7  11  23    4.03    0.73
   9  11 -23   17.31    1.38
  -9  11  23   17.31    1.38
   1 -13  23    2.07    0.53
   1  13 -23    1.94    0.48
  -1  13  23    1.46    0.45
   1 -13  23    2.02    0.53
  -1 -13  23    2.13    0.49
  -1 -13  23    2.60    0.51
   1  13  23    2.50    0.60
  -1  13 -23    1.71    0.48
  -3  13  23   12.01    1.33
   3  13 -23    9.99    1.21
   3  13  23    9.41    1.20
  -3  13 -23   10.15    1.18
  -3  13 -23   12.46    1.34
  -5  13  23    0.19    0.22
   5  13 -23    0.28    0.28
  -5  13 -23    0.25    0.28
   5  13  23    0.14    0.22
  -5  13 -23    0.32    0.22
  -7  13  23    4.24    0.81
   7  13 -23    3.63    0.78
  -7  13 -23    5.01    0.92
   1  15 -23    0.49    0.26
  -1  15  23    0.81    0.33
   1  15  23    0.61    0.32
  -1  15 -23    0.33    0.30
   3  15 -23    1.42    0.42
  -3  15  23    1.04    0.42
  -3  15 -23    0.94    0.37
  -3  15 -23    0.95    0.44
   3  15  23    0.66    0.33
  -5  15  23   -0.20    0.20
   5  15 -23    0.43    0.30
   5  15  23    0.42    0.31
  -5  15 -23    0.41    0.31
  -1  17  23   16.52    1.33
   1  17 -23   15.88    1.27
   1  17  23   15.62    1.25
  -1  17 -23   15.39    1.22
  -1  17 -23   15.64    1.26
   3  17 -23    0.40    0.32
  -3  17  23    0.53    0.42
   3  17  23    0.93    0.39
  -3  17 -23    0.41    0.31
  -3  17 -23    0.60    0.28
  -5  17 -23    4.88    0.91
   1  19 -23    4.12    0.91
   1  19  23    4.82    0.89
  -1  19 -23    3.70    0.71
   1  19  23    4.74    0.82
  -3  19 -23   10.46    1.27
  -3  19 -23    8.74    1.20
   3  19  23    7.99    1.13
   0   0  24   35.27    1.74
   0   0  24   35.15    1.70
   2   0  24    0.00    0.17
   2   0  24   -0.28    0.14
  -2   0  24   -0.19    0.12
   4   0  24   32.62    1.69
  -4   0  24   31.90    1.64
   4   0 -24   31.01    1.63
   4   0  24   31.34    1.73
   6   0 -24    0.11    0.18
   6   0  24    0.09    0.18
  -6   0  24    0.20    0.20
   6   0  24    0.23    0.20
   8   0  24   17.34    1.31
   8   0  24   16.01    1.23
  10   0  24    0.25    0.24
  10   0  24    0.21    0.21
   0  -2  24   -0.24    0.12
   0   2  24    0.26    0.23
   0  -2  24    0.14    0.17
   2  -2  24   31.01    1.63
   2   2 -24   31.49    1.68
  -2   2  24   33.02    1.67
   2  -2  24   32.76    1.72
   2   2  24   30.49    1.62
  -2  -2  24   30.29    1.59
   2   2  24   35.12    1.78
  -4   2  24    4.21    0.70
   4  -2  24    2.38    0.58
   4   2 -24    3.02    0.63
   4  -2  24    3.19    0.63
  -4  -2  24    3.19    0.58
   4   2  24    3.30    0.61
   4   2  24    2.58    0.59
   6  -2  24   17.18    1.24
  -6   2  24   20.12    1.30
   6  -2  24   21.03    1.41
   6   2 -24   18.76    1.28
   6  -2 -24   19.73    1.26
   6   2  24   19.00    1.35
   6   2  24   17.13    1.24
   8   2 -24    2.20    0.55
   8  -2  24    1.18    0.45
   8  -2  24    0.79    0.39
   8   2  24    2.02    0.55
   8   2  24    2.06    0.52
  10  -2  24   25.11    1.68
  10  -2  24   22.28    1.55
  10   2  24   24.34    1.55
  10   2  24   22.76    1.55
   0  -4  24    8.11    0.94
   0  -4  24    6.66    0.87
   0   4 -24    7.92    1.02
   0   4  24    7.11    0.92
   2  -4  24    0.06    0.20
   2   4 -24   -0.08    0.18
  -2   4  24    0.35    0.20
   2  -4  24    0.30    0.22
  -2  -4  24    0.24    0.19
  -2  -4  24    0.48    0.27
   2   4  24    0.08    0.22
   4   4 -24   22.24    1.41
  -4   4  24   17.78    1.25
   4  -4  24   20.70    1.39
   4  -4  24   23.18    1.42
   4   4  24   22.63    1.45
  -4  -4  24   20.77    1.25
   4   4  24   20.94    1.34
  -6   4  24    0.16    0.20
   6  -4  24   -0.07    0.21
   6  -4  24   -0.01    0.18
   6   4 -24   -0.21    0.18
   6   4  24    0.13    0.18
   6   4  24    0.21    0.17
   8  -4  24    2.86    0.65
   8   4 -24    2.24    0.54
  -8   4  24    3.91    0.71
   8  -4  24    1.75    0.52
   8   4  24    3.48    0.69
   8   4  24    4.60    0.76
  10  -4  24    2.96    0.71
  10  -4  24    2.61    0.64
  10   4  24    1.68    0.52
  10   4  24    2.42    0.61
   0  -6  24    0.11    0.17
   0  -6  24   -0.05    0.15
   0   6 -24   -0.04    0.17
   0   6  24    0.19    0.17
  -2   6  24    2.26    0.53
   2  -6  24    2.69    0.60
   2  -6  24    3.37    0.63
   2   6 -24    2.92    0.62
  -2  -6  24    3.11    0.57
  -2   6 -24    2.90    0.58
  -2  -6  24    2.40    0.50
   2   6  24    2.62    0.59
   4  -6  24    2.79    0.64
   4   6 -24    1.67    0.49
   4  -6  24    2.16    0.57
  -4   6  24    1.80    0.45
  -4  -6  24    1.98    0.45
   4   6  24    1.97    0.54
   6   6 -24   10.44    1.22
   6  -6  24    9.65    1.17
  -6   6  24   11.52    1.02
   6  -6  24   10.80    1.24
   6   6  24   10.14    1.18
   6   6  24   10.28    1.16
   8  -6  24    0.11    0.20
   8   6 -24   -0.02    0.19
   8  -6  24   -0.21    0.18
  -8   6  24    0.15    0.21
   8   6  24   -0.15    0.21
   8   6  24   -0.06    0.20
   0  -8  24    0.32    0.27
   0   8 -24    0.04    0.17
   0  -8  24    0.45    0.26
   0   8  24    0.36    0.23
   2   8 -24    5.61    0.89
  -2   8  24    6.03    0.90
   2  -8  24    4.29    0.72
   2  -8  24    6.58    0.91
   2   8  24    5.88    0.88
  -2   8 -24    5.39    0.82
  -2  -8  24    5.73    0.80
  -2  -8  24    5.83    0.83
   4  -8  24    9.27    1.14
   4   8 -24    5.61    0.88
   4  -8  24    8.89    1.11
  -4   8  24    8.28    1.04
   4   8  24    7.15    1.00
   6  -8  24    4.87    0.89
   6  -8  24    3.82    0.76
  -6   8  24    4.87    0.81
   6   8 -24    4.09    0.74
   6   8  24    3.79    0.69
   8   8 -24    0.39    0.29
  -8   8  24    0.41    0.24
  -8   8 -24    0.56    0.29
   8   8  24    0.30    0.27
  10   8 -24    1.92    0.55
   0 -10  24   -0.08    0.14
   0  10 -24    0.25    0.26
   0 -10  24   -0.02    0.16
   0  10  24    0.15    0.24
   2 -10  24    2.89    0.58
   2 -10  24    3.69    0.68
   2  10 -24    2.45    0.59
  -2  10  24    1.86    0.50
  -2 -10  24    1.85    0.44
  -2 -10  24    3.53    0.62
   2  10  24    2.36    0.56
  -2  10 -24    2.77    0.60
   4  10 -24    1.02    0.41
   4 -10  24    0.85    0.38
   4 -10  24    0.78    0.36
  -4  10  24    0.87    0.36
  -4  10 -24    0.51    0.34
   4  10  24    0.47    0.30
   6  10 -24   10.67    1.27
  -6  10  24    9.01    1.15
   6  10  24    7.67    1.05
  -6  10 -24    8.49    1.15
  -8  10  24    0.53    0.31
   8  10 -24    0.15    0.30
  -8  10 -24    0.46    0.31
   8  10  24    0.53    0.25
   0 -12  24   12.48    1.00
   0  12 -24   10.70    1.20
   0 -12  24   11.57    1.01
   0  12  24   12.71    1.39
  -2  12  24    0.36    0.21
   2 -12  24    0.30    0.23
   2  12 -24    0.39    0.30
   2 -12  24    0.10    0.23
  -2  12 -24    0.14    0.23
   2  12  24   -0.12    0.20
   4  12 -24   10.28    1.24
  -4  12  24    9.36    1.15
  -4  12 -24   12.22    1.04
   4  12  24   14.39    1.17
  -4  12 -24   12.39    1.42
   6  12 -24    0.14    0.26
  -6  12  24   -0.01    0.18
   6  12  24    0.00    0.23
  -6  12 -24    0.01    0.23
   0  14 -24   -0.40    0.19
   0 -14  24   -0.24    0.19
   0  14  24    0.06    0.24
   0 -14  24   -0.09    0.18
   2  14 -24    9.38    1.16
  -2  14  24    8.89    1.19
   2  14  24   10.44    1.25
  -2  14 -24    7.48    1.04
  -4  14  24    0.25    0.24
   4  14 -24    0.14    0.29
  -4  14 -24    0.23    0.25
   4  14  24    0.36    0.25
  -4  14 -24    0.48    0.26
  -6  14 -24    5.31    0.96
   6  14  24    5.83    0.96
   0  16 -24   21.23    1.54
   0  16  24   21.83    1.52
   2  16 -24    1.35    0.41
  -2  16  24    0.96    0.41
  -2  16 -24    1.38    0.43
  -2  16 -24   -0.02    0.26
   2  16  24    0.78    0.37
  -4  16 -24   11.15    1.35
  -4  16 -24   11.07    1.25
   4  16  24   11.11    1.34
   0  18 -24   -0.07    0.31
  -2  18 -24   21.27    1.53
   2  18  24   23.89    1.60
  -2  18 -24   21.74    1.52
   2  18  24   19.70    1.50
   4  18  24   -0.23    0.28
   1  -1  25    1.15    0.42
  -1   1  25    1.29    0.43
   1  -1  25    1.61    0.47
   1   1  25    1.06    0.38
   1   1  25    1.31    0.40
  -1  -1  25    1.91    0.44
  -1  -1  25    0.88    0.33
   3   1 -25   17.50    1.23
   3  -1  25   16.92    1.26
  -3   1  25   15.07    1.13
   3  -1  25   16.08    1.20
  -3  -1  25   15.57    1.13
   3   1  25   17.38    1.22
   3   1  25   16.52    1.25
   5   1 -25    0.44    0.24
   5  -1  25   -0.25    0.16
   5  -1  25    0.57    0.23
  -5   1  25    0.28    0.22
   5   1  25    0.52    0.28
   5  -1 -25   -0.07    0.19
   5   1  25   -0.08    0.17
  -5  -1  25    0.52    0.24
   7   1 -25   10.38    1.19
   7  -1  25   10.62    1.27
   7  -1  25   10.05    1.23
   7   1  25    9.31    1.17
   7   1  25    9.58    1.14
   9  -1  25    0.98    0.40
   9  -1  25    0.23    0.25
   9   1  25    1.25    0.35
   9   1  25    0.90    0.35
  -1   3  25    1.50    0.41
   1  -3  25    1.33    0.39
   1  -3  25    1.05    0.38
   1   3 -25    0.91    0.36
   1   3  25    1.48    0.45
  -1  -3  25    1.31    0.44
  -1  -3  25    1.12    0.36
   3   3 -25   18.18    1.28
   3  -3  25   17.92    1.26
   3  -3  25   18.93    1.33
  -3   3  25   17.35    1.21
   3   3  25   17.97    1.25
   3   3  25   15.14    1.20
  -3  -3  25   18.78    1.22
  -5   3  25   13.38    1.08
   5   3 -25   11.57    1.24
   5  -3  25   14.01    1.15
   5  -3  25   13.37    1.10
   5   3  25   14.72    1.18
   5   3  25   14.99    1.14
  -5  -3  25   12.20    0.97
   7   3 -25    5.01    0.85
   7  -3  25    4.80    0.86
  -7   3  25    4.28    0.68
   7  -3  25    5.51    0.88
   7   3  25    4.48    0.81
   7   3  25    6.85    0.99
   9  -3  25    1.67    0.49
   9  -3  25    4.19    0.79
   9   3  25    2.68    0.63
   9   3  25    3.40    0.76
   1   5 -25    7.57    1.00
  -1   5  25    8.28    1.05
   1  -5  25    7.79    0.97
   1  -5  25    7.27    0.99
  -1   5 -25    6.84    0.91
  -1  -5  25    9.02    1.02
  -1  -5  25    7.79    0.99
   1   5  25    8.00    1.04
   3  -5  25    2.03    0.51
  -3   5  25    2.06    0.50
   3   5 -25    1.79    0.49
   3  -5  25    2.45    0.58
  -3  -5  25    1.78    0.41
   3   5  25    1.64    0.47
   5  -5  25   18.24    1.32
   5   5 -25   15.68    1.22
  -5   5  25   15.03    1.18
   5  -5  25   16.55    1.30
   5   5  25   16.51    1.21
   5   5  25   16.08    1.25
   7   5 -25    6.49    0.96
   7  -5  25    7.39    1.07
   7  -5  25    6.86    1.01
  -7   5  25    8.67    1.03
   7   5  25    6.61    0.99
   7   5  25    9.13    1.11
   9   5  25    3.95    0.79
   9   5  25    2.47    0.55
   1  -7  25   21.27    1.34
   1   7 -25   17.47    1.29
  -1   7  25   18.30    1.29
   1  -7  25   21.14    1.38
  -1   7 -25   16.42    1.23
   1   7  25   19.27    1.35
  -1  -7  25   17.03    1.19
  -1  -7  25   19.25    1.23
  -3   7  25   25.70    1.57
   3  -7  25   22.85    1.50
   3  -7  25   21.12    1.39
   3   7 -25   21.50    1.45
   3   7  25   24.01    1.53
  -3  -7  25   23.73    1.37
  -3  -7  25   22.20    1.31
   5  -7  25   23.41    1.52
   5  -7  25   20.12    1.46
   5   7 -25   23.62    1.54
  -5   7  25   22.74    1.48
   5   7  25   23.03    1.50
   7  -7  25    7.19    1.04
  -7   7  25    6.84    0.97
   7   7 -25    9.12    1.17
   7  -7  25    8.09    1.15
   7   7  25    6.94    0.96
   7   7  25    8.44    1.13
  -9   7  25    4.61    0.75
   9   7 -25    5.08    0.88
   9   7  25    7.20    1.06
   9   7  25    5.24    0.83
   1  -9  25   20.42    1.36
   1   9 -25   18.71    1.35
  -1   9  25   23.82    1.53
   1  -9  25   20.10    1.30
  -1  -9  25   20.88    1.27
  -1  -9  25   21.39    1.35
  -1   9 -25   18.70    1.35
   1   9  25   19.84    1.38
   3  -9  25   12.41    1.10
   3   9 -25   14.44    1.22
  -3   9  25   16.49    1.27
   3  -9  25   14.84    1.17
   3   9  25   12.83    1.13
  -3   9 -25   14.13    1.13
  -5   9  25    9.98    1.21
   5   9 -25   10.08    1.26
   5  -9  25   10.39    1.22
   5  -9  25   12.50    1.40
   5   9  25   11.63    1.36
  -7   9  25   20.86    1.46
   7   9 -25   21.48    1.53
   7   9  25   21.26    1.47
  -9   9  25   12.10    1.51
   1 -11  25    9.56    1.09
  -1  11  25    8.28    1.14
   1  11 -25   10.04    1.21
   1 -11  25    6.67    0.94
  -1 -11  25    8.27    1.00
   1  11  25   10.08    1.24
  -1  11 -25    7.66    1.02
  -1 -11  25    7.80    0.96
   3  11 -25    9.36    1.19
   3 -11  25   11.70    1.27
  -3  11  25    9.87    1.20
   3 -11  25   10.28    1.21
  -3  11 -25   13.50    1.12
   3  11  25   10.51    1.24
  -5  11  25    7.21    1.06
   5  11 -25    7.25    1.11
   5  11  25    6.89    1.00
   7  11 -25    6.57    1.04
  -7  11  25    5.84    1.03
   7  11  25    5.06    0.93
   1 -13  25    4.33    0.76
   1 -13  25    3.67    0.69
   1  13 -25    2.86    0.65
  -1  13  25    3.71    0.74
  -1  13 -25    4.95    0.85
   1  13  25    1.72    0.54
   3  13 -25    1.13    0.41
   3 -13  25    1.13    0.39
  -3  13  25    0.86    0.38
   3 -13  25    1.05    0.38
   3  13  25    0.44    0.28
  -3  13 -25    1.49    0.46
   5  13 -25    1.57    0.52
  -5  13  25    2.10    0.64
  -5  13 -25    1.70    0.54
   5  13  25    2.08    0.52
  -5  13 -25    1.13    0.42
   1 -15  25    9.93    1.21
  -1  15  25    7.72    1.11
   1  15 -25    8.52    1.16
   1 -15  25    7.27    1.01
   1  15  25    5.67    0.97
  -1  15 -25    8.76    1.13
   3  15 -25    3.69    0.78
  -3  15  25    2.11    0.59
   3  15  25    2.19    0.57
  -3  15 -25    4.16    0.75
   5  15  25    0.08    0.24
  -1  17 -25    0.32    0.31
  -3  17 -25    2.79    0.68
  -3  17 -25    2.24    0.54
   0   0  26   -0.09    0.16
   0   0  26   -0.02    0.16
   2   0  26   74.36    2.85
  -2   0  26   77.72    2.84
   2   0  26   73.08    2.76
   4   0  26    0.08    0.19
   4   0  26    0.01    0.20
  -4   0  26   -0.16    0.16
   4   0 -26    0.16    0.21
  -6   0  26   27.81    1.58
   6   0  26   25.57    1.67
   6   0  26   27.78    1.66
   6   0 -26   27.61    1.59
   8   0  26   -0.50    0.23
   8   0  26    0.29    0.27
   0  -2  26    4.10    0.72
   0  -2  26    5.23    0.86
   0   2  26    6.75    0.96
   2  -2  26    4.24    0.73
  -2   2  26    3.05    0.64
   2   2 -26    3.45    0.66
   2  -2  26    4.20    0.74
   2   2  26    4.14    0.79
   2   2  26    4.39    0.77
  -2  -2  26    4.06    0.74
   4  -2  26   23.89    1.49
  -4   2  26   22.63    1.43
   4  -2  26   24.14    1.59
   4   2 -26   27.40    1.62
  -4  -2  26   25.42    1.48
   4   2  26   22.31    1.52
   4   2  26   23.52    1.50
   6  -2  26   -0.21    0.17
   6  -2  26    0.23    0.23
  -6   2  26    0.83    0.34
   6   2 -26    0.39    0.30
   6   2  26    0.31    0.24
   6   2  26    0.59    0.32
   8  -2  26    7.20    1.07
   8  -2  26    6.31    1.07
   8   2  26    6.59    0.98
   8   2  26    6.91    1.07
   0  -4  26   -0.03    0.19
   0   4  26   -0.15    0.16
   0  -4  26   -0.29    0.17
   0   4 -26   -0.11    0.20
  -2   4  26    0.38    0.24
   2   4 -26    0.65    0.31
   2  -4  26   -0.06    0.19
   2  -4  26    0.71    0.31
  -2  -4  26    0.28    0.21
   2   4  26    0.30    0.26
  -2  -4  26    0.55    0.27
   4  -4  26    0.38    0.31
   4   4 -26    0.15    0.24
  -4   4  26    1.19    0.38
   4  -4  26    0.24    0.22
  -4  -4  26    0.68    0.29
   4   4  26    0.70    0.35
   4   4  26    1.02    0.36
   6  -4  26    6.30    0.95
   6   4 -26    7.23    1.03
  -6   4  26    9.53    1.15
   6  -4  26    7.28    1.01
   6   4  26    9.59    1.17
   6   4  26    8.25    1.14
   8  -4  26    2.20    0.57
   8  -4  26    2.10    0.59
   8   4 -26    1.74    0.54
   8   4  26    2.32    0.57
   8   4  26    2.93    0.64
   0  -6  26    2.71    0.58
   0   6  26    2.96    0.64
   0   6 -26    1.76    0.51
   0  -6  26    2.08    0.52
  -2   6  26    0.00    0.21
   2  -6  26    0.07    0.25
   2  -6  26   -0.12    0.23
   2   6 -26    0.18    0.25
  -2  -6  26   -0.11    0.18
   2   6  26    0.21    0.24
  -2  -6  26    0.36    0.25
   4  -6  26   18.03    1.34
   4   6 -26   19.83    1.42
  -4   6  26   18.24    1.33
   4  -6  26   22.35    1.51
   4   6  26   20.10    1.43
   6  -6  26   -0.01    0.23
  -6   6  26    0.07    0.23
   6  -6  26   -0.02    0.20
   6   6 -26   -0.07    0.26
   6   6  26    0.56    0.30
   6   6  26   -0.21    0.16
  -8   6  26    0.54    0.30
   8   6 -26    0.17    0.30
   8   6  26    0.31    0.28
   8   6  26    0.57    0.36
   0  -8  26    0.19    0.23
   0   8 -26   -0.02    0.21
   0   8  26    0.12    0.18
   0  -8  26   -0.24    0.19
   2   8 -26    0.10    0.25
  -2   8  26    0.07    0.24
   2  -8  26    0.46    0.26
   2  -8  26    0.38    0.24
  -2  -8  26    0.74    0.25
  -2  -8  26    0.08    0.20
   2   8  26    0.38    0.28
  -2   8 -26    0.49    0.31
   4  -8  26    0.15    0.25
   4  -8  26    0.62    0.32
  -4   8  26    0.23    0.29
   4   8 -26    0.48    0.33
   4   8  26    0.35    0.25
   6  -8  26    2.05    0.55
  -6   8  26    1.13    0.39
   6   8 -26    1.12    0.41
   6  -8  26    1.85    0.55
   6   8  26    1.44    0.51
  -8   8  26    2.40    0.57
   8   8 -26    3.87    0.84
   8   8  26    4.44    0.87
   0 -10  26   17.74    1.25
   0 -10  26   15.53    1.20
   0  10  26   17.14    1.34
   0  10 -26   18.09    1.35
   2 -10  26    1.67    0.47
   2 -10  26    0.74    0.36
   2  10 -26    0.90    0.42
  -2  10  26    0.89    0.35
  -2 -10  26    1.95    0.52
  -2  10 -26    1.64    0.54
   2  10  26    1.29    0.45
   4 -10  26    0.17    0.26
   4  10 -26    0.25    0.27
  -4  10  26   -0.01    0.24
   4 -10  26   -0.38    0.22
   4  10  26    0.27    0.29
   6 -10  26   -0.04    0.31
   6  10 -26    0.15    0.30
   6 -10  26    0.09    0.27
  -6  10  26    0.05    0.23
   6  10  26   -0.05    0.21
   8  10  26    2.85    0.69
   0 -12  26    0.16    0.24
   0  12 -26    0.09    0.21
   0  12  26    0.10    0.21
   0 -12  26   -0.45    0.19
   2 -12  26    9.00    1.15
  -2  12  26    9.20    1.22
   2  12 -26    9.03    1.20
   2 -12  26    7.18    0.98
   2  12  26    9.22    1.23
  -2  12 -26    9.12    1.16
  -4  12  26    0.22    0.25
   4 -12  26    0.68    0.36
   4  12 -26    0.38    0.32
   4 -12  26    0.08    0.25
   4  12  26    0.43    0.32
  -4  12 -26   -0.24    0.26
   6  12  26    7.49    1.12
   0  14 -26   31.70    1.89
   0  14  26   31.79    1.94
   0 -14  26   31.28    1.78
   0 -14  26   30.81    1.70
   2 -14  26    1.62    0.49
   2  14 -26    1.22    0.46
  -2  14  26    1.72    0.55
   2 -14  26    1.55    0.45
   2  14  26    1.68    0.52
  -2  14 -26    1.51    0.43
   4  14  26   19.29    1.48
  -4  14 -26   19.79    1.41
   2 -16  26   17.17    1.37
   2 -16  26   18.69    1.38
   1  -1  27    0.58    0.28
  -1   1  27   -0.22    0.17
   1  -1  27   -0.07    0.18
   1   1  27    0.45    0.31
  -1  -1  27    0.17    0.21
   1   1  27    0.75    0.37
   3  -1  27    0.95    0.40
   3  -1  27    1.41    0.49
  -3   1  27    1.47    0.43
   3   1 -27    1.26    0.38
  -3  -1  27    2.54    0.52
   3   1  27    1.26    0.50
   3   1  27    2.59    0.65
  -5   1  27   -0.11    0.20
   5  -1  27   -0.03    0.25
   5  -1  27    0.13    0.27
   5   1 -27   -0.15    0.22
   5   1  27    0.47    0.31
  -5  -1  27    0.25    0.24
   5   1  27    0.26    0.25
   7  -1  27    1.35    0.47
   7   1 -27    0.77    0.38
   7  -1  27    0.83    0.38
   7   1  27    0.81    0.32
   7   1  27    1.24    0.49
   1   3 -27    1.88    0.53
   1  -3  27    1.95    0.51
  -1   3  27    2.68    0.60
   1  -3  27    1.51    0.47
   1   3  27    2.04    0.51
  -1  -3  27    2.26    0.54
  -1  -3  27    1.65    0.47
   3  -3  27    2.17    0.58
  -3   3  27    1.81    0.48
   3   3 -27    2.32    0.58
   3  -3  27    1.65    0.49
  -3  -3  27    1.48    0.42
   3   3  27    1.20    0.38
   3   3  27    1.31    0.45
   5   3 -27   13.67    1.18
  -5   3  27   13.30    1.12
   5  -3  27   14.64    1.23
   5  -3  27   13.90    1.51
   5   3  27   14.36    1.25
   5   3  27   14.15    1.18
  -7   3  27    1.70    0.51
   7   3 -27    1.72    0.51
   7  -3  27    2.68    0.67
   7  -3  27    2.16    0.60
   7   3  27    2.20    0.56
   7   3  27    2.51    0.64
   1  -5  27   13.04    1.40
  -1   5  27    8.66    1.10
   1   5 -27   10.01    1.20
   1  -5  27   10.48    1.20
   1   5  27    8.71    1.13
  -1  -5  27   11.13    1.19
  -1  -5  27    9.57    1.14
   3   5 -27    9.02    1.14
   3  -5  27   12.26    1.39
  -3   5  27    9.95    1.22
   3  -5  27   11.84    1.33
   3   5  27    9.71    1.23
  -3  -5  27   11.85    1.00
   5   5 -27    7.17    1.06
  -5   5  27    7.74    1.05
   5  -5  27    8.38    1.10
   5  -5  27    9.35    1.23
   5   5  27   10.58    1.27
   5   5  27    8.68    1.17
   7   5 -27   10.50    1.30
  -7   5  27    9.26    1.12
   7   5  27   11.22    1.33
   7   5  27   12.18    1.45
   1  -7  27   12.94    1.07
   1   7 -27   10.12    1.25
  -1   7  27   11.99    1.38
   1  -7  27   12.12    1.33
  -1   7 -27    9.52    1.16
  -1  -7  27   11.13    1.22
   1   7  27   12.52    1.37
  -1  -7  27   13.49    1.06
   3  -7  27   15.87    1.27
   3   7 -27   14.95    1.26
   3  -7  27   15.14    1.21
  -3   7  27   13.75    1.19
   3   7  27   15.92    1.29
  -3  -7  27   14.92    1.13
  -3  -7  27   15.31    1.11
  -5   7  27   17.57    1.35
   5  -7  27   19.03    1.42
   5   7 -27   19.34    1.45
   5  -7  27   14.93    1.32
   5   7  27   17.43    1.37
  -7   7  27    4.64    0.82
   7   7 -27    3.94    0.79
   7   7  27    7.78    1.18
   1  -9  27   18.41    1.33
   1  -9  27   17.35    1.32
   1   9 -27   19.74    1.45
  -1   9  27   17.23    1.36
   1   9  27   17.40    1.36
  -1  -9  27   17.14    1.22
  -1   9 -27   17.84    1.39
  -1  -9  27   18.12    1.31
   3   9 -27    9.62    1.24
  -3   9  27   10.39    1.28
   3  -9  27    9.31    1.19
   3  -9  27   10.70    1.26
   3   9  27   10.09    1.27
  -5   9  27   18.12    1.40
   5  -9  27   16.10    1.38
   5   9 -27   19.25    1.50
   5  -9  27   16.54    1.34
   5   9  27   16.59    1.37
   1  11 -27    1.74    0.52
   1 -11  27    0.50    0.29
   1 -11  27    0.93    0.38
  -1  11  27    0.93    0.45
  -1  11 -27    1.12    0.45
  -1 -11  27    0.84    0.35
  -1 -11  27    1.43    0.41
   1  11  27    0.90    0.39
  -3  11  27   13.29    1.47
   3  11 -27   15.13    1.65
   3 -11  27   14.10    1.19
   3 -11  27   15.07    1.27
   3  11  27   13.86    1.53
  -3  11 -27   15.87    1.26
   5  11  27    1.34    0.52
   1 -13  27    0.06    0.25
   1 -13  27    0.45    0.33
   1  13  27    0.42    0.33
  -1  13 -27    0.58    0.35
   3 -13  27    1.81    0.56
   3 -13  27    0.85    0.43
  -3  13 -27    1.21    0.46
   1 -15  27    0.15    0.26
   1 -15  27    0.14    0.28
   0   0  28    0.15    0.27
   2   0  28    0.37    0.29
  -2   0  28   -0.02    0.17
   2   0  28   -0.13    0.20
  -4   0  28   38.72    1.96
   4   0  28   39.21    2.13
   4   0  28   36.18    1.97
   6   0  28    0.09    0.26
   6   0 -28    0.14    0.24
   6   0  28    0.42    0.35
   0   2  28    0.53    0.26
   0  -2  28    0.03    0.26
   0  -2  28    0.26    0.28
   2  -2  28   25.65    1.66
   2  -2  28   22.68    1.53
  -2   2  28   24.98    1.60
   2   2  28   26.23    1.68
   2   2  28   28.38    1.70
  -2  -2  28   27.21    1.61
   4  -2  28   15.35    1.29
   4   2 -28   14.78    1.22
   4  -2  28   14.63    1.23
  -4   2  28   13.42    1.14
   4   2  28   13.10    1.51
   4   2  28   14.10    1.20
  -4  -2  28   14.74    1.17
  -6   2  28   22.17    1.51
   6   2 -28   19.09    1.44
   6  -2  28   19.66    1.57
   6  -2  28   21.41    1.56
   6   2  28   23.76    1.60
   6   2  28   20.07    1.54
   0   4  28   23.33    1.55
   0  -4  28   21.15    1.42
   0  -4  28   24.73    1.57
   2  -4  28    2.64    0.60
   2  -4  28    1.51    0.49
   2   4 -28    3.29    0.71
  -2   4  28    3.30    0.72
  -2  -4  28    2.58    0.61
   2   4  28    1.80    0.55
  -4   4  28   20.83    1.47
   4  -4  28   19.94    1.48
   4  -4  28   19.76    1.42
   4   4 -28   18.77    1.41
   4   4  28   15.60    1.26
   4   4  28   18.72    1.44
  -4  -4  28   18.32    1.29
  -6   4  28    0.54    0.33
   6   4 -28   -0.04    0.26
   6   4  28   -0.09    0.22
   6   4  28    0.26    0.24
   0  -6  28   -0.11    0.20
   0  -6  28   -0.31    0.18
   0   6 -28    0.09    0.19
   0   6  28    0.30    0.25
   2   6 -28    1.81    0.51
   2  -6  28    2.22    0.60
  -2   6  28    3.27    0.71
   2  -6  28    2.30    0.56
  -2  -6  28    2.57    0.61
   2   6  28    2.46    0.60
  -2  -6  28    1.68    0.47
   4  -6  28    0.42    0.32
   4  -6  28    0.36    0.31
   4   6 -28    0.74    0.33
  -4   6  28    0.48    0.27
   4   6  28    0.33    0.34
   6   6 -28    0.67    0.39
  -6   6  28    1.12    0.44
   0   8 -28    0.04    0.26
   0  -8  28   -0.15    0.18
   0  -8  28    0.38    0.25
   0   8  28   -0.13    0.22
   2   8 -28    0.45    0.35
   2  -8  28    0.02    0.26
  -2   8  28    0.39    0.33
   2  -8  28    0.30    0.28
  -2  -8  28   -0.05    0.19
  -2   8 -28    0.30    0.27
  -2  -8  28    0.14    0.25
   2   8  28   -0.04    0.25
   4   8 -28    1.96    0.58
   4  -8  28    1.52    0.49
  -4   8  28    2.75    0.67
   4  -8  28    1.57    0.48
   4   8  28    1.10    0.58
   0 -10  28    0.03    0.24
   0  10 -28    0.32    0.26
   0 -10  28    0.17    0.28
   0  10  28   -0.42    0.24
   2 -10  28    1.72    0.49
   2 -10  28    1.34    0.38
   2  10 -28    1.87    0.57
  -2  10  28    1.45    0.50
   2  10  28    1.72    0.52
  -2  10 -28    1.97    0.55
   0 -12  28   45.15    2.16
   0 -12  28   45.70    2.24
   2 -12  28    1.61    0.51
   2 -12  28    0.26    0.28
   1  -1  29    0.17    0.22
   1  -1  29    0.25    0.26
  -1   1  29   -0.11    0.19
  -1  -1  29    0.87    0.35
   1   1  29    0.41    0.31
   3  -1  29    0.03    0.22
   3  -1  29    0.19    0.28
  -3   1  29    0.29    0.24
   3   1  29    0.61    0.34
  -3  -1  29    0.07    0.20
   3   1  29    0.25    0.25
  -5   1  29    3.36    0.70
   5   1 -29    3.27    0.71
  -5  -1  29    3.76    0.70
   1  -3  29    4.48    0.83
   1  -3  29    4.86    0.83
  -1   3  29    5.12    0.88
   1   3  29    3.05    0.66
  -1  -3  29    5.53    0.89
   3   3 -29    6.86    1.06
  -3   3  29    5.26    0.89
   3  -3  29    5.75    1.01
   3  -3  29    6.17    0.97
  -3  -3  29    7.94    1.06
   3   3  29    4.57    0.90
   5   3 -29   -0.36    0.20
  -5   3  29   -0.27    0.19
   1  -5  29    6.49    1.03
   1  -5  29    6.82    0.98
   1   5 -29    6.77    1.06
  -1   5  29    7.09    1.04
   1   5  29    8.57    1.16
  -1  -5  29    7.08    0.98
  -1  -5  29    9.49    1.11
  -3   5  29    8.35    1.18
   3  -5  29    7.85    1.11
   3   5 -29    8.85    1.26
   3  -5  29    8.57    1.19
   3   5  29    9.90    1.31
  -3  -5  29    8.64    1.10
  -5   5  29   11.66    1.35
   5   5 -29   13.50    1.49
   1  -7  29   13.74    1.21
  -1   7  29   15.50    1.31
   1  -7  29   14.20    1.20
   1   7 -29   16.23    1.38
  -1  -7  29   13.02    1.16
  -1  -7  29   16.27    1.24
   1   7  29   13.31    1.51
  -1   7 -29   16.50    1.33
   3  -7  29    4.32    0.85
   3   7 -29    6.13    1.18
   3  -7  29    5.84    0.99
  -3   7  29    4.53    0.88
   1  -9  29    5.95    0.93
   1  -9  29    5.30    0.93
  -1  -9  29    6.02    0.94
  -1  -9  29    6.42    0.92
   1 -11  29    5.83    0.94
   1 -11  29    6.34    1.03
   0   0  30   -0.05    0.21
   2   0  30    2.42    0.63
  -2   0  30    2.57    0.58
   2   0  30    2.62    0.70
  -4   0  30   -0.15    0.24
   0   2  30    6.28    0.99
   0  -2  30    7.51    1.08
  -2   2  30    0.31    0.23
   2  -2  30    0.66    0.40
   2  -2  30    0.50    0.32
  -2  -2  30    0.21    0.27
  -4   2  30   26.14    1.68
  -4  -2  30   22.89    1.53
   0  -4  30    0.27    0.32
   0  -4  30    0.04    0.25
   0   4  30   -0.20    0.25
   2  -4  30   22.93    1.62
   2  -4  30   23.57    1.69
  -2   4  30   21.49    1.57
  -2  -4  30   24.09    1.56
   0  -6  30   10.61    1.26
   0  -6  30    9.37    1.27
  -2  -6  30    3.33    0.68
   0  -8  30   -0.05    0.29
   0  -8  30   -0.28    0.29
  -2  -8  30    0.54    0.34
  -2  -8  30    1.49    0.47
  -3  -3  31    2.83    0.68
  -3  -5  31   11.26    1.34
   0   0   0    0.00    0.00
;
_shelx_hkl_checksum   71298

_shelx_fab_file
;
    4    0    0     66.09      0.00
    8    0    0    -10.55      0.00
   12    0    0     -0.90      0.00
   16    0    0      4.49      0.00
    2    2    0    133.53      0.00
    6    2    0     21.95      0.00
   10    2    0     -3.44      0.00
   14    2    0      3.63      0.00
    0    4    0   -322.78      0.00
    4    4    0    -36.30      0.00
    8    4    0      4.21      0.00
   12    4    0     -7.27      0.00
   16    4    0     -3.16      0.00
    2    6    0    -80.62      0.00
    6    6    0    -21.13      0.00
   10    6    0     -5.19      0.00
   14    6    0     -0.55      0.00
    0    8    0     60.99      0.00
    4    8    0     -9.49      0.00
    8    8    0      4.03      0.00
   12    8    0      7.18      0.00
    2   10    0     27.16      0.00
    6   10    0     -4.33      0.00
   10   10    0      4.81      0.00
   14   10    0     -1.47      0.00
    0   12    0     -2.56      0.00
    4   12    0     21.36      0.00
    8   12    0     -5.04      0.00
   12   12    0     -1.35      0.00
    2   14    0     -6.14      0.00
    6   14    0     10.57      0.00
   10   14    0      2.67      0.00
   14   14    0      0.00      0.00
    0   16    0     -0.64      0.00
    4   16    0    -17.03      0.00
    8   16    0     -2.31      0.00
   12   16    0      1.50      0.00
    2   18    0      9.58      0.00
    6   18    0     -4.21      0.00
   10   18    0     -2.30      0.00
    0   20    0    -10.53      0.00
    4   20    0     10.48      0.00
    8   20    0      2.31      0.00
    2   22    0    -13.68      0.00
    6   22    0     -0.99      0.00
   10   22    0      0.08      0.00
    0   24    0     16.95      0.00
    4   24    0     -2.41      0.00
    8   24    0     -4.32      0.00
    2   26    0     12.78      0.00
    6   26    0      5.57      0.00
    4   28    0      2.96      0.00
    1    1    1    -81.06      0.00
    3    1    1     37.42      0.00
    5    1    1     15.17      0.00
    7    1    1    -24.68      0.00
    9    1    1     -1.41      0.00
   11    1    1     -7.21      0.00
   13    1    1      7.37      0.00
   15    1    1     -0.25      0.00
    1    3    1    -74.79      0.00
    3    3    1    -24.23      0.00
    5    3    1     12.12      0.00
    7    3    1     20.74      0.00
    9    3    1     -0.72      0.00
   11    3    1      2.34      0.00
   13    3    1      4.01      0.00
   15    3    1      1.03      0.00
    1    5    1    -21.44      0.00
    3    5    1     -7.59      0.00
    5    5    1    -23.51      0.00
    7    5    1     12.40      0.00
    9    5    1      2.44      0.00
   11    5    1     -1.05      0.00
   13    5    1      0.30      0.00
   15    5    1     -0.49      0.00
    1    7    1      4.83      0.00
    3    7    1     -8.13      0.00
    5    7    1    -11.81      0.00
    7    7    1    -11.36      0.00
    9    7    1      3.65      0.00
   11    7    1      2.82      0.00
   13    7    1      1.31      0.00
   15    7    1     -2.09      0.00
    1    9    1     37.55      0.00
    3    9    1    -16.76      0.00
    5    9    1     15.75      0.00
    7    9    1     -8.79      0.00
    9    9    1     -2.99      0.00
   11    9    1      2.24      0.00
   13    9    1     -1.34      0.00
   15    9    1     -1.19      0.00
    1   11    1      7.71      0.00
    3   11    1     15.07      0.00
    5   11    1      1.07      0.00
    7   11    1      9.89      0.00
    9   11    1     -6.23      0.00
   11   11    1     -1.89      0.00
   13   11    1     -2.27      0.00
   15   11    1      0.18      0.00
    1   13    1    -11.90      0.00
    3   13    1     16.68      0.00
    5   13    1     -6.39      0.00
    7   13    1      7.28      0.00
    9   13    1      3.48      0.00
   11   13    1      2.27      0.00
   13   13    1     -0.84      0.00
   15   13    1     -1.06      0.00
    1   15    1     -6.90      0.00
    3   15    1    -10.24      0.00
    5   15    1      0.56      0.00
    7   15    1     -6.05      0.00
    9   15    1      5.18      0.00
   11   15    1      0.06      0.00
   13   15    1      0.74      0.00
    1   17    1      3.92      0.00
    3   17    1     -9.54      0.00
    5   17    1      2.31      0.00
    7   17    1     -6.72      0.00
    9   17    1     -2.87      0.00
   11   17    1     -0.95      0.00
   13   17    1     -0.25      0.00
    1   19    1      6.95      0.00
    3   19    1      4.44      0.00
    5   19    1      1.28      0.00
    7   19    1      3.58      0.00
    9   19    1     -4.72      0.00
   11   19    1      0.09      0.00
    1   21    1      1.32      0.00
    3   21    1      2.83      0.00
    5   21    1     -0.34      0.00
    7   21    1      4.39      0.00
    9   21    1      4.24      0.00
    1   23    1     -1.87      0.00
    3   23    1      2.73      0.00
    5   23    1      0.36      0.00
    7   23    1     -2.84      0.00
    9   23    1      3.51      0.00
    1   25    1     -2.92      0.00
    3   25    1      4.22      0.00
    5   25    1      0.61      0.00
    7   25    1     -1.72      0.00
    3   27    1     -2.59      0.00
    5   27    1      1.76      0.00
    3   29    1     -4.34      0.00
    2    0    2    124.02      0.00
    6    0    2     18.18      0.00
   10    0    2     -7.36      0.00
   14    0    2      2.99      0.00
    0    2    2   -422.80      0.00
    2    2    2    -21.77      0.00
    4    2    2    -52.12      0.00
    6    2    2     -0.80      0.00
    8    2    2      9.00      0.00
   10    2    2     -0.45      0.00
   12    2    2     -2.80      0.00
   14    2    2      1.16      0.00
   16    2    2     -4.25      0.00
    2    4    2   -107.83      0.00
    4    4    2     -9.52      0.00
    6    4    2    -21.87      0.00
    8    4    2      0.66      0.00
   10    4    2     -1.31      0.00
   12    4    2     -0.18      0.00
   14    4    2     -0.77      0.00
   16    4    2     -1.18      0.00
    0    6    2    146.44      0.00
    2    6    2     32.75      0.00
    4    6    2      5.17      0.00
    6    6    2      1.07      0.00
    8    6    2      1.69      0.00
   10    6    2      0.18      0.00
   12    6    2      8.11      0.00
   14    6    2     -0.49      0.00
   16    6    2      1.90      0.00
    2    8    2     54.45      0.00
    4    8    2      5.78      0.00
    6    8    2      8.72      0.00
    8    8    2      0.16      0.00
   10    8    2      4.65      0.00
   12    8    2     -1.10      0.00
   14    8    2     -0.64      0.00
   16    8    2      2.91      0.00
    0   10    2    -20.96      0.00
    2   10    2    -13.10      0.00
    4   10    2     19.11      0.00
    6   10    2     -1.85      0.00
    8   10    2     -3.94      0.00
   10   10    2     -1.65      0.00
   12   10    2     -3.69      0.00
   14   10    2     -4.95      0.00
    2   12    2    -17.17      0.00
    4   12    2     -2.97      0.00
    6   12    2      8.87      0.00
    8   12    2     -0.90      0.00
   10   12    2      0.73      0.00
   12   12    2      2.97      0.00
   14   12    2      0.62      0.00
    0   14    2      6.27      0.00
    2   14    2     -0.12      0.00
    4   14    2    -20.34      0.00
    6   14    2      2.52      0.00
    8   14    2      2.75      0.00
   10   14    2      1.73      0.00
   12   14    2      0.00      0.00
   14   14    2      4.60      0.00
    2   16    2     10.93      0.00
    4   16    2     -0.16      0.00
    6   16    2     -8.47      0.00
    8   16    2     -0.37      0.00
   10   16    2     -2.67      0.00
   12   16    2     -1.13      0.00
   14   16    2     -0.77      0.00
    0   18    2     -7.02      0.00
    2   18    2      4.66      0.00
    4   18    2     13.06      0.00
    6   18    2     -1.18      0.00
    8   18    2      3.02      0.00
   10   18    2      0.24      0.00
   12   18    2     -1.54      0.00
    2   20    2    -11.28      0.00
    4   20    2      1.79      0.00
    6   20    2     -0.79      0.00
    8   20    2      0.41      0.00
   10   20    2      2.57      0.00
    0   22    2     15.12      0.00
    2   22    2     -4.38      0.00
    4   22    2     -3.67      0.00
    6   22    2      1.63      0.00
    8   22    2     -3.75      0.00
   10   22    2      1.18      0.00
    2   24    2     13.15      0.00
    4   24    2     -1.76      0.00
    6   24    2      4.22      0.00
    8   24    2     -0.55      0.00
    2   26    2      3.22      0.00
    4   26    2      3.52      0.00
    6   26    2     -0.57      0.00
    2   28    2     -9.22      0.00
    4   28    2     -1.02      0.00
    1    1    3    -77.95      0.00
    3    1    3    -19.69      0.00
    5    1    3     10.02      0.00
    7    1    3     25.18      0.00
    9    1    3     -1.41      0.00
   11    1    3      6.94      0.00
   13    1    3      5.67      0.00
   15    1    3      0.95      0.00
    1    3    3    -33.55      0.00
    3    3    3    -15.30      0.00
    5    3    3    -26.45      0.00
    7    3    3     18.06      0.00
    9    3    3      2.23      0.00
   11    3    3      3.31      0.00
   13    3    3     -0.57      0.00
   15    3    3      0.02      0.00
    1    5    3     61.48      0.00
    3    5    3      4.12      0.00
    5    5    3     -4.68      0.00
    7    5    3    -16.28      0.00
    9    5    3      1.22      0.00
   11    5    3      1.00      0.00
   13    5    3     -1.44      0.00
   15    5    3     -2.23      0.00
    1    7    3     81.12      0.00
    3    7    3    -12.58      0.00
    5    7    3     32.89      0.00
    7    7    3     -5.70      0.00
    9    7    3     -5.14      0.00
   11    7    3      2.14      0.00
   13    7    3     -0.35      0.00
   15    7    3      0.70      0.00
    1    9    3    -16.01      0.00
    3    9    3      7.06      0.00
    5    9    3     -1.68      0.00
    7    9    3     14.95      0.00
    9    9    3     -6.26      0.00
   11    9    3     -4.02      0.00
   13    9    3     -2.33      0.00
   15    9    3      3.19      0.00
    1   11    3    -35.25      0.00
    3   11    3     16.67      0.00
    5   11    3    -18.14      0.00
    7   11    3      6.98      0.00
    9   11    3      2.73      0.00
   11   11    3      0.51      0.00
   13   11    3     -2.97      0.00
   15   11    3      1.13      0.00
    1   13    3      1.57      0.00
    3   13    3     -8.87      0.00
    5   13    3      4.00      0.00
    7   13    3     -7.29      0.00
    9   13    3     10.40      0.00
   11   13    3      1.69      0.00
   13   13    3      2.35      0.00
   15   13    3      1.73      0.00
    1   15    3      4.18      0.00
    3   15    3    -11.30      0.00
    5   15    3      5.71      0.00
    7   15    3     -8.19      0.00
    9   15    3     -1.95      0.00
   11   15    3     -2.54      0.00
   13   15    3      1.12      0.00
    1   17    3      9.99      0.00
    3   17    3      2.36      0.00
    5   17    3     -1.19      0.00
    7   17    3      3.83      0.00
    9   17    3     -4.62      0.00
   11   17    3     -1.43      0.00
   13   17    3     -2.27      0.00
    1   19    3      4.40      0.00
    3   19    3      6.25      0.00
    5   19    3     -1.74      0.00
    7   19    3      6.60      0.00
    9   19    3      3.39      0.00
   11   19    3      1.76      0.00
    1   21    3     -7.95      0.00
    3   21    3      0.92      0.00
    5   21    3     -1.85      0.00
    7   21    3     -0.39      0.00
    9   21    3      4.81      0.00
    1   23    3     -6.47      0.00
    3   23    3      1.68      0.00
    5   23    3     -1.30      0.00
    7   23    3     -4.72      0.00
    9   23    3     -0.62      0.00
    1   25    3      1.98      0.00
    3   25    3     -2.49      0.00
    5   25    3      2.96      0.00
    7   25    3     -0.57      0.00
    3   27    3     -5.76      0.00
    5   27    3     -1.90      0.00
    3   29    3      0.68      0.00
    0    0    4   -314.34      0.00
    4    0    4    -39.53      0.00
    8    0    4      8.34      0.00
   12    0    4     -0.34      0.00
   16    0    4     -5.24      0.00
    2    2    4    -89.73      0.00
    4    2    4     -9.55      0.00
    6    2    4    -13.21      0.00
    8    2    4      0.68      0.00
   10    2    4      4.64      0.00
   12    2    4      0.18      0.00
   14    2    4      0.34      0.00
   16    2    4      1.06      0.00
    0    4    4    190.63      0.00
    2    4    4     53.09      0.00
    4    4    4     16.75      0.00
    6    4    4      1.93      0.00
    8    4    4     -3.21      0.00
   10    4    4     -1.38      0.00
   12    4    4      6.37      0.00
   14    4    4     -2.43      0.00
   16    4    4      4.13      0.00
    2    6    4     80.61      0.00
    4    6    4     10.65      0.00
    6    6    4     16.43      0.00
    8    6    4     -0.70      0.00
   10    6    4      1.63      0.00
   12    6    4     -1.82      0.00
   14    6    4      0.23      0.00
   16    6    4      2.84      0.00
    0    8    4    -58.48      0.00
    2    8    4    -36.96      0.00
    4    8    4     15.97      0.00
    6    8    4     -1.57      0.00
    8    8    4     -1.30      0.00
   10    8    4      1.82      0.00
   12    8    4     -4.27      0.00
   14    8    4     -3.37      0.00
   16    8    4     -0.81      0.00
    2   10    4    -44.60      0.00
    4   10    4     -5.54      0.00
    6   10    4      1.29      0.00
    8   10    4     -1.43      0.00
   10   10    4     -0.98      0.00
   12   10    4      3.37      0.00
   14   10    4      1.65      0.00
    0   12    4     26.14      0.00
    2   12    4      5.62      0.00
    4   12    4    -20.58      0.00
    6   12    4      1.40      0.00
    8   12    4      2.81      0.00
   10   12    4      1.78      0.00
   12   12    4     -0.70      0.00
   14   12    4      7.80      0.00
    2   14    4     19.44      0.00
    4   14    4      1.36      0.00
    6   14    4     -6.61      0.00
    8   14    4     -1.16      0.00
   10   14    4     -3.64      0.00
   12   14    4     -2.21      0.00
   14   14    4      0.40      0.00
    0   16    4    -16.89      0.00
    2   16    4      7.81      0.00
    4   16    4     12.46      0.00
    6   16    4     -0.71      0.00
    8   16    4      1.61      0.00
   10   16    4     -0.96      0.00
   12   16    4     -1.81      0.00
   14   16    4     -3.14      0.00
    2   18    4    -15.50      0.00
    4   18    4      2.50      0.00
    6   18    4      1.60      0.00
    8   18    4      2.65      0.00
   10   18    4      2.92      0.00
   12   18    4     -2.08      0.00
    0   20    4     14.96      0.00
    2   20    4     -9.54      0.00
    4   20    4     -6.33      0.00
    6   20    4      1.68      0.00
    8   20    4     -2.94      0.00
   10   20    4      1.26      0.00
    2   22    4     11.43      0.00
    4   22    4     -4.88      0.00
    6   22    4      4.11      0.00
    8   22    4     -2.18      0.00
    0   24    4    -14.56      0.00
    2   24    4      7.62      0.00
    4   24    4      1.52      0.00
    6   24    4     -1.47      0.00
    8   24    4      3.40      0.00
    2   26    4     -9.35      0.00
    4   26    4      2.05      0.00
    6   26    4     -6.96      0.00
    2   28    4     -3.71      0.00
    4   28    4     -3.18      0.00
    1    1    5    -13.03      0.00
    3    1    5      4.37      0.00
    5    1    5    -20.88      0.00
    7    1    5     21.23      0.00
    9    1    5      3.30      0.00
   11    1    5      6.81      0.00
   13    1    5     -1.43      0.00
   15    1    5      0.19      0.00
    1    3    5     60.86      0.00
    3    3    5      3.14      0.00
    5    3    5     -1.05      0.00
    7    3    5    -21.12      0.00
    9    3    5     -0.32      0.00
   11    3    5     -2.92      0.00
   13    3    5     -3.78      0.00
   15    3    5     -0.14      0.00
    1    5    5    100.23      0.00
    3    5    5    -13.39      0.00
    5    5    5     40.27      0.00
    7    5    5     -7.75      0.00
    9    5    5     -5.79      0.00
   11    5    5      0.51      0.00
   13    5    5     -1.80      0.00
   15    5    5      0.05      0.00
    1    7    5    -42.70      0.00
    3    7    5     -4.34      0.00
    5    7    5     -3.39      0.00
    7    7    5     16.86      0.00
    9    7    5     -1.89      0.00
   11    7    5     -2.66      0.00
   13    7    5      1.66      0.00
   15    7    5      4.20      0.00
    1    9    5    -67.83      0.00
    3    9    5     15.87      0.00
    5    9    5    -31.61      0.00
    7    9    5      3.76      0.00
    9    9    5      4.28      0.00
   11    9    5     -2.52      0.00
   13    9    5     -3.40      0.00
   15    9    5      0.79      0.00
    1   11    5     15.62      0.00
    3   11    5     -1.51      0.00
    5   11    5      7.12      0.00
    7   11    5    -15.00      0.00
    9   11    5      8.29      0.00
   11   11    5      3.37      0.00
   13   11    5      3.05      0.00
    1   13    5     13.17      0.00
    3   13    5     -8.82      0.00
    5   13    5     13.09      0.00
    7   13    5     -5.52      0.00
    9   13    5     -2.68      0.00
   11   13    5     -1.20      0.00
   13   13    5      3.26      0.00
    1   15    5      0.67      0.00
    3   15    5      1.42      0.00
    5   15    5     -2.87      0.00
    7   15    5      4.71      0.00
    9   15    5     -7.77      0.00
   11   15    5     -2.04      0.00
   13   15    5     -2.51      0.00
    1   17    5      3.99      0.00
    3   17    5      2.28      0.00
    5   17    5     -0.88      0.00
    7   17    5      9.86      0.00
    9   17    5      1.64      0.00
   11   17    5      0.62      0.00
   13   17    5     -0.36      0.00
    1   19    5     -9.01      0.00
    3   19    5      0.27      0.00
    5   19    5     -3.61      0.00
    7   19    5      0.50      0.00
    9   19    5      4.20      0.00
   11   19    5      0.79      0.00
    1   21    5     -8.05      0.00
    3   21    5     -0.51      0.00
    5   21    5     -0.80      0.00
    7   21    5     -7.61      0.00
    9   21    5     -1.56      0.00
    1   23    5      7.09      0.00
    3   23    5     -2.79      0.00
    5   23    5      4.50      0.00
    7   23    5     -1.31      0.00
    9   23    5     -2.77      0.00
    1   25    5      5.96      0.00
    3   25    5     -3.19      0.00
    5   25    5     -0.02      0.00
    7   25    5      0.96      0.00
    3   27    5      0.14      0.00
    5   27    5     -4.24      0.00
    3   29    5      4.15      0.00
    2    0    6    -46.05      0.00
    6    0    6     -3.43      0.00
   10    0    6      6.51      0.00
   14    0    6      0.22      0.00
    0    2    6    134.48      0.00
    2    2    6     34.20      0.00
    4    2    6      8.07      0.00
    6    2    6      0.86      0.00
    8    2    6     -3.13      0.00
   10    2    6     -1.84      0.00
   12    2    6      2.20      0.00
   14    2    6     -2.47      0.00
   16    2    6      4.55      0.00
    2    4    6     68.41      0.00
    4    4    6     10.32      0.00
    6    4    6      9.57      0.00
    8    4    6     -1.19      0.00
   10    4    6     -0.48      0.00
   12    4    6     -2.57      0.00
   14    4    6     -1.37      0.00
   16    4    6     -1.22      0.00
    0    6    6    -74.66      0.00
    2    6    6    -51.78      0.00
    4    6    6     11.90      0.00
    6    6    6     -2.16      0.00
    8    6    6      0.90      0.00
   10    6    6      6.41      0.00
   12    6    6     -2.68      0.00
   14    6    6      1.39      0.00
   16    6    6     -3.07      0.00
    2    8    6    -65.60      0.00
    4    8    6     -5.28      0.00
    6    8    6     -7.49      0.00
    8    8    6     -1.79      0.00
   10    8    6     -1.34      0.00
   12    8    6      4.60      0.00
   14    8    6      1.72      0.00
    0   10    6     47.53      0.00
    2   10    6     16.56      0.00
    4   10    6    -15.46      0.00
    6   10    6     -1.37      0.00
    8   10    6     -4.16      0.00
   10   10    6     -3.46      0.00
   12   10    6      0.61      0.00
   14   10    6      3.36      0.00
    2   12    6     35.90      0.00
    4   12    6      2.86      0.00
    6   12    6      0.39      0.00
    8   12    6      0.23      0.00
   10   12    6     -2.41      0.00
   12   12    6     -1.94      0.00
   14   12    6     -0.13      0.00
    0   14    6    -39.47      0.00
    2   14    6      8.81      0.00
    4   14    6     10.53      0.00
    6   14    6      2.50      0.00
    8   14    6      1.08      0.00
   10   14    6     -1.17      0.00
   12   14    6      0.28      0.00
   14   14    6     -1.94      0.00
    2   16    6    -22.72      0.00
    4   16    6      2.09      0.00
    6   16    6      0.50      0.00
    8   16    6      4.20      0.00
   10   16    6      1.18      0.00
   12   16    6     -1.64      0.00
    0   18    6     24.09      0.00
    2   18    6    -14.08      0.00
    4   18    6     -4.66      0.00
    6   18    6     -0.68      0.00
    8   18    6     -3.61      0.00
   10   18    6      1.60      0.00
   12   18    6      1.28      0.00
    2   20    6     13.75      0.00
    4   20    6     -5.53      0.00
    6   20    6      5.09      0.00
    8   20    6     -5.52      0.00
   10   20    6     -4.85      0.00
    0   22    6    -15.95      0.00
    2   22    6     11.71      0.00
    4   22    6      1.21      0.00
    6   22    6     -0.17      0.00
    8   22    6      3.74      0.00
    2   24    6     -9.55      0.00
    4   24    6      6.31      0.00
    6   24    6     -4.27      0.00
    8   24    6      3.00      0.00
    2   26    6     -7.22      0.00
    4   26    6     -5.35      0.00
    6   26    6     -0.94      0.00
    2   28    6      6.80      0.00
    4   28    6     -1.46      0.00
    1    1    7      5.15      0.00
    3    1    7    -16.53      0.00
    5    1    7     -9.27      0.00
    7    1    7    -19.55      0.00
    9    1    7      3.23      0.00
   11    1    7     -5.23      0.00
   13    1    7     -1.89      0.00
   15    1    7      2.14      0.00
    1    3    7     73.19      0.00
    3    3    7    -26.30      0.00
    5    3    7     33.63      0.00
    7    3    7    -13.28      0.00
    9    3    7     -5.81      0.00
   11    3    7     -1.70      0.00
   13    3    7     -3.02      0.00
   15    3    7     -0.90      0.00
    1    5    7    -36.60      0.00
    3    5    7     -7.52      0.00
    5    5    7     -4.01      0.00
    7    5    7     16.99      0.00
    9    5    7      0.68      0.00
   11    5    7      0.20      0.00
   13    5    7      4.29      0.00
   15    5    7      2.85      0.00
    1    7    7    -80.69      0.00
    3    7    7     20.80      0.00
    5    7    7    -39.29      0.00
    7    7    7      3.33      0.00
    9    7    7      5.47      0.00
   11    7    7     -2.59      0.00
   13    7    7     -0.81      0.00
   15    7    7      0.65      0.00
    1    9    7     26.72      0.00
    3    9    7      8.62      0.00
    5    9    7      8.49      0.00
    7    9    7    -18.50      0.00
    9    9    7      1.91      0.00
   11    9    7      2.80      0.00
   13    9    7      0.67      0.00
    1   11    7     29.76      0.00
    3   11    7     -5.67      0.00
    5   11    7     19.83      0.00
    7   11    7     -1.99      0.00
    9   11    7     -1.61      0.00
   11   11    7      2.27      0.00
   13   11    7      1.63      0.00
    1   13    7    -13.39      0.00
    3   13    7     -0.85      0.00
    5   13    7     -4.38      0.00
    7   13    7      9.01      0.00
    9   13    7     -7.76      0.00
   11   13    7     -1.30      0.00
   13   13    7     -1.78      0.00
    1   15    7      3.40      0.00
    3   15    7     -2.24      0.00
    5   15    7     -4.25      0.00
    7   15    7      6.54      0.00
    9   15    7      0.90      0.00
   11   15    7     -1.04      0.00
   13   15    7     -0.18      0.00
    1   17    7     -1.54      0.00
    3   17    7      1.77      0.00
    5   17    7     -2.21      0.00
    7   17    7     -1.83      0.00
    9   17    7      4.02      0.00
   11   17    7      3.46      0.00
   13   17    7      0.93      0.00
    1   19    7     -7.43      0.00
    3   19    7      2.84      0.00
    5   19    7      0.00      0.00
    7   19    7     -9.33      0.00
    9   19    7     -2.63      0.00
   11   19    7     -2.35      0.00
    1   21    7      6.21      0.00
    3   21    7     -1.75      0.00
    5   21    7      7.20      0.00
    7   21    7     -0.72      0.00
    9   21    7     -2.21      0.00
    1   23    7      5.87      0.00
    3   23    7     -1.72      0.00
    5   23    7      1.81      0.00
    7   23    7      5.12      0.00
    1   25    7     -6.76      0.00
    3   25    7      0.00      0.00
    5   25    7     -6.01      0.00
    7   25    7     -0.75      0.00
    1   27    7      0.03      0.00
    3   27    7      0.55      0.00
    5   27    7      0.93      0.00
    0    0    8     46.03      0.00
    4    0    8    -16.02      0.00
    8    0    8      2.06      0.00
   12    0    8      1.59      0.00
   16    0    8      2.85      0.00
    2    2    8     32.76      0.00
    4    2    8      3.97      0.00
    6    2    8     -4.03      0.00
    8    2    8     -1.14      0.00
   10    2    8     -3.31      0.00
   12    2    8     -1.61      0.00
   14    2    8     -1.29      0.00
   16    2    8     -1.74      0.00
    0    4    8    -43.31      0.00
    2    4    8    -38.89      0.00
    4    4    8     15.73      0.00
    6    4    8     -0.86      0.00
    8    4    8      0.88      0.00
   10    4    8      6.30      0.00
   12    4    8     -1.22      0.00
   14    4    8      2.73      0.00
    2    6    8    -58.48      0.00
    4    6    8     -3.36      0.00
    6    6    8     -5.93      0.00
    8    6    8     -0.30      0.00
   10    6    8     -0.22      0.00
   12    6    8      4.80      0.00
   14    6    8      3.27      0.00
    0    8    8     54.07      0.00
    2    8    8     23.81      0.00
    4    8    8    -13.06      0.00
    6    8    8     -2.15      0.00
    8    8    8     -5.77      0.00
   10    8    8     -8.60      0.00
   12    8    8     -0.72      0.00
   14    8    8     -2.87      0.00
    2   10    8     48.96      0.00
    4   10    8      1.00      0.00
    6   10    8      4.54      0.00
    8   10    8      2.24      0.00
   10   10    8      0.10      0.00
   12   10    8     -2.47      0.00
   14   10    8     -2.59      0.00
    0   12    8    -58.36      0.00
    2   12    8      7.16      0.00
    4   12    8      4.48      0.00
    6   12    8      5.39      0.00
    8   12    8      5.27      0.00
   10   12    8      2.71      0.00
   12   12    8     -0.16      0.00
   14   12    8      3.52      0.00
    2   14    8    -27.27      0.00
    4   14    8      2.04      0.00
    6   14    8     -7.73      0.00
    8   14    8      0.83      0.00
   10   14    8      0.89      0.00
   12   14    8     -0.90      0.00
   14   14    8     -3.12      0.00
    0   16    8     43.02      0.00
    2   16    8    -17.18      0.00
    4   16    8      0.48      0.00
    6   16    8     -2.70      0.00
    8   16    8     -4.54      0.00
   10   16    8      1.81      0.00
   12   16    8      0.57      0.00
    2   18    8     19.60      0.00
    4   18    8     -5.07      0.00
    6   18    8      6.90      0.00
    8   18    8     -5.75      0.00
   10   18    8     -0.15      0.00
   12   18    8      2.29      0.00
    0   20    8    -26.03      0.00
    2   20    8     13.48      0.00
    4   20    8      1.09      0.00
    6   20    8      2.62      0.00
    8   20    8      3.34      0.00
   10   20    8     -2.19      0.00
    2   22    8    -12.41      0.00
    4   22    8      7.00      0.00
    6   22    8     -3.27      0.00
    8   22    8      5.65      0.00
    0   24    8      9.92      0.00
    2   24    8     -8.65      0.00
    4   24    8     -2.87      0.00
    6   24    8     -3.71      0.00
    2   26    8      5.87      0.00
    4   26    8     -3.43      0.00
    6   26    8      1.35      0.00
    2   28    8      2.56      0.00
    4   28    8      6.31      0.00
    1    1    9     36.77      0.00
    3    1    9    -31.78      0.00
    5    1    9     18.61      0.00
    7    1    9    -15.16      0.00
    9    1    9     -7.41      0.00
   11    1    9     -2.59      0.00
   13    1    9     -2.17      0.00
   15    1    9      2.00      0.00
    1    3    9     -2.38      0.00
    3    3    9      5.48      0.00
    5    3    9      1.54      0.00
    7    3    9     15.63      0.00
    9    3    9     -2.79      0.00
   11    3    9      1.49      0.00
   13    3    9      1.10      0.00
   15    3    9      0.09      0.00
    1    5    9    -62.52      0.00
    3    5    9     27.45      0.00
    5    5    9    -32.81      0.00
    7    5    9      9.42      0.00
    9    5    9      6.86      0.00
   11    5    9     -1.21      0.00
   13    5    9      1.29      0.00
   15    5    9      2.15      0.00
    1    7    9     20.45      0.00
    3    7    9     10.73      0.00
    5    7    9      4.23      0.00
    7    7    9    -14.41      0.00
    9    7    9      0.96      0.00
   11    7    9     -0.53      0.00
   13    7    9     -2.02      0.00
   15    7    9     -6.59      0.00
    1    9    9     36.53      0.00
    3    9    9     -8.26      0.00
    5    9    9     21.39      0.00
    7    9    9     -3.21      0.00
    9    9    9     -2.12      0.00
   11    9    9      2.99      0.00
   13    9    9     -0.99      0.00
    1   11    9    -20.26      0.00
    3   11    9     -6.21      0.00
    5   11    9     -5.27      0.00
    7   11    9     11.49      0.00
    9   11    9     -4.08      0.00
   11   11    9      0.07      0.00
   13   11    9     -2.76      0.00
    1   13    9      0.05      0.00
    3   13    9     -3.83      0.00
    5   13    9     -8.92      0.00
    7   13    9      1.37      0.00
    9   13    9      0.48      0.00
   11   13    9     -1.56      0.00
   13   13    9      1.72      0.00
    1   15    9     10.26      0.00
    3   15    9      3.97      0.00
    5   15    9     -0.26      0.00
    7   15    9     -3.83      0.00
    9   15    9      5.55      0.00
   11   15    9      2.89      0.00
   13   15    9     -0.43      0.00
    1   17    9     -7.80      0.00
    3   17    9      6.71      0.00
    5   17    9      2.12      0.00
    7   17    9     -6.84      0.00
    9   17    9      0.11      0.00
   11   17    9      1.36      0.00
   13   17    9      1.21      0.00
    1   19    9     -0.41      0.00
    3   19    9     -2.71      0.00
    5   19    9      6.82      0.00
    7   19    9      1.22      0.00
    9   19    9     -1.10      0.00
   11   19    9     -2.95      0.00
    1   21    9      4.19      0.00
    3   21    9     -2.94      0.00
    5   21    9      0.20      0.00
    7   21    9      5.70      0.00
    9   21    9      2.95      0.00
    1   23    9     -5.76      0.00
    3   23    9      2.28      0.00
    5   23    9     -5.23      0.00
    7   23    9     -4.74      0.00
    1   25    9      1.68      0.00
    3   25    9     -1.67      0.00
    5   25    9      0.90      0.00
    1   27    9      4.94      0.00
    3   27    9      3.23      0.00
    2    0   10     18.16      0.00
    6    0   10    -12.33      0.00
   10    0   10     -4.48      0.00
   14    0   10      0.19      0.00
    0    2   10     -4.11      0.00
    2    2   10    -13.15      0.00
    4    2   10     29.36      0.00
    6    2   10      0.26      0.00
    8    2   10     -2.71      0.00
   10    2   10      2.29      0.00
   12    2   10     -1.82      0.00
   14    2   10      0.14      0.00
    2    4   10    -36.38      0.00
    4    4   10      0.43      0.00
    6    4   10      5.53      0.00
    8    4   10      1.88      0.00
   10    4   10      1.98      0.00
   12    4   10      2.57      0.00
   14    4   10      3.50      0.00
    0    6   10     34.50      0.00
    2    6   10     16.79      0.00
    4    6   10    -17.95      0.00
    6    6   10     -3.18      0.00
    8    6   10     -2.41      0.00
   10    6   10     -7.49      0.00
   12    6   10     -2.52      0.00
   14    6   10     -2.83      0.00
    2    8   10     43.59      0.00
    4    8   10     -2.52      0.00
    6    8   10      2.46      0.00
    8    8   10     -0.19      0.00
   10    8   10     -1.17      0.00
   12    8   10     -2.35      0.00
   14    8   10     -2.98      0.00
    0   10   10    -60.91      0.00
    2   10   10      6.30      0.00
    4   10   10      1.32      0.00
    6   10   10      6.70      0.00
    8   10   10      6.55      0.00
   10   10   10      6.65      0.00
   12   10   10     -0.30      0.00
   14   10   10      6.99      0.00
    2   12   10    -31.73      0.00
    4   12   10      4.98      0.00
    6   12   10     -9.97      0.00
    8   12   10     -1.66      0.00
   10   12   10      1.30      0.00
   12   12   10     -0.53      0.00
   14   12   10     -0.67      0.00
    0   14   10     60.93      0.00
    2   14   10    -19.36      0.00
    4   14   10      4.12      0.00
    6   14   10     -2.61      0.00
    8   14   10     -3.79      0.00
   10   14   10     -0.65      0.00
   12   14   10     -0.51      0.00
    2   16   10     23.03      0.00
    4   16   10     -5.94      0.00
    6   16   10     11.46      0.00
    8   16   10     -0.03      0.00
   10   16   10      4.38      0.00
   12   16   10      1.69      0.00
    0   18   10    -38.56      0.00
    2   18   10     14.58      0.00
    4   18   10     -2.56      0.00
    6   18   10      1.74      0.00
    8   18   10      4.47      0.00
   10   18   10     -2.51      0.00
    2   20   10    -16.45      0.00
    4   20   10      6.34      0.00
    6   20   10     -6.52      0.00
    8   20   10      5.49      0.00
   10   20   10      0.93      0.00
    0   22   10     18.03      0.00
    2   22   10     -6.77      0.00
    4   22   10      0.55      0.00
    6   22   10     -5.00      0.00
    8   22   10     -3.70      0.00
    2   24   10      8.85      0.00
    4   24   10     -2.27      0.00
    6   24   10     -0.90      0.00
    2   26   10      1.72      0.00
    4   26   10      5.54      0.00
    2   28   10     -2.11      0.00
    1    1   11     18.93      0.00
    3    1   11     19.85      0.00
    5    1   11      7.98      0.00
    7    1   11     11.95      0.00
    9    1   11     -8.06      0.00
   11    1   11      0.46      0.00
   13    1   11     -1.39      0.00
   15    1   11     -2.55      0.00
    1    3   11    -35.24      0.00
    3    3   11     27.04      0.00
    5    3   11    -17.12      0.00
    7    3   11     13.72      0.00
    9    3   11      7.92      0.00
   11    3   11      0.10      0.00
   13    3   11      0.71      0.00
   15    3   11      0.34      0.00
    1    5   11     -0.10      0.00
    3    5   11      2.59      0.00
    5    5   11     -1.76      0.00
    7    5   11     -9.92      0.00
    9    5   11      4.21      0.00
   11    5   11     -0.68      0.00
   13    5   11      0.09      0.00
   15    5   11     -2.35      0.00
    1    7   11     25.02      0.00
    3    7   11    -13.23      0.00
    5    7   11     16.72      0.00
    7    7   11     -8.24      0.00
    9    7   11     -6.00      0.00
   11    7   11      0.72      0.00
   13    7   11     -0.24      0.00
    1    9   11    -13.90      0.00
    3    9   11     -7.74      0.00
    5    9   11     -1.12      0.00
    7    9   11      8.72      0.00
    9    9   11     -3.01      0.00
   11    9   11      1.35      0.00
   13    9   11     -1.59      0.00
    1   11   11     -3.13      0.00
    3   11   11     -3.96      0.00
    5   11   11     -6.97      0.00
    7   11   11      5.01      0.00
    9   11   11      1.99      0.00
   11   11   11     -1.29      0.00
   13   11   11      3.43      0.00
    1   13   11     15.87      0.00
    3   13   11      5.86      0.00
    5   13   11     -1.25      0.00
    7   13   11     -2.84      0.00
    9   13   11      6.79      0.00
   11   13   11     -0.24      0.00
   13   13   11      1.73      0.00
    1   15   11     -8.50      0.00
    3   15   11      6.81      0.00
    5   15   11      6.01      0.00
    7   15   11     -3.44      0.00
    9   15   11      2.00      0.00
   11   15   11      1.51      0.00
   13   15   11     -0.39      0.00
    1   17   11     -5.97      0.00
    3   17   11     -5.61      0.00
    5   17   11      3.00      0.00
    7   17   11      2.08      0.00
    9   17   11     -1.11      0.00
   11   17   11     -3.75      0.00
    1   19   11      3.42      0.00
    3   19   11     -3.71      0.00
    5   19   11     -3.10      0.00
    7   19   11      3.82      0.00
    9   19   11      0.04      0.00
    1   21   11      0.14      0.00
    3   21   11      3.20      0.00
    5   21   11     -4.58      0.00
    7   21   11     -4.22      0.00
    9   21   11     -1.29      0.00
    1   23   11      5.34      0.00
    3   23   11      0.57      0.00
    5   23   11      1.96      0.00
    7   23   11     -1.97      0.00
    1   25   11      3.70      0.00
    3   25   11      1.66      0.00
    5   25   11      0.26      0.00
    1   27   11     -7.19      0.00
    3   27   11      3.29      0.00
    0    0   12      5.53      0.00
    4    0   12     35.27      0.00
    8    0   12     -4.45      0.00
   12    0   12     -0.73      0.00
    2    2   12    -21.49      0.00
    4    2   12      2.65      0.00
    6    2   12     11.71      0.00
    8    2   12      1.66      0.00
   10    2   12      2.64      0.00
   12    2   12      0.64      0.00
   14    2   12     -0.06      0.00
    0    4   12     10.91      0.00
    2    4   12      3.66      0.00
    4    4   12    -24.87      0.00
    6    4   12     -2.33      0.00
    8    4   12      0.41      0.00
   10    4   12     -1.41      0.00
   12    4   12     -0.39      0.00
   14    4   12      0.95      0.00
    2    6   12     30.05      0.00
    4    6   12     -4.80      0.00
    6    6   12     -3.58      0.00
    8    6   12     -3.50      0.00
   10    6   12     -3.03      0.00
   12    6   12     -0.98      0.00
   14    6   12     -1.43      0.00
    0    8   12    -46.30      0.00
    2    8   12      9.42      0.00
    4    8   12      6.04      0.00
    6    8   12      7.08      0.00
    8    8   12      3.54      0.00
   10    8   12      5.25      0.00
   12    8   12      1.57      0.00
   14    8   12      5.58      0.00
    2   10   12    -31.13      0.00
    4   10   12      8.22      0.00
    6   10   12     -3.20      0.00
    8   10   12      1.84      0.00
   10   10   12      1.61      0.00
   12   10   12      0.01      0.00
   14   10   12      0.28      0.00
    0   12   12     62.23      0.00
    2   12   12    -22.12      0.00
    4   12   12      4.89      0.00
    6   12   12     -2.63      0.00
    8   12   12     -2.94      0.00
   10   12   12     -3.68      0.00
   12   12   12      0.10      0.00
   14   12   12     -5.36      0.00
    2   14   12     24.60      0.00
    4   14   12     -8.23      0.00
    6   14   12     12.95      0.00
    8   14   12      2.72      0.00
   10   14   12      1.92      0.00
   12   14   12      0.74      0.00
    0   16   12    -48.15      0.00
    2   16   12     16.99      0.00
    4   16   12     -5.38      0.00
    6   16   12     -1.42      0.00
    8   16   12      3.65      0.00
   10   16   12     -0.91      0.00
   12   16   12      1.14      0.00
    2   18   12    -19.19      0.00
    4   18   12      6.24      0.00
    6   18   12     -9.74      0.00
    8   18   12      0.97      0.00
   10   18   12     -5.76      0.00
    0   20   12     27.19      0.00
    2   20   12     -5.93      0.00
    4   20   12      0.95      0.00
    6   20   12     -1.02      0.00
    8   20   12     -2.95      0.00
    2   22   12     12.59      0.00
    4   22   12     -1.84      0.00
    6   22   12      0.47      0.00
    8   22   12     -2.46      0.00
    0   24   12     -5.31      0.00
    2   24   12     -0.34      0.00
    4   24   12      0.94      0.00
    6   24   12      2.09      0.00
    2   26   12     -2.51      0.00
    4   26   12     -3.45      0.00
    1    1   13    -15.97      0.00
    3    1   13     18.42      0.00
    5    1   13     -7.05      0.00
    7    1   13     10.44      0.00
    9    1   13      7.75      0.00
   11    1   13     -0.38      0.00
   13    1   13     -1.39      0.00
    1    3   13    -11.36      0.00
    3    3   13     -6.31      0.00
    5    3   13     -4.27      0.00
    7    3   13     -6.34      0.00
    9    3   13      7.24      0.00
   11    3   13      1.87      0.00
   13    3   13      1.74      0.00
    1    5   13     10.86      0.00
    3    5   13    -12.28      0.00
    5    5   13      7.63      0.00
    7    5   13    -11.15      0.00
    9    5   13     -6.80      0.00
   11    5   13      0.10      0.00
   13    5   13      1.15      0.00
   15    5   13     -0.53      0.00
    1    7   13     -0.51      0.00
    3    7   13     -3.76      0.00
    5    7   13      3.29      0.00
    7    7   13      4.55      0.00
    9    7   13     -4.58      0.00
   11    7   13     -0.11      0.00
   13    7   13     -0.96      0.00
    1    9   13      1.06      0.00
    3    9   13     -2.92      0.00
    5    9   13     -2.36      0.00
    7    9   13     11.04      0.00
    9    9   13      5.06      0.00
   11    9   13     -0.61      0.00
   13    9   13      1.81      0.00
    1   11   13      8.30      0.00
    3   11   13      7.46      0.00
    5   11   13     -3.76      0.00
    7   11   13     -2.20      0.00
    9   11   13      5.54      0.00
   11   11   13      0.12      0.00
   13   11   13      2.50      0.00
    1   13   13     -7.75      0.00
    3   13   13      6.88      0.00
    5   13   13      5.96      0.00
    7   13   13     -7.02      0.00
    9   13   13     -1.40      0.00
   11   13   13     -0.82      0.00
   13   13   13     -1.91      0.00
    1   15   13     -8.14      0.00
    3   15   13     -6.11      0.00
    5   15   13      2.84      0.00
    7   15   13      0.40      0.00
    9   15   13     -3.77      0.00
   11   15   13     -0.57      0.00
    1   17   13      3.21      0.00
    3   17   13     -3.12      0.00
    5   17   13     -6.26      0.00
    7   17   13      2.84      0.00
    9   17   13     -3.69      0.00
   11   17   13     -2.07      0.00
    1   19   13      4.30      0.00
    3   19   13      2.71      0.00
    5   19   13     -3.07      0.00
    7   19   13     -0.65      0.00
    9   19   13     -1.59      0.00
    1   21   13      5.44      0.00
    3   21   13      0.08      0.00
    5   21   13      3.85      0.00
    7   21   13     -1.84      0.00
    1   23   13     -0.73      0.00
    3   23   13      0.61      0.00
    5   23   13     -2.19      0.00
    1   25   13     -9.31      0.00
    3   25   13      1.92      0.00
    5   25   13     -5.27      0.00
    1   27   13     -1.07      0.00
    2    0   14    -17.37      0.00
    6    0   14      8.70      0.00
   10    0   14      0.61      0.00
   14    0   14     -3.19      0.00
    0    2   14      4.74      0.00
    2    2   14     -2.30      0.00
    4    2   14    -26.44      0.00
    6    2   14     -0.59      0.00
    8    2   14      1.96      0.00
   10    2   14      2.18      0.00
   12    2   14     -0.26      0.00
   14    2   14      1.20      0.00
    2    4   14     22.53      0.00
    4    4   14     -5.01      0.00
    6    4   14     -7.19      0.00
    8    4   14     -3.44      0.00
   10    4   14     -0.92      0.00
   12    4   14      0.32      0.00
   14    4   14     -0.13      0.00
    0    6   14    -27.71      0.00
    2    6   14     12.01      0.00
    4    6   14     12.80      0.00
    6    6   14      4.23      0.00
    8    6   14      0.69      0.00
   10    6   14      0.41      0.00
   12    6   14      0.08      0.00
   14    6   14      1.29      0.00
    2    8   14    -24.54      0.00
    4    8   14      8.25      0.00
    6    8   14      1.82      0.00
    8    8   14      4.51      0.00
   10    8   14      1.35      0.00
   12    8   14      0.06      0.00
   14    8   14     -0.48      0.00
    0   10   14     45.38      0.00
    2   10   14    -23.50      0.00
    4   10   14      3.47      0.00
    6   10   14     -3.19      0.00
    8   10   14     -4.29      0.00
   10   10   14     -3.29      0.00
   12   10   14      0.82      0.00
   14   10   14     -4.73      0.00
    2   12   14     25.11      0.00
    4   12   14     -9.67      0.00
    6   12   14      7.09      0.00
    8   12   14     -1.45      0.00
   10   12   14     -1.45      0.00
   12   12   14     -0.25      0.00
    0   14   14    -49.08      0.00
    2   14   14     20.51      0.00
    4   14   14     -3.79      0.00
    6   14   14     -1.29      0.00
    8   14   14      0.89      0.00
   10   14   14      1.45      0.00
   12   14   14      0.61      0.00
    2   16   14    -20.01      0.00
    4   16   14      5.88      0.00
    6   16   14    -10.04      0.00
    8   16   14     -1.16      0.00
   10   16   14     -4.92      0.00
    0   18   14     31.45      0.00
    2   18   14     -7.18      0.00
    4   18   14      2.13      0.00
    6   18   14      2.17      0.00
    8   18   14     -1.42      0.00
   10   18   14      0.54      0.00
    2   20   14     11.63      0.00
    4   20   14     -3.76      0.00
    6   20   14      4.00      0.00
    8   20   14     -1.51      0.00
    0   22   14    -13.18      0.00
    2   22   14     -1.05      0.00
    4   22   14      0.55      0.00
    6   22   14     -2.31      0.00
    2   24   14     -5.31      0.00
    4   24   14     -3.40      0.00
    2   26   14      1.16      0.00
    1    1   15     -8.47      0.00
    3    1   15     -7.45      0.00
    5    1   15     -3.65      0.00
    7    1   15     -4.82      0.00
    9    1   15      6.27      0.00
   11    1   15      1.89      0.00
   13    1   15     -1.58      0.00
    1    3   15      2.72      0.00
    3    3   15     -7.21      0.00
    5    3   15      1.51      0.00
    7    3   15     -9.11      0.00
    9    3   15     -4.56      0.00
   11    3   15      1.46      0.00
   13    3   15      1.73      0.00
    1    5   15      7.98      0.00
    3    5   15      0.94      0.00
    5    5   15      3.92      0.00
    7    5   15      1.85      0.00
    9    5   15     -5.81      0.00
   11    5   15     -2.57      0.00
   13    5   15     -2.39      0.00
    1    7   15      7.11      0.00
    3    7   15     -1.76      0.00
    5    7   15      0.42      0.00
    7    7   15     11.08      0.00
    9    7   15      5.88      0.00
   11    7   15     -1.46      0.00
   13    7   15     -0.53      0.00
    1    9   15     -3.00      0.00
    3    9   15      6.31      0.00
    5    9   15     -5.13      0.00
    7    9   15     -2.45      0.00
    9    9   15      4.23      0.00
   11    9   15      2.74      0.00
   13    9   15      1.54      0.00
    1   11   15     -8.15      0.00
    3   11   15      8.11      0.00
    5   11   15      1.65      0.00
    7   11   15    -13.03      0.00
    9   11   15     -4.13      0.00
   11   11   15     -0.84      0.00
   13   11   15     -1.05      0.00
    1   13   15     -3.01      0.00
    3   13   15     -4.91      0.00
    5   13   15      5.72      0.00
    7   13   15      0.16      0.00
    9   13   15     -5.59      0.00
   11   13   15     -0.17      0.00
    1   15   15      3.45      0.00
    3   15   15     -2.49      0.00
    5   15   15     -7.34      0.00
    7   15   15      4.99      0.00
    9   15   15     -0.15      0.00
   11   15   15      0.59      0.00
    1   17   15      4.62      0.00
    3   17   15      2.64      0.00
    5   17   15     -2.14      0.00
    7   17   15     -0.75      0.00
    9   17   15     -0.67      0.00
    1   19   15      4.50      0.00
    3   19   15     -2.68      0.00
    5   19   15      5.43      0.00
    7   19   15     -0.80      0.00
    1   21   15     -5.00      0.00
    3   21   15      0.86      0.00
    5   21   15     -1.38      0.00
    7   21   15      0.12      0.00
    1   23   15     -8.55      0.00
    3   23   15      1.91      0.00
    5   23   15     -3.40      0.00
    1   25   15      2.11      0.00
    3   25   15     -2.43      0.00
    0    0   16      9.07      0.00
    4    0   16    -20.42      0.00
    8    0   16      1.27      0.00
   12    0   16     -1.32      0.00
    2    2   16     18.90      0.00
    4    2   16     -3.00      0.00
    6    2   16     -4.60      0.00
    8    2   16     -1.66      0.00
   10    2   16      1.34      0.00
   12    2   16     -0.02      0.00
   14    2   16      2.41      0.00
    0    4   16    -16.64      0.00
    2    4   16     11.08      0.00
    4    4   16     15.50      0.00
    6    4   16      1.48      0.00
    8    4   16     -0.27      0.00
   10    4   16     -2.56      0.00
   12    4   16     -1.60      0.00
   14    4   16     -0.17      0.00
    2    6   16    -19.02      0.00
    4    6   16      6.73      0.00
    6    6   16      2.45      0.00
    8    6   16      3.59      0.00
   10    6   16     -0.08      0.00
   12    6   16      0.08      0.00
   14    6   16      0.57      0.00
    0    8   16     29.21      0.00
    2    8   16    -20.92      0.00
    4    8   16     -2.66      0.00
    6    8   16     -1.97      0.00
    8    8   16     -3.83      0.00
   10    8   16     -0.96      0.00
   12    8   16      1.19      0.00
    2   10   16     21.62      0.00
    4   10   16     -9.37      0.00
    6   10   16      1.03      0.00
    8   10   16     -3.56      0.00
   10   10   16     -0.76      0.00
   12   10   16     -0.55      0.00
    0   12   16    -36.11      0.00
    2   12   16     21.91      0.00
    4   12   16     -1.85      0.00
    6   12   16      0.58      0.00
    8   12   16      2.22      0.00
   10   12   16      0.62      0.00
   12   12   16     -0.67      0.00
    2   14   16    -18.00      0.00
    4   14   16      5.35      0.00
    6   14   16     -6.86      0.00
    8   14   16      1.92      0.00
   10   14   16      1.29      0.00
   12   14   16     -0.18      0.00
    0   16   16     30.15      0.00
    2   16   16     -9.64      0.00
    4   16   16      2.09      0.00
    6   16   16     -0.59      0.00
    8   16   16     -0.07      0.00
   10   16   16     -1.43      0.00
    2   18   16     11.26      0.00
    4   18   16     -4.04      0.00
    6   18   16      4.23      0.00
    8   18   16     -0.91      0.00
    0   20   16    -15.65      0.00
    2   20   16     -1.70      0.00
    4   20   16      0.47      0.00
    6   20   16     -2.64      0.00
    2   22   16     -5.50      0.00
    4   22   16      0.87      0.00
    6   22   16      3.26      0.00
    0   24   16      6.84      0.00
    2   24   16      1.26      0.00
    4   24   16     -0.94      0.00
    1    1   17      0.17      0.00
    3    1   17     -2.07      0.00
    5    1   17      0.74      0.00
    7    1   17     -3.75      0.00
    9    1   17     -2.92      0.00
   11    1   17      1.63      0.00
   13    1   17      1.77      0.00
    1    3   17      8.54      0.00
    3    3   17      1.74      0.00
    5    3   17      3.73      0.00
    7    3   17      1.46      0.00
    9    3   17     -4.79      0.00
   11    3   17     -2.98      0.00
   13    3   17     -0.17      0.00
    1    5   17      9.28      0.00
    3    5   17     -1.59      0.00
    5    5   17      2.15      0.00
    7    5   17      8.07      0.00
    9    5   17      4.51      0.00
   11    5   17     -2.70      0.00
   13    5   17     -0.35      0.00
    1    7   17     -7.19      0.00
    3    7   17      0.87      0.00
    5    7   17     -6.44      0.00
    7    7   17     -1.66      0.00
    9    7   17      5.01      0.00
   11    7   17      3.30      0.00
   13    7   17      1.72      0.00
    1    9   17    -10.90      0.00
    3    9   17      6.97      0.00
    5    9   17     -2.12      0.00
    7    9   17    -12.71      0.00
    9    9   17     -3.34      0.00
   11    9   17      0.36      0.00
   13    9   17      1.05      0.00
    1   11   17      5.26      0.00
    3   11   17     -4.25      0.00
    5   11   17      6.26      0.00
    7   11   17      2.61      0.00
    9   11   17     -5.28      0.00
   11   11   17     -2.86      0.00
    1   13   17      5.25      0.00
    3   13   17     -2.26      0.00
    5   13   17     -5.00      0.00
    7   13   17      8.64      0.00
    9   13   17      3.28      0.00
   11   13   17      3.21      0.00
    1   15   17      1.12      0.00
    3   15   17      0.40      0.00
    5   15   17     -3.91      0.00
    7   15   17     -3.52      0.00
    9   15   17      2.16      0.00
   11   15   17     -0.19      0.00
    1   17   17      5.95      0.00
    3   17   17     -3.32      0.00
    5   17   17      5.62      0.00
    7   17   17     -2.85      0.00
    9   17   17     -0.23      0.00
    1   19   17     -4.62      0.00
    3   19   17     -0.47      0.00
    5   19   17     -0.16      0.00
    7   19   17      2.31      0.00
    1   21   17     -8.49      0.00
    3   21   17      4.93      0.00
    5   21   17     -2.89      0.00
    1   23   17      3.73      0.00
    3   23   17     -0.76      0.00
    5   23   17      5.34      0.00
    2    0   18     18.18      0.00
    6    0   18      0.41      0.00
   10    0   18      1.30      0.00
    0    2   18    -15.31      0.00
    2    2   18      6.70      0.00
    4    2   18     11.67      0.00
    6    2   18      0.93      0.00
    8    2   18     -0.54      0.00
   10    2   18     -1.84      0.00
   12    2   18     -0.97      0.00
    2    4   18    -17.11      0.00
    4    4   18      5.67      0.00
    6    4   18      0.81      0.00
    8    4   18      1.53      0.00
   10    4   18     -1.23      0.00
   12    4   18      2.34      0.00
    0    6   18     22.00      0.00
    2    6   18    -16.75      0.00
    4    6   18     -8.18      0.00
    6    6   18     -0.64      0.00
    8    6   18     -1.62      0.00
   10    6   18      0.62      0.00
   12    6   18      1.37      0.00
    2    8   18     15.45      0.00
    4    8   18     -8.95      0.00
    6    8   18     -0.34      0.00
    8    8   18     -1.55      0.00
   10    8   18      0.22      0.00
   12    8   18     -2.01      0.00
    0   10   18    -23.15      0.00
    2   10   18     18.56      0.00
    4   10   18      0.54      0.00
    6   10   18      0.76      0.00
    8   10   18      4.47      0.00
   10   10   18     -1.88      0.00
   12   10   18     -0.42      0.00
    2   12   18    -14.71      0.00
    4   12   18      5.76      0.00
    6   12   18     -2.04      0.00
    8   12   18      2.84      0.00
   10   12   18      2.40      0.00
   12   12   18      0.81      0.00
    0   14   18     22.53      0.00
    2   14   18    -11.28      0.00
    4   14   18     -1.15      0.00
    6   14   18     -3.04      0.00
    8   14   18     -0.31      0.00
   10   14   18      0.83      0.00
    2   16   18     10.66      0.00
    4   16   18     -2.88      0.00
    6   16   18      1.09      0.00
    8   16   18     -2.78      0.00
    0   18   18    -10.99      0.00
    2   18   18     -1.31      0.00
    4   18   18     -0.10      0.00
    6   18   18      1.85      0.00
    8   18   18      0.03      0.00
    2   20   18     -5.84      0.00
    4   20   18      2.40      0.00
    6   20   18      1.88      0.00
    0   22   18      4.97      0.00
    2   22   18      3.03      0.00
    4   22   18     -0.53      0.00
    2   24   18      2.68      0.00
    1    1   19      2.30      0.00
    3    1   19     -2.48      0.00
    5    1   19      2.97      0.00
    7    1   19     -0.29      0.00
    9    1   19     -2.85      0.00
   11    1   19     -2.71      0.00
   13    1   19      1.34      0.00
    1    3   19      7.92      0.00
    3    3   19     -3.48      0.00
    5    3   19      2.10      0.00
    7    3   19      3.06      0.00
    9    3   19      2.63      0.00
   11    3   19     -2.37      0.00
   13    3   19      0.74      0.00
    1    5   19     -7.25      0.00
    3    5   19     -0.42      0.00
    5    5   19     -6.41      0.00
    7    5   19     -1.31      0.00
    9    5   19      4.58      0.00
   11    5   19      3.46      0.00
   13    5   19      0.32      0.00
    1    7   19    -12.73      0.00
    3    7   19      4.33      0.00
    5    7   19     -3.48      0.00
    7    7   19     -8.40      0.00
    9    7   19     -3.25      0.00
   11    7   19      0.44      0.00
    1    9   19      7.06      0.00
    3    9   19     -2.16      0.00
    5    9   19      5.86      0.00
    7    9   19      4.06      0.00
    9    9   19     -5.36      0.00
   11    9   19     -3.17      0.00
    1   11   19      6.57      0.00
    3   11   19     -2.74      0.00
    5   11   19     -0.21      0.00
    7   11   19      8.95      0.00
    9   11   19      1.08      0.00
   11   11   19      3.25      0.00
    1   13   19     -3.89      0.00
    3   13   19     -0.97      0.00
    5   13   19     -4.44      0.00
    7   13   19     -4.47      0.00
    9   13   19      4.54      0.00
   11   13   19      2.50      0.00
    1   15   19      5.12      0.00
    3   15   19     -3.87      0.00
    5   15   19      4.68      0.00
    7   15   19     -6.04      0.00
    9   15   19     -2.13      0.00
    1   17   19     -0.82      0.00
    3   17   19      0.49      0.00
    5   17   19      1.46      0.00
    7   17   19      6.85      0.00
    1   19   19    -12.07      0.00
    3   19   19      6.44      0.00
    5   19   19     -4.80      0.00
    1   21   19      2.60      0.00
    3   21   19      0.56      0.00
    5   21   19      3.35      0.00
    1   23   19      5.12      0.00
    3   23   19     -1.93      0.00
    0    0   20    -20.42      0.00
    4    0   20      5.10      0.00
    8    0   20     -2.06      0.00
   12    0   20     -1.22      0.00
    2    2   20    -17.88      0.00
    4    2   20      3.77      0.00
    6    2   20     -3.37      0.00
    8    2   20     -0.72      0.00
   10    2   20     -0.77      0.00
   12    2   20      3.02      0.00
    0    4   20     19.97      0.00
    2    4   20    -10.94      0.00
    4    4   20     -5.13      0.00
    6    4   20      0.07      0.00
    8    4   20     -0.21      0.00
   10    4   20      0.93      0.00
   12    4   20      1.44      0.00
    2    6   20     12.85      0.00
    4    6   20     -8.34      0.00
    6    6   20      0.70      0.00
    8    6   20      0.15      0.00
   10    6   20      0.29      0.00
   12    6   20     -4.27      0.00
    0    8   20    -19.80      0.00
    2    8   20     13.42      0.00
    4    8   20      3.27      0.00
    6    8   20     -0.31      0.00
    8    8   20      3.15      0.00
   10    8   20     -2.30      0.00
   12    8   20      0.44      0.00
    2   10   20    -12.66      0.00
    4   10   20      6.96      0.00
    6   10   20      0.85      0.00
    8   10   20     -0.15      0.00
   10   10   20      0.20      0.00
    0   12   20     14.06      0.00
    2   12   20     -8.69      0.00
    4   12   20     -2.50      0.00
    6   12   20     -1.22      0.00
    8   12   20     -1.54      0.00
   10   12   20      3.53      0.00
[truncated: 18,609 more chars]
