# Supplementary material for: Magnetic and Photoluminescent Sensors Based on Metal-Organic Frameworks Built up from 2-aminoisonicotinate
Source: Sci Rep. 2020 Jun 1;10:8843. doi: 10.1038/s41598-020-65687-6 (PMC7264304; doi:10.1038/s41598-020-65687-6)
Supplement: Supplementary file 7 — Compound3.cif [file 41598_2020_65687_MOESM7_ESM.cif]

 
data_Compound3
 
_audit_creation_method            'SHELXL-2018/3'
_shelx_SHELXL_version_number      '2018/3'
_publ_contact_author            
;
Javier Cepeda. Departamento de Quimica Aplicada, 
Facultad de Ciencias Quimicas, 
Universidad del Pais Vasco (UPV/EHU), Donostia, Spain
;
_publ_contact_author_email       'javier.cepeda@ehu.eus'
_publ_contact_author_fax         '+34-946 013 500'
_publ_contact_author_phone       '+34-943 018 197'

_publ_requested_journal          'Scientific Reports'
_publ_section_title
;
Magnetic and Photoluminescent Sensors Based on Metal-Organic Frameworks 
Built up from 2-aminoisonicotinate
;

loop_
 _publ_author_name
 _publ_author_address
'Antonio A. Garc�a-Valdivia'
;
Departamento de Quimica Inorganica, 
Facultad de Ciencias, Universidad de Granada,  
Campus Fuenteneva, s/n, 
E-18071, Granada, Spain
;
'Sonia P�rez-Y��ez'
;
Departamento de Qu�mica Inorganica, 
Facultad de Farmacia,
Universidad del Pais Vasco (UPV/EHU),
Vitoria, Spain
;
'Jose Angel Garcia'
;
Departamento de Fisica Aplicada, 
Facultad de Ciencia y Tecnologia,
Universidad del Pais Vasco (UPV/EHU),
Leioa, Spain
;
'Bel�n Fern�ndez'
;
Institute of Parasitology and Biomedicine "L�pez-Neyra", 
CSIC, Av. Conocimiento, s/n, 
E-18600, Granada, Spain
;
'Antonio Rodriguez-Dieguez'
;
Departamento de Quimica Inorganica, 
Facultad de Ciencias, Universidad de Granada,  
Campus Fuenteneva, s/n, 
E-18071, Granada, Spain
;
'Javier Cepeda'
;
Departamento de Ciencia y Tecnologia de Polimeros, 
Facultad de Ciencias Quimicas
Universidad del Pais Vasco (UPV/EHU),
Donostia, Spain
;


_chemical_name_systematic
;
Poly{[bis(mu-2-aminopyridine-4-carboxylato-kN:k2O,O')
zinc(II)]dimethylformamide} 
;
_chemical_name_common             ?
_chemical_melting_point           ?
_chemical_formula_moiety          'C12 H10 N4 O4 Zn, (C3 H7 N O)'
_chemical_formula_sum             'C15 H17 N5 O5 Zn' 
_chemical_formula_weight          412.72

loop_
 _atom_type_symbol
 _atom_type_description
 _atom_type_scat_dispersion_real
 _atom_type_scat_dispersion_imag
 _atom_type_scat_source
 'C'  'C'   0.0033   0.0016
 'International Tables Vol C Tables 4.2.6.8 and 6.1.1.4'
 'H'  'H'   0.0000   0.0000
 'International Tables Vol C Tables 4.2.6.8 and 6.1.1.4'
 'N'  'N'   0.0061   0.0033
 'International Tables Vol C Tables 4.2.6.8 and 6.1.1.4'
 'O'  'O'   0.0106   0.0060
 'International Tables Vol C Tables 4.2.6.8 and 6.1.1.4'
 'Zn'  'Zn'   0.2839   1.4301
 'International Tables Vol C Tables 4.2.6.8 and 6.1.1.4'
 
_space_group_crystal_system       orthorhombic
_space_group_IT_number            70
_space_group_name_H-M_alt         'F d d d'
_space_group_name_Hall            '-F 2uv 2vw'
 
_shelx_space_group_comment
;
The symmetry employed for this shelxl refinement is uniquely defined
by the following loop, which should always be used as a source of
symmetry information in preference to the above space-group names.
They are only intended as comments.
;
 
loop_
 _space_group_symop_operation_xyz
 'x, y, z'
 '-x+3/4, -y+3/4, z'
 '-x+3/4, y, -z+3/4'
 'x, -y+3/4, -z+3/4'
 'x, y+1/2, z+1/2'
 '-x+3/4, -y+5/4, z+1/2'
 '-x+3/4, y+1/2, -z+5/4'
 'x, -y+5/4, -z+5/4'
 'x+1/2, y, z+1/2'
 '-x+5/4, -y+3/4, z+1/2'
 '-x+5/4, y, -z+5/4'
 'x+1/2, -y+3/4, -z+5/4'
 'x+1/2, y+1/2, z'
 '-x+5/4, -y+5/4, z'
 '-x+5/4, y+1/2, -z+3/4'
 'x+1/2, -y+5/4, -z+3/4'
 '-x, -y, -z'
 'x-3/4, y-3/4, -z'
 'x-3/4, -y, z-3/4'
 '-x, y-3/4, z-3/4'
 '-x, -y+1/2, -z+1/2'
 'x-3/4, y-1/4, -z+1/2'
 'x-3/4, -y+1/2, z-1/4'
 '-x, y-1/4, z-1/4'
 '-x+1/2, -y, -z+1/2'
 'x-1/4, y-3/4, -z+1/2'
 'x-1/4, -y, z-1/4'
 '-x+1/2, y-3/4, z-1/4'
 '-x+1/2, -y+1/2, -z'
 'x-1/4, y-1/4, -z'
 'x-1/4, -y+1/2, z-3/4'
 '-x+1/2, y-1/4, z-3/4'
 
_cell_length_a                    12.9026(9)
_cell_length_b                    22.8687(15)
_cell_length_c                    23.8896(16)
_cell_angle_alpha                 90
_cell_angle_beta                  90
_cell_angle_gamma                 90
_cell_volume                      7049.0(8)
_cell_formula_units_Z             16
_cell_measurement_temperature     100(2)
_cell_measurement_reflns_used     10922
_cell_measurement_theta_min       2.003 
_cell_measurement_theta_max       28.497

# SQUEEZE RESULTS (Version = 290617)
# Note: Data are Listed for all Voids in the P1 Unit Cell
# i.e. Centre of Gravity, Solvent Accessible Volume,
# Recovered number of Electrons in the Void and
# Details about the Squeezed Material
loop_
  _platon_squeeze_void_nr
  _platon_squeeze_void_average_x
  _platon_squeeze_void_average_y
  _platon_squeeze_void_average_z
  _platon_squeeze_void_volume
  _platon_squeeze_void_count_electrons
  _platon_squeeze_void_content
   1  0.069  0.125  0.125       319        72 ' '
   2 -0.105  0.125  0.625       319        72 ' '
   3 -0.084  0.375  0.375       319        72 ' '
   4  0.077  0.375  0.875       319        72 ' '
   5  0.069  0.625  0.625       319        72 ' '
   6 -0.105  0.625  0.125       319        72 ' '
   7 -0.084  0.875  0.875       319        72 ' '
   8  0.077  0.875  0.375       319        72 ' '
_platon_squeeze_void_probe_radius                  1.20
_platon_squeeze_details
;
TITL shelx     F d d d      R = 0.08
CELL   12.9026   22.8687   23.8896     90.00     90.00     90.00
SPGR Fddd
# Solvent Accessible Volume =      2551
# Electrons Found in S.A.V. =       576
# Note: Atoms in Void are Labelled as Cxxx and Qxxx for all Others
C101 0.343 0.125 0.125 !       4.39 eA-3
C102 0.798 0.125 0.125 !       2.23 eA-3
C103 0.716 0.344 0.336 !       2.14 eA-3
C104 0.184 0.327 0.434 !       1.17 eA-3
Q105 0.889 0.439 0.144 !       0.87 eA-3
Q106 0.863 0.094 0.369 !       0.82 eA-3
Q107 0.173 0.334 0.047 !       0.81 eA-3
Q108 0.125 0.258 0.122 !       0.73 eA-3
Q109 0.161 0.467 0.475 !       0.66 eA-3
Q110 0.966 0.124 0.414 !       0.64 eA-3
Q111 0.130 0.340 0.051 !       0.57 eA-3
Q112 0.612 0.226 0.039 !       0.55 eA-3
Q113 0.031 0.475 0.165 !       0.53 eA-3
; 
_exptl_crystal_description        'plate'  
_exptl_crystal_colour             'green' 
_exptl_crystal_density_meas       ? 
_exptl_crystal_density_method     none              
_exptl_crystal_density_diffrn     1.623          
_exptl_crystal_F_000              3552
_exptl_transmission_factor_min    ?                                             
_exptl_transmission_factor_max    ?                                             
_exptl_crystal_size_max           0.08 
_exptl_crystal_size_mid           0.06 
_exptl_crystal_size_min           0.05 
_exptl_absorpt_coefficient_mu     1.438
_shelx_estimated_absorpt_T_min    ? 
_shelx_estimated_absorpt_T_max    ? 
_exptl_absorpt_correction_type    numerical 
_exptl_absorpt_correction_T_min   0.914 
_exptl_absorpt_correction_T_max   0.991 
_exptl_absorpt_process_details     
;
SADABS, Program for Empirical Adsorption Correction, 
Institute for Inorganic Chemistry, University of Gottingen: Germany, 
1996Version 1.171.35.15 (release 03-08-2011 CrysAlis171 .NET)
;
_exptl_special_details
;
?
;
 
_diffrn_ambient_temperature       100(2)
_diffrn_radiation_wavelength      0.71073
_diffrn_radiation_type            MoK\a
_diffrn_radiation_source          'fine-focus sealed tube'
_diffrn_radiation_monochromator   graphite
_diffrn_measurement_device_type   'Bruker Venture'
_diffrn_measurement_method        \w 
_diffrn_reflns_number             10922
_diffrn_reflns_av_unetI/netI      0.0255
_diffrn_reflns_av_R_equivalents   0.0314
_diffrn_reflns_limit_h_min        -17
_diffrn_reflns_limit_h_max        15
_diffrn_reflns_limit_k_min        -29
_diffrn_reflns_limit_k_max        30
_diffrn_reflns_limit_l_min        -26
_diffrn_reflns_limit_l_max        31
_diffrn_reflns_theta_min          2.003
_diffrn_reflns_theta_max          28.497
_diffrn_reflns_theta_full         25.242
_diffrn_measured_fraction_theta_max   0.944
_diffrn_measured_fraction_theta_full  0.999
_diffrn_reflns_Laue_measured_fraction_max    0.944
_diffrn_reflns_Laue_measured_fraction_full   0.999
_diffrn_reflns_point_group_measured_fraction_max   0.944
_diffrn_reflns_point_group_measured_fraction_full  0.999
_reflns_number_total              2121
_reflns_number_gt                 1764
_reflns_threshold_expression      'I > 2\s(I)'
_reflns_Friedel_coverage          0.000
_reflns_Friedel_fraction_max      .
_reflns_Friedel_fraction_full     .
 
_reflns_special_details
;
 Reflections were merged by SHELXL according to the crystal
 class for the calculation of statistics and refinement.
 
 _reflns_Friedel_fraction is defined as the number of unique
 Friedel pairs measured divided by the number that would be
 possible theoretically, ignoring centric projections and
 systematic absences.
;
 
_computing_data_collection        'Bruker APEX2'
_computing_cell_refinement        'Bruker SAINT'
_computing_data_reduction         'Bruker SAINT'
_computing_structure_solution     'SHELXS-97 (Sheldrick 2008)'
_computing_structure_refinement   'SHELXL-2018/3 (Sheldrick, 2018)'
_computing_molecular_graphics     'Bruker SHELXTL'
_computing_publication_material   'Bruker SHELXTL'
 
_refine_special_details
;
 ?
;
_refine_ls_structure_factor_coef  Fsqd
_refine_ls_matrix_type            full
_refine_ls_weighting_scheme       calc
_refine_ls_weighting_details
'w=1/[\s^2^(Fo^2^)+(0.0459P)^2^+1.3767P] where P=(Fo^2^+2Fc^2^)/3'
_atom_sites_solution_primary      direct
_atom_sites_solution_secondary    difmap
_atom_sites_solution_hydrogens    geom
_refine_ls_hydrogen_treatment     constr
_refine_ls_extinction_method      none
_refine_ls_extinction_coef        .
_refine_ls_number_reflns          2121
_refine_ls_number_parameters      96
_refine_ls_number_restraints      0
_refine_ls_R_factor_all           0.0367
_refine_ls_R_factor_gt            0.0303
_refine_ls_wR_factor_ref          0.0835
_refine_ls_wR_factor_gt           0.0801
_refine_ls_goodness_of_fit_ref    1.077
_refine_ls_restrained_S_all       1.077
_refine_ls_shift/su_max           0.001
_refine_ls_shift/su_mean          0.000
 
loop_
 _atom_site_label
 _atom_site_type_symbol
 _atom_site_fract_x
 _atom_site_fract_y
 _atom_site_fract_z
 _atom_site_U_iso_or_equiv
 _atom_site_adp_type
 _atom_site_occupancy
 _atom_site_site_symmetry_order  
 _atom_site_calc_flag
 _atom_site_refinement_flags_posn
 _atom_site_refinement_flags_adp
 _atom_site_refinement_flags_occupancy
 _atom_site_disorder_assembly
 _atom_site_disorder_group
Zn1 Zn 0.625000 0.33531(2) 0.125000 0.02538(12) Uani 1 2 d S T P . .
N1A N 0.54836(11) 0.27638(6) 0.07440(6) 0.0303(3) Uani 1 1 d . . . . .
C2A C 0.44612(14) 0.27280(8) 0.06685(7) 0.0346(4) Uani 1 1 d . . . . .
C3A C 0.40382(15) 0.23595(9) 0.02553(8) 0.0398(5) Uani 1 1 d . . . . .
H3A H 0.332588 0.235235 0.019607 0.048 Uiso 1 1 calc R U . . .
C4A C 0.46759(14) 0.20116(8) -0.00592(7) 0.0323(4) Uani 1 1 d . . . . .
C5A C 0.57416(15) 0.20389(8) 0.00314(8) 0.0381(4) Uani 1 1 d . . . . .
H5A H 0.619532 0.180716 -0.017427 0.046 Uiso 1 1 calc R U . . .
C6A C 0.61016(14) 0.24151(9) 0.04304(8) 0.0375(4) Uani 1 1 d . . . . .
H6A H 0.681314 0.243277 0.049024 0.045 Uiso 1 1 calc R U . . .
C7A C 0.42036(16) 0.16104(8) -0.04920(7) 0.0337(4) Uani 1 1 d . . . . .
O71A O 0.47796(11) 0.12276(5) -0.07142(5) 0.0340(3) Uani 1 1 d . . . . .
O72A O 0.32708(12) 0.16524(6) -0.06034(6) 0.0538(4) Uani 1 1 d . . . . .
N8A N 0.38344(12) 0.30431(10) 0.10017(8) 0.0596(6) Uani 1 1 d . . . . .
H8A1 H 0.409430 0.326287 0.125785 0.071 Uiso 1 1 calc R U . . .
H8A2 H 0.317341 0.302502 0.095858 0.071 Uiso 1 1 calc R U . . .
 
loop_
 _atom_site_aniso_label
 _atom_site_aniso_U_11
 _atom_site_aniso_U_22
 _atom_site_aniso_U_33
 _atom_site_aniso_U_23
 _atom_site_aniso_U_13
 _atom_site_aniso_U_12
Zn1 0.02665(18) 0.02600(17) 0.02349(17) 0.000 0.00081(10) 0.000
N1A 0.0258(7) 0.0346(8) 0.0305(8) -0.0071(6) -0.0030(6) 0.0016(6)
C2A 0.0306(10) 0.0371(10) 0.0363(10) -0.0092(8) -0.0037(8) 0.0050(7)
C3A 0.0265(9) 0.0474(11) 0.0455(12) -0.0135(9) -0.0087(8) 0.0042(8)
C4A 0.0338(10) 0.0323(9) 0.0307(10) -0.0044(7) -0.0047(7) 0.0006(7)
C5A 0.0334(10) 0.0410(10) 0.0398(10) -0.0139(8) 0.0009(8) 0.0045(8)
C6A 0.0268(10) 0.0444(11) 0.0413(11) -0.0101(9) -0.0017(8) 0.0033(8)
C7A 0.0340(10) 0.0369(10) 0.0303(10) -0.0054(7) -0.0041(8) -0.0036(8)
O71A 0.0377(7) 0.0370(7) 0.0272(6) -0.0085(5) -0.0022(6) -0.0013(5)
O72A 0.0374(9) 0.0668(11) 0.0572(10) -0.0224(8) -0.0154(8) 0.0047(7)
N8A 0.0310(9) 0.0739(14) 0.0737(14) -0.0455(11) -0.0041(9) 0.0080(9)
 
_geom_special_details
;
 All esds (except the esd in the dihedral angle between two l.s. planes)
 are estimated using the full covariance matrix.  The cell esds are taken
 into account individually in the estimation of esds in distances, angles
 and torsion angles; correlations between esds in cell parameters are only
 used when they are defined by crystal symmetry.  An approximate (isotropic)
 treatment of cell esds is used for estimating esds involving l.s. planes.
;
 
loop_
 _geom_bond_atom_site_label_1
 _geom_bond_atom_site_label_2
 _geom_bond_distance
 _geom_bond_site_symmetry_2
 _geom_bond_publ_flag
Zn1 O71A 2.0339(12) 20_666 ?
Zn1 O71A 2.0339(12) 18_665 ?
Zn1 N1A 2.0628(14) . ?
Zn1 N1A 2.0629(14) 11_554 ?
Zn1 O72A 2.4718(14) 20_666 ?
Zn1 O72A 2.4718(14) 18_665 ?
Zn1 C7A 2.5732(17) 20_666 ?
Zn1 C7A 2.5732(17) 18_665 ?
N1A C2A 1.334(2) . ?
N1A C6A 1.354(2) . ?
C2A N8A 1.344(2) . ?
C2A C3A 1.408(2) . ?
C3A C4A 1.369(2) . ?
C4A C5A 1.393(3) . ?
C4A C7A 1.511(2) . ?
C5A C6A 1.365(2) . ?
C7A O72A 1.236(3) . ?
C7A O71A 1.265(2) . ?
 
loop_
 _geom_angle_atom_site_label_1
 _geom_angle_atom_site_label_2
 _geom_angle_atom_site_label_3
 _geom_angle
 _geom_angle_site_symmetry_1
 _geom_angle_site_symmetry_3
 _geom_angle_publ_flag
O71A Zn1 O71A 130.19(7) 20_666 18_665 ?
O71A Zn1 N1A 109.32(5) 20_666 . ?
O71A Zn1 N1A 102.67(6) 18_665 . ?
O71A Zn1 N1A 102.67(6) 20_666 11_554 ?
O71A Zn1 N1A 109.32(5) 18_665 11_554 ?
N1A Zn1 N1A 98.42(8) . 11_554 ?
O71A Zn1 O72A 57.22(5) 20_666 20_666 ?
O71A Zn1 O72A 85.32(5) 18_665 20_666 ?
N1A Zn1 O72A 165.75(5) . 20_666 ?
N1A Zn1 O72A 89.83(6) 11_554 20_666 ?
O71A Zn1 O72A 85.32(5) 20_666 18_665 ?
O71A Zn1 O72A 57.22(5) 18_665 18_665 ?
N1A Zn1 O72A 89.83(6) . 18_665 ?
N1A Zn1 O72A 165.75(5) 11_554 18_665 ?
O72A Zn1 O72A 84.61(8) 20_666 18_665 ?
O71A Zn1 C7A 28.97(6) 20_666 20_666 ?
O71A Zn1 C7A 107.94(6) 18_665 20_666 ?
N1A Zn1 C7A 137.99(6) . 20_666 ?
N1A Zn1 C7A 97.83(6) 11_554 20_666 ?
O72A Zn1 C7A 28.28(6) 20_666 20_666 ?
O72A Zn1 C7A 83.40(6) 18_665 20_666 ?
O71A Zn1 C7A 107.94(6) 20_666 18_665 ?
O71A Zn1 C7A 28.97(6) 18_665 18_665 ?
N1A Zn1 C7A 97.84(6) . 18_665 ?
N1A Zn1 C7A 137.99(6) 11_554 18_665 ?
O72A Zn1 C7A 83.40(6) 20_666 18_665 ?
O72A Zn1 C7A 28.28(6) 18_665 18_665 ?
C7A Zn1 C7A 95.39(8) 20_666 18_665 ?
C2A N1A C6A 118.13(15) . . ?
C2A N1A Zn1 126.40(11) . . ?
C6A N1A Zn1 115.26(12) . . ?
N1A C2A N8A 118.82(16) . . ?
N1A C2A C3A 120.99(16) . . ?
N8A C2A C3A 120.18(17) . . ?
C4A C3A C2A 119.97(17) . . ?
C3A C4A C5A 118.80(17) . . ?
C3A C4A C7A 119.08(17) . . ?
C5A C4A C7A 122.12(16) . . ?
C6A C5A C4A 118.19(17) . . ?
N1A C6A C5A 123.85(17) . . ?
O72A C7A O71A 122.37(16) . . ?
O72A C7A C4A 119.53(17) . . ?
O71A C7A C4A 118.06(16) . . ?
O72A C7A Zn1 71.30(9) . 30 ?
O71A C7A Zn1 51.14(8) . 30 ?
C4A C7A Zn1 169.16(14) . 30 ?
C7A O71A Zn1 99.89(11) . 30 ?
C7A O72A Zn1 80.42(11) . 30 ?

loop_
 _geom_hbond_atom_site_label_D 
 _geom_hbond_atom_site_label_H 
 _geom_hbond_atom_site_label_A 
 _geom_hbond_distance_DH 
 _geom_hbond_distance_HA 
 _geom_hbond_distance_DA 
 _geom_hbond_angle_DHA 
 _geom_hbond_site_symmetry_A 
 _geom_hbond_publ_flag
N8A H8A2 O72A  0.86 2.18 2.961(2) 151.6 29 yes
N8A H8A1 O71A  0.86 2.20 3.026(2) 161.6 20_666 yes
 
_refine_diff_density_max    0.531
_refine_diff_density_min   -0.268
_refine_diff_density_rms    0.056

_shelx_res_file
;
TITL JC119m_0m in Fddd
    shelx.res
    created by SHELXL-2018/3 at 20:49:33 on 09-May-2019
CELL  0.71073  12.9026  22.8687  23.8896   90.000   90.000   90.000
ZERR    32.00   0.0009   0.0015   0.0016    0.000    0.000    0.000
LATT   4
SYMM  3/4 - X, 3/4 - Y,   Z
SYMM  3/4 - X,   Y, 3/4 - Z
SYMM    X, 3/4 - Y, 3/4 - Z
SFAC  C    H    N    O    ZN
UNIT  240 304 80 96 16
MERG   2
ABIN
FMAP   2
PLAN   20
ACTA
L.S.    20
WGHT    0.045900    1.376700
FVAR       0.03267
ZN1   5    0.625000    0.335308    0.125000    10.50000    0.02665    0.02600 =
         0.02349    0.00000    0.00081    0.00000
N1A   3    0.548358    0.276382    0.074399    11.00000    0.02583    0.03462 =
         0.03049   -0.00713   -0.00297    0.00161
C2A   1    0.446117    0.272798    0.066855    11.00000    0.03062    0.03706 =
         0.03625   -0.00918   -0.00370    0.00501
C3A   1    0.403816    0.235946    0.025533    11.00000    0.02646    0.04736 =
         0.04548   -0.01350   -0.00874    0.00420
AFIX  43
H3A   2    0.332588    0.235235    0.019607    11.00000   -1.20000
AFIX   0
C4A   1    0.467592    0.201156   -0.005920    11.00000    0.03379    0.03233 =
         0.03074   -0.00443   -0.00468    0.00064
C5A   1    0.574159    0.203886    0.003140    11.00000    0.03344    0.04098 =
         0.03977   -0.01386    0.00085    0.00448
AFIX  43
H5A   2    0.619532    0.180716   -0.017427    11.00000   -1.20000
AFIX   0
C6A   1    0.610162    0.241505    0.043038    11.00000    0.02676    0.04437 =
         0.04131   -0.01011   -0.00170    0.00327
AFIX  43
H6A   2    0.681314    0.243277    0.049024    11.00000   -1.20000
AFIX   0
C7A   1    0.420359    0.161038   -0.049201    11.00000    0.03400    0.03689 =
         0.03028   -0.00536   -0.00414   -0.00364
O71A  4    0.477956    0.122764   -0.071420    11.00000    0.03768    0.03703 =
         0.02721   -0.00849   -0.00221   -0.00127
O72A  4    0.327084    0.165244   -0.060345    11.00000    0.03739    0.06677 =
         0.05724   -0.02235   -0.01544    0.00466
N8A   3    0.383437    0.304313    0.100165    11.00000    0.03104    0.07387 =
         0.07374   -0.04552   -0.00413    0.00802
AFIX  93
H8A1  2    0.409430    0.326287    0.125785    11.00000   -1.20000
H8A2  2    0.317341    0.302502    0.095858    11.00000   -1.20000
AFIX   0
HKLF    4


REM  JC119m_0m in Fddd
REM wR2 = 0.0835, GooF = S = 1.077, Restrained GooF = 1.077 for all data
REM R1 = 0.0303 for 1764 Fo > 4sig(Fo) and 0.0367 for all 2121 data
REM 96 parameters refined using 0 restraints

END

WGHT      0.0446      1.6159

REM Highest difference peak  0.531,  deepest hole -0.268,  1-sigma level  0.056
Q1    1   0.3750  0.1671 -0.1250  10.50000  0.05    0.40
Q2    1   0.4772  0.1209 -0.0907  11.00000  0.05    0.35
Q3    1   0.3254  0.1586 -0.0383  11.00000  0.05    0.35
Q4    1   0.5704  0.2662  0.0510  11.00000  0.05    0.29
Q5    1   0.4023  0.1546 -0.0411  11.00000  0.05    0.28
Q6    1   0.5011  0.2686  0.0801  11.00000  0.05    0.27
Q7    1   0.5202  0.2006  0.0011  11.00000  0.05    0.25
Q8    1   0.4442  0.2312 -0.0050  11.00000  0.05    0.24
Q9    1   0.4465  0.1435 -0.0779  11.00000  0.05    0.24
Q10   1   0.4009  0.3361  0.0712  11.00000  0.05    0.24
Q11   1   0.4389  0.2096  0.0173  11.00000  0.05    0.22
Q12   1   0.3155  0.2031 -0.0735  11.00000  0.05    0.22
Q13   1   0.3735  0.2352  0.0275  11.00000  0.05    0.22
Q14   1   0.4282  0.2502  0.0521  11.00000  0.05    0.21
Q15   1   0.4466  0.1836 -0.0333  11.00000  0.05    0.20
Q16   1   0.3750  0.3750  0.1454  10.50000  0.05    0.20
Q17   1   0.5753  0.3024  0.0940  11.00000  0.05    0.20
Q18   1   0.4322  0.2672  0.0369  11.00000  0.05    0.19
Q19   1   0.5245  0.3007  0.0711  11.00000  0.05    0.19
Q20   1   0.3761  0.1763 -0.0675  11.00000  0.05    0.18
;
_shelx_res_checksum   67499

_shelx_hkl_file
;
   2   0   0   -0.47    0.04
   4   0   0  400.36    5.66
   6   0   0   -0.03    0.05
   8   0   0   14.71    0.61
 -12   0   0   31.04    1.36
 -14   0   0    0.07    0.20
   0  -2   0   -0.09    0.02
   0  -2   0   -0.06    0.02
   0   2   0   -0.03    0.02
  -2   2   0  571.28    7.88
   2   2   0  576.58    8.47
  -2   2   0  570.40    7.87
  -2  -2   0  589.53    7.82
  -4  -2   0   -0.07    0.04
   4   2   0   -0.06    0.04
   6   2   0    0.35    0.10
  -6  -2   0    0.17    0.09
  -8  -2   0   -0.02    0.08
   8   2   0    0.00    0.08
  -8   2   0   -0.11    0.06
  -8   2   0   -0.03    0.07
 -10  -2   0   30.37    1.17
 -10   2   0   29.87    1.04
  10   2   0   30.58    0.98
 -10   2   0   29.21    1.02
 -12  -2   0   -0.11    0.13
 -12   2   0   -0.02    0.18
 -14   2   0    2.33    0.49
 -16  -2   0   -0.10    0.19
   0   4   0   61.52    1.07
   0  -4   0   63.15    1.06
  -2   4   0   -0.09    0.05
   2   4   0   -0.09    0.03
  -2   4   0   -0.14    0.04
  -2  -4   0   -0.10    0.03
  -2  -4   0   -0.08    0.04
  -4  -4   0    3.58    0.26
  -4   4   0    3.90    0.27
  -4   4   0    4.24    0.28
   4   4   0    3.83    0.20
  -4  -4   0    3.96    0.23
  -6  -4   0    0.02    0.07
   6   4   0    0.04    0.05
  -6   4   0    0.07    0.08
  -6   4   0    0.10    0.08
   8   4   0   36.10    0.97
  -8  -4   0   37.37    1.13
  -8   4   0   37.66    1.15
  -8   4   0   37.64    1.13
 -10   4   0    0.04    0.12
 -10  -4   0    0.04    0.11
 -10   4   0   -0.09    0.10
 -12  -4   0    0.10    0.18
 -12   4   0    0.14    0.17
 -12   4   0    0.10    0.15
 -14   4   0   -0.29    0.18
 -14  -4   0   -0.20    0.16
 -16  -4   0    1.66    0.43
 -16   4   0    0.85    0.37
   0  -6   0   -0.11    0.03
   0   6   0   -0.03    0.05
   0  -6   0   -0.03    0.06
  -2  -6   0  134.23    2.09
  -2  -6   0  131.23    2.22
  -2   6   0  133.72    2.25
  -2   6   0  135.35    2.26
   2   6   0  134.17    2.13
  -4  -6   0    0.06    0.05
  -4   6   0    0.08    0.08
  -4   6   0    0.01    0.06
  -4  -6   0    0.01    0.06
   4   6   0   -0.02    0.04
  -6   6   0    6.37    0.41
   6   6   0    5.89    0.31
  -6  -6   0    6.52    0.43
  -6   6   0    5.52    0.39
  -6  -6   0    6.35    0.36
  -8  -6   0    0.02    0.13
   8   6   0    0.04    0.07
  -8  -6   0    0.04    0.09
  -8   6   0   -0.06    0.10
  -8   6   0   -0.04    0.08
 -10   6   0    0.49    0.19
 -10  -6   0    0.45    0.20
 -10   6   0    0.43    0.20
 -10  -6   0    0.36    0.17
 -12   6   0    0.07    0.14
 -12  -6   0   -0.12    0.12
 -12   6   0   -0.16    0.15
 -14  -6   0   -0.24    0.12
 -14   6   0    0.25    0.24
 -16   6   0    0.01    0.22
 -16  -6   0    0.07    0.20
   0  -8   0    2.24    0.20
   0   8   0    2.35    0.25
   0  -8   0    2.42    0.26
   2   8   0    0.63    0.13
  -2   8   0   -0.02    0.05
  -2  -8   0   -0.02    0.06
  -2  -8   0   -0.02    0.04
  -4   8   0   69.64    1.58
  -4  -8   0   73.68    1.59
   4   8   0   71.48    1.39
  -4   8   0   71.28    1.60
  -4  -8   0   73.10    1.38
  -6  -8   0    0.07    0.11
  -6   8   0   -0.01    0.08
   6   8   0    0.01    0.05
  -6   8   0   -0.19    0.08
  -6  -8   0    0.06    0.07
  -8  -8   0    2.29    0.37
  -8   8   0    2.26    0.35
  -8   8   0    2.59    0.37
   8   8   0    2.84    0.30
  -8  -8   0    2.85    0.33
 -10   8   0    0.06    0.15
 -10  -8   0    0.02    0.14
 -10   8   0   -0.16    0.11
 -12   8   0    3.07    0.50
 -12   8   0    1.79    0.38
 -12  -8   0    1.76    0.40
 -14  -8   0   -0.27    0.15
 -16   8   0    3.44    0.73
 -16  -8   0    2.05    0.47
   0 -10   0    0.04    0.08
   0 -10   0   -0.02    0.06
   0  10   0   -0.01    0.06
  -2 -10   0   86.59    1.63
  -2  10   0   86.35    1.82
   2  10   0   85.94    1.70
  -2 -10   0   86.00    1.77
   4  10   0   -0.08    0.04
  -4 -10   0   -0.04    0.07
  -4  10   0    0.00    0.09
  -4  10   0    0.01    0.08
  -4 -10   0    0.00    0.05
  -6 -10   0   70.86    1.79
  -6  10   0   73.47    1.82
  -6  10   0   74.62    1.82
  -6 -10   0   72.09    1.53
   6  10   0   73.90    1.54
  -8  10   0    0.06    0.14
  -8 -10   0   -0.13    0.11
  -8 -10   0   -0.16    0.07
  -8  10   0   -0.04    0.13
 -10  10   0    1.21    0.32
 -10 -10   0    0.77    0.26
 -10  10   0    0.99    0.29
 -12  10   0    0.15    0.20
 -12 -10   0   -0.07    0.13
 -12  10   0   -0.09    0.18
 -14 -10   0    9.41    0.99
   0 -12   0   58.25    1.38
   0  12   0   57.39    1.41
   0 -12   0   59.35    1.42
  -2  12   0   -0.03    0.08
  -2 -12   0   -0.07    0.08
   2  12   0   -0.01    0.07
  -2 -12   0   -0.11    0.06
   4  12   0  248.07    4.05
  -4  12   0  254.74    4.35
  -4 -12   0  250.06    4.27
  -4 -12   0  250.57    3.94
  -6  12   0    0.03    0.11
  -6 -12   0   -0.10    0.06
   6  12   0    0.02    0.07
  -6 -12   0    0.04    0.12
  -6  12   0    0.00    0.13
  -8 -12   0   27.73    1.16
  -8  12   0   29.87    1.18
  -8  12   0   29.90    1.19
 -10  12   0   -0.07    0.12
 -10 -12   0   -0.09    0.13
 -10  12   0    0.00    0.15
 -12  12   0    2.22    0.45
 -12  12   0    2.87    0.53
 -12 -12   0    2.13    0.44
 -14  12   0    0.15    0.24
 -14 -12   0    0.08    0.20
 -14  12   0   -0.04    0.22
   0 -14   0   -0.18    0.07
   0  14   0   -0.01    0.08
   0 -14   0   -0.02    0.08
  -2 -14   0  188.34    3.24
  -2  14   0  190.02    3.52
  -2 -14   0  189.01    3.45
   2  14   0  189.98    3.38
  -4  14   0    0.19    0.14
   4  14   0   -0.04    0.07
  -4 -14   0    0.13    0.08
   6  14   0   86.08    1.89
  -6  14   0   82.96    2.16
  -6 -14   0   85.65    2.15
  -8  14   0    0.08    0.14
  -8 -14   0    0.04    0.15
 -10  14   0    0.52    0.29
 -10 -14   0    0.51    0.26
 -12  14   0    0.24    0.22
 -12 -14   0    0.27    0.21
 -14  14   0    6.79    0.85
 -14 -14   0    5.01    0.75
   0 -16   0   30.53    1.04
   0 -16   0   30.95    1.10
   0  16   0   29.76    1.10
  -2 -16   0    0.15    0.11
  -2  16   0    0.18    0.15
   2  16   0    0.11    0.10
   4  16   0   21.21    0.86
  -4 -16   0   19.65    0.92
  -4  16   0   21.54    1.00
  -6  16   0   -0.04    0.15
  -6 -16   0    0.21    0.19
  -8  16   0    0.48    0.24
  -8 -16   0    0.75    0.29
 -10  16   0   -0.39    0.17
 -10 -16   0    0.23    0.23
 -12  16   0    2.06    0.45
 -12 -16   0    3.69    0.62
 -14  16   0   -0.09    0.21
   0 -18   0    0.02    0.11
   0  18   0   -0.03    0.11
   0 -18   0    0.02    0.11
  -2 -18   0    1.32    0.26
  -2 -18   0    1.74    0.36
   2  18   0    1.60    0.32
  -2  18   0    1.49    0.33
  -4  18   0    0.09    0.14
  -4 -18   0    0.14    0.16
  -6 -18   0    2.40    0.47
  -6  18   0    1.16    0.33
  -8  18   0   -0.10    0.17
  -8 -18   0   -0.21    0.19
 -10 -18   0    0.62    0.31
 -10  18   0    0.43    0.28
 -12  18   0   -0.19    0.18
 -12 -18   0    0.07    0.23
   0 -20   0    7.27    0.58
   0  20   0    7.76    0.62
  -2  20   0   -0.05    0.13
   2  20   0    0.16    0.16
  -2 -20   0    0.08    0.15
   4  20   0    0.17    0.14
  -4  20   0    0.39    0.20
  -4 -20   0    0.28    0.24
  -6  20   0    0.23    0.19
  -6 -20   0   -0.10    0.19
  -8 -20   0   -0.08    0.22
  -8  20   0    0.12    0.22
 -10 -20   0    0.03    0.22
 -10  20   0   -0.09    0.22
 -12  20   0    1.67    0.48
   0  22   0    0.28    0.17
   0 -22   0    0.03    0.17
   2  22   0   29.90    1.26
  -2  22   0   28.36    1.31
  -2 -22   0   29.80    1.28
  -4  22   0   -0.02    0.18
  -4 -22   0   -0.20    0.17
  -6  22   0    7.10    0.84
  -6 -22   0    8.22    0.87
  -8 -22   0   -0.15    0.20
  -8  22   0    0.13    0.22
 -10  22   0    6.46    0.86
 -10 -22   0    6.25    0.86
   0  24   0   30.25    1.38
   2  24   0    0.07    0.20
  -2  24   0   -0.10    0.20
  -2 -24   0    0.10    0.22
  -4 -24   0   11.84    0.88
  -4  24   0   13.84    0.98
  -6 -24   0   -0.09    0.19
  -6  24   0   -0.27    0.18
  -8 -24   0   11.74    1.15
  -8  24   0   11.49    0.96
   0  26   0   -0.08    0.17
   2  26   0   15.91    1.01
  -2 -26   0   17.00    1.06
  -2  26   0   14.24    1.01
  -4 -26   0   -0.07    0.22
  -4  26   0    0.08    0.29
  -6  26   0    3.18    0.61
  -6 -26   0    2.01    0.50
   0  28   0   30.55    1.53
  -2 -28   0   -0.14    0.20
  -2  28   0    0.55    0.31
  -4  28   0    4.44    0.75
  -4 -28   0    4.33    0.69
   0  30   0   -0.21    0.30
  -1   1   1   24.72    0.45
   1  -1   1   24.76    0.48
  -1  -1  -1   24.48    0.46
  -1  -1   1   24.49    0.47
   3  -1   1    0.11    0.06
  -3   1   1    0.14    0.06
   3   1  -1    0.08    0.04
  -3   1   1    0.22    0.06
   3   1   1    0.20    0.07
  -3  -1   1    0.10    0.06
   5   1  -1    7.65    0.32
  -5   1   1    8.32    0.36
  -5   1   1    7.60    0.34
   5  -1   1    7.36    0.36
   5   1   1    7.29    0.34
  -5  -1   1    7.33    0.40
  -7   1   1    9.91    0.46
   7   1  -1    9.53    0.43
   7  -1   1    8.66    0.46
  -7   1   1    8.61    0.43
  -7  -1   1    9.04    0.53
   7   1   1    8.97    0.45
  -9   1   1    0.66    0.18
   9  -1   1    0.25    0.12
  -9   1   1    0.35    0.14
   9   1  -1    0.59    0.15
  -9   1   1    0.18    0.15
  -9  -1  -1    0.72    0.21
  -9  -1   1    0.21    0.14
   9   1   1    0.62    0.16
 -11   1   1    0.75    0.28
 -11  -1  -1    0.76    0.24
 -11   1  -1    0.71    0.23
 -11   1  -1    0.58    0.21
 -11   1  -1    0.66    0.23
 -11  -1   1    0.53    0.25
 -13   1   1    5.64    0.75
 -13  -1  -1    4.32    0.60
 -13  -1   1    3.97    0.60
 -13   1  -1    3.10    0.55
 -15   1   1    0.29    0.24
 -15   1  -1    0.08    0.32
 -17  -1  -1    0.63    0.32
   1   3  -1   21.93    0.42
   1  -3   1   22.63    0.53
  -1  -3  -1   22.37    0.50
  -1   3   1   22.26    0.50
  -1  -3  -1   21.20    0.38
  -1  -3   1   21.66    0.48
  -1  -3   1   22.49    0.49
  -1   3  -1   22.40    0.51
   1   3   1   22.58    0.48
  -3  -3  -1   16.83    0.50
  -3   3   1   15.16    0.47
  -3   3   1   16.10    0.47
  -3  -3  -1   15.28    0.40
   3   3  -1   16.25    0.37
   3   3   1   16.25    0.43
  -3   3  -1   15.30    0.49
  -3  -3   1   14.74    0.45
  -3   3  -1   14.87    0.49
   5  -3   1   41.10    1.03
   5   3  -1   42.89    0.85
  -5  -3  -1   41.42    0.97
  -5   3   1   42.07    1.00
  -5   3   1   39.26    0.97
   5   3   1   39.34    0.91
  -5  -3   1   40.12    1.01
  -7  -3  -1   12.19    0.57
   7   3  -1   12.86    0.48
  -7   3   1   12.24    0.55
  -7   3   1   12.61    0.56
  -7  -3   1   13.05    0.61
   7   3   1   13.12    0.53
   9   3  -1   28.20    0.86
  -9   3   1   28.03    0.97
  -9  -3  -1   29.41    1.05
  -9   3   1   28.98    0.98
  -9  -3   1   29.29    1.08
   9   3   1   30.10    0.95
  -9   3  -1   30.11    1.05
  -9   3  -1   29.62    1.03
 -11   3   1   20.28    0.88
 -11   3   1   19.51    0.85
 -11   3   1   19.00    1.05
 -11   3  -1   18.53    0.88
 -11  -3   1   19.31    0.96
 -11   3  -1   20.29    0.93
 -13   3   1   15.69    1.06
 -13   3  -1   14.87    1.01
 -13  -3   1   16.42    0.97
 -15   3   1    3.81    0.70
 -15  -3  -1    2.87    0.54
 -15   3  -1    2.79    0.60
 -17  -3  -1    4.67    0.82
  -1  -5  -1    0.23    0.06
   1   5  -1    0.42    0.08
   1  -5   1    0.28    0.09
  -1  -5  -1    0.23    0.08
  -1   5   1    0.21    0.08
  -1   5  -1    0.30    0.08
  -1  -5   1    0.39    0.09
  -1   5  -1    0.27    0.08
  -1  -5   1    0.45    0.09
   1   5   1    0.36    0.09
   3   5  -1   15.33    0.40
  -3  -5  -1   14.37    0.52
  -3  -5  -1   15.67    0.40
  -3   5   1   15.99    0.53
  -3  -5   1   15.70    0.54
  -3   5  -1   15.77    0.54
   3   5   1   16.20    0.47
  -3   5  -1   15.89    0.55
  -3  -5   1   15.78    0.48
  -5  -5  -1   21.44    0.74
   5   5  -1   22.07    0.56
  -5   5   1   20.11    0.69
  -5  -5  -1   21.83    0.62
  -5   5   1   21.01    0.71
  -5  -5   1   21.28    0.67
  -5   5  -1   21.23    0.74
  -5   5  -1   20.86    0.72
   5   5   1   20.96    0.61
  -7   5   1   75.85    1.70
  -7  -5  -1   75.58    1.62
  -7  -5  -1   75.18    1.78
   7   5  -1   76.68    1.46
  -7   5   1   76.28    1.71
   7   5   1   75.78    1.55
  -7  -5   1   74.75    1.68
  -7   5  -1   78.75    1.76
  -7   5  -1   75.91    1.76
  -9  -5  -1   40.05    1.33
  -9   5   1   40.62    1.24
  -9  -5  -1   41.02    1.22
  -9   5   1   39.63    1.22
  -9   5  -1   39.99    1.27
  -9   5  -1   41.93    1.31
   9   5   1   39.30    1.10
  -9  -5   1   38.23    1.22
 -11   5   1   27.11    1.06
 -11  -5  -1   25.16    1.04
 -11  -5  -1   24.07    1.11
 -11   5   1   24.01    1.00
 -11   5  -1   25.15    1.08
 -11  -5   1   25.05    1.07
 -11   5  -1   24.90    1.07
 -13  -5  -1   17.77    1.02
 -13   5   1   18.31    1.16
 -13  -5   1   16.50    1.02
 -15  -5  -1    4.35    0.66
 -15   5   1    4.36    0.78
 -15   5  -1    3.85    0.72
 -15  -5   1    4.21    0.65
 -17   5  -1    4.57    0.99
  -1  -7  -1    5.33    0.30
  -1  -7  -1    5.70    0.25
   1   7  -1    6.36    0.29
   1  -7   1    5.80    0.28
  -1   7   1    6.15    0.33
   1  -7   1    6.06    0.33
  -1  -7   1    6.23    0.31
  -1   7  -1    6.28    0.32
  -1  -7   1    5.50    0.28
   1   7   1    6.07    0.31
   3   7  -1   51.09    1.01
  -3  -7  -1   50.91    0.96
  -3  -7  -1   49.02    1.16
  -3   7   1   51.38    1.19
  -3   7  -1   48.86    1.18
  -3   7  -1   49.07    1.18
  -3  -7   1   50.56    1.06
   3   7   1   50.15    1.07
  -3  -7   1   51.28    1.17
  -5  -7  -1   63.39    1.24
   5   7  -1   63.38    1.21
  -5   7   1   63.89    1.49
  -5   7   1   66.36    1.49
  -5  -7  -1   61.85    1.47
  -5  -7   1   64.04    1.50
   5   7   1   61.04    1.29
  -5   7  -1   60.62    1.47
  -5   7  -1   62.96    1.50
  -5  -7   1   62.40    1.33
  -7   7   1   59.74    1.52
  -7   7   1   56.89    1.48
   7   7  -1   56.18    1.19
  -7  -7  -1   55.98    1.51
  -7  -7  -1   56.97    1.31
  -7   7  -1   54.82    1.49
   7   7   1   58.34    1.30
  -7   7  -1   55.35    1.51
  -7  -7   1   56.74    1.53
  -7  -7   1   57.14    1.38
  -9   7   1   58.90    1.66
  -9  -7  -1   57.25    1.47
  -9  -7  -1   58.44    1.70
  -9   7   1   59.37    1.65
  -9   7  -1   58.58    1.91
  -9  -7   1   57.53    1.55
  -9  -7   1   56.60    1.69
  -9   7  -1   58.00    1.86
 -11  -7  -1    9.68    0.70
 -11   7   1    9.16    0.65
 -11   7   1    9.40    0.66
 -11   7  -1    9.69    0.69
 -11  -7   1    9.72    0.73
 -11   7  -1    8.77    0.65
 -13  -7  -1    8.52    0.88
 -13   7  -1    8.73    0.85
 -13  -7   1    9.73    0.78
 -13   7  -1    9.08    0.72
 -15   7   1    1.54    0.48
 -15  -7  -1    2.35    0.48
 -15   7  -1    1.91    0.52
 -15  -7   1    2.02    0.49
  -1   9   1   24.88    0.77
   1  -9   1   23.72    0.70
  -1  -9  -1   26.15    0.78
   1   9  -1   23.64    0.70
   1  -9   1   24.24    0.77
  -1  -9  -1   24.59    0.66
  -1  -9   1   24.59    0.73
  -1   9  -1   25.99    0.78
   1   9   1   24.28    0.74
  -1  -9   1   24.67    0.72
  -3  -9  -1   13.84    0.45
  -3  -9  -1   13.93    0.59
   3   9  -1   13.43    0.49
  -3   9   1   14.17    0.61
   3   9   1   13.91    0.53
  -3   9  -1   14.18    0.61
  -3  -9   1   13.76    0.58
  -3   9  -1   12.98    0.58
  -3  -9   1   13.85    0.51
  -5  -9  -1   44.99    0.99
  -5   9   1   42.02    1.21
  -5  -9  -1   43.59    1.23
  -5   9   1   43.45    1.22
   5   9  -1   44.08    1.00
  -5   9  -1   44.18    1.26
  -5  -9   1   43.09    1.22
   5   9   1   44.54    1.07
  -5   9  -1   42.37    1.25
  -5  -9   1   43.48    1.07
   7   9  -1   43.75    1.03
  -7  -9  -1   42.79    1.08
  -7   9   1   43.22    1.32
  -7   9   1   41.49    1.29
  -7  -9   1   44.10    1.17
   7   9   1   43.27    1.12
  -7   9  -1   42.20    1.32
  -7   9  -1   42.60    1.34
  -9   9   1   63.67    1.77
  -9  -9  -1   65.13    1.86
  -9   9   1   63.84    1.79
  -9   9  -1   66.24    1.86
  -9  -9   1   64.23    1.85
  -9  -9   1   63.53    1.63
  -9   9  -1   64.37    1.82
 -11   9   1   16.47    0.91
 -11  -9  -1   15.84    0.93
 -11   9   1   17.33    0.92
 -11   9  -1   15.54    0.91
 -11  -9   1   17.04    0.97
 -11   9  -1   17.87    0.96
 -13  -9  -1    4.57    0.66
 -13   9   1    5.95    0.70
 -13   9   1    5.63    0.68
 -13  -9   1    5.81    0.76
 -13   9  -1    4.00    0.58
 -13   9  -1    7.14    0.80
 -15   9   1    4.62    0.82
 -15  -9  -1    3.42    0.62
 -15  -9   1    3.65    0.64
  -1  11   1    7.91    0.45
   1 -11   1    6.51    0.41
   1 -11   1    6.63    0.39
   1  11  -1    6.86    0.39
  -1 -11  -1    6.53    0.35
  -1 -11   1    6.51    0.38
  -1 -11   1    6.32    0.39
   1 -11  -1    5.85    0.38
   1  11   1    6.67    0.41
  -1  11  -1    6.95    0.42
  -3 -11  -1    0.11    0.10
   3  11  -1   -0.04    0.06
  -3  11   1    0.02    0.08
  -3 -11  -1    0.13    0.07
  -3 -11   1    0.12    0.08
  -3  11  -1    0.05    0.09
  -3 -11   1    0.34    0.14
   3  11   1    0.06    0.07
   5  11  -1    1.53    0.22
  -5  11   1    2.00    0.32
  -5 -11  -1    1.07    0.17
  -5 -11  -1    1.22    0.26
  -5 -11   1    1.16    0.24
  -5 -11   1    1.30    0.22
  -5  11  -1    1.64    0.30
   5  11   1    1.69    0.25
  -5  11  -1    1.78    0.31
  -7  11   1    0.79    0.22
  -7 -11  -1    1.04    0.26
  -7  11   1    0.83    0.23
  -7 -11   1    0.99    0.25
  -7 -11   1    0.89    0.19
  -7  11  -1    1.01    0.26
  -7  11  -1    0.50    0.21
   7  11   1    0.93    0.19
  -9 -11  -1    4.57    0.57
  -9  11   1    4.10    0.52
  -9  11   1    4.69    0.57
  -9  11  -1    4.47    0.58
  -9  11  -1    5.09    0.61
  -9 -11   1    3.81    0.52
 -11  11   1   24.66    1.15
 -11  11   1   24.16    1.14
 -11 -11  -1   24.06    1.20
 -11  11  -1   24.48    1.19
 -11  11  -1   26.63    1.23
 -11 -11   1   25.96    1.24
 -13 -11  -1    0.62    0.30
 -13  11   1    1.24    0.34
 -13  11   1    0.51    0.26
 -13 -11   1    0.79    0.30
 -13  11  -1    0.35    0.24
 -13  11  -1    0.21    0.26
 -15 -11  -1    3.67    0.64
 -15 -11   1    2.46    0.52
  -1 -13  -1    5.66    0.36
  -1 -13  -1    5.63    0.42
   1  13  -1    5.17    0.38
   1 -13   1    5.47    0.39
   1 -13   1    5.60    0.41
  -1  13   1    5.70    0.41
   1  13   1    5.57    0.40
  -1  13  -1    4.85    0.38
  -1 -13   1    5.07    0.37
   1 -13  -1    5.40    0.40
  -1 -13   1    5.29    0.40
  -3  13   1   16.34    0.75
  -3 -13  -1   15.45    0.72
  -3 -13  -1   15.03    0.56
   3  13  -1   13.02    0.59
  -3 -13   1   14.43    0.60
   3  13   1   14.35    0.64
  -3  13  -1   14.71    0.72
  -3 -13   1   13.88    0.66
   5  13  -1   11.44    0.54
  -5 -13  -1   11.52    0.49
  -5 -13  -1   11.93    0.68
  -5  13   1   12.16    0.78
  -5 -13   1   11.23    0.54
   5  13   1   11.89    0.58
  -5  13  -1   12.54    0.72
  -7 -13  -1    0.43    0.22
  -7  13   1    0.43    0.19
   7  13   1    0.77    0.19
  -7  13  -1    0.43    0.20
  -7  13  -1    0.74    0.25
  -7 -13   1    0.64    0.23
  -9  13   1   14.92    0.89
  -9 -13  -1   14.80    0.89
  -9  13  -1   15.61    0.92
  -9 -13   1   12.64    0.82
  -9  13  -1   14.54    0.88
 -11 -13  -1    0.14    0.21
 -11  13   1    0.45    0.21
 -11  13  -1   -0.17    0.16
 -11 -13   1    0.22    0.23
 -11  13  -1    0.23    0.20
 -13 -13  -1    0.11    0.18
 -13  13   1   -0.42    0.16
 -13 -13   1    0.16    0.21
 -13  13  -1    0.17    0.22
 -13  13  -1    0.19    0.23
  -1 -15  -1   12.26    0.66
  -1  15   1   12.76    0.68
   1 -15   1   12.67    0.64
  -1 -15  -1   13.21    0.60
   1 -15   1   13.40    0.68
   1  15  -1   12.63    0.64
  -1 -15   1   12.62    0.65
  -1 -15   1   12.55    0.62
   1  15   1   11.72    0.64
  -1  15  -1   13.57    0.69
  -3 -15  -1    0.10    0.10
   3  15  -1   -0.05    0.08
  -3  15   1    0.30    0.16
  -3 -15   1    0.24    0.11
   3  15   1    0.09    0.11
  -3  15  -1    0.09    0.12
  -3 -15   1    0.11    0.11
  -5  15   1    6.22    0.65
  -5 -15  -1    5.20    0.58
   5  15  -1    5.54    0.40
  -5 -15   1    5.60    0.59
   5  15   1    5.26    0.41
  -5 -15   1    5.88    0.41
  -5  15  -1    4.94    0.56
  -7  15   1    7.55    0.62
  -7 -15  -1    7.28    0.73
  -7 -15   1    8.47    0.80
  -7  15  -1    7.52    0.63
  -9  15   1    0.45    0.28
  -9 -15  -1    0.86    0.32
  -9 -15   1    1.28    0.36
  -9  15  -1    0.53    0.28
 -11 -15  -1    8.30    0.89
 -11  15   1    7.24    0.82
 -11 -15   1    7.67    0.85
 -11  15  -1    9.01    0.93
 -13 -15  -1    1.93    0.51
 -13  15   1    1.73    0.45
 -13  15  -1    2.27    0.49
 -13 -15   1    0.86    0.34
 -15  15  -1    1.81    0.49
  -1  17   1   15.09    0.80
   1 -17   1   13.93    0.72
   1  17  -1   12.68    0.70
   1 -17   1   14.57    0.76
  -1 -17  -1   12.14    0.62
  -1 -17  -1   14.57    0.77
   1  17   1   14.79    0.91
  -1  17  -1   14.22    0.76
  -1 -17   1   14.52    0.72
  -3 -17  -1    4.24    0.51
  -3  17   1    4.91    0.56
   3  17  -1    4.54    0.48
  -3  17  -1    4.82    0.57
   3  17   1    4.38    0.50
  -3 -17   1    4.90    0.55
  -3 -17   1    3.96    0.44
  -5 -17  -1    6.54    0.67
   5  17  -1    5.70    0.44
  -5  17   1    7.37    0.62
  -5 -17   1    8.14    0.76
  -5  17  -1    7.78    0.62
   5  17   1    7.08    0.51
  -7  17   1    2.96    0.50
  -7 -17  -1    3.88    0.59
  -7  17  -1    4.73    0.64
  -7 -17   1    3.38    0.53
  -9  17   1    3.69    0.59
  -9 -17  -1    5.60    0.72
  -9 -17   1    4.13    0.60
  -9  17  -1    3.81    0.59
 -11  17   1   15.96    1.06
 -11 -17  -1   18.41    1.14
 -11  17  -1   17.81    1.12
 -11 -17   1   17.75    1.12
 -13  17   1    4.00    0.67
 -13 -17  -1    3.03    0.61
 -13  17  -1    2.86    0.57
 -13 -17   1    4.26    0.75
  -1  19   1   10.95    0.73
  -1 -19  -1   10.80    0.71
   1  19  -1   12.24    0.73
  -1 -19   1   11.78    0.68
  -1 -19   1   10.29    0.67
  -1  19  -1   10.76    0.70
   1  19   1   11.76    0.73
  -3  19   1   13.08    0.80
  -3 -19  -1   11.76    0.76
   3  19  -1   11.83    0.71
   3  19   1   11.04    0.69
  -3  19  -1   12.01    0.78
  -3 -19   1   11.71    0.75
  -5 -19  -1   14.62    0.89
  -5  19   1   15.33    0.93
  -5 -19   1   15.42    0.90
   5  19   1   14.98    0.80
  -5  19  -1   14.51    0.90
  -7 -19  -1   14.20    0.94
  -7  19   1   12.33    0.87
  -7  19  -1   10.46    0.81
  -7 -19   1   12.39    0.87
  -9 -19  -1   18.60    1.12
  -9  19   1   16.18    1.06
  -9  19  -1   17.41    1.11
  -9 -19   1   17.49    1.09
 -11  19   1    8.40    0.97
 -11 -19  -1   10.08    1.02
 -11  19  -1   10.08    1.04
 -11 -19   1    9.45    1.03
 -13  19   1    8.00    1.13
  -1 -21  -1    6.69    0.71
  -1  21   1    5.51    0.64
   1  21  -1    7.92    0.77
  -1 -21   1    6.06    0.67
  -1  21  -1    6.62    0.73
  -1 -21   1    6.42    0.71
   1  21   1    7.27    0.74
  -3 -21  -1   12.05    0.83
  -3  21   1   12.26    0.84
   3  21  -1   14.80    0.82
  -3 -21   1   13.55    0.85
   3  21   1   12.85    0.79
  -3  21  -1   13.61    0.87
  -5  21   1   15.41    0.97
  -5 -21  -1   14.18    0.92
  -5  21  -1   13.50    0.92
  -5 -21   1   14.33    0.92
  -7 -21  -1   11.96    0.89
  -7  21   1   10.68    0.85
  -7  21  -1   11.54    0.90
  -7 -21   1   10.85    0.85
  -9 -21  -1    6.43    0.86
  -9  21   1    7.01    0.87
  -9  21  -1    6.60    0.83
  -9 -21   1    6.64    0.87
 -11 -21  -1    3.64    0.72
 -11  21   1    3.30    0.66
 -11  21  -1    2.08    0.52
 -11 -21   1    3.00    0.62
  -1  23   1   -0.05    0.17
   1  23  -1    0.23    0.19
  -1 -23  -1    0.20    0.21
   1  23   1    0.33    0.22
  -1 -23   1    0.37    0.20
  -1  23  -1    0.25    0.22
  -3 -23  -1    3.46    0.57
   3  23  -1    3.29    0.52
  -3  23   1    3.62    0.62
  -3  23  -1    3.19    0.54
   3  23   1    4.12    0.58
  -3 -23   1    4.01    0.57
  -5  23   1    1.19    0.34
  -5 -23  -1    2.04    0.47
  -5  23  -1    1.44    0.40
  -5 -23   1    1.53    0.43
  -7 -23  -1    9.51    0.99
  -7  23   1    8.56    0.93
  -7 -23   1    8.86    0.97
  -7  23  -1    7.73    0.95
  -9 -23  -1    1.26    0.43
  -9  23   1    0.80    0.35
  -9  23  -1    0.35    0.28
  -9 -23   1    1.22    0.43
  -1 -25  -1    2.06    0.45
  -1  25   1    5.25    0.74
   1  25  -1    3.88    0.60
   1  25   1    4.73    0.68
  -1  25  -1    4.55    0.66
  -1 -25   1    3.00    0.53
  -3 -25  -1    0.35    0.25
  -3  25   1    0.08    0.20
  -3 -25   1    0.17    0.26
  -3  25  -1    0.06    0.19
   3  25   1   -0.03    0.17
  -5  25   1    0.45    0.30
  -5 -25  -1    0.18    0.28
  -5  25  -1    0.36    0.25
  -5 -25   1   -0.04    0.21
  -7  25   1   -0.29    0.19
  -7 -25  -1   -0.28    0.21
  -7  25  -1   -0.17    0.23
  -7 -25   1   -0.06    0.25
  -1  27   1    0.51    0.33
   1  27  -1    0.25    0.25
  -1  27  -1    0.50    0.30
   1  27   1    0.28    0.26
  -3 -27  -1    2.56    0.53
  -3  27   1    3.18    0.59
  -3 -27   1    3.38    0.58
  -3  27  -1    2.52    0.53
  -5 -27  -1    0.02    0.23
  -5  27   1   -0.19    0.24
  -5 -27   1   -0.01    0.27
  -5  27  -1    0.18    0.25
  -7 -27   1    1.84    0.59
  -1  29   1    0.62    0.35
   1  29   1    0.48    0.31
  -1  29  -1    0.01    0.26
  -3  29   1    0.80    0.40
  -3 -29  -1    1.18    0.39
  -3  29  -1    1.26    0.41
  -3 -29   1    1.19    0.40
   0   0   2   -0.30    0.02
   0   0   2   -0.29    0.02
  -2   0   2  170.42    2.38
   2   0   2  169.45    2.54
  -2   0   2  167.74    2.38
  -2   0   2  176.34    2.61
  -4   0   2   -0.20    0.03
  -4   0   2   -0.15    0.04
  -4   0   2   -0.20    0.05
   4   0   2   -0.26    0.04
  -6   0   2   13.66    0.64
   6   0   2   15.13    0.58
  -6   0   2   14.38    0.49
  -6   0   2   14.86    0.50
  -8   0   2   -0.04    0.07
   8   0   2   -0.07    0.06
  -8   0   2   -0.03    0.08
  -8   0   2    0.12    0.12
 -10   0   2   39.60    1.13
 -10   0   2   36.31    1.39
 -10   0   2   38.67    1.10
  10   0   2   39.07    1.23
 -12   0  -2    0.16    0.17
 -12   0   2    0.18    0.16
 -14   0   2    8.01    0.94
 -16   0  -2   -0.14    0.18
   0  -2   2  426.41    5.75
   0  -2   2  427.78    5.66
   0   2   2  434.30    5.72
   0  -2  -2  390.94    5.70
   0  -2   2  405.88    5.91
   2  -2   2  193.81    2.84
  -2  -2  -2  185.43    2.78
   2  -2   2  192.23    2.85
  -2   2   2  188.41    2.75
   2   2   2  188.46    2.78
  -2  -2   2  186.48    2.83
   4  -2   2  166.78    2.71
   4   2  -2  170.08    2.42
  -4   2   2  163.85    2.58
  -4   2   2  169.05    2.59
  -4  -2   2  166.45    2.74
   4   2   2  163.06    2.62
  -6   2   2   33.31    0.86
   6  -2   2   31.82    0.92
   6   2  -2   32.04    0.74
  -6   2   2   31.77    0.84
   6   2   2   31.73    0.87
  -6  -2   2   31.39    0.97
   8   2  -2   52.02    1.16
  -8  -2  -2   52.36    1.40
  -8   2   2   50.84    1.26
  -8   2   2   51.93    1.26
   8  -2   2   50.02    1.35
   8   2   2   50.70    1.29
  -8  -2   2   50.34    1.44
 -10   2   2   -0.01    0.15
 -10   2   2    0.08    0.11
  10  -2   2    0.02    0.11
 -10  -2  -2    0.00    0.10
 -10   2   2    0.07    0.11
  10   2   2    0.15    0.12
 -12  -2  -2   21.16    1.05
 -12   2   2   21.31    1.17
 -12  -2   2   21.49    1.10
 -12   2  -2   20.22    0.97
 -12   2  -2   20.39    0.97
 -14   2   2    2.58    0.55
 -14  -2  -2    1.54    0.40
 -14  -2   2    1.70    0.44
 -14   2  -2    2.91    0.58
 -16  -2  -2    6.38    0.81
 -16   2   2    6.13    0.89
   0  -4  -2    0.04    0.05
   0   4  -2   -0.02    0.03
   0  -4   2    0.02    0.05
   0   4   2    0.11    0.06
   0  -4   2    0.00    0.03
   0   4  -2   -0.02    0.03
   2   4  -2   61.47    0.97
  -2  -4  -2   60.17    1.16
  -2  -4  -2   61.60    0.92
  -2   4   2   60.51    1.16
  -2  -4   2   62.71    1.15
   2   4   2   61.96    1.14
  -2  -4   2   61.95    1.17
  -2   4  -2   62.57    1.20
  -2   4  -2   63.40    1.21
   4   4  -2    2.05    0.12
  -4   4   2    1.61    0.20
  -4  -4  -2    2.05    0.24
  -4  -4  -2    2.28    0.16
  -4   4   2    2.59    0.26
  -4  -4   2    1.74    0.21
   4   4   2    2.19    0.22
  -6  -4  -2   13.83    0.61
   6   4  -2   14.84    0.45
  -6   4   2   15.34    0.59
  -6  -4  -2   14.84    0.55
  -6   4   2   14.68    0.58
  -6  -4   2   15.83    0.63
   6   4   2   15.15    0.56
   8   4  -2    9.62    0.42
  -8  -4  -2   10.66    0.60
  -8  -4  -2   10.84    0.55
  -8   4   2   10.18    0.53
  -8   4   2   10.74    0.54
  -8  -4   2   10.05    0.58
   8   4   2   10.08    0.51
  -8   4  -2   10.12    0.59
  -8   4  -2    9.34    0.56
 -10  -4  -2   13.61    0.70
 -10   4   2   13.04    0.66
 -10  -4  -2   12.69    0.74
 -10   4   2   12.76    0.66
 -10  -4   2   12.40    0.74
  10   4   2   12.70    0.64
 -12  -4  -2    1.72    0.35
 -12   4   2    1.38    0.39
 -12   4  -2    1.08    0.30
 -12   4  -2    1.20    0.30
 -12  -4   2    1.75    0.38
 -14  -4  -2    1.09    0.35
 -14   4   2    0.53    0.31
 -14   4  -2    0.81    0.28
 -16   4   2    0.24    0.27
 -16  -4  -2    0.36    0.25
 -16  -4   2    0.18    0.25
 -16   4  -2    0.49    0.33
   0   6  -2   64.36    1.20
   0   6  -2   64.38    1.20
   0  -6   2   65.66    1.17
   0   6   2   65.59    1.26
   0  -6  -2   62.45    1.25
   0  -6   2   65.44    1.28
  -2  -6  -2   11.17    0.29
  -2  -6  -2   10.88    0.44
   2   6  -2   11.00    0.34
  -2   6   2   10.63    0.44
  -2  -6   2   10.78    0.41
  -2   6  -2   11.16    0.45
   2   6   2   11.67    0.42
  -2  -6   2   11.14    0.42
  -2   6  -2   11.61    0.45
   4   6  -2   10.04    0.32
  -4  -6  -2    9.72    0.32
  -4   6   2    9.74    0.45
  -4  -6  -2   10.02    0.47
  -4   6   2    9.32    0.44
  -4   6  -2    9.64    0.47
   4   6   2    9.54    0.41
  -4   6  -2   10.07    0.49
  -4  -6   2    9.35    0.46
  -4  -6   2    9.64    0.42
  -6  -6  -2   13.39    0.49
  -6   6   2   11.67    0.55
   6   6  -2   12.74    0.41
  -6  -6  -2   11.70    0.58
  -6   6  -2   12.12    0.59
  -6   6  -2   13.78    0.64
  -6  -6   2   12.00    0.55
   6   6   2   13.00    0.52
  -8  -6  -2    3.80    0.30
  -8  -6  -2    4.13    0.47
  -8   6   2    3.85    0.41
  -8   6   2    3.85    0.41
  -8   6  -2    3.58    0.42
   8   6   2    3.73    0.31
  -8   6  -2    3.93    0.45
  -8  -6   2    4.01    0.44
 -10  -6  -2    0.40    0.20
 -10  -6   2    0.22    0.13
 -10   6  -2    0.48    0.21
 -10   6  -2    0.92    0.26
 -12   6   2    2.36    0.39
 -12   6   2    1.76    0.35
 -12  -6  -2    1.69    0.38
 -12   6  -2    2.23    0.42
 -12  -6   2    1.01    0.29
 -12   6  -2    2.21    0.43
 -14   6   2    1.11    0.43
 -14  -6  -2    0.36    0.22
 -14  -6   2    0.73    0.34
 -16   6   2    0.05    0.29
 -16  -6  -2    0.40    0.30
 -16  -6   2    0.71    0.31
 -16   6  -2    0.32    0.25
   0  -8   2    0.04    0.06
   0   8   2   -0.05    0.05
   0   8  -2   -0.02    0.05
   0  -8   2    0.03    0.06
   0  -8  -2    0.00    0.06
   2   8  -2    4.33    0.24
  -2  -8  -2    3.71    0.28
  -2   8   2    4.54    0.32
  -2  -8  -2    4.08    0.20
   2  -8   2    3.58    0.30
  -2   8  -2    4.20    0.30
  -2  -8   2    4.47    0.29
   2   8   2    3.98    0.27
  -2  -8   2    3.76    0.26
  -2   8  -2    4.13    0.30
  -4  -8  -2    1.11    0.20
  -4   8   2    0.77    0.17
  -4  -8  -2    0.92    0.12
   4   8  -2    1.19    0.15
   4   8   2    0.86    0.17
  -4  -8   2    1.17    0.21
  -4  -8   2    0.95    0.17
  -4   8  -2    0.45    0.15
  -4   8  -2    1.29    0.23
  -6   8   2    8.65    0.50
   6   8  -2    8.95    0.36
  -6  -8  -2    8.23    0.37
  -6   8   2    8.34    0.50
  -6  -8  -2    8.77    0.53
  -6  -8   2    8.25    0.51
   6   8   2    7.67    0.42
  -6   8  -2    7.62    0.50
  -6  -8   2    9.12    0.48
  -8   8   2    3.00    0.40
  -8  -8  -2    2.79    0.31
  -8   8   2    3.10    0.40
  -8  -8  -2    2.59    0.38
  -8  -8   2    2.42    0.33
  -8  -8   2    2.96    0.42
   8   8   2    3.00    0.35
 -10  -8  -2    0.92    0.26
 -10   8   2    1.05    0.26
 -10   8   2    0.78    0.24
 -10   8  -2    0.88    0.27
 -10   8  -2    1.11    0.30
 -10  -8   2    0.48    0.21
 -10  -8   2    0.68    0.22
 -12   8   2    0.85    0.28
 -12   8   2    0.86    0.27
 -12  -8  -2    0.73    0.30
 -12  -8   2    0.95    0.32
 -12   8  -2    1.07    0.33
 -12   8  -2    0.58    0.25
 -14  -8  -2    1.07    0.33
 -14   8   2    0.86    0.42
 -14   8  -2    1.08    0.36
 -14  -8   2    1.36    0.40
 -14   8  -2    0.32    0.25
 -16  -8  -2    0.14    0.25
 -16   8   2   -0.21    0.26
 -16   8  -2    0.39    0.31
   0 -10  -2   50.32    1.24
   0 -10   2   50.52    1.16
   0 -10   2   47.41    1.20
   0  10  -2   50.57    1.19
   0  10   2   49.79    1.23
  -2 -10  -2   15.86    0.49
  -2 -10  -2   15.91    0.65
  -2  10   2   17.66    0.69
   2 -10   2   16.44    0.69
   2  10  -2   16.82    0.57
   2  10   2   16.44    0.63
  -2 -10   2   16.89    0.62
  -2  10  -2   17.75    0.68
  -2  10  -2   17.86    0.68
  -2 -10   2   15.93    0.61
   4  10  -2  237.46    3.72
  -4 -10  -2  238.13    4.05
  -4 -10  -2  241.44    3.59
  -4  10   2  247.92    4.12
  -4 -10   2  243.71    4.03
  -4 -10   2  242.64    3.88
  -4  10  -2  239.68    4.11
   4  10   2  242.86    3.91
  -4  10  -2  243.91    4.10
  -6 -10  -2    0.58    0.12
   6  10  -2    0.92    0.16
  -6  10   2    0.27    0.14
  -6 -10  -2    0.30    0.15
  -6  10  -2    0.45    0.17
   6  10   2    0.30    0.12
  -6 -10   2    0.42    0.14
  -6  10  -2    0.48    0.18
  -6 -10   2    0.28    0.13
  -8  10   2   45.50    1.42
  -8  10   2   43.42    1.40
  -8 -10  -2   45.21    1.45
  -8  10  -2   43.92    1.47
  -8 -10   2   44.06    1.28
  -8  10  -2   43.02    1.43
   8  10   2   43.86    1.22
  -8 -10   2   45.21    1.46
 -10  10   2    4.16    0.53
 -10  10   2    3.56    0.51
 -10 -10  -2    3.43    0.51
 -10  10  -2    3.94    0.55
 -10 -10   2    4.43    0.59
 -10  10  -2    4.08    0.57
 -12  10   2    2.21    0.41
 -12  10   2    1.71    0.37
 -12 -10  -2    1.57    0.37
 -12  10  -2    2.89    0.52
 -12 -10   2    2.44    0.46
 -12  10  -2    2.29    0.46
 -14 -10  -2    0.10    0.21
 -14  10  -2    0.19    0.24
 -14  10  -2    0.21    0.26
 -14 -10   2    0.29    0.24
   0  12  -2    0.05    0.08
   0 -12   2    0.00    0.08
   0 -12   2    0.08    0.11
   0 -12  -2   -0.04    0.07
   0  12   2    0.03    0.08
   2 -12   2  176.94    3.26
  -2  12   2  176.97    3.23
  -2 -12  -2  178.55    2.87
  -2 -12  -2  178.01    3.20
   2  12  -2  177.14    3.02
  -2 -12   2  175.86    3.11
  -2 -12   2  175.53    3.08
   2  12   2  173.51    3.11
  -2  12  -2  180.17    3.21
  -4 -12  -2    0.43    0.11
   4  12  -2    0.57    0.14
  -4 -12  -2    0.44    0.17
  -4  12   2    0.24    0.13
  -4 -12   2    0.48    0.16
  -4  12  -2    0.43    0.15
   4  12   2    0.44    0.15
  -4  12  -2    0.36    0.16
  -4 -12   2    0.38    0.13
   6  12  -2  121.96    2.39
  -6  12   2  123.84    2.71
  -6 -12  -2  130.24    2.70
  -6 -12   2  124.31    2.42
   6  12   2  120.29    2.42
  -6  12  -2  120.25    2.69
  -6 -12   2  128.47    2.68
  -6  12  -2  124.93    2.71
  -8 -12  -2    2.19    0.40
  -8  12   2    2.69    0.41
  -8  12  -2    2.48    0.43
  -8 -12   2    3.14    0.47
  -8  12  -2    2.65    0.43
 -10 -12  -2   12.58    0.84
 -10  12   2   12.41    0.80
 -10  12  -2   12.25    0.83
 -10 -12   2   13.45    0.86
 -10  12  -2   15.00    0.92
 -12  12   2    0.02    0.18
 -12 -12  -2   -0.19    0.14
 -12  12  -2   -0.13    0.21
 -12  12  -2   -0.03    0.19
 -12 -12   2    0.23    0.24
 -14 -12  -2   11.82    0.95
 -14  12  -2   14.42    1.01
 -14 -12   2   12.23    1.18
 -14  12  -2   13.43    0.98
   0 -14   2   71.71    1.72
   0 -14  -2   71.85    1.75
   0 -14   2   67.59    1.63
   0  14  -2   68.00    1.66
   0  14   2   69.16    1.72
  -2 -14  -2    4.75    0.32
   2 -14   2    4.92    0.43
  -2 -14  -2    5.06    0.53
   2  14  -2    4.46    0.35
  -2 -14   2    4.62    0.37
  -2  14  -2    5.50    0.44
  -2 -14   2    5.21    0.40
   2  14   2    4.09    0.44
   4  14  -2   56.38    1.38
  -4 -14  -2   57.02    1.62
  -4  14   2   56.56    1.63
  -4 -14   2   56.41    1.42
  -4  14  -2   56.81    1.65
  -4 -14   2   57.68    1.57
   4  14   2   54.59    1.46
  -6 -14  -2    0.36    0.18
  -6  14   2    0.55    0.19
  -6  14  -2    0.70    0.24
  -6 -14   2    0.31    0.13
  -6  14  -2    0.58    0.23
  -6 -14   2    0.83    0.25
   6  14   2    0.33    0.14
  -8  14   2    1.67    0.37
  -8 -14  -2    1.98    0.41
  -8  14  -2    1.54    0.38
  -8 -14   2    1.28    0.32
  -8  14  -2    1.16    0.31
 -10 -14  -2    3.10    0.54
 -10  14   2    3.16    0.52
 -10  14  -2    2.56    0.48
 -10 -14   2    2.43    0.48
 -10  14  -2    2.61    0.48
 -12  14   2    8.05    0.88
 -12 -14  -2    6.98    0.83
 -12  14  -2    7.55    0.86
 -12 -14   2    7.03    0.85
 -12  14  -2    9.33    0.96
 -14 -14  -2    0.31    0.25
 -14  14   2    1.20    0.42
 -14  14  -2    0.33    0.25
 -14  14  -2    0.20    0.25
 -14 -14   2    0.14    0.25
   0 -16  -2   -0.12    0.08
   0 -16   2   -0.08    0.10
   0  16  -2    0.06    0.10
   0 -16   2    0.08    0.11
  -2 -16  -2   43.54    1.17
  -2  16   2   46.66    1.46
  -2 -16  -2   44.71    1.43
   2  16  -2   46.23    1.33
   2 -16   2   46.55    1.47
  -2  16  -2   43.99    1.41
  -2 -16   2   49.30    1.37
  -2 -16   2   45.22    1.36
   2  16   2   45.55    1.39
  -4 -16  -2   -0.08    0.13
   4  16  -2   -0.15    0.07
  -4  16   2    0.01    0.11
   4  16   2    0.10    0.10
  -4 -16   2    0.05    0.13
  -4 -16   2    0.09    0.11
  -4  16  -2    0.19    0.14
  -6  16   2   22.80    1.08
  -6 -16  -2   24.67    1.10
   6  16   2   22.45    0.93
  -6 -16   2   21.73    1.02
  -6  16  -2   23.73    1.11
  -8 -16  -2    1.92    0.40
  -8  16   2    2.70    0.49
  -8  16  -2    2.56    0.48
  -8 -16   2    2.95    0.50
 -10 -16  -2    2.10    0.50
 -10  16   2    2.35    0.48
 -10  16  -2    1.73    0.44
 -10  16  -2    1.85    0.43
 -10 -16   2    3.15    0.56
 -12 -16  -2   -0.03    0.19
 -12  16   2    0.02    0.18
 -12  16  -2    0.23    0.24
 -12 -16   2    0.11    0.23
 -14  16   2    4.87    0.74
 -14  16  -2    6.04    0.84
   0 -18   2    0.86    0.26
   0  18   2    0.97    0.26
   0  18  -2    0.71    0.22
   0 -18  -2    1.00    0.28
  -2 -18  -2   -0.01    0.14
  -2  18   2    0.23    0.20
  -2 -18   2    0.27    0.17
  -2  18  -2   -0.04    0.11
   2  18   2    0.37    0.19
  -2 -18   2    0.00    0.16
  -4 -18  -2   13.95    0.82
   4  18  -2   14.38    0.73
  -4  18   2   15.89    0.90
  -4 -18   2   13.73    0.80
  -4  18  -2   13.54    0.83
   4  18   2   15.36    0.80
  -6  18   2    0.07    0.18
  -6 -18  -2   -0.01    0.19
   6  18   2   -0.08    0.10
  -6  18  -2    0.19    0.21
  -6 -18   2    0.22    0.19
  -8 -18  -2    1.08    0.35
  -8  18   2    1.29    0.35
  -8 -18   2    0.75    0.32
  -8  18  -2    0.93    0.32
 -10  18   2    0.79    0.31
 -10 -18  -2    0.37    0.28
 -10 -18   2    0.53    0.30
 -10  18  -2    0.52    0.29
 -12 -18  -2   -0.04    0.27
 -12  18   2    0.56    0.33
 -12 -18   2    0.32    0.30
 -12  18  -2   -0.27    0.20
   0 -20   2    0.02    0.13
   0  20  -2    0.18    0.15
   0 -20  -2    0.13    0.16
   0  20   2    0.03    0.14
   0 -20   2   -0.01    0.13
  -2 -20  -2    3.90    0.53
   2  20  -2    4.47    0.54
  -2  20   2    5.71    0.68
   2  20   2    3.40    0.48
  -2  20  -2    3.57    0.52
  -2 -20   2    4.93    0.60
  -4  20   2   -0.04    0.15
  -4 -20  -2   -0.03    0.17
   4  20   2    0.04    0.15
  -4 -20   2   -0.05    0.14
  -4  20  -2   -0.02    0.17
  -6 -20  -2    0.22    0.26
  -6  20   2    0.66    0.30
  -6  20  -2    0.35    0.23
  -6 -20   2    0.38    0.25
  -8 -20  -2    0.34    0.28
  -8  20   2    0.70    0.34
  -8  20  -2    0.16    0.21
  -8 -20   2    0.42    0.27
 -10  20   2    3.71    0.63
 -10 -20  -2    4.36    0.70
 -10 -20   2    2.68    0.54
 -10  20  -2    2.21    0.48
 -12  20   2   -0.12    0.24
 -12  20  -2    0.14    0.25
   0  22   2   30.08    1.31
   0 -22   2   28.53    1.22
   0 -22   2   28.56    1.21
   0  22  -2   27.63    1.24
  -2  22   2    0.31    0.25
  -2 -22  -2    0.59    0.26
   2  22  -2    0.40    0.20
   2  22   2    0.53    0.24
  -2 -22   2    0.52    0.23
  -2  22  -2    0.38    0.22
  -4 -22  -2    5.73    0.72
  -4  22   2    6.69    0.77
  -4 -22   2    7.55    0.81
  -4  22  -2    5.13    0.67
   4  22   2    6.81    0.72
  -6 -22  -2    0.02    0.21
  -6  22   2   -0.24    0.15
  -6  22  -2    0.11    0.17
  -6 -22   2   -0.09    0.21
  -8  22   2    4.20    0.67
  -8 -22  -2    4.67    0.71
  -8  22  -2    3.84    0.64
  -8 -22   2    4.86    0.72
 -10 -22  -2    0.43    0.32
 -10  22   2    0.32    0.25
 -10  22  -2    0.11    0.28
 -10 -22   2    0.47    0.29
   0  24   2    0.06    0.19
   0  24  -2    0.13    0.19
  -2  24   2   25.11    1.30
   2  24  -2   26.16    1.22
  -2 -24  -2   26.48    1.29
  -2  24  -2   25.24    1.28
   2  24   2   25.61    1.25
  -2 -24   2   23.99    1.19
  -4  24   2   -0.16    0.24
  -4 -24  -2    0.10    0.22
  -4  24  -2    0.18    0.22
   4  24   2    0.04    0.20
  -4 -24   2   -0.25    0.19
  -6  24   2   10.06    1.05
  -6 -24  -2    8.32    0.93
  -6 -24   2    8.52    0.90
  -6  24  -2    9.80    1.01
  -8 -24  -2    0.53    0.34
  -8  24   2   -0.42    0.16
  -8  24  -2    0.07    0.23
  -8 -24   2    0.34    0.34
   0  26   2   12.47    0.95
   0  26  -2   13.78    0.96
  -2 -26  -2    0.45    0.26
  -2  26   2    0.81    0.32
  -2  26  -2    0.90    0.36
   2  26   2    0.77    0.30
  -2 -26   2    0.85    0.34
  -4  26   2    9.82    1.04
  -4 -26  -2    7.94    0.92
  -4 -26   2    6.71    0.80
  -4  26  -2    8.17    0.90
  -6  26   2   -0.12    0.26
  -6 -26  -2   -0.22    0.24
  -6 -26   2    0.54    0.33
  -6  26  -2    0.03    0.24
   0  28  -2   -0.04    0.24
   0  28   2   -0.07    0.23
  -2 -28  -2    4.39    0.69
  -2  28   2    5.12    0.79
  -2 -28   2    5.57    0.84
  -2  28  -2    5.57    0.80
   2  28   2    4.45    0.68
  -4  28   2    0.01    0.30
  -4 -28  -2    0.02    0.26
  -4  28  -2   -0.05    0.25
  -4 -28   2    0.24    0.24
  -6 -28   2    1.78    0.57
   0  30   2    6.42    0.90
  -1  -1  -3   31.02    0.57
   1  -1   3   31.95    0.64
  -1   1   3   30.16    0.64
  -1   1   3   31.01    0.57
   1  -1   3   30.53    0.63
  -1  -1   3   31.57    0.65
   1   1   3   30.24    0.62
   1   1   3   30.18    0.53
  -1  -1   3   30.07    0.49
   3  -1   3   29.64    0.73
  -3   1   3   29.86    0.60
  -3  -1  -3   30.11    0.66
  -3   1   3   29.16    0.78
  -3  -1   3   29.67    0.51
   3   1   3   28.38    0.70
  -3  -1   3   29.42    0.50
  -3  -1   3   28.37    0.75
  -5   1   3   30.90    0.96
  -5   1   3   30.24    0.72
   5  -1   3   30.80    0.86
  -5   1   3   30.55    0.72
  -5  -1   3   30.45    0.66
  -5  -1   3   30.88    0.65
  -5  -1   3   30.25    0.91
   5   1   3   30.02    0.83
  -7   1   3   10.49    0.61
   7  -1   3    9.46    0.51
  -7   1   3   10.74    0.44
  -7   1   3   10.49    0.45
  -7  -1   3   10.81    0.42
   7   1   3   10.55    0.52
  -7  -1   3   10.90    0.60
  -7  -1   3   11.20    0.41
  -9   1   3    6.61    0.39
  -9   1   3    7.24    0.42
  -9   1   3    6.33    0.73
   9  -1   3    6.55    0.47
  -9  -1   3    6.18    0.36
  -9  -1   3    6.09    0.37
  -9  -1   3    6.74    0.54
   9   1   3    5.58    0.42
  11  -1   3   12.28    0.71
 -11  -1  -3   13.01    0.79
 -11   1   3   12.29    0.85
 -11  -1   3   13.71    0.85
 -13   1   3    0.67    0.26
 -13   1  -3    0.03    0.18
 -13  -1   3   -0.17    0.17
 -15   1   3    0.63    0.30
 -15  -1  -3   -0.37    0.15
 -15  -1   3    0.23    0.27
  -1  -3  -3  313.82    4.48
   1   3  -3  311.49    4.30
   1  -3   3  324.81    4.49
  -1   3   3  313.23    4.47
   1   3  -3  309.24    4.30
   1  -3   3  317.82    4.55
  -1  -3   3  313.89    4.53
   1   3   3  320.48    4.50
   3  -3   3    1.02    0.15
  -3   3   3    0.86    0.13
  -3  -3  -3    0.99    0.14
  -3  -3   3    1.19    0.17
   3   3   3    1.14    0.15
  -5   3   3   49.48    1.09
  -5  -3  -3   48.76    1.16
   5   3  -3   51.04    0.87
   5  -3   3   49.34    1.20
  -5   3   3   49.00    1.08
   5   3   3   50.78    1.14
  -5  -3   3   50.21    1.21
  -7   3   3    8.55    0.43
  -7   3   3    8.32    0.43
   7   3  -3    8.31    0.33
  -7  -3  -3    8.16    0.49
  -7  -3  -3    8.15    0.44
   7  -3   3    7.87    0.48
   7   3   3    8.78    0.47
  -7  -3   3    9.31    0.54
  -9  -3  -3   14.77    0.71
  -9  -3  -3   16.45    0.79
   9  -3   3   13.88    0.72
  -9   3   3   14.30    0.64
  -9   3   3   14.41    0.64
  -9   3   3   14.47    0.84
   9   3   3   14.45    0.67
  -9  -3   3   15.26    0.79
 -11  -3  -3    4.11    0.49
 -11   3   3    5.64    0.73
 -11  -3  -3    4.24    0.52
 -11  -3   3    4.83    0.61
 -11   3  -3    4.84    0.57
 -11   3  -3    5.89    0.63
  11   3   3    5.80    0.57
 -13   3   3   15.36    1.06
 -13  -3  -3   16.07    0.94
 -13   3  -3   15.94    0.90
 -13   3  -3   14.75    0.89
 -13  -3   3   14.76    0.96
 -15   3   3    0.33    0.29
 -15  -3  -3    1.20    0.36
 -15   3  -3    0.84    0.33
 -17  -3  -3    1.00    0.40
 -17   3   3    0.86    0.40
   1  -5   3    0.83    0.15
   1   5  -3    0.68    0.09
  -1   5   3    0.56    0.11
   1   5  -3    0.84    0.10
   1  -5   3    0.86    0.10
  -1  -5  -3    0.67    0.13
   1   5   3    0.95    0.15
  -1   5  -3    0.74    0.12
  -1  -5   3    0.92    0.12
  -1   5  -3    0.84    0.13
  -1  -5   3    0.85    0.14
  -3  -5  -3   73.61    1.46
  -3  -5  -3   74.02    1.12
  -3   5   3   75.80    1.46
   3  -5   3   74.45    1.55
   3   5  -3   75.04    1.16
  -3  -5   3   73.98    1.45
   3   5   3   75.67    1.43
  -3   5  -3   77.44    1.53
  -3   5  -3   75.64    1.52
  -5  -5  -3   50.57    1.22
  -5   5   3   47.63    1.15
   5   5  -3   51.27    0.87
  -5   5   3   47.02    1.14
  -5  -5  -3   51.22    1.00
   5   5   3   49.07    1.14
  -5  -5   3   50.42    1.22
  -7  -5  -3   18.50    0.64
  -7   5   3   19.55    0.73
  -7   5   3   18.14    0.70
  -7  -5  -3   18.11    0.76
   7   5  -3   18.77    0.52
  -7  -5   3   19.22    0.77
   7   5   3   17.95    0.68
  -7   5  -3   18.68    0.79
  -7   5  -3   20.02    0.81
  -9   5   3   53.35    1.42
  -9  -5  -3   52.81    1.54
  -9   5   3   50.96    1.39
  -9  -5  -3   51.07    1.36
   9   5   3   52.14    1.38
  -9  -5   3   52.46    1.53
 -11  -5  -3   16.81    0.90
 -11   5   3   14.37    0.97
 -11  -5   3   14.24    0.84
 -11   5  -3   15.55    0.87
 -11   5  -3   16.51    0.88
 -13   5   3    3.63    0.63
 -13  -5  -3    5.34    0.67
 -13   5  -3    5.74    0.68
 -13  -5   3    7.08    0.78
 -13   5  -3    6.11    0.72
 -15  -5  -3    3.39    0.56
 -15   5   3    3.25    0.65
 -15  -5   3    2.99    0.58
   1   7  -3    1.50    0.17
  -1   7   3    1.26    0.19
   1  -7   3    1.45    0.16
  -1  -7  -3    1.36    0.20
   1  -7   3    1.38    0.21
  -1   7  -3    1.53    0.20
  -1  -7   3    1.44    0.18
  -1  -7   3    1.70    0.22
   1   7   3    1.46    0.21
  -1   7  -3    1.68    0.21
   3   7  -3   14.26    0.40
  -3  -7  -3   13.89    0.32
  -3   7   3   12.80    0.53
  -3  -7  -3   12.85    0.53
   3  -7   3   13.27    0.59
  -3   7  -3   14.33    0.58
  -3  -7   3   12.77    0.51
  -3  -7   3   13.65    0.53
  -3   7  -3   12.74    0.55
  -5   7   3   60.08    1.41
  -5  -7  -3   60.57    1.10
   5   7  -3   59.96    1.07
  -5  -7  -3   61.06    1.45
  -5  -7   3   63.62    1.50
  -5   7  -3   60.83    1.51
   5   7   3   60.28    1.34
  -5  -7   3   60.78    1.39
  -5   7  -3   56.12    1.44
  -7  -7  -3   89.36    2.03
  -7   7   3   89.80    1.94
  -7   7   3   89.68    1.95
  -7  -7  -3   88.90    1.69
   7   7   3   85.17    1.84
  -7  -7   3   89.66    1.95
  -7   7  -3   91.10    2.07
  -7   7  -3   88.82    2.08
  -9   7   3   40.88    1.27
  -9   7   3   40.62    1.26
  -9  -7  -3   39.95    1.36
  -9   7  -3   40.31    1.40
   9   7   3   42.72    1.22
  -9   7  -3   40.83    1.38
  -9  -7   3   40.82    1.31
 -11  -7  -3   25.48    1.13
 -11   7   3   23.43    0.99
 -11   7   3   23.10    0.99
 -11   7  -3   22.14    1.09
 -11  -7   3   19.32    1.05
 -11   7  -3   22.20    1.09
 -11  -7   3   22.26    1.04
 -13  -7  -3   10.09    0.77
 -13   7   3   13.50    1.04
 -13   7  -3    9.55    0.75
 -13  -7   3   11.43    0.86
 -13   7  -3    9.90    0.78
 -15  -7  -3    9.89    1.01
 -15   7   3   12.29    1.31
 -15  -7   3   11.99    0.94
  -1   9   3    4.07    0.31
   1  -9   3    4.03    0.26
   1  -9   3    4.23    0.32
   1   9  -3    3.97    0.26
  -1  -9  -3    4.24    0.32
  -1   9  -3    3.65    0.28
   1   9   3    4.03    0.30
  -1   9  -3    3.91    0.29
  -1  -9   3    3.99    0.27
  -1  -9   3    3.89    0.29
  -3  -9  -3   66.21    1.52
  -3   9   3   65.81    1.54
   3  -9   3   67.62    1.61
   3   9  -3   66.14    1.28
  -3  -9  -3   67.87    1.14
  -3  -9   3   66.41    1.47
  -3  -9   3   67.17    1.46
   3   9   3   67.00    1.46
  -3   9  -3   67.46    1.54
  -3   9  -3   68.67    1.57
  -5   9   3   16.28    0.71
  -5  -9  -3   16.12    0.45
  -5  -9  -3   16.51    0.72
   5   9  -3   16.35    0.49
  -5   9  -3   16.79    0.75
  -5  -9   3   17.03    0.66
  -5   9  -3   17.10    0.75
  -5  -9   3   17.95    0.74
   5   9   3   16.78    0.65
  -7   9   3   26.37    0.98
  -7  -9   3   25.87    0.92
  -7   9  -3   24.47    1.15
   7   9   3   26.64    0.89
  -9  -9  -3    4.45    0.55
  -9   9   3    4.00    0.48
   9   9   3    4.19    0.45
  -9  -9   3    4.04    0.47
  -9  -9   3    5.23    0.60
  -9   9  -3    3.93    0.54
  -9   9  -3    4.78    0.59
 -11   9   3   10.16    0.70
 -11  -9  -3   10.42    0.74
 -11   9  -3   11.30    0.80
 -11  -9   3   11.33    0.79
 -11   9  -3   11.36    0.79
 -13  -9  -3    4.04    0.61
 -13   9  -3    4.54    0.65
 -13   9  -3    4.27    0.64
 -13  -9   3    4.17    0.64
 -15  -9  -3    2.27    0.48
 -15   9   3    1.99    0.56
 -15  -9   3    0.89    0.34
   1 -11   3   19.91    0.68
  -1 -11  -3   20.39    0.77
   1  11  -3   21.85    0.71
  -1  11   3   21.31    0.80
   1 -11   3   22.72    0.82
  -1 -11   3   20.09    0.75
   1  11   3   20.52    0.76
  -1 -11   3   20.81    0.71
  -1  11  -3   20.63    0.75
   3  11  -3    6.30    0.34
   3 -11   3    6.62    0.47
  -3 -11  -3    6.44    0.45
  -3 -11  -3    6.47    0.28
  -3  11   3    6.38    0.45
  -3  11  -3    6.70    0.45
  -3 -11   3    6.27    0.40
  -3  11  -3    7.44    0.47
  -3 -11   3    6.31    0.40
   3  11   3    7.31    0.44
   5  11  -3   13.98    0.50
  -5  11   3   12.47    0.67
  -5 -11  -3   13.12    0.68
  -5 -11  -3   14.92    0.46
   5  11   3   14.09    0.63
  -5 -11   3   13.92    0.62
  -5  11  -3   12.89    0.69
  -5 -11   3   13.81    0.68
  -5  11  -3   14.15    0.72
  -7  11   3   13.72    0.75
  -7 -11  -3   14.23    0.77
  -7  11  -3   13.75    0.78
  -7  11  -3   14.28    0.79
  -7 -11   3   14.75    0.68
  -7 -11   3   13.62    0.75
   7  11   3   14.20    0.66
  -9  11   3    1.99    0.37
  -9 -11  -3    1.51    0.35
  -9 -11   3    1.39    0.32
  -9  11  -3    1.33    0.34
  -9  11  -3    1.30    0.33
  -9 -11   3    1.64    0.31
 -11 -11  -3    0.45    0.25
 -11  11   3    0.52    0.24
 -11  11  -3    0.23    0.22
 -11  11  -3    0.65    0.27
 -11 -11   3    0.28    0.22
 -13 -11  -3    0.82    0.31
 -13  11   3    1.32    0.44
 -13  11  -3    1.51    0.41
 -13  11  -3    0.68    0.30
 -13 -11   3    0.87    0.30
 -15 -11  -3   -0.21    0.21
 -15  11   3   -0.04    0.28
 -15  11  -3   -0.28    0.23
 -15 -11   3    0.11    0.24
 -15  11  -3   -0.12    0.23
   1 -13   3    2.76    0.32
  -1 -13  -3    1.87    0.30
   1 -13   3    2.32    0.34
   1  13  -3    3.06    0.35
  -1  13   3    2.49    0.35
  -1 -13   3    2.57    0.33
  -1  13  -3    2.99    0.35
  -1 -13   3    2.67    0.33
   1  13   3    2.47    0.34
  -3 -13  -3    6.25    0.31
   3  13  -3    6.57    0.39
   3 -13   3    6.01    0.48
  -3 -13  -3    6.28    0.47
  -3  13   3    6.22    0.48
  -3 -13   3    7.35    0.46
   3  13   3    6.09    0.43
  -3  13  -3    6.88    0.49
  -3 -13   3    6.41    0.44
  -3  13  -3    7.13    0.49
   5  13  -3    0.08    0.07
  -5  13   3   -0.09    0.10
  -5 -13  -3    0.06    0.12
  -5  13  -3    0.01    0.11
  -5 -13   3    0.02    0.08
   5  13   3    0.03    0.08
  -5  13  -3   -0.01    0.11
  -7  13   3    3.12    0.47
  -7 -13  -3    3.26    0.46
  -7  13  -3    2.23    0.41
   7  13   3    4.03    0.46
  -7  13  -3    3.15    0.47
  -7 -13   3    2.30    0.40
  -7 -13   3    3.19    0.40
  -9  13   3    0.64    0.23
  -9 -13  -3    1.34    0.35
  -9  13  -3    0.62    0.28
  -9 -13   3    1.16    0.31
  -9  13  -3    1.71    0.39
 -11  13   3    1.23    0.33
 -11 -13  -3    0.97    0.33
 -11  13  -3    0.96    0.35
 -11 -13   3    0.72    0.29
 -11  13  -3    1.76    0.43
 -13 -13  -3    1.00    0.36
 -13  13   3    0.63    0.29
 -13 -13   3    0.85    0.33
 -13  13  -3    0.80    0.33
 -13  13  -3    0.08    0.23
 -15  13  -3    0.13    0.24
 -15  13  -3   -0.04    0.26
  -1 -15  -3    0.12    0.12
   1 -15   3    0.03    0.09
   1 -15   3    0.13    0.11
   1  15  -3    0.10    0.09
  -1  15   3   -0.05    0.09
   1  15   3    0.27    0.13
  -1  15  -3   -0.09    0.10
  -1 -15   3    0.00    0.10
  -1 -15   3    0.11    0.12
   3  15  -3   46.92    1.28
  -3  15   3   48.34    1.48
  -3 -15  -3   48.88    1.47
  -3  15  -3   47.75    1.48
  -3 -15   3   49.59    1.42
  -3 -15   3   48.85    1.37
   3  15   3   49.29    1.42
  -5  15   3   14.27    0.81
  -5 -15  -3   14.17    0.79
   5  15   3   14.89    0.73
  -5  15  -3   14.34    0.80
  -5  15  -3   14.52    0.80
  -5 -15   3   14.58    0.70
  -5 -15   3   13.13    0.74
  -7 -15  -3    3.94    0.56
  -7  15   3    5.10    0.61
  -7 -15   3    5.23    0.59
  -7  15  -3    5.63    0.66
  -7  15  -3    6.21    0.68
   7  15   3    5.78    0.46
  -9  15   3   17.33    1.01
  -9 -15  -3   18.91    1.06
  -9  15  -3   17.90    1.03
  -9 -15   3   21.02    1.08
  -9  15  -3   17.45    1.04
 -11 -15  -3    0.46    0.27
 -11  15   3    1.07    0.33
 -11 -15   3    0.09    0.27
 -11  15  -3    0.07    0.25
 -11  15  -3    0.30    0.27
 -13  15   3    0.96    0.34
 -13 -15  -3    0.80    0.34
 -13  15  -3    0.70    0.36
 -13 -15   3    0.89    0.36
 -13  15  -3    1.05    0.36
  -1 -17  -3   24.22    1.04
   1  17  -3   24.62    0.97
  -1  17   3   26.49    1.09
   1 -17   3   24.80    0.95
  -1 -17   3   24.05    0.97
   1  17   3   24.46    1.03
  -1  17  -3   25.39    1.03
  -1 -17   3   21.71    0.94
  -3 -17  -3   10.10    0.68
   3  17  -3    9.73    0.57
  -3  17   3    7.97    0.62
  -3 -17   3    9.13    0.60
   3  17   3    8.87    0.60
  -3  17  -3    9.06    0.64
  -3 -17   3    9.91    0.60
  -5 -17  -3   15.21    0.87
  -5  17   3   16.04    0.90
  -5  17  -3   17.82    0.94
  -5 -17   3   15.75    0.86
   5  17   3   15.08    0.79
  -5 -17   3   16.46    1.16
  -7  17   3   16.91    0.99
  -7 -17  -3   21.20    1.09
  -7  17  -3   20.27    1.09
  -7 -17   3   20.47    1.04
  -9  17   3    3.77    0.59
  -9 -17  -3    4.68    0.67
  -9  17  -3    4.65    0.66
  -9  17  -3    3.59    0.59
  -9 -17   3    3.16    0.54
 -11  17   3    5.04    0.69
 -11 -17  -3    5.41    0.77
 -11 -17   3    5.71    0.76
 -11  17  -3    5.40    0.75
 -11  17  -3    5.05    0.73
 -13 -17  -3    6.49    0.90
 -13  17   3    5.89    0.79
 -13  17  -3    5.16    0.76
 -13 -17   3    4.74    0.73
   1 -19   3   21.21    1.02
  -1 -19  -3   23.06    1.06
   1  19  -3   22.66    0.98
  -1  19   3   22.30    1.06
   1  19   3   20.73    1.00
  -1 -19   3   21.67    1.15
  -1  19  -3   22.85    1.04
  -1 -19   3   21.62    0.97
  -3  19   3   14.19    0.87
  -3 -19  -3   12.27    0.81
  -3 -19   3   15.83    0.85
  -3  19  -3   11.33    0.76
  -3 -19   3   14.65    0.78
   3  19   3   14.99    0.84
  -5 -19  -3   13.96    0.88
  -5  19   3   11.63    0.80
  -5  19  -3   12.67    0.84
   5  19   3   10.25    0.69
  -5 -19   3   11.61    0.79
  -7 -19  -3    5.53    0.72
  -7  19   3    7.21    0.82
  -7 -19   3    6.46    0.73
  -7  19  -3    6.70    0.78
  -9  19   3    0.98    0.30
  -9 -19  -3    1.25    0.40
  -9 -19   3    1.77    0.46
  -9  19  -3    0.92    0.34
 -11 -19  -3   10.19    1.08
 -11  19   3   11.69    0.95
 -11  19  -3   12.31    0.98
 -11 -19   3   10.73    1.09
 -13  19   3    3.52    0.63
  -1  21   3    3.55    0.56
   1 -21   3    2.75    0.47
  -1 -21  -3    2.46    0.44
   1  21  -3    2.77    0.43
  -1 -21   3    3.47    0.49
  -1  21  -3    3.80    0.55
  -1 -21   3    3.00    0.45
   1  21   3    3.58    0.53
   3  21  -3    8.07    0.83
  -3  21   3    9.87    0.77
  -3 -21  -3   10.85    0.79
   3  21   3   10.52    0.74
  -3 -21   3   10.31    0.74
  -3  21  -3    8.80    0.71
  -5  21   3    3.87    0.58
  -5 -21  -3    4.75    0.67
   5  21   3    6.35    0.69
  -5 -21   3    4.29    0.60
  -5  21  -3    4.85    0.66
  -7 -21  -3   12.68    0.94
  -7  21   3   11.53    0.88
  -7  21  -3   10.44    0.86
  -7 -21   3   10.38    0.82
  -9  21   3   11.30    1.12
  -9 -21  -3    9.00    0.98
  -9  21  -3    8.69    0.97
  -9 -21   3    9.74    1.03
 -11 -21  -3    2.10    0.58
 -11  21   3    2.64    0.56
 -11 -21   3    2.63    0.59
 -11  21  -3    2.33    0.53
   1  23  -3    0.33    0.20
  -1  23   3    0.37    0.27
  -1 -23  -3    0.16    0.20
  -1 -23   3    0.16    0.18
   1  23   3    0.42    0.27
  -1  23  -3    0.26    0.21
  -3 -23  -3    2.20    0.45
  -3  23   3    2.29    0.48
   3  23   3    2.24    0.45
  -3  23  -3    2.11    0.44
  -3 -23   3    2.11    0.45
  -5 -23  -3    4.41    0.67
  -5  23   3    4.77    0.70
  -5 -23   3    5.09    0.70
  -5  23  -3    4.37    0.68
  -7  23   3    0.58    0.31
  -7 -23  -3    0.61    0.33
  -7 -23   3    0.31    0.28
  -7  23  -3    0.42    0.25
  -9 -23  -3    3.54    0.65
  -9  23   3    4.95    0.73
  -9  23  -3    4.60    0.76
  -9 -23   3    4.56    0.74
   1  25  -3    4.02    0.59
  -1  25   3    4.68    0.70
  -1  25  -3    4.67    0.66
  -1 -25   3    4.38    0.61
   1  25   3    4.30    0.64
  -3  25   3    0.27    0.26
  -3 -25  -3    0.54    0.29
  -3 -25   3    0.68    0.31
   3  25   3    0.37    0.24
  -3  25  -3    0.75    0.28
  -5  25   3    0.33    0.28
  -5 -25  -3    1.17    0.42
  -5 -25   3    0.57    0.32
  -5  25  -3    0.71    0.33
  -7 -25  -3    0.04    0.31
  -7  25   3   -0.29    0.25
  -7  25  -3   -0.29    0.23
  -7 -25   3    0.00    0.29
  -1  27   3    1.92    0.48
   1  27   3    2.34    0.52
  -1  27  -3    1.21    0.38
  -3  27   3    0.05    0.26
  -3 -27  -3    0.40    0.28
  -3 -27   3    0.11    0.23
  -3  27  -3    0.32    0.25
   3  27   3    0.29    0.22
  -5 -27  -3    0.78    0.39
  -5  27   3    1.45    0.45
  -5 -27   3    2.23    0.55
  -5  27  -3    1.94    0.50
  -7 -27   3   -0.03    0.32
  -1  29   3    5.05    0.79
  -1  29  -3    4.68    0.70
   1  29   3    4.34    0.72
  -3 -29  -3    3.15    0.63
  -3  29  -3    2.51    0.55
  -5 -29   3    1.25    0.46
   0   0   4  220.99    3.20
   0   0   4  224.00    3.17
   2   0   4   -0.19    0.05
  -2   0   4   -0.28    0.03
  -2   0   4   -0.36    0.04
   2   0   4   -0.35    0.03
  -2   0  -4   -0.29    0.03
  -4   0   4  109.60    2.08
  -4   0   4  111.72    1.70
   4   0   4  109.58    1.99
  -6   0   4    0.00    0.05
   6   0   4    0.08    0.08
  -6   0   4   -0.09    0.07
  -6   0   4    0.05    0.05
  -8   0   4  131.68    2.83
  -8   0   4  130.94    2.27
   8   0   4  135.05    2.63
  -8   0   4  131.63    2.29
 -10   0   4    0.08    0.14
  10   0   4   -0.01    0.11
  12   0   4   50.16    1.60
 -12   0   4   51.31    1.85
 -14   0   4   -0.23    0.13
 -14   0  -4    0.24    0.19
 -16   0   4   17.70    1.22
   0   2   4    0.06    0.04
   0   2   4    0.01    0.03
   0  -2   4    0.30    0.08
   0  -2   4    0.03    0.04
  -2  -2  -4  163.94    2.47
  -2   2   4  164.45    2.45
   2  -2   4  166.32    2.58
   2  -2   4  162.76    2.57
  -2   2   4  165.73    2.63
  -2  -2   4  161.85    2.60
   2   2   4  160.17    2.32
   2   2   4  165.73    2.57
  -4   2   4    0.62    0.16
  -4  -2  -4    0.65    0.12
   4  -2   4    0.69    0.15
  -4   2   4    0.68    0.11
  -4  -2   4    0.80    0.17
   4   2   4    0.87    0.16
  -4  -2   4    0.63    0.06
  -6   2   4   65.65    1.31
  -6   2   4   64.89    1.65
  -6  -2  -4   63.89    1.43
   6  -2   4   64.74    1.52
  -6   2   4   64.86    1.30
   6   2   4   64.73    1.47
  -6  -2   4   64.88    1.13
  -6  -2   4   65.73    1.14
  -6  -2   4   63.74    1.57
  -8  -2  -4    1.99    0.31
   8  -2   4    1.81    0.29
  -8   2   4    2.41    0.27
  -8   2   4    1.55    0.32
  -8   2   4    2.39    0.28
  -8  -2   4    2.23    0.18
  -8  -2   4    2.14    0.34
   8   2   4    2.21    0.31
  -8  -2   4    1.72    0.20
  10  -2   4   25.81    1.20
 -10   2   4   22.99    1.13
 -10  -2  -4   24.21    1.00
 -10  -2  -4   25.14    1.00
 -10  -2   4   24.87    1.11
  10   2   4   24.24    0.97
 -12   2   4    0.04    0.21
  12  -2   4    0.30    0.17
 -12  -2  -4    0.09    0.16
 -12  -2   4   -0.07    0.15
 -14   2   4    8.91    1.00
 -14  -2  -4    8.94    0.89
 -14   2  -4    9.54    0.81
 -14  -2   4    8.98    0.78
 -16   2   4    0.87    0.41
   0  -4   4  482.36    6.87
   0   4   4  482.57    6.79
   0  -4   4  491.08    6.69
   0   4   4  481.21    6.64
   0  -4   4  482.69    6.56
  -2   4   4    5.59    0.28
   2   4  -4    5.90    0.17
   2  -4   4    5.90    0.31
   2  -4   4    6.13    0.33
  -2  -4   4    6.16    0.32
   2   4   4    5.96    0.30
  -4  -4  -4   61.06    1.28
  -4  -4  -4   60.09    1.04
  -4   4   4   61.84    1.25
   4  -4   4   59.83    1.35
  -4  -4   4   60.12    1.35
   4   4   4   59.97    1.29
   6   4  -4    0.07    0.04
  -6  -4  -4    0.12    0.07
  -6   4   4    0.13    0.08
   6  -4   4   -0.09    0.07
  -6  -4  -4    0.10    0.10
   6   4   4    0.19    0.10
  -6  -4   4    0.04    0.09
  -8   4   4   27.99    1.15
  -8   4   4   25.99    0.85
  -8  -4  -4   26.20    0.97
  -8   4   4   25.45    0.85
  -8  -4  -4   28.29    0.89
   8  -4   4   26.63    1.00
  -8  -4   4   27.80    1.03
   8   4   4   27.99    0.95
 -10  -4  -4    3.25    0.46
 -10   4   4    3.64    0.41
 -10   4   4    4.46    0.45
  10  -4   4    3.67    0.48
 -10   4   4    2.39    0.45
 -10  -4  -4    3.51    0.43
  10   4   4    3.44    0.43
 -10  -4   4    3.24    0.47
 -12   4   4    3.20    0.59
 -12  -4  -4    3.92    0.53
 -12  -4   4    3.48    0.54
 -12   4  -4    3.88    0.55
 -12   4  -4    3.82    0.54
 -14  -4  -4    1.03    0.29
 -14   4   4    0.52    0.29
 -14  -4   4    0.18    0.22
 -16  -4  -4    0.19    0.23
 -16   4   4    0.39    0.32
   0   6   4    0.02    0.06
   0  -6   4    0.05    0.04
   0  -6   4    0.06    0.07
   0  -6  -4    0.02    0.06
   0   6  -4    0.00    0.04
   0   6  -4   -0.02    0.05
  -2   6   4   32.27    0.84
  -2  -6  -4   32.30    0.84
   2  -6   4   31.10    0.89
   2   6  -4   32.24    0.64
   2   6   4   30.43    0.81
  -2   6  -4   30.61    0.83
  -2   6  -4   30.97    0.84
  -2  -6   4   30.74    0.77
  -2  -6   4   31.11    0.84
  -4   6   4    1.82    0.24
   4   6  -4    2.35    0.12
  -4  -6  -4    2.06    0.11
  -4  -6  -4    2.20    0.28
  -4  -6   4    1.90    0.25
  -4   6  -4    1.67    0.25
  -4   6  -4    1.96    0.27
   4   6   4    2.00    0.26
  -6   6   4    1.35    0.23
  -6  -6  -4    1.78    0.19
   6   6  -4    1.56    0.11
  -6  -6  -4    1.48    0.26
  -6   6  -4    1.24    0.26
   6   6   4    0.76    0.17
  -6  -6   4    1.57    0.26
  -8  -6  -4    0.24    0.14
  -8  -6  -4    0.13    0.08
  -8   6   4    0.26    0.12
  -8   6  -4   -0.04    0.11
  -8   6  -4    0.21    0.14
  -8  -6   4    0.40    0.17
   8   6   4    0.17    0.11
 -10  -6  -4   13.86    0.78
 -10   6   4   13.71    0.69
 -10   6   4   14.52    0.71
 -10   6  -4   14.67    0.85
 -10   6  -4   11.99    0.76
  10   6   4   13.43    0.69
 -10  -6   4   11.98    0.74
 -12  -6  -4    0.49    0.23
 -12   6   4    0.67    0.31
 -12  -6   4    0.92    0.29
 -12   6  -4    0.60    0.24
 -12   6  -4    0.80    0.31
 -14   6   4    0.22    0.26
 -14  -6  -4    0.09    0.16
 -14   6  -4   -0.02    0.21
 -14   6  -4   -0.04    0.19
 -16   6   4    0.35    0.28
 -16  -6  -4    0.62    0.30
 -16  -6   4    0.12    0.28
 -16   6  -4    0.03    0.23
   0  -8   4    9.34    0.36
   0   8  -4    8.24    0.37
   0   8  -4    8.23    0.38
   0   8   4    8.30    0.42
   0  -8  -4    8.98    0.44
   2  -8   4   52.16    1.30
  -2   8   4   50.55    1.23
   2   8  -4   50.05    1.01
  -2  -8  -4   51.77    1.24
  -2   8  -4   50.55    1.22
  -2  -8   4   53.12    1.24
  -2   8  -4   50.66    1.21
  -2  -8   4   51.62    1.14
   2   8   4   52.43    1.21
  -4  -8  -4  110.98    1.62
   4   8  -4  110.78    1.77
  -4   8   4  112.71    2.19
   4  -8   4  112.56    2.33
  -4  -8  -4  110.45    2.17
  -4   8  -4  110.55    2.25
   4   8   4  112.50    2.12
  -4   8  -4  111.15    2.23
  -4  -8   4  111.79    2.17
  -4  -8   4  111.05    2.15
  -6  -8  -4    0.30    0.07
   6   8  -4    0.51    0.09
  -6  -8  -4    0.54    0.17
  -6   8   4    0.23    0.13
  -6   8  -4    0.21    0.14
  -6  -8   4    0.32    0.14
  -6  -8   4    0.30    0.15
   6   8   4    0.28    0.13
  -6   8  -4    0.33    0.15
  -8  -8  -4   31.27    1.14
  -8   8   4   29.48    1.05
   8   8   4   30.10    1.02
  -8  -8   4   30.65    1.17
  -8   8  -4   30.34    1.18
  -8   8  -4   33.98    1.22
  -8  -8   4   31.67    1.11
 -10   8   4   10.64    0.66
 -10  -8  -4   10.06    0.70
 -10  -8   4   10.92    0.70
 -10   8  -4   10.99    0.76
  10   8   4   11.18    0.73
 -10   8  -4   12.94    0.83
 -10  -8   4   11.91    0.79
 -12  -8  -4    3.37    0.52
 -12   8   4    3.86    0.65
 -12   8  -4    4.22    0.61
 -12  -8   4    3.24    0.56
 -12   8  -4    3.99    0.61
 -14   8   4    0.23    0.27
 -14  -8  -4    0.33    0.21
 -14   8  -4    0.03    0.19
 -14   8  -4    0.05    0.20
 -14  -8   4    0.06    0.23
 -16  -8  -4    1.22    0.39
   0 -10   4    0.07    0.09
   0  10   4   -0.01    0.07
   0 -10   4    0.06    0.07
   0  10  -4   -0.09    0.05
   0 -10  -4    0.00    0.08
  -2  10   4   42.75    1.20
   2 -10   4   45.21    1.28
   2  10  -4   43.44    1.01
  -2 -10  -4   43.53    1.19
  -2 -10   4   44.86    1.10
  -2 -10   4   45.61    1.19
  -2  10  -4   44.55    1.19
   2  10   4   44.76    1.17
  -2  10  -4   44.88    1.19
  -4  10   4    2.09    0.30
  -4 -10  -4    2.12    0.31
  -4 -10  -4    2.57    0.14
   4 -10   4    2.50    0.38
   4  10  -4    2.24    0.18
  -4  10  -4    2.53    0.35
   4  10   4    1.86    0.28
  -4 -10   4    2.17    0.29
  -4  10  -4    2.17    0.32
  -4 -10   4    2.62    0.33
  -6 -10  -4   59.50    1.61
  -6  10   4   66.66    1.68
  -6 -10   4   62.11    1.55
  -6 -10   4   60.89    1.62
  -6  10  -4   60.13    1.70
  -6  10  -4   60.56    1.69
   6  10   4   60.85    1.52
  -8 -10  -4    0.85    0.25
  -8  10   4    1.11    0.26
  -8  10  -4    1.01    0.28
  -8 -10   4    0.73    0.22
   8  10   4    0.97    0.21
  -8 -10   4    1.18    0.27
  -8  10  -4    0.70    0.26
 -10 -10  -4   18.67    0.97
 -10  10   4   16.84    0.88
 -10  10  -4   16.79    0.98
 -10 -10   4   17.61    0.97
 -10  10  -4   17.23    0.97
 -10 -10   4   17.66    0.89
 -12 -10  -4    0.27    0.22
 -12  10   4    0.43    0.23
 -12 -10   4    0.54    0.27
 -12  10  -4    0.64    0.28
 -12  10  -4    0.65    0.30
 -14  10   4    5.51    0.88
 -14 -10  -4    5.93    0.77
 -14  10  -4    5.93    0.79
 -14 -10   4    6.37    0.85
 -14  10  -4    6.23    0.81
   0  12  -4   60.48    1.42
   0 -12  -4   59.10    1.51
   0 -12   4   60.19    1.53
   0  12   4   60.12    1.51
   0 -12   4   58.05    1.36
  -2 -12  -4    7.21    0.49
  -2  12   4    7.98    0.52
   2  12  -4    7.61    0.40
   2 -12   4    7.79    0.52
  -2  12  -4    7.16    0.47
  -2  12  -4    7.78    0.48
  -2 -12   4    6.64    0.42
   2  12   4    7.84    0.48
  -2 -12   4    7.41    0.47
  -4 -12  -4   30.79    1.07
   4  12  -4   29.29    0.82
  -4  12   4   28.84    1.06
  -4 -12   4   31.68    1.01
  -4  12  -4   32.03    1.11
   4  12   4   31.12    1.02
  -4 -12   4   30.19    1.01
  -4  12  -4   30.70    1.09
  -6 -12  -4    0.42    0.18
  -6  12   4    0.59    0.19
  -6  12  -4    0.48    0.21
  -6 -12   4    0.40    0.19
  -6 -12   4    0.49    0.18
   6  12   4    0.30    0.13
  -6  12  -4    0.55    0.21
  -8  12   4   19.88    0.95
  -8 -12  -4   21.56    1.01
  -8 -12   4   20.48    0.89
   8  12   4   22.09    0.90
  -8 -12   4   20.18    0.98
  -8  12  -4   21.14    1.04
  -8  12  -4   20.51    1.03
 -10 -12  -4   11.30    0.79
 -10  12   4   10.74    0.74
 -10  12  -4   10.64    0.82
 -10  12  -4   12.24    0.84
 -10 -12   4    9.58    0.73
 -12 -12  -4   13.30    0.93
 -12  12   4   16.64    0.97
 -12  12  -4   15.07    1.01
 -12 -12   4   13.92    0.95
 -12  12  -4   13.92    0.99
 -14 -12  -4    0.77    0.34
 -14  12   4    0.23    0.31
 -14  12  -4    0.84    0.35
 -14  12  -4    0.82    0.35
 -14 -12   4    0.37    0.25
   0 -14   4    0.00    0.08
   0 -14  -4   -0.01    0.08
   0  14  -4   -0.06    0.07
   0 -14   4    0.01    0.11
   0  14   4   -0.03    0.07
   2 -14   4   48.58    1.49
  -2 -14  -4   50.88    1.47
   2  14  -4   49.84    1.28
  -2  14   4   50.88    1.48
  -2  14  -4   49.31    1.42
  -2 -14   4   49.20    1.39
  -2 -14   4   48.65    1.33
   2  14   4   49.34    1.41
   4  14  -4    1.06    0.20
  -4 -14  -4    0.97    0.27
  -4  14   4    1.14    0.27
  -4 -14   4    0.78    0.20
   4  14   4    0.98    0.23
  -4 -14   4    1.11    0.24
  -4  14  -4    1.31    0.29
  -4  14  -4    0.89    0.23
  -6 -14  -4   42.54    1.45
  -6  14   4   45.96    1.52
  -6  14  -4   43.78    1.50
   6  14   4   43.42    1.34
  -6 -14   4   45.46    1.36
  -6  14  -4   44.59    1.50
  -6 -14   4   43.00    1.42
  -8  14   4    0.04    0.15
  -8 -14  -4    0.02    0.15
  -8  14  -4    0.03    0.14
  -8  14  -4    0.16    0.20
  -8 -14   4   -0.13    0.12
 -10 -14  -4   48.41    1.76
 -10  14   4   52.23    1.79
 -10  14  -4   52.62    1.89
 -10 -14   4   52.10    1.84
 -10  14  -4   50.72    1.84
 -12 -14  -4    0.22    0.27
 -12  14   4    0.58    0.27
 -12 -14   4    0.52    0.25
 -12  14  -4    0.41    0.30
 -12  14  -4    1.01    0.35
 -14 -14  -4   14.42    1.07
 -14  14  -4   13.24    1.05
 -14 -14   4   15.71    1.13
 -14  14  -4   16.54    1.14
   0  16   4   17.92    0.87
   0 -16   4   20.16    0.81
   0 -16   4   19.58    0.90
   0  16  -4   17.88    0.81
   0 -16  -4   21.75    0.94
   2  16  -4    1.67    0.28
  -2  16   4    2.01    0.37
   2 -16   4    1.58    0.40
  -2 -16  -4    1.45    0.32
  -2  16  -4    1.11    0.26
  -2 -16   4    1.17    0.26
  -2 -16   4    0.89    0.21
   2  16   4    0.97    0.27
  -4  16   4   16.22    0.87
  -4 -16  -4   18.33    0.91
   4  16  -4   15.58    0.70
  -4 -16   4   17.68    0.81
  -4 -16   4   17.69    0.85
  -4  16  -4   17.03    0.88
  -6 -16  -4    0.67    0.27
  -6  16   4    0.74    0.26
  -6  16  -4    0.49    0.22
  -6  16  -4    0.60    0.25
  -6 -16   4    0.85    0.23
  -6 -16   4    1.11    0.29
   6  16   4    0.93    0.26
  -8 -16  -4    9.74    0.77
  -8  16   4   10.83    0.79
  -8  16  -4    9.73    0.77
  -8  16  -4   10.34    0.80
  -8 -16   4    9.54    0.73
 -10 -16  -4    3.05    0.53
 -10  16   4    3.06    0.53
 -10 -16   4    3.71    0.59
 -10  16  -4    3.84    0.63
 -10  16  -4    3.18    0.56
 -12 -16  -4    5.71    0.79
 -12  16   4    5.74    0.76
 -12  16  -4    6.40    0.84
 -12  16  -4    6.09    0.82
 -12 -16   4    7.33    0.87
 -14  16  -4    0.26    0.27
 -14  16  -4    0.08    0.26
   0 -18   4    0.11    0.14
   0  18   4    0.02    0.15
   0  18  -4   -0.11    0.09
   0 -18  -4   -0.06    0.13
   0 -18   4    0.01    0.10
  -2  18   4    1.54    0.35
   2  18  -4    2.28    0.36
   2 -18   4    1.64    0.34
  -2 -18  -4    2.33    0.42
  -2 -18   4    1.38    0.33
  -2 -18   4    1.96    0.36
  -2  18  -4    1.02    0.25
   2  18   4    1.90    0.37
  -4  18   4   -0.07    0.16
  -4 -18  -4    0.04    0.17
  -4 -18   4    0.25    0.15
  -4  18  -4   -0.18    0.10
   4  18   4   -0.06    0.10
  -4 -18   4   -0.09    0.15
  -6  18   4    1.51    0.37
  -6 -18  -4    2.70    0.49
  -6  18  -4    2.24    0.43
   6  18   4    2.60    0.42
  -6 -18   4    2.60    0.45
  -8 -18  -4    0.71    0.33
  -8  18   4    0.64    0.27
  -8  18  -4    0.90    0.33
  -8 -18   4    0.47    0.25
 -10  18   4    0.40    0.23
 -10 -18  -4    0.60    0.33
 -10 -18   4    0.51    0.28
 -10  18  -4    0.55    0.31
 -10  18  -4    0.62    0.32
 -12 -18  -4   -0.09    0.24
 -12  18   4   -0.09    0.19
 -12 -18   4    0.09    0.24
 -12  18  -4    0.09    0.25
   0 -20   4   22.10    1.06
   0  20  -4   21.09    0.98
   0  20   4   20.62    1.05
   0 -20   4   20.02    0.94
   2 -20   4    0.58    0.25
  -2  20   4    0.47    0.23
  -2 -20  -4    0.49    0.25
   2  20  -4    0.20    0.16
  -2 -20   4    0.59    0.23
  -2  20  -4    0.76    0.25
  -2 -20   4    0.38    0.18
   2  20   4    0.38    0.20
  -4  20   4   -0.04    0.18
  -4 -20  -4   -0.02    0.21
  -4 -20   4   -0.03    0.17
  -4  20  -4    0.19    0.19
   4  20   4    0.30    0.19
  -6  20   4   -0.06    0.17
  -6 -20  -4    0.20    0.20
  -6 -20   4    0.04    0.23
  -6  20  -4    0.38    0.22
   6  20   4   -0.08    0.12
  -8  20   4   -0.10    0.16
  -8 -20  -4    0.01    0.20
  -8  20  -4   -0.13    0.20
  -8 -20   4    0.02    0.20
 -10 -20  -4    0.52    0.31
 -10  20   4    0.39    0.30
 -10  20  -4    0.83    0.34
 -10 -20   4    1.15    0.39
 -12  20   4    0.19    0.25
   0 -22   4   -0.11    0.15
   0  22  -4   -0.09    0.14
   0 -22   4    0.06    0.15
   0  22   4    0.16    0.19
   2  22  -4   18.99    0.97
  -2  22   4   19.84    1.11
  -2 -22  -4   20.50    1.11
  -2  22  -4   20.71    1.08
  -2 -22   4   19.59    0.99
   2  22   4   20.08    1.07
  -2 -22   4   18.37    1.20
  -4  22   4    0.33    0.23
  -4 -22  -4    0.68    0.28
  -4 -22   4    0.06    0.18
   4  22   4    0.26    0.21
  -4  22  -4    0.33    0.23
  -6  22   4    6.83    0.82
  -6 -22  -4    5.82    0.79
  -6 -22   4    7.03    0.82
  -6  22  -4    6.76    0.83
  -8 -22  -4    0.51    0.32
  -8  22   4    0.60    0.26
  -8  22  -4    0.28    0.23
  -8 -22   4    0.06    0.24
 -10 -22  -4    5.98    0.86
 -10  22   4    6.63    0.85
 -10 -22   4    5.00    0.78
 -10  22  -4    5.83    0.87
   0 -24   4   10.13    0.78
   0  24   4    8.76    0.90
   0  24  -4    9.85    0.75
  -2 -24  -4    0.27    0.22
  -2  24   4   -0.24    0.19
   2  24   4    0.18    0.20
  -2  24  -4    0.11    0.17
  -2 -24   4    0.04    0.17
  -4  24   4   16.09    1.09
  -4 -24  -4   16.19    1.05
   4  24   4   14.37    0.94
  -4  24  -4   13.42    0.96
  -4 -24   4   13.16    0.91
  -6 -24  -4    0.32    0.31
  -6  24   4    0.45    0.26
  -6  24  -4    0.08    0.24
  -6 -24   4    0.18    0.24
  -8  24   4   10.37    1.10
  -8 -24  -4   11.83    1.20
  -8 -24   4   13.21    1.23
  -8  24  -4   13.26    1.04
   0  26  -4    0.00    0.18
   0  26   4   -0.15    0.20
  -2 -26  -4    8.48    0.92
  -2  26   4    8.62    0.95
   2  26   4   10.33    0.85
  -2  26  -4    9.08    0.93
  -4 -26  -4   -0.02    0.24
  -4  26   4    0.04    0.26
  -4 -26   4    0.00    0.20
   4  26   4   -0.03    0.20
  -4  26  -4    0.48    0.29
  -6 -26  -4    8.44    0.98
  -6  26   4    9.80    1.11
  -6  26  -4   11.14    1.13
  -6 -26   4   10.86    1.06
  -8 -26   4   -0.19    0.32
   0  28   4    4.34    0.73
  -2  28   4    1.14    0.41
   2  28   4    1.50    0.39
  -2  28  -4    1.03    0.36
  -4 -28  -4    5.92    0.87
  -4  28   4    4.90    0.94
  -4  28  -4    5.44    0.81
  -6 -28   4    0.06    0.31
   2  30   4    0.79    0.33
  -1  -1  -5   28.73    0.60
  -1   1   5   30.11    0.63
  -1   1   5   29.26    0.70
   1  -1   5   30.76    0.70
   1  -1   5   29.84    0.68
  -1  -1   5   29.83    0.58
   1   1   5   29.97    0.62
  -1  -1   5   29.62    0.72
   1   1   5   29.02    0.69
   3  -1   5    0.22    0.09
  -3   1   5    0.39    0.11
   3  -1   5    0.23    0.08
  -3  -1  -5    0.33    0.07
  -3   1   5    0.28    0.07
  -3  -1   5    0.05    0.07
   3   1   5    0.22    0.08
   3   1   5    0.22    0.06
  -3  -1   5    0.26    0.05
  -3   1  -5    0.27    0.06
   5  -1   5   33.98    0.97
  -5   1   5   32.68    1.04
  -5   1   5   32.99    0.75
  -5  -1  -5   33.74    0.86
  -5  -1   5   34.61    0.66
   5   1   5   36.00    0.97
   7  -1   5   20.40    0.81
  -7   1   5   21.05    0.62
  -7   1   5   20.17    0.61
  -7   1   5   21.41    0.91
  -7  -1  -5   20.43    0.74
  -7  -1   5   21.72    0.56
  -7  -1   5   20.72    0.88
  -7  -1   5   19.72    0.54
   7   1   5   20.00    0.79
  -9   1   5    0.75    0.24
  -9   1   5    1.07    0.19
  -9   1   5    1.25    0.20
   9  -1   5    0.83    0.23
  -9  -1  -5    0.68    0.21
   9   1   5    0.65    0.19
  11  -1   5    0.09    0.15
 -11   1   5    0.10    0.18
 -11  -1  -5    0.13    0.13
  11   1   5    0.07    0.15
 -11  -1   5    0.09    0.17
 -13   1   5   -0.18    0.19
  13  -1   5    0.23    0.17
 -13  -1  -5    0.11    0.13
 -13  -1   5    0.07    0.20
 -15   1   5    0.56    0.30
 -15  -1   5    0.44    0.28
 -17   1   5    0.62    0.42
  -1   3   5   90.18    1.58
  -1   3   5   92.39    1.58
   1  -3   5   90.61    1.66
   1  -3   5   94.93    1.59
  -1  -3  -5   88.57    1.55
  -1  -3   5   91.42    1.66
   1   3   5   91.19    1.62
   1   3   5   90.10    1.38
  -1  -3   5   94.26    1.42
   3  -3   5  104.56    1.92
  -3   3   5  101.88    1.98
  -3   3   5  105.98    1.78
  -3  -3  -5  105.77    1.80
   3  -3   5  101.42    1.91
  -3  -3   5  106.54    1.95
   3   3   5  104.33    1.88
   5  -3   5   25.91    0.85
  -5   3   5   25.36    0.70
  -5   3   5   23.89    0.90
  -5  -3  -5   25.61    0.77
  -5  -3   5   25.43    0.86
  -5  -3   5   25.11    0.43
   5   3   5   25.72    0.80
   7  -3   5    0.57    0.19
  -7  -3  -5    0.43    0.14
  -7   3   5    0.64    0.14
  -7   3   5    0.85    0.25
   7   3   5    0.65    0.17
  -7  -3   5    0.28    0.07
  -7  -3   5    0.35    0.15
  -7  -3   5    0.38    0.07
  -9   3   5   18.76    0.99
  -9  -3  -5   19.26    0.84
  -9   3   5   19.25    0.72
   9   3   5   17.84    0.80
  11  -3   5   10.80    0.71
 -11  -3  -5   11.65    0.72
 -11   3   5   13.29    0.93
  11   3   5   10.09    0.66
 -11  -3   5   10.99    0.75
 -13   3   5    0.23    0.24
 -13  -3  -5    0.40    0.19
 -13  -3   5    0.25    0.21
 -13   3  -5    0.19    0.24
 -13   3  -5    0.22    0.20
 -15   3   5    1.80    0.50
 -15  -3  -5    2.69    0.51
 -15  -3   5    1.51    0.46
  -1  -5  -5  930.50   13.11
   1   5  -5  972.00   12.90
   1  -5   5  976.53   13.09
  -1   5   5  967.08   13.13
   1  -5   5  896.27   13.44
   1   5  -5  978.33   12.89
   1  -5   5  958.60   13.24
  -1  -5   5 1000.00   13.40
   1   5   5  946.89   12.86
   1   5   5  964.38   13.16
  -1  -5   5  933.10   13.19
   3  -5   5   21.46    0.71
   3   5  -5   21.62    0.38
   3  -5   5   21.71    0.74
  -3  -5  -5   21.95    0.67
  -3   5   5   22.28    0.66
   3   5   5   20.67    0.68
  -3  -5   5   22.32    0.72
  -5  -5  -5  106.12    2.07
  -5   5   5  112.41    2.04
  -5  -5  -5  109.08    1.74
   5  -5   5  106.91    2.17
  -5  -5   5  108.57    2.17
   5   5   5  105.91    2.08
  -7   5   5   22.41    0.78
   7  -5   5   22.73    0.91
  -7  -5  -5   23.78    0.87
  -7  -5  -5   22.73    0.69
  -7  -5   5   24.45    0.94
   7   5   5   23.28    0.84
  -9   5   5    7.74    0.47
  -9  -5  -5    6.95    0.52
   9  -5   5    6.27    0.52
  -9   5   5    7.36    0.79
  -9  -5   5    6.76    0.74
   9   5   5    7.22    0.50
 -11   5   5    6.38    0.79
 -11  -5  -5    5.24    0.60
  11   5   5    6.22    0.63
 -11  -5   5    5.69    0.65
 -11   5  -5    5.43    0.64
 -11   5  -5    5.58    0.66
 -13  -5  -5   20.59    1.08
 -13   5   5   18.34    1.21
 -13   5  -5   19.60    1.08
 -13  -5   5   20.31    1.13
 -13   5  -5   20.88    1.13
 -15  -5  -5    3.04    0.55
 -15   5   5    2.20    0.57
   1  -7   5   33.48    0.69
  -1   7   5   32.22    0.90
  -1  -7  -5   34.56    0.92
   1   7  -5   32.43    0.75
   1   7  -5   34.18    0.77
   1  -7   5   32.77    0.96
   1   7   5   35.22    0.93
  -1   7  -5   34.30    0.87
  -1   7  -5   33.26    0.88
  -1  -7   5   33.51    0.94
  -1  -7   5   33.38    0.78
   3  -7   5  199.75    3.45
   3   7  -5  198.37    2.88
  -3  -7  -5  198.16    3.31
  -3   7   5  199.65    3.29
   3   7   5  194.75    3.30
  -3  -7   5  201.40    3.26
  -3   7  -5  201.28    3.37
  -3   7  -5  199.54    3.38
  -3  -7   5  200.43    3.35
  -5   7   5   42.74    1.15
  -5  -7  -5   42.82    0.73
   5   7  -5   41.38    0.69
  -5  -7  -5   43.05    1.16
   5   7   5   42.67    1.14
  -5   7  -5   40.43    1.21
  -5  -7   5   41.54    1.17
  -5   7  -5   40.71    1.22
  -7  -7  -5    4.05    0.44
  -7   7   5    4.56    0.45
   7   7   5    4.84    0.38
  -7   7  -5    4.85    0.53
  -7  -7   5    4.78    0.40
  -7   7  -5    5.04    0.54
  -9  -7  -5   33.50    1.22
  -9   7   5   33.12    1.12
  -9  -7   5   32.85    1.39
   9   7   5   32.43    1.12
  -9   7  -5   33.03    1.28
  -9   7  -5   35.50    1.32
 -11   7   5    7.77    0.56
 -11  -7  -5    7.78    0.62
 -11   7   5    7.32    0.86
 -11   7  -5    6.38    0.71
 -11   7  -5    7.69    0.78
 -11  -7   5    8.03    0.65
 -13   7   5    4.51    0.77
 -13  -7  -5    3.38    0.55
 -13  -7   5    4.94    0.99
 -13   7  -5    3.13    0.54
 -13   7  -5    2.78    0.53
 -15   7   5    2.49    0.63
 -15  -7  -5    2.03    0.45
 -15  -7   5    2.12    0.51
   1  -9   5   80.01    1.45
  -1  -9  -5   82.47    1.73
   1  -9   5   79.60    1.77
  -1   9   5   77.55    1.70
   1   9  -5   80.05    1.53
  -1  -9   5   79.84    1.52
   1   9   5   80.44    1.70
  -1  -9   5   80.98    1.74
  -1   9  -5   78.37    1.62
  -1   9  -5   80.39    1.64
  -3  -9  -5   40.51    1.13
   3   9  -5   40.99    0.86
   3  -9   5   40.43    1.22
  -3   9   5   41.09    1.14
   3   9   5   38.97    1.10
  -3  -9   5   39.79    1.06
  -3  -9   5   40.50    1.13
  -3   9  -5   38.70    1.13
  -3   9  -5   39.45    1.14
  -5   9   5   17.43    0.75
   5   9  -5   18.45    0.46
  -5  -9  -5   17.53    0.75
   5   9   5   16.75    0.71
  -5   9  -5   17.51    0.80
  -5   9  -5   18.03    0.79
  -5  -9   5   18.19    0.74
  -5  -9   5   17.93    0.75
  -7   9   5   65.28    1.68
  -7  -9   5   64.23    1.74
   7   9   5   64.46    1.62
  -7   9  -5   64.48    1.78
  -7   9  -5   64.25    1.81
  -7  -9   5   63.99    1.67
  -9   9   5    1.49    0.29
  -9  -9  -5    1.45    0.33
   9   9   5    1.37    0.29
  -9   9  -5    1.27    0.34
  -9  -9   5    1.55    0.33
  -9   9  -5    1.39    0.36
 -11   9   5    0.73    0.24
 -11  -9  -5    0.58    0.27
 -11  -9   5    0.70    0.24
 -11  -9   5    1.21    0.33
 -11   9  -5    1.77    0.42
 -11   9  -5    1.45    0.37
 -13   9   5    1.16    0.40
 -13  -9  -5    1.56    0.41
 -13  -9   5    1.72    0.41
 -13   9  -5    0.83    0.32
 -13   9  -5    1.39    0.40
 -15   9   5    5.15    0.91
 -15  -9  -5    4.02    0.66
 -15  -9   5    4.07    0.69
 -15   9  -5    4.80    0.74
 -15   9  -5    4.41    0.72
   1 -11   5   11.21    0.61
  -1  11   5   11.61    0.59
   1  11  -5   11.29    0.50
  -1 -11  -5   12.10    0.60
   1 -11   5   12.02    0.48
  -1 -11   5   12.06    0.51
   1  11   5   12.08    0.59
  -1  11  -5   13.18    0.58
  -1  11  -5   12.66    0.58
  -1 -11   5   12.16    0.60
  -3  11   5   33.37    1.10
   3 -11   5   32.11    1.14
  -3 -11  -5   32.63    1.07
   3  11  -5   34.74    0.86
  -3  11  -5   34.60    1.10
   3  11   5   32.92    1.05
  -3  11  -5   34.24    1.09
  -3 -11   5   34.28    1.07
  -3 -11   5   33.89    1.00
  -5 -11  -5    4.21    0.48
  -5  11   5    2.79    0.38
  -5 -11   5    3.45    0.40
   5  11   5    3.69    0.42
  -5  11  -5    3.78    0.45
  -5 -11   5    3.43    0.40
  -5  11  -5    3.80    0.45
  -7  11   5    0.56    0.19
  -7 -11  -5    0.77    0.24
  -7 -11   5    0.71    0.22
  -7  11  -5    0.46    0.22
  -7 -11   5    0.52    0.19
   7  11   5    0.67    0.19
  -7  11  -5    0.92    0.28
  -9 -11  -5    1.36    0.33
  -9  11   5    0.62    0.21
  -9  11  -5    0.98    0.32
  -9  11  -5    1.04    0.32
  -9 -11   5    1.76    0.39
  -9 -11   5    0.95    0.31
 -11  11   5    2.14    0.41
 -11 -11  -5    1.96    0.41
 -11 -11   5    1.69    0.39
 -11  11  -5    2.74    0.50
 -11  11  -5    1.65    0.40
 -13 -11  -5   -0.12    0.23
 -13  11   5    0.29    0.30
 -13  11  -5    0.18    0.20
 -13 -11   5    0.23    0.23
 -13  11  -5   -0.05    0.21
 -15 -11  -5    0.69    0.35
 -15  11   5    0.29    0.32
 -15  11  -5    0.74    0.37
 -15  11  -5    1.43    0.43
  -1  13   5    0.66    0.19
   1  13  -5    0.88    0.18
  -1 -13  -5    1.44    0.28
   1 -13   5    0.41    0.13
   1 -13   5    1.06    0.26
  -1 -13   5    0.86    0.21
   1  13   5    0.59    0.17
  -1 -13   5    0.74    0.17
  -1  13  -5    1.08    0.22
  -3  13   5    7.93    0.55
  -3 -13  -5    7.89    0.55
   3 -13   5    6.81    0.53
   3  13  -5    7.63    0.41
  -3  13  -5    7.38    0.51
  -3  13  -5    7.13    0.50
  -3 -13   5    7.71    0.50
   3  13   5    7.18    0.49
  -3 -13   5    7.31    0.46
  -5 -13  -5   -0.06    0.12
  -5  13   5   -0.15    0.08
  -5  13  -5    0.38    0.18
  -5  13  -5    0.29    0.16
  -5 -13   5    0.02    0.10
   5  13   5   -0.09    0.08
  -7 -13  -5   -0.10    0.12
  -7  13   5    0.23    0.17
  -7  13  -5    0.32    0.19
  -7  13  -5    0.01    0.15
  -7 -13   5    0.01    0.13
   7  13   5    0.06    0.10
  -7 -13   5    0.05    0.12
  -9 -13  -5    0.02    0.17
  -9  13   5    0.07    0.15
  -9  13  -5    0.20    0.20
  -9  13  -5    0.25    0.22
  -9 -13   5    0.05    0.14
 -11 -13  -5    0.72    0.32
 -11  13   5    0.47    0.23
 -11  13  -5   -0.02    0.21
 -11  13  -5    0.36    0.26
 -11 -13   5    0.88    0.31
 -13 -13  -5    0.06    0.20
 -13 -13   5    0.22    0.22
 -13  13  -5    0.39    0.27
 -13  13  -5    0.06    0.23
 -15  13  -5   -0.07    0.24
 -15  13  -5   -0.05    0.25
  -1 -15  -5   21.09    1.08
   1 -15   5   19.04    0.89
   1  15  -5   19.27    0.78
   1 -15   5   18.66    0.74
  -1  15   5   20.70    0.93
  -1 -15   5   18.92    0.77
  -1 -15   5   20.48    0.90
  -1  15  -5   20.98    0.86
  -3 -15  -5    0.26    0.18
   3 -15   5    0.20    0.17
  -3  15   5    0.36    0.18
   3  15  -5    0.19    0.11
  -3  15  -5    0.42    0.18
  -3  15  -5    0.47    0.18
  -3 -15   5    0.24    0.15
   3  15   5    0.39    0.18
  -3 -15   5    0.11    0.12
  -5 -15  -5    5.43    0.60
  -5  15   5    6.04    0.63
  -5 -15   5    6.02    0.48
  -5 -15   5    6.49    0.51
  -5  15  -5    5.88    0.64
  -5  15  -5    5.85    0.63
  -7 -15  -5    7.65    0.75
  -7  15   5    7.61    0.62
  -7  15  -5    6.43    0.70
  -7 -15   5    8.06    0.64
  -7  15  -5    8.14    0.67
   7  15   5    8.01    0.59
  -7 -15   5    8.14    0.57
  -9  15   5    0.25    0.20
  -9 -15  -5    0.16    0.23
  -9  15  -5    0.10    0.18
  -9 -15   5    0.15    0.18
  -9  15  -5   -0.07    0.17
 -11  15   5    0.99    0.33
 -11 -15  -5    1.25    0.36
 -11 -15   5    1.57    0.42
 -11  15  -5    1.08    0.39
 -11  15  -5    1.23    0.38
 -13 -15  -5    1.77    0.46
 -13  15   5    2.43    0.46
 -13 -15   5    2.79    0.56
 -13  15  -5    2.30    0.53
 -13  15  -5    2.25    0.55
  -1 -17  -5   17.95    0.90
   1  17  -5   16.45    0.77
   1 -17   5   16.71    0.88
  -1  17   5   16.55    0.88
   1 -17   5   15.34    0.71
  -1  17  -5   16.53    0.82
  -1 -17   5   17.94    0.80
   1  17   5   16.75    0.86
   3 -17   5   59.75    1.85
  -3 -17  -5   62.37    1.82
  -3  17   5   59.98    1.82
   3  17  -5   57.62    1.52
  -3 -17   5   57.62    1.68
  -3  17  -5   61.10    1.77
  -3 -17   5   57.77    1.65
   3  17   5   60.91    1.76
  -5  17   5   23.29    1.11
  -5 -17  -5   23.05    1.10
  -5 -17   5   23.48    1.12
  -5  17  -5   26.07    1.16
  -5 -17   5   23.42    1.04
  -5  17  -5   24.51    1.13
   5  17   5   24.26    1.05
  -7  17   5    6.30    0.72
  -7 -17  -5    5.76    0.70
  -7 -17   5    8.53    0.83
  -7  17  -5    6.42    0.72
  -7  17  -5    6.71    0.73
   7  17   5    6.79    0.69
  -9 -17  -5   15.49    1.00
  -9  17   5   13.28    0.91
  -9 -17   5   15.45    0.97
  -9  17  -5   13.91    0.96
  -9  17  -5   13.31    0.95
 -11  17   5    3.09    0.55
 -11 -17  -5    3.29    0.62
 -11  17  -5    2.89    0.57
 -11  17  -5    2.96    0.58
 -11 -17   5    2.86    0.53
 -13 -17  -5    1.43    0.45
 -13  17   5    2.31    0.48
 -13 -17   5    2.16    0.63
 -13  17  -5    1.96    0.50
 -13  17  -5    3.01    0.61
  -1 -19  -5   29.55    1.24
   1 -19   5   27.58    1.22
   1  19  -5   29.44    1.12
  -1  19   5   30.69    1.28
   1 -19   5   29.92    1.08
   1  19   5   29.77    1.24
  -1  19  -5   28.16    1.16
  -1 -19   5   28.76    1.11
  -1 -19   5   29.91    1.20
  -3  19   5   22.27    1.11
   3 -19   5   22.33    1.13
  -3 -19  -5   24.21    1.14
   3  19   5   22.04    1.06
  -3 -19   5   22.66    1.01
  -3 -19   5   21.78    1.01
  -3  19  -5   21.78    1.06
  -5  19   5   10.78    0.81
  -5 -19  -5   10.52    0.81
   5  19   5   10.64    0.72
  -5  19  -5   10.74    0.77
  -5 -19   5   10.45    0.73
  -7  19   5   21.64    1.17
  -7 -19  -5   26.01    1.28
  -7  19  -5   24.27    1.26
  -7 -19   5   24.78    1.21
  -9 -19  -5    3.26    0.63
  -9  19   5    2.63    0.49
  -9  19  -5    3.52    0.61
  -9 -19   5    3.76    0.58
 -11  19   5    1.59    0.42
 -11 -19  -5    0.82    0.42
 -11  19  -5    0.91    0.38
 -11 -19   5    1.52    0.42
 -13  19   5    2.83    0.57
   1 -21   5   10.87    0.78
   1  21  -5   12.10    0.75
  -1 -21  -5   12.71    0.84
  -1  21   5   12.26    0.85
  -1  21  -5   11.73    0.77
   1  21   5   11.28    0.80
  -1 -21   5   12.89    0.76
  -1 -21   5   11.89    0.79
  -3  21   5    7.17    0.79
  -3 -21  -5    6.50    0.74
  -3 -21   5    6.43    0.67
   3  21   5    5.94    0.69
  -3  21  -5    5.92    0.68
  -3 -21   5    5.85    0.65
  -5 -21  -5    7.80    0.88
  -5  21   5    5.79    0.73
   5  21   5    7.11    0.76
  -5 -21   5    7.19    0.78
  -5  21  -5    7.09    0.80
  -7 -21  -5   -0.25    0.19
  -7  21   5    0.55    0.29
  -7  21  -5   -0.21    0.19
  -7 -21   5    0.07    0.21
  -9 -21  -5    1.78    0.48
  -9  21   5    1.58    0.39
  -9  21  -5    1.94    0.50
  -9 -21   5    3.06    0.58
 -11 -21  -5    4.99    1.19
 -11  21   5    6.06    0.83
 -11 -21   5    5.25    0.80
 -11  21  -5    3.68    0.77
   1 -23   5   17.20    1.03
  -1  23   5   16.09    1.02
   1  23  -5   15.23    0.90
  -1 -23   5   16.08    0.95
  -1 -23   5   15.55    1.12
  -1  23  -5   16.06    0.93
   1  23   5   15.21    0.97
  -3  23   5    1.08    0.36
  -3 -23  -5    0.74    0.30
   3  23   5    1.19    0.36
  -3 -23   5    1.26    0.36
  -3  23  -5    1.10    0.34
  -5  23   5    2.13    0.50
  -5 -23  -5    1.79    0.44
   5  23   5    2.59    0.47
  -5  23  -5    1.72    0.42
  -5 -23   5    2.05    0.45
  -7 -23  -5    1.54    0.46
  -7  23   5    1.22    0.36
  -7  23  -5    1.93    0.50
  -7 -23   5    1.10    0.37
  -9  23   5    1.34    0.44
  -9 -23  -5    0.77    0.43
  -9 -23   5    0.46    0.33
  -9  23  -5    0.75    0.33
  -1  25   5    0.30    0.24
   1 -25   5    0.24    0.20
   1  25   5    0.14    0.20
  -1  25  -5    0.39    0.22
  -3 -25  -5    1.83    0.46
  -3  25   5    1.88    0.47
  -3 -25   5    1.03    0.34
   3  25   5    1.65    0.43
  -3  25  -5    1.84    0.42
  -5  25   5    0.42    0.26
  -5 -25  -5    0.09    0.26
  -5  25  -5   -0.18    0.20
  -5 -25   5   -0.23    0.20
  -7 -25  -5    0.31    0.29
  -7  25   5    0.52    0.30
  -7  25  -5   -0.12    0.21
  -7 -25   5   -0.50    0.18
  -1  27   5    1.52    0.47
  -1  27  -5    1.57    0.39
   1  27   5    1.43    0.40
  -3 -27  -5    1.98    0.49
  -3  27   5    1.52    0.47
  -3  27  -5    1.59    0.43
   3  27   5    1.31    0.40
  -5  27   5    2.75    0.62
  -5 -27  -5    1.60    0.48
  -5 -27   5    2.76    0.55
  -5  27  -5    1.51    0.48
  -7 -27   5   -0.40    0.23
  -1  29   5    2.95    0.62
  -1  29  -5    2.74    0.59
   1  29   5    2.16    0.53
  -3  29  -5    2.14    0.53
   3  29   5    1.34    0.41
   0   0   6   -0.04    0.04
   0   0   6   -0.03    0.04
  -2   0   6    1.89    0.14
   2   0   6    1.26    0.20
  -2   0   6    1.34    0.21
   2   0   6    1.39    0.15
  -2   0  -6    1.55    0.13
  -4   0  -6   -0.10    0.04
   4   0   6   -0.17    0.06
  -4   0   6   -0.11    0.03
  -4   0   6   -0.07    0.07
  -6   0  -6  111.71    2.02
   6   0   6  108.17    2.22
  -6   0   6  112.45    1.81
  -8   0   6    0.09    0.06
   8   0   6    0.02    0.09
  -8   0   6    0.06    0.11
  -8   0  -6    0.07    0.10
 -10   0  -6   40.50    1.29
  10   0   6   42.56    1.40
 -10   0   6   41.42    1.54
 -12   0   6   -0.27    0.15
  12   0   6    0.03    0.16
 -12   0  -6    0.04    0.16
 -14   0   6   13.31    1.02
 -16   0   6   -0.31    0.22
   0   2   6    3.73    0.23
   0  -2   6    4.10    0.26
   0   2   6    3.97    0.21
   0  -2   6    4.36    0.22
  -2   2   6    0.07    0.06
  -2   2   6    0.01    0.06
   2  -2   6   -0.03    0.05
  -2  -2  -6    0.06    0.05
   2  -2   6    0.08    0.07
   2   2   6    0.01    0.06
  -2  -2   6    0.01    0.03
  -2  -2   6   -0.03    0.05
   2   2   6    0.50    0.09
  -2   2  -6    0.03    0.02
  -4   2   6  173.89    2.70
   4  -2   6  175.78    2.98
  -4  -2  -6  174.59    2.76
  -4   2   6  174.33    3.07
   4  -2   6  172.57    2.91
  -4  -2   6  175.54    3.03
  -4  -2   6  171.19    2.38
   4   2   6  174.31    2.95
  -4   2  -6  174.22    2.59
  -6  -2  -6    1.95    0.25
  -6   2   6    1.73    0.20
   6  -2   6    1.72    0.27
  -6   2   6    1.35    0.27
  -6  -2   6    2.10    0.33
   6   2   6    1.94    0.28
  -6  -2   6    2.14    0.12
  -8   2   6  108.34    2.87
  -8  -2  -6  106.25    2.19
   8  -2   6  102.60    2.32
  -8   2   6  106.87    1.97
   8   2   6  106.17    2.30
  -8  -2   6  102.84    2.41
 -10  -2  -6    4.50    0.59
 -10   2   6    4.86    0.65
  10  -2   6    5.73    0.60
 -10  -2   6    4.49    0.59
  10   2   6    3.83    0.47
  12  -2   6   30.16    1.28
 -12  -2  -6   32.72    1.28
 -12   2   6   32.09    1.50
  12   2   6   32.86    1.30
 -12  -2   6   31.71    1.41
 -14  -2  -6    0.27    0.19
 -14   2   6    0.71    0.34
 -14  -2   6    0.53    0.29
 -16   2   6    6.55    0.98
 -16  -2   6    5.44    0.83
   0  -4   6    0.01    0.05
   0  -4   6    0.05    0.05
   0   4   6    0.00    0.04
   0   4   6   -0.02    0.05
  -2   4   6    2.71    0.21
  -2   4   6    3.43    0.26
  -2  -4  -6    3.09    0.23
   2  -4   6    2.98    0.24
   2  -4   6    2.85    0.25
  -2  -4   6    2.32    0.27
   2   4   6    2.74    0.23
   2   4   6    3.29    0.13
  -2  -4   6    3.24    0.14
   4  -4   6    0.89    0.19
  -4   4   6    0.50    0.12
   4  -4   6    0.60    0.15
  -4  -4  -6    0.82    0.16
  -4   4   6    0.56    0.16
   4   4   6    0.87    0.18
  -4  -4   6    0.58    0.15
   6  -4   6   78.39    1.81
  -6   4   6   75.43    1.56
  -6  -4  -6   74.54    1.64
  -6   4   6   79.27    1.96
   6   4   6   77.79    1.74
  -6  -4   6   76.17    1.82
  -8  -4  -6    0.05    0.11
  -8   4   6   -0.11    0.07
   8  -4   6   -0.09    0.08
  -8   4   6   -0.07    0.12
  -8  -4   6   -0.11    0.08
   8   4   6    0.10    0.10
 -10   4   6   33.79    1.46
 -10  -4  -6   30.93    1.17
  10  -4   6   34.19    1.29
 -10  -4   6   33.67    1.33
  10   4   6   33.31    1.22
 -12   4   6    2.52    0.54
  12  -4   6    2.66    0.47
 -12  -4  -6    2.85    0.47
  12   4   6    2.25    0.42
 -12  -4   6    3.40    0.55
 -14  -4  -6   11.31    0.82
 -14   4   6   11.39    0.97
 -14   4  -6   12.29    0.91
 -14   4  -6   11.51    0.86
 -14  -4   6   12.46    0.93
 -16   4   6    0.29    0.31
   0  -6   6   53.63    1.28
   0   6   6   53.80    1.04
   0   6  -6   52.08    1.10
   0  -6   6   53.79    0.95
   0   6  -6   53.78    1.11
   0   6   6   51.40    1.19
  -2  -6  -6   25.84    0.77
   2  -6   6   24.16    0.75
   2   6  -6   25.80    0.56
  -2   6   6   24.36    0.75
   2   6  -6   25.16    0.55
   2  -6   6   24.58    0.82
  -2  -6   6   24.61    0.80
  -4   6   6    9.66    0.46
   4  -6   6    8.76    0.51
   4  -6   6    9.00    0.49
  -4  -6  -6    9.10    0.46
  -4  -6   6   10.30    0.52
   4   6   6   10.06    0.50
  -6  -6  -6    1.60    0.14
   6  -6   6    1.14    0.24
  -6   6   6    1.98    0.28
  -6  -6  -6    1.34    0.25
  -6  -6   6    1.38    0.27
   6   6   6    1.63    0.27
   8  -6   6    2.01    0.34
  -8   6   6    2.73    0.35
  -8  -6  -6    3.17    0.41
  -8   6   6    2.28    0.42
   8   6   6    2.83    0.38
  -8  -6   6    2.25    0.36
 -10  -6  -6    4.58    0.54
 -10   6   6    4.38    0.66
 -10   6   6    5.18    0.43
  10   6   6    5.69    0.59
 -10  -6   6    5.48    0.62
 -12   6   6    1.37    0.40
 -12  -6  -6    0.84    0.29
 -12  -6   6    0.58    0.28
 -12   6  -6    1.06    0.33
 -12   6  -6    1.52    0.38
 -14   6   6   -0.01    0.22
 -14  -6  -6    0.27    0.18
 -14  -6   6    0.35    0.29
 -14   6  -6    0.10    0.22
 -14   6  -6    0.00    0.25
 -16  -6  -6    0.17    0.24
 -16   6   6    0.47    0.34
   0   8   6   -0.09    0.06
   0   8  -6    0.11    0.08
   0  -8   6   -0.08    0.07
   0   8  -6    0.00    0.06
   0  -8   6   -0.05    0.04
  -2   8   6   13.47    0.59
   2   8  -6   14.30    0.45
  -2  -8  -6   15.20    0.63
   2  -8   6   14.61    0.66
  -2  -8   6   14.79    0.63
  -2   8  -6   15.56    0.62
  -2  -8   6   15.64    0.55
   2   8   6   14.54    0.31
   2   8   6   15.31    0.62
  -4   8   6    6.82    0.42
  -4  -8  -6    6.92    0.44
   4  -8   6    7.02    0.48
   4   8  -6    7.01    0.24
  -4  -8   6    5.90    0.39
  -4   8  -6    6.56    0.45
   4   8   6    6.98    0.43
  -4  -8   6    7.23    0.46
  -6  -8  -6    9.44    0.55
  -6   8   6   10.91    0.57
  -6   8  -6   10.42    0.63
  -6  -8   6    9.74    0.58
   6   8   6    9.68    0.54
  -6   8  -6   10.19    0.62
  -8  -8  -6    0.15    0.15
  -8   8   6    0.31    0.14
  -8   8  -6    0.20    0.19
   8   8   6    0.22    0.13
  -8  -8   6    0.37    0.16
  -8   8  -6    0.56    0.24
 -10   8   6   14.87    0.77
 -10   8   6   16.98    1.06
 -10  -8  -6   14.43    0.83
 -10   8  -6   13.52    0.86
 -10   8  -6   14.37    0.89
  10   8   6   15.37    0.80
 -10  -8   6   16.39    0.89
 -12   8   6    1.70    0.48
 -12  -8  -6    1.01    0.31
 -12   8  -6    0.82    0.36
 -12   8  -6    1.20    0.38
 -12  -8   6    1.20    0.34
 -14  -8  -6    1.69    0.43
 -14   8   6    2.17    0.61
 -14   8  -6    2.94    0.58
 -14   8  -6    2.53    0.56
 -14  -8   6    2.55    0.52
 -16  -8  -6    0.45    0.29
   0 -10   6   61.08    1.54
   0  10  -6   60.41    1.36
   0  10   6   59.75    1.48
   0 -10   6   61.41    1.24
   0  10  -6   62.33    1.36
   2 -10   6    8.02    0.52
   2  10  -6    7.31    0.35
  -2  10   6    8.55    0.51
  -2 -10  -6    6.90    0.46
  -2 -10   6    6.99    0.46
  -2  10  -6    7.83    0.47
  -2 -10   6    8.08    0.41
   2  10   6    7.00    0.45
  -2  10  -6    7.70    0.46
  -4 -10  -6    8.26    0.51
   4  10  -6    8.03    0.32
  -4  10   6    7.50    0.49
   4 -10   6    6.92    0.51
  -4 -10   6    8.43    0.51
  -4  10  -6    8.60    0.54
  -4 -10   6    7.26    0.45
  -4  10  -6    7.53    0.51
   4  10   6    8.06    0.50
  -6  10   6    0.00    0.10
  -6  10  -6   -0.14    0.11
   6  10   6    0.19    0.11
  -6 -10   6   -0.05    0.08
  -6  10  -6   -0.16    0.12
  -6 -10   6    0.04    0.10
  -8  10   6   24.26    1.00
  -8 -10  -6   22.10    0.99
  -8  10  -6   23.50    1.10
   8  10   6   25.35    0.99
  -8  10  -6   25.29    1.12
  -8 -10   6   25.76    1.09
  -8 -10   6   23.77    1.01
 -10  10   6    1.49    0.32
 -10 -10  -6    1.75    0.37
 -10 -10   6    1.31    0.33
  10  10   6    1.83    0.36
 -10 -10   6    1.82    0.37
 -10  10  -6    1.51    0.38
 -10  10  -6    1.45    0.39
 -12 -10  -6   24.74    1.22
 -12  10   6   26.20    1.49
 -12  10  -6   24.92    1.30
 -12  10  -6   25.71    1.30
 -12 -10   6   25.45    1.29
 -14  10   6    0.19    0.28
 -14 -10  -6    0.16    0.23
 -14  10  -6    0.08    0.27
 -14  10  -6   -0.11    0.23
 -14 -10   6   -0.11    0.23
   0  12  -6    0.15    0.10
   0  12  -6   -0.02    0.06
   0  12   6   -0.02    0.09
   0 -12   6   -0.02    0.06
   0 -12   6    0.03    0.10
  -2 -12  -6   59.21    1.55
   2  12  -6   56.61    1.29
  -2  12   6   54.33    1.52
   2 -12   6   59.33    1.63
  -2  12  -6   57.17    1.48
  -2  12  -6   53.64    1.46
   2  12   6   58.88    1.53
  -2 -12   6   56.99    1.52
  -2 -12   6   56.44    1.35
  -4  12   6    0.31    0.16
  -4 -12  -6    0.06    0.11
   4 -12   6    0.04    0.11
   4  12  -6    0.05    0.06
  -4  12  -6    0.17    0.13
   4  12   6    0.05    0.10
  -4  12  -6    0.16    0.13
  -4 -12   6    0.17    0.11
  -4 -12   6    0.18    0.10
  -6 -12  -6   47.32    1.48
  -6  12   6   45.80    1.45
  -6  12  -6   48.22    1.55
  -6  12  -6   47.12    1.51
   6  12   6   46.16    1.41
  -6 -12   6   47.94    1.46
  -6 -12   6   48.49    1.44
  -8 -12  -6    1.22    0.30
  -8  12   6    1.38    0.31
  -8 -12   6    0.84    0.26
   8  12   6    1.94    0.35
  -8  12  -6    1.25    0.35
  -8  12  -6    1.07    0.32
 -10 -12  -6   49.57    1.72
 -10  12   6   49.16    1.65
 -10  12  -6   48.58    1.78
 -10 -12   6   51.67    1.78
 -10  12  -6   49.20    1.81
 -10 -12   6   49.51    1.65
 -12  12   6    0.01    0.17
 -12 -12  -6    0.31    0.24
 -12  12   6    0.08    0.26
 -12  12  -6   -0.12    0.20
 -12 -12   6   -0.04    0.17
 -12  12  -6    0.02    0.21
 -14 -12  -6    9.53    1.03
 -14  12   6    7.93    1.09
 -14  12  -6    8.16    0.98
 -14 -12   6    8.31    0.96
 -14  12  -6    9.87    1.07
   0  14  -6   47.30    1.30
   0  14   6   45.80    1.42
   0 -14   6   44.52    1.41
   0 -14   6   46.68    1.20
   2  14  -6    0.02    0.07
   2 -14   6    0.02    0.12
  -2 -14   6    0.08    0.11
  -2  14  -6   -0.03    0.08
   2  14   6    0.20    0.13
  -2 -14   6    0.13    0.11
  -2  14  -6    0.04    0.12
  -4  14   6   43.21    1.43
  -4 -14  -6   43.27    1.41
   4 -14   6   43.75    1.50
  -4  14  -6   42.65    1.40
   4  14   6   41.36    1.47
  -4 -14   6   43.91    1.37
  -4  14  -6   43.25    1.42
  -4 -14   6   42.76    1.29
  -6 -14  -6    0.52    0.23
  -6  14   6    1.03    0.28
  -6 -14   6    0.43    0.21
   6  14   6    0.33    0.16
  -6  14  -6    0.38    0.20
  -6 -14   6    0.46    0.19
  -6  14  -6    0.50    0.22
  -8 -14  -6   59.86    1.88
  -8  14   6   61.58    1.89
   8  14   6   62.92    1.81
  -8 -14   6   60.95    1.80
  -8  14  -6   60.80    1.96
  -8  14  -6   60.13    1.97
  -8 -14   6   67.32    1.95
 -10  14   6    0.95    0.31
 -10 -14  -6    0.44    0.25
 -10  14  -6    0.48    0.27
 -10  14  -6    0.95    0.34
 -10 -14   6    0.76    0.29
 -12  14   6   13.79    0.91
 -12 -14  -6   16.05    1.05
 -12  14  -6   14.25    1.06
 -12  14  -6   13.90    1.05
 -12 -14   6   15.05    1.02
 -14 -14  -6   -0.11    0.27
 -14  14  -6   -0.19    0.21
 -14  14  -6   -0.04    0.22
   0  16  -6   -0.15    0.07
   0  16   6   -0.10    0.14
   0 -16   6    0.07    0.10
   2 -16   6   23.06    1.07
  -2  16   6   23.95    1.06
   2  16  -6   23.23    0.85
  -2 -16  -6   25.46    1.07
   2  16   6   22.41    0.99
  -2 -16   6   23.79    0.91
  -2 -16   6   24.53    1.03
  -2  16  -6   21.48    0.95
  -4  16   6    1.02    0.28
  -4 -16  -6    0.93    0.29
   4 -16   6    0.54    0.23
  -4 -16   6    1.07    0.27
  -4  16  -6    0.56    0.22
  -4 -16   6    0.93    0.25
   4  16   6    1.07    0.27
  -4  16  -6    0.97    0.28
  -6  16   6   19.51    1.00
  -6 -16  -6   18.18    0.97
  -6  16  -6   18.67    1.00
  -6 -16   6   20.22    0.96
  -6  16  -6   18.65    1.02
   6  16   6   17.98    0.90
  -6 -16   6   18.65    0.94
  -8 -16  -6    6.40    0.76
  -8  16   6    6.26    0.73
  -8 -16   6    8.08    0.81
  -8  16  -6    6.82    0.79
   8  16   6    6.42    0.68
  -8  16  -6    7.24    0.84
 -10  16   6   21.68    1.16
 -10 -16  -6   22.22    1.21
 -10  16  -6   18.12    1.15
 -10  16  -6   21.26    1.23
 -10 -16   6   21.91    1.18
 -12  16   6    0.87    0.32
 -12 -16  -6    0.51    0.31
 -12  16  -6    1.19    0.44
 -12 -16   6    1.12    0.40
 -12  16  -6    0.94    0.41
   0  18   6    0.22    0.19
   0  18  -6   -0.04    0.10
   0 -18   6    0.13    0.13
   0 -18   6   -0.09    0.14
   2  18  -6    9.52    0.58
  -2  18   6    9.24    0.70
   2 -18   6   10.27    0.75
  -2 -18  -6   10.05    0.72
   2  18   6   10.38    0.70
  -2 -18   6    9.69    0.68
  -2 -18   6   10.49    0.65
  -2  18  -6    9.00    0.65
  -4 -18  -6    0.05    0.19
  -4  18   6    0.07    0.17
   4 -18   6    0.10    0.22
   4  18   6   -0.01    0.13
  -4 -18   6    0.55    0.22
  -4  18  -6   -0.06    0.16
  -4 -18   6    0.23    0.17
  -6  18   6   -0.09    0.15
  -6 -18  -6    0.14    0.20
  -6  18  -6    0.23    0.19
   6  18   6    0.16    0.14
  -6  18  -6    0.17    0.19
  -6 -18   6    0.03    0.18
  -8 -18  -6    0.91    0.33
  -8  18   6    1.36    0.37
  -8 -18   6    0.78    0.31
  -8  18  -6    0.87    0.32
  -8  18  -6    1.43    0.39
 -10 -18  -6    1.94    0.49
 -10  18   6    1.95    0.44
 -10  18  -6    1.37    0.41
 -10 -18   6    2.37    0.47
 -10  18  -6    2.33    0.53
 -12 -18  -6    1.31    0.43
 -12  18   6    1.70    0.47
 -12  18  -6    1.49    0.45
 -12 -18   6    1.46    0.46
 -12  18  -6    1.66    0.46
   0  20   6   -0.17    0.13
   0 -20   6    0.11    0.16
   0  20  -6    0.03    0.14
   0 -20   6   -0.12    0.12
  -2 -20  -6    7.29    0.80
  -2  20   6    7.44    0.79
   2  20  -6    6.86    0.54
   2 -20   6    6.44    0.72
  -2 -20   6    7.44    0.63
  -2 -20   6    7.71    0.59
  -2  20  -6    6.10    0.67
   2  20   6    6.08    0.68
  -4 -20  -6    1.19    0.35
  -4  20   6    1.51    0.38
  -4  20  -6    1.23    0.35
  -4 -20   6    1.16    0.31
   4  20   6    1.11    0.30
  -4 -20   6    0.52    0.26
  -6  20   6    4.14    0.62
  -6 -20  -6    3.51    0.59
   6  20   6    3.16    0.49
  -6 -20   6    2.93    0.51
  -6  20  -6    3.84    0.61
  -8 -20  -6    0.44    0.32
  -8  20   6    0.36    0.24
  -8 -20   6    0.56    0.31
  -8  20  -6    0.34    0.25
 -10 -20  -6    1.10    0.41
 -10  20   6    0.68    0.30
 -10 -20   6    0.69    0.34
 -10  20  -6    1.35    0.41
 -12  20   6    0.06    0.24
   0 -22   6    0.07    0.16
   0  22  -6    0.14    0.16
   0  22   6    0.09    0.20
  -2  22   6    2.99    0.53
  -2 -22  -6    4.50    0.64
   2 -22   6    4.10    0.63
   2  22   6    4.33    0.62
  -2 -22   6    3.97    0.54
  -2 -22   6    4.08    0.58
  -2  22  -6    3.71    0.56
  -4  22   6    3.55    0.61
  -4 -22  -6    3.41    0.57
  -4  22  -6    4.96    0.67
  -4 -22   6    3.25    0.51
   4  22   6    4.53    0.63
  -6  22   6    0.64    0.29
  -6 -22  -6    0.93    0.34
  -6  22  -6    0.68    0.28
  -6 -22   6    1.22    0.37
   6  22   6    0.88    0.30
  -8 -22  -6    3.28    0.61
  -8  22   6    3.77    0.66
  -8 -22   6    3.82    0.62
  -8  22  -6    3.78    0.64
 -10  22   6    1.87    0.47
 -10 -22  -6    1.55    0.52
 -10  22  -6    1.42    0.41
 -10 -22   6    1.23    0.43
   0  24   6    0.14    0.24
   0 -24   6   -0.22    0.17
   0  24  -6    0.06    0.18
   2 -24   6    4.77    0.69
  -2 -24  -6    5.04    0.70
  -2  24   6    5.22    0.72
  -2  24  -6    5.22    0.69
   2  24   6    5.63    0.72
  -4  24   6   -0.06    0.22
  -4 -24  -6    0.26    0.25
  -4 -24   6   -0.03    0.21
  -4  24  -6    0.07    0.25
   4  24   6   -0.11    0.18
  -6  24   6    9.49    1.01
  -6 -24  -6   11.69    1.13
  -6 -24   6   13.20    0.94
  -6  24  -6    9.98    1.02
  -8 -24  -6    0.27    0.33
  -8  24   6    0.25    0.26
  -8 -24   6   -0.19    0.22
  -8  24  -6    0.49    0.27
   0  26   6   14.74    1.05
  -2  26   6    1.11    0.43
  -2  26  -6    0.88    0.33
   2  26   6    0.77    0.32
  -4 -26  -6   13.54    1.04
  -4  26   6   17.02    1.17
  -4  26  -6   15.30    1.06
   4  26   6   15.83    1.05
  -6  26   6    0.01    0.22
  -6 -26  -6    0.11    0.26
  -6 -26   6    0.56    0.32
  -6  26  -6    0.25    0.24
  -8 -26   6    8.47    1.18
   0  28   6   -0.25    0.25
  -2  28   6    2.67    0.59
   2  28   6    2.03    0.48
  -2  28  -6    2.57    0.55
  -4  28  -6    0.25    0.28
   4  28   6    0.48    0.38
  -1   1   7   11.35    0.39
  -1   1   7   10.72    0.43
   1  -1   7   10.85    0.42
   1  -1   7   12.06    0.45
   1   1   7   11.54    0.40
  -1  -1   7   11.23    0.46
  -1  -1   7   11.60    0.37
   1   1   7   11.56    0.44
  -3  -1  -7   11.33    0.38
   3  -1   7   11.31    0.45
  -3   1   7   11.43    0.51
   3  -1   7   11.80    0.50
  -3   1   7   11.69    0.38
  -3  -1   7   10.70    0.30
   3   1   7   10.28    0.47
  -3   1  -7   11.05    0.31
  -3  -1   7   11.25    0.52
   3   1   7   11.42    0.40
  -5   1   7   11.12    0.38
   5  -1   7   11.21    0.56
  -5   1   7   10.28    0.58
  -5  -1  -7   10.33    0.42
  -5   1  -7   11.27    0.41
  -5  -1   7   11.48    0.31
  -5  -1   7   10.51    0.57
   5   1   7   10.41    0.53
   7  -1   7    1.58    0.27
  -7   1   7    1.64    0.19
  -7  -1  -7    1.94    0.26
  -7   1   7    2.43    0.38
   7   1   7    1.78    0.29
  -7   1  -7    1.24    0.20
  -7  -1   7    1.72    0.14
  -7  -1   7    2.36    0.38
  -9   1   7    0.14    0.14
   9  -1   7   -0.01    0.13
  -9  -1  -7    0.05    0.10
  -9   1  -7   -0.04    0.10
  -9  -1   7   -0.10    0.10
  11  -1   7    1.55    0.35
 -11   1   7    1.17    0.36
 -11  -1  -7    1.62    0.33
 -11  -1   7    1.14    0.34
 -11   1  -7    1.50    0.29
  11   1   7    1.15    0.30
 -13   1   7    0.35    0.24
  13  -1   7    0.28    0.20
 -13  -1   7    0.35    0.23
  13   1   7    0.23    0.21
 -15   1   7    0.55    0.32
 -15  -1   7    0.73    0.32
  -1   3   7    0.22    0.08
   1  -3   7    0.08    0.07
  -1  -3  -7    0.19    0.08
   1  -3   7    0.19    0.09
  -1   3   7    0.42    0.11
  -1  -3   7    0.21    0.07
   1   3   7    0.16    0.06
  -1  -3   7    0.20    0.09
   1   3   7   -0.02    0.06
  -3  -3  -7   26.34    0.71
   3  -3   7   27.33    0.83
  -3   3   7   28.23    0.87
  -3   3   7   27.24    0.71
   3   3   7   28.89    0.84
   3   3   7   28.54    0.60
  -3   3  -7   27.41    0.47
  -3  -3   7   26.68    0.85
  -3  -3   7   27.75    0.48
  -5   3   7    4.55    0.28
  -5   3   7    4.46    0.39
   5  -3   7    4.71    0.37
  -5  -3  -7    4.67    0.31
  -5  -3   7    4.64    0.38
  -5   3  -7    4.26    0.23
   5   3   7    4.74    0.36
  -7   3   7   40.50    1.02
  -7  -3  -7   40.08    1.13
  -7   3   7   40.20    1.38
   7  -3   7   40.02    1.26
   7   3   7   40.75    1.23
  -7  -3   7   41.26    1.32
   9  -3   7    0.93    0.28
  -9   3   7    0.71    0.27
  -9  -3  -7    0.52    0.19
  -9  -3   7    0.80    0.26
 -11  -3  -7    0.15    0.14
  11  -3   7    0.14    0.15
 -11   3   7    0.07    0.20
  11   3   7   -0.16    0.12
 -11  -3   7    0.41    0.25
 -13  -3  -7    3.75    0.54
 -13   3   7    4.78    0.76
  13  -3   7    4.14    0.60
 -13  -3   7    3.39    0.60
 -15   3   7    2.72    0.61
 -15  -3   7    2.34    0.51
  -1   5   7   39.27    0.94
  -1  -5  -7   39.28    0.97
  -1   5   7   40.09    0.99
   1  -5   7   40.04    0.65
   1  -5   7   39.20    0.96
   1  -5   7   39.58    1.07
   1   5   7   41.45    0.78
  -1  -5   7   41.98    1.10
  -1  -5   7   41.95    0.85
   1   5   7   41.42    1.02
   3  -5   7  314.80    4.82
  -3  -5  -7  301.55    4.67
  -3   5   7  310.36    4.67
   3   5  -7  305.47    4.20
   3  -5   7  303.20    4.87
  -3   5   7  313.28    4.87
   3   5  -7  306.57    4.20
   3   5   7  309.44    4.80
  -3  -5   7  306.54    4.85
  -5  -5  -7   69.16    1.51
   5  -5   7   65.52    1.62
   5  -5   7   66.91    1.64
  -5   5   7   68.64    1.46
  -5   5   7   68.31    1.75
  -5  -5   7   66.57    1.64
   5   5   7   65.84    1.57
  -7  -5  -7    9.59    0.54
  -7   5   7    9.69    0.50
   7  -5   7    9.21    0.58
  -7   5   7    9.82    0.68
  -7  -5   7   10.52    0.64
   7   5   7    9.05    0.55
  -9  -5  -7   33.43    1.34
   9  -5   7   33.78    1.27
  -9   5   7   36.68    1.47
  -9   5   7   33.22    1.04
  -9  -5   7   32.52    1.28
 -11  -5  -7    1.28    0.30
  11  -5   7    1.25    0.35
 -11   5   7    1.11    0.38
  11   5   7    1.43    0.34
 -11  -5   7    1.22    0.33
 -13  -5  -7    1.78    0.41
 -13   5   7    2.12    0.53
 -13  -5   7    2.28    0.46
 -13   5  -7    1.53    0.41
 -13   5  -7    2.08    0.48
 -15   5   7    2.46    0.61
 -15   5  -7    1.88    0.49
 -15  -5   7    2.33    0.61
 -15   5  -7    1.44    0.43
  -1  -7  -7  558.12    8.10
  -1   7   7  562.37    7.98
  -1   7   7  561.29    8.11
   1   7  -7  564.76    7.82
   1  -7   7  551.64    7.60
   1  -7   7  558.95    8.25
   1  -7   7  567.03    8.02
   1   7  -7  563.76    7.83
   1   7   7  551.55    8.13
   1   7   7  562.04    7.66
  -1  -7   7  548.27    8.20
  -1  -7   7  559.74    7.80
   3   7  -7   83.66    1.35
  -3   7   7   87.89    1.79
   3  -7   7   86.03    1.92
  -3  -7  -7   84.52    1.76
   3  -7   7   83.68    1.80
   3   7   7   83.72    1.80
  -3  -7   7   84.50    1.86
   5  -7   7  164.20    3.15
   5  -7   7  172.25    3.11
  -5   7   7  159.91    2.90
  -5  -7  -7  159.82    2.93
  -5  -7   7  161.31    3.07
   5   7   7  158.99    2.99
  -7   7   7   33.87    1.06
  -7  -7  -7   32.83    1.10
  -7   7   7   31.96    1.49
   7   7   7   32.59    1.11
  -7  -7   7   34.27    1.19
  -9   7   7    1.64    0.40
  -9   7   7    1.10    0.24
  -9  -7  -7    1.59    0.33
   9   7   7    1.58    0.31
  -9  -7   7    1.59    0.34
 -11   7   7    4.45    0.70
 -11  -7  -7    5.18    0.62
  11   7   7    5.14    0.61
 -11   7  -7    4.81    0.64
 -11   7  -7    5.48    0.69
 -11  -7   7    5.40    0.65
 -13   7   7   10.04    1.13
 -13  -7  -7    7.84    0.80
 -13   7  -7    9.51    0.97
 -13  -7   7    8.36    0.73
 -13   7  -7   10.20    0.84
 -15   7   7    2.25    0.57
 -15  -7  -7    2.32    0.46
 -15   7  -7    2.05    0.47
 -15   7  -7    3.57    0.68
   1   9  -7   42.13    1.00
  -1  -9  -7   43.38    1.19
   1  -9   7   41.58    1.24
   1   9  -7   42.67    1.00
   1  -9   7   43.07    0.89
  -1   9   7   42.12    1.18
  -1  -9   7   44.41    0.98
   1   9   7   44.89    0.89
   1   9   7   43.16    1.19
  -1  -9   7   42.87    1.23
  -1   9  -7   42.59    1.12
  -1   9  -7   43.61    1.12
  -3   9   7   22.49    0.83
   3   9  -7   23.29    0.58
  -3  -9  -7   21.59    0.82
   3   9   7   22.17    0.83
  -3  -9   7   21.58    0.74
  -3   9  -7   21.75    0.83
  -3   9  -7   22.06    0.84
  -3  -9   7   23.70    0.88
  -5   9   7    9.47    0.54
  -5  -9  -7    8.83    0.54
   5  -9   7    9.74    0.62
  -5  -9   7    9.32    0.54
  -5  -9   7    8.36    0.53
  -5   9  -7    8.76    0.57
   5   9   7    8.56    0.52
  -7  -9  -7    0.06    0.13
  -7   9   7    0.06    0.13
  -7   9  -7    0.23    0.18
   7   9   7    0.02    0.10
  -7   9  -7   -0.07    0.11
  -7  -9   7   -0.03    0.09
  -9  -9  -7    0.33    0.18
  -9   9   7    0.04    0.12
  -9   9   7    0.15    0.18
  -9   9  -7    0.05    0.18
  -9   9  -7    0.41    0.25
  -9  -9   7    0.18    0.17
   9   9   7    0.05    0.12
 -11   9   7   11.02    0.94
 -11  -9  -7   12.98    0.83
 -11   9  -7   10.85    0.84
 -11   9  -7   10.87    0.81
 -11  -9   7   11.29    0.78
 -13  -9  -7    0.13    0.22
 -13   9   7    0.22    0.30
 -13   9  -7    0.44    0.31
 -13   9  -7    0.24    0.24
 -13  -9   7    0.19    0.25
 -15   9   7    2.51    0.63
 -15  -9  -7    2.47    0.49
 -15  -9   7    2.85    0.60
 -15   9  -7    2.52    0.54
 -15   9  -7    2.95    0.60
  -1  11   7    0.14    0.12
  -1 -11  -7    0.39    0.16
   1  11  -7    0.06    0.07
   1  11  -7    0.18    0.09
   1 -11   7    0.28    0.09
   1 -11   7    0.16    0.12
   1  11   7    0.14    0.10
  -1  11  -7    0.22    0.12
  -1 -11   7    0.14    0.10
  -1  11  -7    0.10    0.10
  -1 -11   7    0.31    0.11
  -3  11   7    2.93    0.39
  -3 -11  -7    3.34    0.41
   3 -11   7    3.23    0.44
   3  11  -7    3.43    0.23
   3  11   7    3.98    0.45
  -3 -11   7    3.71    0.43
  -3 -11   7    3.73    0.38
  -3  11  -7    2.61    0.35
  -3  11  -7    2.80    0.35
   5 -11   7    2.32    0.45
  -5  11   7    3.24    0.43
  -5 -11   7    3.02    0.41
   5  11   7    3.76    0.44
  -5 -11   7    3.36    0.40
  -5  11  -7    3.05    0.68
  -7 -11  -7    1.83    0.34
  -7  11   7    1.88    0.34
  -7  11  -7    2.28    0.41
  -7  11  -7    2.14    0.41
  -7 -11   7    1.88    0.34
  -7 -11   7    2.28    0.41
  -9  11   7    7.07    0.56
  -9 -11  -7    5.82    0.63
  -9 -11   7    5.86    0.66
  -9  11  -7    5.91    0.70
   9  11   7    6.12    0.65
  -9  11  -7    6.79    0.74
  -9 -11   7    6.55    0.69
 -11  11   7   -0.06    0.20
 -11 -11  -7    0.34    0.22
 -11  11   7    0.09    0.16
 -11  11  -7   -0.32    0.22
 -11 -11   7    0.09    0.18
 -11 -11   7    0.17    0.20
 -11  11  -7    0.14    0.27
 -13  11   7    0.01    0.30
 -13 -11  -7    0.50    0.26
 -13 -11   7    0.26    0.25
 -13  11  -7    0.58    0.36
 -13  11  -7    0.20    0.26
 -15 -11  -7    3.28    0.61
 -15  11  -7    2.83    0.58
 -15  11  -7    3.46    0.66
  -1  13   7    0.14    0.12
   1 -13   7    0.60    0.19
   1  13  -7    0.55    0.15
  -1 -13  -7    0.42    0.18
   1 -13   7    0.87    0.17
  -1 -13   7    0.68    0.21
  -1 -13   7    0.81    0.18
  -1  13  -7    0.78    0.20
   1  13   7    0.48    0.17
  -1  13  -7    0.54    0.18
   3  13  -7    8.92    0.43
  -3 -13   7    8.91    0.58
  -3  13  -7    8.75    0.56
   3  13   7    8.77    0.57
  -3  13  -7    8.45    0.56
  -3 -13   7    8.58    0.50
  -5  13   7    0.37    0.17
  -5 -13  -7    0.51    0.20
   5 -13   7    0.68    0.27
  -5  13  -7    0.55    0.21
  -5 -13   7    0.60    0.20
  -5  13  -7    0.47    0.20
  -7  13   7    1.90    0.37
  -7 -13  -7    1.06    0.29
   7  13   7    1.48    0.31
  -7  13  -7    1.37    0.34
  -7 -13   7    1.21    0.30
  -7  13  -7    1.70    0.37
  -7 -13   7    0.92    0.25
  -9 -13  -7    0.22    0.20
  -9  13   7   -0.02    0.11
  -9 -13   7   -0.13    0.14
  -9  13  -7    0.15    0.24
  -9  13  -7    0.23    0.24
   9  13   7    0.03    0.12
  -9 -13   7    0.18    0.19
 -11 -13  -7    0.29    0.21
 -11  13   7    0.54    0.23
 -11  13  -7    0.23    0.23
 -11 -13   7    0.31    0.22
 -11  13  -7    0.13    0.22
 -13 -13  -7   -0.19    0.21
 -13  13   7    0.50    0.34
 -13  13  -7   -0.14    0.26
 -13 -13   7    0.05    0.21
 -13  13  -7   -0.05    0.26
   1 -15   7   13.11    0.77
  -1  15   7   12.67    0.74
   1  15  -7   11.99    0.61
  -1 -15  -7   13.89    0.76
   1 -15   7   12.70    0.58
   1  15   7   12.51    0.72
  -1 -15   7   13.68    0.62
  -1 -15   7   12.81    0.80
  -1  15  -7   12.32    0.66
  -3 -15  -7   22.71    1.01
  -3  15   7   22.71    1.03
   3 -15   7   23.16    1.08
   3  15  -7   23.01    0.81
  -3  15  -7   23.67    1.01
   3  15   7   23.65    1.01
  -3  15  -7   24.17    1.01
  -3 -15   7   23.53    1.01
  -3 -15   7   21.47    0.87
   5 -15   7    4.37    0.59
  -5 -15  -7    3.58    0.50
  -5  15   7    3.68    0.49
  -5 -15   7    4.14    0.50
   5  15   7    3.98    0.52
  -5  15  -7    5.19    0.60
  -5  15  -7    3.82    0.50
  -7 -15  -7    2.75    0.47
  -7  15   7    3.33    0.50
   7  15   7    3.29    0.50
  -7  15  -7    3.43    0.53
  -7 -15   7    3.03    0.46
  -7  15  -7    3.16    0.52
  -7 -15   7    2.94    0.45
  -9 -15  -7    6.77    0.78
  -9  15   7    6.45    0.70
  -9 -15   7    7.28    0.76
  -9  15  -7    4.86    0.68
   9  15   7    5.75    0.65
  -9  15  -7    5.27    0.70
 -11  15   7    3.67    0.56
 -11 -15  -7    4.20    0.66
 -11 -15   7    3.28    0.57
 -11  15  -7    4.88    0.75
 -11  15  -7    4.23    0.69
 -13  15   7    0.74    0.39
 -13 -15  -7    1.09    0.39
 -13  15  -7    0.11    0.31
 -13  15  -7    0.73    0.36
 -13 -15   7    0.40    0.29
   1  17  -7   44.41    1.34
  -1 -17  -7   44.94    1.52
   1 -17   7   44.86    1.56
  -1  17   7   44.54    1.52
  -1 -17   7   42.88    1.49
  -1  17  -7   41.74    1.38
  -1 -17   7   44.91    1.30
   1  17   7   45.53    1.52
  -3  17   7   10.51    0.74
  -3 -17  -7   10.13    0.72
   3 -17   7   11.01    0.79
  -3 -17   7   10.33    0.63
  -3  17  -7   10.05    0.67
   3  17   7   11.35    0.73
  -3 -17   7    9.64    0.67
  -3  17  -7   11.16    0.71
  -5  17   7   16.13    0.94
  -5 -17  -7   16.72    0.97
  -5 -17   7   15.73    0.87
  -5  17  -7   16.11    0.93
  -5 -17   7   17.17    0.87
  -5  17  -7   16.85    0.93
   5  17   7   16.42    0.89
  -7  17   7   10.47    0.79
  -7 -17  -7    9.65    0.76
  -7 -17   7   10.14    0.71
  -7  17  -7    9.97    0.79
  -7  17  -7    9.88    0.79
   7  17   7    9.75    0.71
  -7 -17   7   10.53    0.74
  -9  17   7    6.81    0.77
  -9 -17  -7    5.62    0.76
  -9  17  -7    6.57    0.83
  -9  17  -7    7.37    0.88
  -9 -17   7    6.05    0.72
 -11 -17  -7    1.21    0.44
 -11  17   7    1.34    0.38
 -11  17  -7    1.73    0.48
 -11  17  -7    0.93    0.36
 -11 -17   7    2.06    0.49
 -13 -17  -7    2.06    0.63
   1 -19   7   21.47    1.10
  -1  19   7   21.10    1.07
  -1 -19  -7   22.21    1.09
   1  19  -7   18.17    0.87
   1  19   7   18.87    1.01
  -1  19  -7   22.12    1.01
  -1 -19   7   20.20    1.04
  -3  19   7   29.61    1.33
  -3 -19  -7   32.19    1.35
   3 -19   7   28.63    1.34
  -3  19  -7   28.90    1.24
  -3 -19   7   32.01    1.29
  -3 -19   7   31.77    1.19
   3  19   7   30.24    1.28
  -5  19   7   10.88    0.81
  -5 -19  -7   11.50    0.84
   5  19   7   13.37    0.83
  -5  19  -7   11.79    0.84
  -5 -19   7   11.51    0.76
  -5 -19   7   12.00    0.78
  -7 -19  -7    2.92    0.53
  -7  19   7    2.88    0.53
  -7  19  -7    3.56    0.60
  -7 -19   7    2.65    0.47
   7  19   7    3.17    0.51
  -7  19  -7    3.21    0.56
  -9 -19  -7    5.01    0.73
  -9  19   7    5.74    0.74
  -9 -19   7    4.73    0.68
  -9  19  -7    4.62    0.72
  -9  19  -7    4.15    0.68
 -11 -19  -7    5.26    0.81
 -11  19   7    4.21    0.69
 -11  19  -7    4.38    0.74
 -11  19  -7    3.62    0.66
 -11 -19   7    5.09    0.75
 -13  19   7    0.55    0.36
   1  21  -7   26.45    1.11
  -1  21   7   26.19    1.27
   1 -21   7   25.27    1.25
   1  21   7   24.77    1.22
  -1  21  -7   26.97    1.18
  -1 -21   7   26.48    1.24
   3 -21   7    9.93    0.81
  -3  21   7   10.69    0.82
  -3 -21  -7    9.85    0.79
  -3  21  -7   10.64    0.78
   3  21   7   10.66    0.79
  -3 -21   7   10.85    0.73
  -3 -21   7   11.65    0.80
  -5 -21  -7    6.90    0.80
  -5  21   7    6.11    0.76
   5  21   7    5.92    0.72
  -5 -21   7    6.89    0.76
  -5  21  -7    5.89    0.72
  -7  21   7    8.84    0.97
  -7 -21  -7    9.78    1.04
  -7 -21   7    8.49    0.87
   7  21   7    9.35    0.95
  -7  21  -7    9.79    1.01
  -9 -21  -7    0.49    0.31
  -9  21   7    0.51    0.35
  -9  21  -7    1.04    0.36
  -9 -21   7    0.49    0.31
 -11  21   7   -0.04    0.22
 -11 -21   7    0.62    0.29
  -1  23   7    2.83    0.55
   1 -23   7    3.63    0.58
   1  23   7    4.18    0.63
  -1 -23   7    3.67    0.58
  -1  23  -7    3.59    0.54
   3 -23   7    4.07    0.65
  -3 -23  -7    4.88    0.69
  -3  23   7    4.65    0.71
  -3  23  -7    5.81    0.72
   3  23   7    5.20    0.70
  -5 -23  -7    1.65    0.48
  -5  23   7    1.81    0.44
   5  23   7    1.93    0.44
  -5  23  -7    1.85    0.44
  -5 -23   7    1.59    0.40
  -7  23   7    0.14    0.25
  -7 -23  -7    0.57    0.34
  -7 -23   7    0.20    0.27
  -7  23  -7    0.59    0.28
  -9  23   7    0.17    0.26
  -9 -23  -7    0.56    0.41
  -9 -23   7    0.36    0.29
  -9  23  -7   -0.25    0.22
   1 -25   7    0.43    0.29
  -1  25   7   -0.22    0.23
  -1  25  -7    0.30    0.19
  -1 -25   7    0.59    0.25
   1  25   7    0.14    0.23
  -3 -25  -7   -0.26    0.20
  -3  25   7    0.24    0.30
   3  25   7    0.24    0.23
  -3  25  -7   -0.10    0.20
  -5 -25  -7    0.12    0.26
  -5  25   7    0.06    0.22
  -5 -25   7   -0.04    0.27
   5  25   7   -0.01    0.22
  -5  25  -7    0.12    0.23
  -7 -25  -7    0.29    0.31
  -7  25   7    0.14    0.24
  -7 -25   7    0.04    0.26
  -7  25  -7    0.30    0.26
   1 -27   7    0.83    0.33
  -1  27   7    0.34    0.28
  -1  27  -7    0.89    0.30
   1  27   7    0.41    0.31
  -3  27   7    0.36    0.32
  -3 -27  -7    0.50    0.30
  -3  27  -7    0.18    0.23
   3  27   7    0.51    0.30
  -5  27  -7    0.95    0.32
  -7 -27   7    1.39    0.72
   1  29   7    2.18    0.58
   3  29   7    2.84    0.57
  -3  29  -7    3.25    0.63
   0   0   8    0.17    0.11
   0   0   8    0.23    0.13
  -2   0   8    0.00    0.07
   2   0   8   -0.03    0.04
   2   0   8    0.00    0.06
  -2   0   8    0.01    0.04
  -2   0  -8    0.05    0.04
  -4   0  -8  198.30    3.02
  -4   0   8  200.54    3.50
   4   0   8  202.50    3.42
  -4   0   8  200.51    2.96
   4   0   8  199.62    3.22
   6   0   8   -0.01    0.08
  -6   0   8   -0.04    0.10
  -6   0  -8   -0.04    0.06
  -6   0   8   -0.02    0.05
  -8   0   8  127.82    2.89
   8   0   8  124.87    2.71
  -8   0  -8  131.72    2.43
 -10   0  -8   -0.04    0.10
  10   0   8   -0.05    0.14
 -10   0   8    0.02    0.14
  12   0   8   22.66    1.13
 -12   0   8   22.83    1.26
 -14   0   8   -0.07    0.20
 -16   0   8    3.49    0.69
   0   2   8   -0.14    0.03
   0  -2   8   -0.10    0.06
   0   2   8   -0.06    0.05
   0  -2   8   -0.08    0.05
   2  -2   8    6.36    0.36
  -2  -2  -8    6.40    0.30
   2  -2   8    5.85    0.35
  -2   2   8    5.59    0.35
  -2   2   8    5.78    0.30
   2   2   8    6.21    0.29
  -2  -2   8    5.80    0.37
  -2  -2   8    6.46    0.25
   2   2   8    6.90    0.38
  -4  -2  -8    0.35    0.10
  -4   2   8    0.22    0.12
   4  -2   8    0.11    0.11
   4  -2   8    0.09    0.08
  -4   2   8    0.22    0.09
  -4   2  -8    0.16    0.06
   4   2   8    0.05    0.09
  -4  -2   8    0.29    0.13
   4   2   8    0.10    0.06
  -4  -2   8    0.25    0.05
  -6  -2  -8  122.45    2.22
  -6   2   8  124.71    2.64
   6  -2   8  123.49    2.52
  -6   2   8  121.43    2.09
  -6  -2   8  120.96    1.77
  -6   2  -8  118.32    2.06
  -6  -2   8  122.61    2.59
   6   2   8  122.42    2.48
  -8   2   8    0.73    0.25
  -8  -2  -8    0.72    0.19
  -8   2   8    1.01    0.18
  -8  -2   8    0.54    0.27
  -8   2  -8    0.47    0.13
   8   2   8    0.48    0.18
 -10   2   8   49.08    1.77
  10  -2   8   49.93    1.64
 -10  -2   8   50.20    1.73
 -10   2  -8   48.89    1.53
  10   2   8   49.08    1.57
 -12   2   8    0.71    0.30
 -12  -2  -8    0.56    0.21
  12  -2   8    0.41    0.25
  12   2   8    0.20    0.18
 -12  -2   8    0.38    0.27
  14  -2   8   17.77    1.07
 -14   2   8   17.80    1.21
 -14  -2   8   18.13    1.19
 -16   2   8    0.01    0.26
 -16  -2   8    0.13    0.26
   0  -4   8    5.10    0.28
   0  -4   8    4.27    0.32
   0   4   8    4.76    0.26
  -2  -4  -8    0.08    0.07
  -2   4   8    0.27    0.10
   2  -4   8    0.02    0.08
  -2   4   8    0.06    0.08
   2  -4   8   -0.01    0.07
  -2  -4   8    0.05    0.08
  -2  -4   8    0.05    0.05
   2   4   8    0.11    0.09
   2   4   8    0.11    0.05
   4  -4   8   62.21    1.51
   4  -4   8   64.38    1.53
  -4  -4  -8   64.03    1.36
  -4   4   8   62.71    1.33
  -4   4   8   61.13    1.55
  -4  -4   8   63.60    1.56
  -4   4  -8   64.16    1.00
   4   4   8   60.66    1.48
  -6   4   8    1.80    0.24
  -6  -4  -8    1.74    0.24
  -6   4   8    1.98    0.35
   6  -4   8    1.81    0.31
   6   4   8    1.47    0.26
  -6  -4   8    1.39    0.28
  -6   4  -8    2.01    0.20
  -8   4   8    8.25    0.45
  -8  -4  -8    9.51    0.55
  -8   4   8    8.76    0.68
   8  -4   8    9.07    0.62
  -8  -4   8    9.82    0.78
   8   4   8   10.10    0.61
  10  -4   8    0.13    0.17
 -10   4   8    0.48    0.24
 -10  -4  -8    0.33    0.17
  10   4   8    0.05    0.14
 -10  -4   8    0.08    0.16
  12  -4   8   23.15    1.17
 -12  -4  -8   23.28    1.08
 -12   4   8   26.03    1.39
  12   4   8   23.72    1.13
 -12  -4   8   21.85    1.19
 -14   4   8    0.23    0.25
 -14   4  -8    0.18    0.27
 -14   4  -8    0.96    0.34
 -14  -4   8    0.28    0.26
 -16   4   8    4.39    0.91
 -16  -4   8    5.11    1.19
   0  -6   8   -0.07    0.06
   0   6   8   -0.01    0.07
   0  -6   8    0.09    0.10
   0   6   8    0.03    0.05
   0  -6   8    0.00    0.03
   2   6  -8    6.16    0.27
  -2   6   8    5.86    0.38
  -2  -6  -8    5.50    0.35
   2   6  -8    6.19    0.27
   2  -6   8    5.95    0.37
  -2   6   8    6.33    0.38
   2  -6   8    5.87    0.41
   2   6   8    6.41    0.22
  -2  -6   8    6.15    0.42
   2   6   8    6.33    0.40
   4  -6   8    7.53    0.49
  -4  -6  -8    6.64    0.40
  -4   6   8    7.29    0.48
  -4   6   8    6.87    0.41
   4   6   8    8.03    0.48
  -4  -6   8    7.09    0.47
  -6  -6  -8   17.16    0.71
  -6   6   8   17.17    0.86
  -6   6   8   16.26    0.67
   6  -6   8   16.33    0.78
  -6  -6   8   17.15    0.80
   6   6   8   15.10    0.72
   8  -6   8    1.43    0.33
  -8  -6  -8    0.90    0.23
  -8   6   8    0.82    0.26
  -8   6   8    1.02    0.22
  -8  -6   8    0.82    0.25
 -10   6   8    4.06    0.63
 -10  -6  -8    4.13    0.50
  10  -6   8    5.01    0.61
  10   6   8    5.24    0.59
 -10  -6   8    4.92    0.64
 -12   6   8    0.50    0.32
 -12  -6  -8    0.13    0.17
 -12  -6   8    0.05    0.19
  12   6   8   -0.10    0.14
 -14   6   8    1.14    0.43
 -14  -6  -8    1.13    0.33
 -14  -6   8    1.24    0.39
 -14   6  -8    1.52    0.48
 -14   6  -8    1.01    0.35
   0  -8   8  137.76    2.70
   0   8   8  137.63    2.33
   0   8  -8  143.51    2.45
   0  -8   8  141.03    2.20
   0   8  -8  142.40    2.45
   0   8   8  139.65    2.62
   2   8  -8    6.84    0.31
   2  -8   8    6.15    0.40
   2  -8   8    5.85    0.44
  -2   8   8    6.84    0.43
   2   8  -8    6.91    0.31
  -2  -8  -8    6.64    0.42
  -2   8   8    7.37    0.43
   2   8   8    6.42    0.20
  -2  -8   8    6.06    0.34
  -2  -8   8    5.91    0.43
   2   8   8    6.28    0.42
  -4  -8  -8    0.08    0.10
  -4   8   8    0.08    0.11
  -4   8   8    0.10    0.09
   4  -8   8    0.12    0.11
   4  -8   8   -0.04    0.08
   4   8  -8    0.05    0.03
  -4  -8   8    0.03    0.10
   4   8   8   -0.06    0.07
  -6  -8  -8    7.99    0.51
  -6   8   8    6.40    0.54
  -6   8   8    6.55    0.45
  -6  -8   8    6.21    0.49
   6   8   8    7.25    0.50
  -8   8   8   12.92    0.67
  -8   8   8   13.84    0.89
  -8  -8  -8   14.48    0.76
   8  -8   8   13.52    0.80
  -8  -8   8   13.28    0.78
   8   8   8   15.00    0.79
 -10  -8  -8    0.47    0.22
 -10   8   8    0.39    0.26
 -10   8   8    0.23    0.17
 -10  -8   8    0.04    0.15
  10   8   8    0.30    0.20
 -10   8  -8    0.25    0.23
 -10   8  -8    0.28    0.21
 -12   8   8   11.43    1.00
 -12  -8  -8   10.33    0.77
 -12  -8   8   10.74    0.83
 -12   8  -8   12.44    0.91
 -12   8  -8   10.81    0.88
 -14   8   8    0.59    0.36
 -14  -8  -8    0.08    0.23
 -14   8  -8   -0.26    0.26
 -14   8  -8    0.54    0.31
 -16   8  -8    0.63    0.36
 -16   8  -8    1.25    0.53
   0  10  -8    0.14    0.09
   0  10   8    0.06    0.09
   0  10   8   -0.01    0.05
   0 -10   8    0.02    0.09
   0  10  -8   -0.10    0.06
   0 -10   8    0.09    0.06
  -2 -10  -8   12.63    0.62
  -2  10   8   11.16    0.60
   2 -10   8   11.56    0.66
   2  10  -8   11.54    0.45
   2  10  -8   11.85    0.45
  -2  10  -8   11.23    0.59
   2  10   8   11.92    0.31
   2  10   8   11.66    0.61
  -2 -10   8   11.72    0.50
  -2  10  -8   10.62    0.56
  -2 -10   8   10.40    0.60
  -4  10   8    0.41    0.15
   4 -10   8    0.59    0.21
  -4 -10  -8    0.54    0.17
  -4  10  -8    0.12    0.12
   4  10   8    0.42    0.17
  -4  10  -8    0.17    0.13
  -4 -10   8    0.54    0.18
  -4 -10   8    0.41    0.14
  -6  10   8   17.75    0.82
  -6 -10  -8   18.93    1.00
  -6  10  -8   18.87    0.93
   6  10   8   18.22    0.84
  -6 -10   8   18.52    0.87
  -6  10  -8   19.30    0.93
  -8  10   8   -0.12    0.09
  -8 -10  -8    0.01    0.13
  -8  10   8    0.22    0.21
  -8 -10   8   -0.11    0.12
  -8  10  -8    0.23    0.18
   8  10   8   -0.04    0.12
  -8  10  -8    0.00    0.16
  -8 -10   8    0.19    0.16
 -10  10   8   47.71    1.91
 -10 -10  -8   49.29    1.65
 -10  10   8   48.99    1.54
 -10 -10   8   44.95    1.67
 -10  10  -8   47.77    1.78
 -10 -10   8   47.08    1.67
  10  10   8   49.68    1.62
 -10  10  -8   49.26    1.77
 -12 -10  -8    0.21    0.21
 -12  10   8   -0.11    0.21
 -12  10  -8    0.39    0.31
 -12 -10   8    0.00    0.19
 -12 -10   8   -0.09    0.14
 -12  10  -8    0.33    0.30
 -14  10   8    6.28    1.00
 -14 -10  -8    6.07    0.78
 -14 -10   8    5.15    0.75
 -14  10  -8    3.52    0.67
 -14  10  -8    4.93    0.77
   0  12  -8    8.06    0.46
   0 -12   8    6.76    0.52
   0  12  -8    8.06    0.46
   0  12   8    9.74    0.58
   0 -12   8    8.02    0.40
   2  12  -8    4.23    0.30
   2 -12   8    3.84    0.49
  -2  12   8    4.49    0.49
  -2 -12  -8    4.38    0.50
  -2  12  -8    3.59    0.41
  -2 -12   8    4.17    0.48
  -2 -12   8    4.26    0.32
  -2  12  -8    3.48    0.40
   2  12   8    4.44    0.48
  -4 -12  -8   12.48    0.82
   4 -12   8   13.00    0.78
   4  12   8   12.75    0.70
  -4 -12   8   13.27    0.64
  -4 -12   8   13.01    0.72
  -6 -12  -8    1.03    0.29
  -6  12   8    1.29    0.31
   6  12   8    1.71    0.34
  -6  12  -8    1.15    0.31
  -6  12  -8    0.55    0.23
  -6 -12   8    1.19    0.27
  -8 -12  -8   60.27    1.82
  -8  12   8   60.15    1.76
  -8 -12   8   57.53    1.80
  -8  12  -8   57.53    1.91
   8  12   8   61.68    1.80
  -8  12  -8   60.63    1.96
  -8 -12   8   62.49    1.86
 -10  12   8   -0.22    0.20
 -10 -12  -8    0.16    0.20
 -10  12   8    0.03    0.12
  10  12   8   -0.10    0.13
 -10  12  -8   -0.28    0.20
 -10  12  -8    0.21    0.26
 -10 -12   8    0.24    0.22
 -10 -12   8   -0.02    0.17
 -12  12   8   26.10    1.54
 -12 -12  -8   22.47    1.22
 -12  12  -8   24.53    1.35
 -12 -12   8   23.10    1.27
 -12  12  -8   23.77    1.35
 -14  12   8    0.56    0.40
 -14 -12  -8    0.26    0.28
 -14  12  -8    0.75    0.39
 -14  12  -8    0.45    0.33
 -14 -12   8    0.44    0.30
   0  14   8   -0.06    0.11
   0  14  -8    0.12    0.09
   0 -14   8    0.04    0.08
   0  14  -8    0.05    0.09
   2 -14   8   47.78    1.56
  -2  14   8   46.02    1.48
  -2 -14  -8   45.56    1.48
   2  14  -8   48.56    1.23
  -2  14  -8   47.89    1.42
  -2 -14   8   48.27    1.27
   2  14   8   47.90    1.49
  -2 -14   8   45.81    1.48
  -2  14  -8   48.66    1.42
  -4  14   8    0.62    0.22
   4 -14   8    0.51    0.21
  -4 -14  -8    0.37    0.20
  -4  14  -8    0.51    0.20
  -4  14  -8    0.58    0.23
   4  14   8    0.57    0.19
  -4 -14   8    0.47    0.15
  -6  14   8   45.71    1.55
  -6 -14  -8   46.19    1.56
  -6  14  -8   48.58    1.64
   6  14   8   47.90    1.54
  -6 -14   8   44.51    1.51
  -6 -14   8   45.49    1.48
  -6  14  -8   47.70    1.63
  -8  14   8    0.13    0.15
  -8 -14  -8    0.16    0.21
  -8  14  -8    0.08    0.20
  -8  14  -8    0.04    0.19
   8  14   8   -0.18    0.14
  -8 -14   8   -0.15    0.14
  -8 -14   8   -0.12    0.16
 -10  14   8   27.02    1.23
 -10 -14  -8   28.55    1.32
 -10  14  -8   24.48    1.32
 -10 -14   8   25.89    1.27
 -10  14  -8   26.30    1.35
 -12  14   8    0.01    0.25
 -12 -14  -8   -0.25    0.19
 -12  14  -8   -0.12    0.24
 -12 -14   8   -0.03    0.18
 -12  14  -8   -0.14    0.19
 -14 -14  -8    6.06    0.85
 -14  14  -8    6.78    0.93
 -14  14  -8    5.69    0.84
   0 -16   8    3.58    0.52
   0  16  -8    3.02    0.39
   0  16   8    3.21    0.48
   0 -16   8    3.67    0.40
   2  16  -8    0.71    0.16
  -2  16   8    1.37    0.33
   2 -16   8    1.15    0.32
  -2 -16  -8    0.84    0.27
  -2  16  -8    0.87    0.24
  -2 -16   8    0.69    0.20
  -2  16  -8    0.84    0.24
  -2 -16   8    1.12    0.29
   2  16   8    0.64    0.23
  -4 -16  -8    9.73    0.70
   4 -16   8   11.35    0.80
  -4  16   8    9.37    0.70
  -4 -16   8    8.85    0.59
  -4  16  -8    9.24    0.67
  -4  16  -8   10.36    0.70
  -4 -16   8    8.38    0.63
   4  16   8    7.90    0.61
  -6 -16  -8    0.23    0.23
  -6  16   8    0.45    0.23
   6  16   8    0.23    0.18
  -6 -16   8    0.24    0.17
  -6  16  -8    0.28    0.21
  -6 -16   8    0.07    0.16
  -6  16  -8    0.03    0.16
  -8  16   8   34.41    1.45
  -8 -16  -8   34.72    1.46
  -8 -16   8   34.32    1.41
   8  16   8   33.29    1.36
  -8  16  -8   34.23    1.50
  -8 -16   8   34.72    1.40
  -8  16  -8   35.29    1.54
 -10 -16  -8    0.06    0.20
 -10  16   8    0.00    0.18
 -10  16  -8    0.23    0.28
 -10 -16   8   -0.16    0.19
 -10  16  -8   -0.09    0.23
 -12  16   8    5.31    0.88
 -12 -16  -8    3.70    0.64
 -12  16   8    3.39    0.55
 -12 -16   8    3.81    0.68
 -12  16  -8    4.05    0.68
 -12  16  -8    4.26    0.72
   0 -18   8   -0.12    0.12
   0  18  -8    0.00    0.11
   0  18   8   -0.12    0.14
  -2 -18  -8    1.08    0.31
  -2  18   8    1.10    0.34
   2 -18   8    1.24    0.33
  -2  18  -8    0.92    0.29
  -2 -18   8    1.27    0.32
   2  18   8    0.84    0.28
   4 -18   8    0.33    0.21
  -4 -18  -8    0.18    0.21
  -4  18   8   -0.12    0.14
  -4  18  -8    0.37    0.21
  -4 -18   8    0.35    0.20
  -4  18  -8    0.48    0.23
  -4 -18   8    0.13    0.15
   4  18   8    0.74    0.29
  -6 -18  -8    0.12    0.23
  -6  18   8    0.00    0.17
  -6 -18   8    0.26    0.19
  -6  18  -8    0.13    0.19
  -6  18  -8    0.22    0.21
   6  18   8    0.12    0.16
  -6 -18   8    0.34    0.20
  -8 -18  -8   -0.01    0.25
  -8  18   8   -0.01    0.16
  -8  18  -8    0.53    0.28
   8  18   8   -0.03    0.13
  -8  18  -8    0.01    0.20
  -8 -18   8    0.22    0.21
 -10 -18  -8    5.47    0.78
 -10  18   8    7.22    0.83
 -10  18  -8    6.89    0.89
 -10  18  -8    6.35    0.83
 -10 -18   8    6.34    0.78
 -12  18   8    0.40    0.33
 -12 -18  -8    0.16    0.29
 -12  18   8    0.12    0.26
 -12  18  -8    0.59    0.37
 -12  18  -8   -0.12    0.31
 -12 -18   8    0.15    0.24
   0  20  -8   12.71    0.76
   0  20   8   13.57    0.89
   0 -20   8   11.85    0.84
   2 -20   8    1.08    0.35
  -2  20   8    0.90    0.31
  -2 -20  -8    0.59    0.26
  -2 -20   8    0.48    0.23
   2  20   8    0.37    0.24
  -2  20  -8    0.82    0.28
   4 -20   8    7.74    0.86
  -4  20   8    8.08    0.85
  -4 -20  -8    9.03    0.90
  -4 -20   8    8.33    0.68
   4  20   8    7.93    0.82
  -4  20  -8    8.50    0.85
  -4 -20   8    8.25    0.65
  -6  20   8    2.03    0.45
  -6 -20  -8    1.80    0.48
  -6  20  -8    1.31    0.36
  -6  20  -8    1.01    0.33
  -6 -20   8    1.57    0.37
   6  20   8    1.70    0.39
  -8 -20  -8    4.34    0.67
  -8  20   8    4.49    0.67
  -8 -20   8    4.81    0.68
  -8  20  -8    4.55    0.70
  -8  20  -8    4.21    0.65
 -10  20   8    1.88    0.46
 -10 -20  -8    0.79    0.37
 -10  20  -8    0.46    0.32
 -10  20  -8    0.39    0.30
 -10 -20   8    0.72    0.32
 -12  20   8   -0.22    0.26
   0 -22   8    0.12    0.18
   0  22   8   -0.14    0.18
   0  22  -8    0.22    0.19
   2 -22   8    3.22    0.56
  -2  22   8    2.37    0.53
  -2 -22  -8    2.15    0.47
   2  22   8    3.20    0.57
  -2 -22   8    2.57    0.51
  -2  22  -8    2.35    0.44
  -4  22   8    0.74    0.33
  -4 -22  -8    0.83    0.34
   4 -22   8    0.20    0.21
  -4  22  -8    1.42    0.36
  -4 -22   8    1.32    0.36
   4  22   8    0.91    0.32
  -4 -22   8    1.13    0.34
  -6 -22  -8   12.19    0.94
  -6  22   8   11.97    0.94
  -6  22  -8   12.40    0.94
  -6 -22   8   10.80    0.82
   6  22   8   14.21    0.95
  -8  22   8   -0.27    0.20
  -8 -22  -8    0.01    0.30
  -8  22  -8   -0.13    0.23
  -8 -22   8   -0.31    0.22
 -10  22   8    3.26    0.63
 -10 -22   8    2.07    0.54
   0 -24   8   17.75    1.10
   0  24   8   19.78    1.17
  -2  24   8    0.01    0.25
   2 -24   8    0.31    0.22
  -2 -24   8    0.03    0.18
  -2  24  -8    0.06    0.18
   2  24   8   -0.25    0.15
  -4  24   8   11.15    0.93
  -4 -24  -8   12.84    0.99
   4  24   8   13.17    0.93
  -4  24  -8   11.54    0.89
  -6  24   8    0.20    0.26
  -6 -24  -8    0.45    0.34
  -6  24  -8    0.30    0.26
   6  24   8    0.39    0.27
  -6 -24   8    0.16    0.25
  -8  24   8    3.75    0.70
  -8 -24  -8    4.07    0.85
  -8  24  -8    5.18    0.81
  -8 -24   8    3.15    0.61
   0  26   8   -0.26    0.23
   0 -26   8   -0.23    0.19
  -2  26   8    6.87    0.87
   2 -26   8    6.69    0.87
  -2  26  -8    7.68    0.83
   2  26   8    7.86    0.89
  -4 -26  -8    0.13    0.22
  -4  26   8   -0.07    0.28
   4  26   8    0.06    0.21
  -4  26  -8    0.06    0.23
  -6  26  -8    9.41    1.04
  -8 -26   8   -0.08    0.34
   0  28   8    1.25    0.43
  -2  28  -8    0.44    0.26
   2  28   8    0.03    0.24
   4  28   8    4.35    0.70
  -4  28  -8    4.09    0.68
   1  -1   9    1.10    0.20
   1  -1   9    1.03    0.17
  -1   1   9    1.09    0.19
  -1   1   9    1.31    0.18
  -1  -1   9    1.23    0.16
  -1  -1   9    1.42    0.22
   1   1   9    1.13    0.18
   1   1   9    1.28    0.19
  -3   1   9    4.04    0.24
   3  -1   9    3.65    0.30
  -3   1   9    4.52    0.34
   3  -1   9    4.28    0.30
  -3  -1  -9    4.38    0.24
   3   1   9    3.69    0.25
  -3   1  -9    4.18    0.19
  -3  -1   9    4.30    0.22
  -3  -1   9    4.27    0.34
   3   1   9    3.77    0.31
   5  -1   9    0.33    0.14
  -5   1   9    0.69    0.12
  -5  -1  -9    0.40    0.11
   5  -1   9    0.58    0.16
  -5   1   9    0.21    0.12
  -5  -1   9    0.62    0.19
  -5  -1   9    0.60    0.09
   5   1   9    0.53    0.13
   5   1   9    0.59    0.17
  -5   1  -9    0.36    0.09
  -7  -1  -9    1.26    0.21
   7  -1   9    0.76    0.21
  -7   1   9    1.21    0.17
  -7   1   9    1.48    0.37
   7   1   9    0.95    0.23
  -7   1  -9    0.81    0.17
  -7  -1   9    1.19    0.28
  -9  -1  -9   -0.01    0.09
  -9   1   9    0.27    0.18
   9  -1   9    0.06    0.16
  -9   1  -9    0.05    0.10
  -9  -1   9    0.10    0.16
   9   1   9    0.20    0.14
 -11  -1  -9    5.98    0.66
  11  -1   9    5.94    0.69
 -11   1   9    7.46    0.87
  11   1   9    4.97    0.61
 -11  -1   9    6.05    0.75
 -13   1   9   -0.08    0.22
  13  -1   9    0.12    0.18
  13   1   9    0.32    0.23
 -13  -1   9   -0.01    0.20
 -15   1   9    0.15    0.30
 -15  -1   9    0.48    0.31
  -1   3   9   19.62    0.64
   1  -3   9   20.33    0.66
   1  -3   9   20.46    0.73
  -1   3   9   18.62    0.64
  -1  -3   9   19.30    0.72
  -1  -3   9   19.20    0.55
   1   3   9   20.10    0.58
   1   3   9   19.51    0.68
  -3   3   9  134.68    2.31
   3  -3   9  135.34    2.52
  -3   3   9  138.21    2.56
   3  -3   9  133.47    2.51
  -3  -3  -9  130.48    2.30
   3   3   9  136.29    2.53
  -3  -3   9  133.81    2.58
  -3  -3   9  136.91    2.04
   3   3   9  137.67    2.19
  -5   3   9   72.86    1.45
  -5   3   9   71.84    1.82
   5  -3   9   71.17    1.67
   5  -3   9   69.59    1.72
  -5  -3  -9   71.76    1.49
   5   3   9   70.31    1.71
  -5  -3   9   72.94    1.79
  -5   3  -9   72.78    1.24
  -7  -3  -9   21.08    0.76
   7  -3   9   17.98    0.98
  -7   3   9   21.12    0.68
  -7   3  -9   20.42    0.63
   7   3   9   20.38    0.89
  -7  -3   9   19.82    0.94
   9  -3   9   24.56    1.08
  -9  -3  -9   20.19    0.84
  -9   3   9   23.98    1.18
  -9  -3   9   24.61    1.13
   9   3   9   22.22    1.00
 -11  -3  -9    1.53    0.33
 -11   3   9    1.28    0.38
  11  -3   9    1.10    0.32
  11   3   9    1.99    0.40
 -11  -3   9    1.51    0.41
  13  -3   9    2.46    0.49
 -13   3   9    2.47    0.55
  13   3   9    3.45    0.58
 -13  -3   9    1.87    0.46
 -15   3   9    0.07    0.27
 -15  -3   9    1.03    0.43
   1  -5   9  128.81    2.43
   1  -5   9  123.94    2.23
   1  -5   9  121.31    1.77
  -1   5   9  127.19    2.28
  -1   5   9  122.90    2.20
  -1  -5   9  122.58    2.06
   1   5   9  124.06    2.02
  -1  -5   9  119.71    2.39
   1   5   9  123.50    2.31
   3  -5   9  102.72    2.17
   3  -5   9  103.79    2.11
  -3  -5  -9  105.81    2.00
  -3   5   9  102.95    1.98
  -3   5   9  103.06    2.14
  -3  -5   9  104.64    2.19
  -3  -5   9  102.30    1.59
   3   5   9  103.96    1.63
   3   5   9  103.42    2.12
  -5   5   9   52.16    1.24
   5  -5   9   49.01    1.41
  -5   5   9   50.26    1.48
   5  -5   9   48.76    1.40
  -5  -5  -9   49.33    1.26
  -5  -5   9   50.83    1.45
   5   5   9   49.00    1.37
  -5   5  -9   51.88    0.88
  -7   5   9   67.39    1.53
  -7   5   9   66.97    1.95
  -7  -5  -9   66.74    1.62
   7  -5   9   64.85    1.83
   7   5   9   64.75    1.75
  -7  -5   9   72.10    2.15
  -9   5   9    6.29    0.72
  -9  -5  -9    7.16    0.72
   9  -5   9    7.55    0.74
   9   5   9    6.89    0.55
  -9  -5   9    7.34    0.77
 -11   5   9   13.61    0.99
  11  -5   9   14.39    0.91
 -11  -5  -9   13.30    0.78
 -11  -5   9   12.38    0.88
  11   5   9   14.67    0.87
  13  -5   9    4.17    0.65
 -13  -5  -9    3.66    0.55
 -13   5   9    3.07    0.67
 -13  -5   9    3.34    0.58
 -15   5   9    5.65    0.91
 -15   5  -9    4.30    0.71
 -15  -5   9    4.63    0.74
 -15   5  -9    7.18    0.90
  -1   7   9  146.99    2.58
   1  -7   9  150.32    2.86
   1  -7   9  150.28    2.16
   1  -7   9  147.86    2.62
  -1   7   9  150.09    2.73
  -1  -7   9  144.43    2.83
   1   7   9  149.71    2.34
  -1  -7   9  146.89    2.45
  -1  -7   9  150.59    2.41
   1   7   9  151.03    2.76
   3  -7   9   26.15    0.98
   3   7  -9   26.41    0.58
   3  -7   9   25.85    0.90
  -3   7   9   24.03    0.89
   3   7  -9   25.93    0.58
  -3   7   9   25.09    0.86
  -3  -7  -9   25.72    0.87
   3   7   9   26.40    0.92
  -3  -7   9   25.94    0.95
  -5   7   9   14.53    0.76
  -5   7   9   14.88    0.65
   5  -7   9   14.45    0.75
  -5  -7  -9   14.59    0.66
   5  -7   9   13.83    0.71
   5   7   9   14.21    0.70
  -5  -7   9   14.96    0.75
  -7  -7  -9    2.96    0.39
   7  -7   9    2.26    0.38
  -7   7   9    2.27    0.40
  -7   7   9    2.23    0.32
  -9   7   9    0.13    0.13
  -9   7   9    0.16    0.20
  -9  -7  -9    0.11    0.15
   9  -7   9    0.08    0.17
   9   7   9    0.14    0.16
  -9  -7   9    0.19    0.19
 -11  -7  -9   12.03    0.78
  11  -7   9   14.25    0.93
 -11   7   9   12.67    0.98
 -11  -7   9   14.11    0.93
  11   7   9   12.74    0.82
 -13  -7  -9    2.30    0.45
 -13   7   9    2.95    0.62
 -13  -7   9    2.03    0.48
 -13   7  -9    1.43    0.43
 -13   7  -9    1.78    0.44
 -15   7   9    5.49    0.89
 -15   7  -9    7.29    0.96
 -15   7  -9    6.04    0.83
   1  -9   9  138.88    2.81
   1   9  -9  138.99    2.39
  -1   9   9  141.40    2.70
  -1   9   9  137.05    2.49
   1   9  -9  137.84    2.39
   1  -9   9  137.02    2.14
  -1  -9  -9  137.79    2.65
  -1   9  -9  141.64    2.58
  -1  -9   9  140.66    2.32
  -1  -9   9  138.28    2.78
   1   9   9  137.25    2.21
   1   9   9  137.71    2.69
  -1   9  -9  136.16    2.56
  -3   9   9   27.98    0.97
   3   9  -9   27.30    0.66
  -3  -9  -9   28.98    0.97
  -3   9   9   25.60    0.96
   3  -9   9   25.93    1.03
  -3  -9   9   29.39    0.89
   3   9   9   25.95    0.96
  -3  -9   9   28.11    1.04
   5  -9   9   25.22    1.06
  -5   9   9   25.85    0.95
  -5   9   9   26.37    1.08
   5  -9   9   26.52    1.21
  -5  -9  -9   26.47    0.97
  -5  -9   9   24.90    1.02
   5   9   9   24.10    0.97
  -7   9   9    1.98    0.33
  -7   9   9    1.75    0.37
  -7  -9  -9    2.30    0.38
  -7  -9   9    1.78    0.35
   7   9   9    2.69    0.40
  -9   9   9   16.87    0.81
  -9  -9  -9   15.07    0.83
  -9   9   9   14.03    0.97
  -9   9  -9   14.60    0.93
   9   9   9   15.15    0.84
  -9   9  -9   14.88    0.93
  -9  -9   9   16.38    0.93
 -11  -9  -9    8.28    0.81
 -11   9   9    6.34    0.86
 -11   9  -9    6.26    0.77
 -11   9  -9    6.92    0.80
  11   9   9    6.75    0.72
 -11  -9   9    7.89    0.84
 -13  -9  -9    6.82    0.78
 -13   9   9    7.34    0.99
 -13  -9   9    5.93    0.75
 -13   9  -9    6.35    0.83
 -13   9  -9    6.07    0.84
 -15  -9  -9    2.46    0.64
 -15   9  -9    3.84    0.72
 -15   9  -9    2.63    0.55
  -1 -11  -9    9.11    0.55
   1 -11   9    8.98    0.37
   1  11  -9    8.81    0.45
  -1  11   9    8.99    0.56
  -1  11   9    9.72    0.50
   1 -11   9    9.60    0.62
   1  11  -9    9.36    0.47
  -1 -11   9    9.98    0.44
  -1  11  -9    9.63    0.52
  -1  11  -9   10.32    0.55
   1  11   9    9.31    0.37
   1  11   9    7.69    0.53
   3 -11   9   14.06    0.77
  -3  11   9   15.02    0.74
   3  11  -9   14.51    0.50
  -3 -11  -9   13.62    0.70
  -3  11  -9   12.78    0.69
  -3 -11   9   14.68    0.63
   3  11   9   14.42    0.73
  -3  11  -9   13.68    0.69
  -3 -11   9   13.33    0.73
   5 -11   9    6.48    0.57
  -5 -11  -9    6.83    0.53
  -5  11   9    8.46    0.64
  -5 -11   9    8.39    0.66
  -5 -11   9    7.00    0.49
  -7  11   9    3.36    0.54
  -7  11   9    2.92    0.42
  -7 -11  -9    2.89    0.46
  -7 -11   9    2.75    0.42
  -7  11  -9    2.97    0.47
  -7 -11   9    2.35    0.43
   7  11   9    3.74    0.50
  -7  11  -9    2.86    0.46
  -9  11   9    8.11    0.93
  -9  11   9    7.28    0.57
  -9 -11  -9    7.68    0.75
   9  11   9    6.07    0.66
  -9  11  -9    7.43    0.81
  -9 -11   9    5.73    0.67
  -9 -11   9    8.16    0.67
  -9  11  -9    7.75    0.85
 -11 -11  -9    0.97    0.30
 -11  11   9    0.94    0.37
 -11 -11   9    0.98    0.32
  11  11   9    0.66    0.26
 -11 -11   9    0.76    0.27
 -11  11  -9    1.17    0.38
 -11  11  -9    0.45    0.36
 -13 -11  -9    0.20    0.25
 -13  11   9    0.82    0.38
 -13  11  -9    0.62    0.33
 -13 -11   9    0.93    0.34
 -13  11  -9    0.42    0.32
 -15 -11  -9   -0.16    0.23
 -15  11  -9   -0.22    0.44
 -15  11  -9    0.02    0.40
   1  13  -9    3.28    0.35
  -1 -13  -9    2.41    0.44
  -1  13   9    2.84    0.47
   1  13  -9    3.48    0.36
   1  13   9    3.51    0.53
  -1 -13   9    3.27    0.46
  -1 -13   9    2.87    0.31
  -1  13  -9    3.21    0.38
  -1  13  -9    2.64    0.35
  -3 -13  -9    0.14    0.14
   3 -13   9    0.21    0.15
  -3  13   9    0.05    0.13
  -3 -13   9    0.12    0.11
   3  13   9    0.04    0.14
  -5 -13  -9    0.92    0.27
  -5  13   9    1.35    0.30
   5 -13   9    0.81    0.27
  -5 -13   9    1.25    0.30
   5  13   9    1.12    0.29
  -5 -13   9    0.87    0.25
  -5  13  -9    1.21    0.31
  -5  13  -9    0.92    0.28
  -7  13   9    0.22    0.17
  -7 -13  -9    0.27    0.20
  -7 -13   9    0.30    0.19
  -7  13  -9    0.42    0.24
  -7 -13   9    0.37    0.20
   7  13   9    0.33    0.20
  -7  13  -9    0.24    0.21
  -9 -13  -9    1.24    0.36
  -9  13   9    1.52    0.33
  -9  13   9    2.70    0.54
  -9  13  -9    1.95    0.45
   9  13   9    1.89    0.39
  -9  13  -9    1.67    0.42
  -9 -13   9    1.37    0.36
  -9 -13   9    1.57    0.37
 -11  13   9    2.10    0.43
 -11  13   9    2.90    0.64
 -11 -13  -9    3.54    0.61
 -11  13  -9    2.28    0.56
 -11  13  -9    3.07    0.58
 -11 -13   9    2.63    0.50
 -13  13   9    0.90    0.37
 -13 -13  -9    0.71    0.31
 -13  13  -9    0.44    0.31
 -13 -13   9    0.87    0.35
 -13  13  -9    0.60    0.36
   1 -15   9   24.49    1.12
  -1  15   9   26.32    1.11
   1  15  -9   27.17    0.94
  -1  15  -9   25.11    0.98
  -1 -15   9   26.66    1.14
  -1  15  -9   27.10    1.02
   1  15   9   28.53    1.16
  -1 -15   9   25.47    0.87
  -3 -15  -9    1.85    0.36
  -3  15   9    2.70    0.43
   3 -15   9    2.08    0.41
  -3 -15   9    2.24    0.39
  -3 -15   9    2.80    0.37
   3  15   9    2.16    0.38
  -3  15  -9    3.45    0.48
  -3  15  -9    2.45    0.41
  -5  15   9    4.88    0.59
   5 -15   9    4.71    0.65
  -5 -15  -9    3.20    0.50
  -5 -15   9    4.41    0.56
   5  15   9    4.51    0.57
  -5  15  -9    3.43    0.51
  -5  15  -9    3.27    0.47
  -5 -15   9    3.69    0.47
  -7  15   9    0.64    0.27
  -7 -15  -9    0.41    0.27
   7  15   9    0.73    0.26
  -7  15  -9    1.24    0.33
  -7 -15   9    0.37    0.20
  -7  15  -9    0.85    0.29
  -7 -15   9    0.90    0.29
  -9 -15  -9    2.04    0.45
  -9  15   9    1.34    0.34
  -9 -15   9    1.71    0.42
  -9 -15   9    2.11    0.44
   9  15   9    2.07    0.43
  -9  15  -9    1.65    0.43
  -9  15  -9    1.92    0.46
 -11  15   9    0.54    0.31
 -11 -15  -9    0.54    0.29
 -11  15   9    0.41    0.26
 -11 -15   9    0.06    0.23
 -11  15  -9    0.68    0.30
 -11  15  -9    0.12    0.25
 -13 -15  -9    0.97    0.39
 -13  15   9    0.51    0.42
 -13  15  -9    0.67    0.35
 -13 -15   9    0.34    0.32
 -13  15  -9    0.48    0.34
   1 -17   9   33.51    1.36
   1  17  -9   30.56    1.08
  -1  17   9   31.87    1.30
  -1  17  -9   30.04    1.15
   1  17   9   30.43    1.26
  -1 -17   9   32.58    1.32
  -3  17   9   31.83    1.33
  -3 -17  -9   30.93    1.31
   3 -17   9   33.83    1.44
  -3  17  -9   33.49    1.29
  -3 -17   9   33.11    1.16
  -3  17  -9   32.98    1.28
  -3 -17   9   30.39    1.28
   3  17   9   34.94    1.35
   5 -17   9    8.85    0.76
  -5 -17  -9   10.04    0.94
  -5  17   9    9.39    0.73
   5  17   9    8.85    0.70
  -5 -17   9    8.04    0.61
  -5 -17   9    8.63    0.69
  -5  17  -9    6.62    0.74
  -5  17  -9   10.24    0.75
  -7  17   9    9.52    0.77
  -7 -17  -9   10.63    0.82
  -7  17  -9   11.40    0.85
  -7 -17   9   10.75    0.75
   7  17   9   12.18    0.83
  -7  17  -9   11.36    0.86
  -7 -17   9   11.18    0.79
  -9  17   9    6.87    0.80
  -9 -17  -9    7.23    0.84
  -9  17  -9    7.88    0.89
  -9  17  -9    7.36    0.87
   9  17   9    8.17    0.85
  -9 -17   9    7.04    0.79
 -11  17   9    3.20    0.56
 -11 -17  -9    3.08    0.61
 -11  17   9    2.78    0.62
 -11 -17   9    4.33    0.66
 -11  17  -9    3.63    0.67
 -11  17  -9    2.89    0.58
   1  19  -9   15.39    0.79
   1 -19   9   13.95    0.91
  -1  19   9   15.09    0.93
  -1  19  -9   14.16    0.81
  -1 -19   9   15.55    0.93
   1  19   9   13.67    0.87
  -3 -19  -9   20.17    1.08
   3 -19   9   20.03    1.13
  -3  19   9   19.33    1.07
  -3 -19   9   19.24    0.91
   3  19   9   20.36    1.07
  -3  19  -9   18.16    0.98
  -3 -19   9   18.29    1.01
  -5 -19  -9    8.72    0.89
  -5  19   9   10.21    0.80
   5 -19   9    9.36    1.00
   5  19   9    8.87    0.72
  -5  19  -9    9.13    0.74
  -5 -19   9   10.78    0.71
  -5 -19   9   11.33    0.80
  -5  19  -9    9.65    0.76
  -7  19   9    9.34    0.78
  -7 -19  -9    9.45    0.97
  -7  19  -9   10.31    1.02
  -7  19  -9    9.64    0.97
  -7 -19   9   10.41    0.78
   7  19   9   10.85    0.82
  -9 -19  -9   11.43    1.11
  -9  19   9   12.18    0.93
  -9 -19   9   11.35    0.87
  -9  19  -9   12.24    0.97
  -9  19  -9   10.76    1.11
 -11  19   9    3.53    0.69
 -11  19   9    2.95    0.55
 -11 -19  -9    4.19    0.74
 -11  19  -9    2.91    0.64
 -11 -19   9    3.53    0.63
 -11  19  -9    4.21    0.74
  -1  21   9    9.75    0.80
   1 -21   9   12.42    0.91
  -1 -21   9   11.15    0.83
  -1  21  -9   11.71    0.78
   1  21   9   12.14    0.86
  -3  21   9    4.13    0.64
  -3 -21  -9    2.38    0.47
   3 -21   9    3.43    0.59
  -3 -21   9    3.54    0.55
   3  21   9    3.75    0.57
  -3  21  -9    3.23    0.52
  -5  21   9    5.29    0.74
  -5 -21  -9    5.29    0.71
  -5 -21   9    5.47    0.66
   5  21   9    5.81    0.73
  -5  21  -9    4.34    0.64
  -5 -21   9    5.81    0.71
  -7  21   9    2.86    0.56
  -7 -21  -9    2.29    0.52
   7  21   9    2.38    0.48
  -7  21  -9    2.72    0.53
  -7 -21   9    2.63    0.51
  -7  21  -9    3.11    0.60
  -9  21   9    0.65    0.33
  -9 -21  -9    0.40    0.34
  -9  21  -9    0.80    0.38
  -9  21  -9    0.97    0.39
  -9 -21   9    0.28    0.27
 -11  21   9    1.40    0.44
   1 -23   9    7.80    0.89
  -1  23   9    6.58    0.82
  -1 -23   9    7.42    0.83
   1  23   9    7.99    0.86
  -1  23  -9    6.46    0.71
  -3  23   9    2.87    0.59
  -3 -23  -9    3.26    0.59
   3 -23   9    2.83    0.54
   3  23   9    2.98    0.55
  -3 -23   9    3.18    0.56
  -3  23  -9    3.30    0.55
  -5 -23  -9    1.84    0.53
  -5  23   9    2.31    0.52
  -5  23  -9    2.05    0.47
   5  23   9    1.43    0.38
  -7  23   9    1.86    0.47
  -7 -23  -9    1.02    0.42
   7  23   9    2.63    0.51
  -7  23  -9    1.78    0.50
  -7 -23   9    1.77    0.44
  -9  23   9    0.13    0.24
  -9 -23   9    0.53    0.30
  -1  25   9   -0.27    0.17
   1 -25   9   -0.10    0.23
  -1  25  -9   -0.41    0.16
   1  25   9    0.15    0.22
  -1 -25   9   -0.04    0.22
  -3  25   9    0.02    0.27
   3 -25   9    0.25    0.28
  -3 -25  -9    0.24    0.24
  -3  25  -9    0.07    0.22
   3  25   9    0.29    0.25
  -5  25   9   -0.15    0.22
  -5 -25  -9    0.26    0.28
  -5  25  -9   -0.13    0.24
   5  25   9   -0.28    0.19
  -7  25  -9    0.00    0.24
  -1  27   9    1.56    0.46
   1 -27   9    1.64    0.45
   1  27   9    0.83    0.36
  -3  27   9    0.84    0.42
   3  27   9    0.73    0.38
  -3  27  -9    0.70    0.31
   5  27   9    1.52    0.41
  -5  27  -9    0.75    0.35
   0   0  10   -0.10    0.05
   0   0  10   -0.05    0.05
   2   0  10   31.01    0.93
   2   0  10   31.11    0.88
  -2   0  10   31.19    0.78
  -2   0  10   30.86    0.95
  -4   0 -10   -0.06    0.04
   4   0  10    0.06    0.07
  -4   0  10    0.02    0.05
  -4   0  10   -0.01    0.10
   4   0  10   -0.04    0.07
  -6   0 -10  118.79    2.08
  -6   0  10  121.84    2.66
  -6   0  10  119.00    1.94
   6   0  10  114.03    2.50
   8   0  10    0.04    0.15
  -8   0  10   -0.11    0.13
  -8   0 -10   -0.12    0.07
 -10   0  10   28.92    1.34
  10   0  10   28.60    1.23
 -12   0  10    0.22    0.21
  12   0  10    0.00    0.21
 -14   0  10   22.38    1.38
  14   0  10   25.92    1.31
 -16   0  10    0.23    0.32
   0  -2  10    0.51    0.13
   0  -2  10    0.49    0.14
   0   2  10    0.43    0.12
   0   2  10    0.58    0.15
  -2   2  10    8.63    0.47
  -2   2  10    8.58    0.40
   2  -2  10    7.96    0.44
   2   2  10    8.71    0.47
   2   2  10    8.06    0.38
  -2  -2  10    8.94    0.50
  -2  -2  10    9.09    0.35
  -4   2  10  122.97    2.14
   4  -2  10  124.24    2.40
  -4   2  10  123.61    2.53
   4  -2  10  127.28    2.51
  -4  -2 -10  125.21    2.16
  -4  -2  10  125.16    1.92
   4   2  10  126.19    2.17
  -4  -2  10  124.05    2.56
   4   2  10  121.91    2.47
  -4   2 -10  126.13    1.92
  -6   2  10    0.08    0.12
  -6   2  10    0.11    0.07
   6  -2  10   -0.05    0.09
  -6  -2 -10    0.06    0.08
  -6  -2  10    0.31    0.16
   6   2  10   -0.01    0.08
  -6   2 -10    0.01    0.06
   8  -2  10   48.69    1.55
  -8   2  10   51.03    1.70
  -8  -2 -10   48.02    1.29
   8   2  10   49.95    1.55
  -8  -2  10   50.64    1.65
  10  -2  10    0.51    0.23
 -10   2  10    0.19    0.19
 -10  -2  10    0.24    0.21
  10   2  10    0.15    0.18
  12  -2  10   19.41    1.08
 -12   2  10   18.43    1.18
 -12  -2  10   19.40    1.16
  12   2  10   17.51    1.03
 -14   2  10    0.27    0.27
  14  -2  10    0.05    0.27
 -14  -2  10    0.52    0.28
  14   2  10    0.24    0.25
 -16  -2  10    5.04    0.84
   0   4  10   -0.03    0.05
   0   4  10    0.13    0.10
   0  -4  10   -0.03    0.06
   0  -4  10    0.00    0.07
   2  -4  10   26.96    0.91
  -2   4  10   26.45    0.86
   2  -4  10   25.99    0.84
  -2  -4 -10   26.61    0.78
  -2   4  10   26.65    0.81
   2   4  10   26.05    0.68
  -2  -4  10   25.88    0.65
  -2  -4  10   26.87    0.93
   2   4  10   27.21    0.89
  -4   4  10    0.33    0.15
  -4   4  10    0.57    0.15
   4  -4  10    0.43    0.16
   4  -4  10    0.20    0.12
  -4  -4 -10    0.35    0.13
  -4  -4  10    0.29    0.14
  -4  -4  10    0.45    0.06
   4   4  10    0.42    0.10
   4   4  10    0.29    0.14
   6  -4  10   44.24    1.33
   6  -4  10   41.12    1.33
  -6   4  10   43.07    1.10
  -6  -4 -10   43.50    1.15
  -6   4  10   43.70    1.43
   6   4  10   42.98    1.33
  -6  -4  10   39.41    1.35
  -8   4  10    6.81    0.52
  -8  -4 -10    7.45    0.48
   8  -4  10    5.97    0.64
  -8   4  10    6.38    0.70
   8   4  10    7.05    0.56
  -8  -4  10    7.86    0.63
 -10   4  10    2.69    0.52
 -10  -4 -10    2.76    0.40
  10  -4  10    2.85    0.48
 -10  -4  10    3.30    0.56
  10   4  10    4.25    0.57
  12  -4  10    0.21    0.21
 -12   4  10   -0.09    0.22
  12   4  10   -0.08    0.19
 -12  -4  10    0.22    0.21
  14  -4  10    4.85    0.75
 -14   4  10    3.78    0.70
 -14  -4  10    4.07    0.69
 -16  -4  10    0.06    0.29
   0   6  10    0.88    0.15
   0  -6  10    0.67    0.19
   0   6  10    0.54    0.17
   0  -6  10    0.95    0.18
  -2   6  10    5.15    0.36
  -2   6  10    4.73    0.36
   2  -6  10    5.55    0.39
   2  -6  10    6.22    0.45
  -2  -6 -10    5.36    0.37
   2   6  10    5.46    0.25
   2   6  10    5.89    0.42
  -2  -6  10    5.42    0.27
  -2  -6  10    5.20    0.42
  -4   6  10   13.42    0.59
  -4  -6 -10   12.03    0.57
   4  -6  10   12.16    0.66
  -4   6  10   11.60    0.64
   4  -6  10   12.90    0.65
   4   6  10   11.89    0.63
   6  -6  10    1.64    0.33
  -6   6  10    1.67    0.26
  -6  -6 -10    2.05    0.31
  -6   6  10    1.35    0.34
   6   6  10    1.54    0.29
  -6  -6  10    2.00    0.35
  -8   6  10    6.19    0.43
   8  -6  10    7.16    0.59
  -8   6  10    6.69    0.75
  -8  -6 -10    8.01    0.61
  -8  -6  10    5.89    0.66
   8   6  10    6.85    0.67
  10  -6  10    0.40    0.23
 -10   6  10    0.51    0.27
 -10  -6 -10    0.29    0.18
 -10  -6  10    0.06    0.18
  10   6  10    0.09    0.16
  12  -6  10    0.79    0.31
 -12   6  10    0.40    0.29
 -12  -6 -10    0.16    0.19
 -12  -6  10    0.19    0.23
  12   6  10    0.72    0.30
 -14   6  10    0.25    0.29
 -14   6 -10    0.46    0.33
 -14   6 -10    0.66    0.34
 -14  -6  10    0.36    0.26
 -16   6 -10    0.89    0.41
 -16   6 -10    0.88    0.41
   0   8  10   -0.02    0.05
   0  -8  10    0.01    0.06
   0   8  10    0.04    0.11
   0  -8  10   -0.06    0.07
   0  -8  10    0.02    0.04
   2  -8  10   38.68    1.12
   2  -8  10   36.98    1.23
   2   8 -10   38.74    0.90
  -2  -8 -10   38.19    1.12
  -2   8  10   39.39    1.11
  -2   8  10   37.57    1.13
   2   8 -10   36.89    0.87
  -2  -8  10   36.94    1.22
   2   8  10   38.51    1.19
   2   8  10   39.16    0.76
  -4   8  10   -0.01    0.09
   4  -8  10    0.02    0.09
  -4  -8 -10    0.10    0.11
  -4   8  10    0.03    0.10
   4  -8  10   -0.12    0.09
  -4  -8  10   -0.03    0.07
   4   8  10   -0.06    0.08
  -6   8  10    0.43    0.16
   6  -8  10    0.26    0.17
  -6   8  10    0.26    0.17
  -6  -8 -10    0.70    0.21
  -8  -8 -10    0.98    0.26
   8  -8  10    1.00    0.30
  -8   8  10    1.29    0.36
  -8   8  10    1.06    0.24
   8   8  10    1.17    0.29
  -8  -8  10    0.89    0.28
  10  -8  10   11.92    0.86
 -10   8  10   10.40    0.88
 -10  -8 -10   12.47    0.77
 -10  -8  10   12.07    0.84
  10   8  10   12.77    0.80
 -12   8  10    0.56    0.30
 -12  -8 -10    0.28    0.22
 -12  -8  10    0.47    0.28
 -12   8 -10    0.20    0.23
 -12   8 -10   -0.01    0.23
  12   8  10    0.40    0.26
 -14   8  10   -0.24    0.24
 -14  -8  10    0.00    0.20
 -14   8 -10    0.12    0.30
 -14   8 -10    0.26    0.28
   0  10  10  290.31    4.79
   0  10 -10  281.16    4.52
   0 -10  10  283.75    4.18
   0 -10  10  280.51    4.90
   0  10  10  281.23    4.35
   0  10 -10  283.35    4.50
  -2  10  10    7.87    0.52
   2  10 -10    8.04    0.39
   2  10 -10    7.67    0.38
   2 -10  10    8.30    0.58
  -2  10  10    8.11    0.49
  -2 -10 -10    8.07    0.52
  -2 -10  10    7.89    0.55
   2  10  10    8.26    0.54
  -2  10 -10    7.15    0.49
  -2 -10  10    7.90    0.41
  -2  10 -10    7.73    0.50
  -4 -10 -10   15.39    0.75
  -4  10  10   15.81    0.80
  -4  10  10   14.75    0.73
  -4 -10  10   15.53    0.69
  -4  10 -10   16.56    0.82
   4  10  10   16.43    0.89
  -4 -10  10   15.99    0.82
  -4  10 -10   14.91    0.78
   6 -10  10    3.10    0.49
  -6  10  10    3.79    0.53
  -6  10  10    2.63    0.40
  -6 -10 -10    2.58    0.39
   6  10  10    3.95    0.50
  -6  10 -10    2.72    0.43
  -6  10 -10    2.89    0.44
  -6 -10  10    2.81    0.45
  -8  10  10   14.87    0.78
  -8 -10 -10   14.86    0.84
  -8  10  10   13.71    0.93
  -8  10 -10   15.00    0.92
  -8  10 -10   14.10    0.91
   8  10  10   14.56    0.83
  -8 -10  10   15.10    0.90
 -10 -10 -10    0.34    0.21
 -10  10  10    0.04    0.22
 -10  10 -10    0.80    0.32
 -10 -10  10    0.57    0.27
 -10  10 -10    0.96    0.35
  10  10  10    0.55    0.24
 -12 -10 -10   21.27    1.13
 -12  10  10   19.05    1.31
 -12  10 -10   20.48    1.25
 -12  10 -10   18.45    1.16
 -12 -10  10   18.99    1.15
 -12 -10  10   17.12    1.09
 -14  10  10    0.66    0.38
 -14 -10 -10    0.39    0.28
 -14  10 -10    0.45    0.35
 -14  10 -10    0.99    0.38
 -14 -10  10    0.24    0.28
   0 -12  10    0.03    0.12
   0 -12  10    0.01    0.06
   0  12 -10   -0.03    0.08
   0  12  10   -0.05    0.06
   0  12 -10    0.04    0.09
   2  12 -10   77.61    1.61
  -2  12  10   79.64    1.85
   2 -12  10   77.86    2.11
   2  12 -10   77.75    1.61
  -2 -12  10   76.34    2.21
  -2  12 -10   82.56    1.95
  -2 -12  10   80.13    1.68
  -2  12 -10   82.19    1.94
   2  12  10   80.58    2.28
  -4  12  10    0.46    0.19
   4 -12  10    0.28    0.17
  -4 -12 -10    0.30    0.17
  -4  12  10    0.22    0.15
  -4 -12  10    0.58    0.22
  -4 -12  10    0.40    0.14
  -4  12 -10    0.44    0.20
  -4  12 -10    0.42    0.20
   4  12  10    0.31    0.16
  -6 -12 -10   30.90    1.19
  -6  12  10   31.37    1.20
  -6  12  10   29.28    1.28
   6 -12  10   31.28    1.34
  -6 -12  10   31.55    1.17
  -6 -12  10   30.84    1.26
  -6  12 -10   30.13    1.27
   6  12  10   30.91    1.22
  -6  12 -10   32.34    1.28
  -8  12  10    0.64    0.23
  -8 -12 -10    0.67    0.27
  -8  12  10    0.50    0.24
  -8 -12  10    0.62    0.24
  -8 -12  10    0.50    0.20
  -8  12 -10    0.84    0.32
  -8  12 -10    0.77    0.28
   8  12  10    0.54    0.23
 -10 -12 -10   41.36    1.58
 -10  12  10   41.36    1.50
 -10  12  10   41.19    1.83
 -10  12 -10   41.87    1.76
  10  12  10   41.42    1.57
 -10 -12  10   43.36    1.65
 -10 -12  10   41.12    1.61
 -10  12 -10   43.03    1.75
 -12 -12 -10    0.15    0.22
 -12  12  10    0.59    0.35
 -12  12 -10    0.16    0.24
 -12 -12  10    0.06    0.23
 -12 -12  10    0.36    0.25
 -12  12 -10   -0.08    0.24
 -14 -12 -10   10.80    1.10
 -14  12 -10    7.97    1.01
 -14  12 -10    9.89    1.14
   0 -14  10   27.49    1.17
   0  14  10   29.34    1.15
   0  14 -10   27.85    0.98
   0  14 -10   27.01    0.96
  -2  14  10    0.05    0.13
  -2 -14 -10    0.16    0.15
   2 -14  10    0.00    0.14
   2  14 -10   -0.09    0.08
  -2 -14  10    0.12    0.14
   2  14  10    0.11    0.14
  -2 -14  10   -0.03    0.07
  -4  14  10   19.10    0.95
   4 -14  10   18.10    1.01
  -4 -14 -10   18.67    0.94
  -4 -14  10   18.68    0.83
  -4  14 -10   18.83    0.94
  -4 -14  10   18.73    0.96
   4  14  10   19.75    0.97
  -4  14 -10   21.15    0.98
  -6 -14 -10    0.19    0.19
  -6  14  10   -0.06    0.12
   6 -14  10   -0.20    0.12
  -6 -14  10    0.13    0.18
  -6 -14  10    0.11    0.14
  -6  14 -10   -0.02    0.15
   6  14  10    0.10    0.17
  -6  14 -10    0.07    0.20
  -8  14  10   40.42    1.71
  -8  14  10   41.85    1.53
  -8 -14 -10   42.41    1.56
  -8  14 -10   38.95    1.61
   8  14  10   39.77    1.51
  -8 -14  10   40.93    1.50
  -8  14 -10   39.86    1.61
  -8 -14  10   39.40    1.54
 -10  14  10    0.36    0.20
 -10  14  10    0.04    0.20
 -10 -14 -10    0.11    0.22
 -10  14 -10    0.10    0.25
 -10  14 -10    0.39    0.28
  10  14  10    0.57    0.22
 -10 -14  10    0.46    0.27
 -10 -14  10    0.36    0.25
 -12 -14 -10    7.46    0.90
 -12  14  10    7.09    0.97
 -12 -14  10    7.77    0.91
 -12  14 -10    6.19    0.86
 -12  14 -10    5.45    0.83
 -14 -14 -10    0.13    0.29
   0  16 -10   -0.04    0.11
   0 -16  10   -0.03    0.13
   0  16  10   -0.07    0.13
  -2 -16 -10   16.58    0.91
   2 -16  10   16.33    0.95
  -2  16  10   16.10    0.91
  -2 -16  10   14.10    0.86
  -2 -16  10   14.72    0.68
  -2  16 -10   14.87    0.80
   2  16  10   15.41    0.87
  -2  16 -10   15.42    0.81
  -4 -16 -10    1.50    0.35
  -4  16  10    1.05    0.30
   4 -16  10    0.57    0.26
  -4  16 -10    1.22    0.30
  -4 -16  10    1.30    0.28
  -4  16 -10    1.41    0.33
   4  16  10    0.88    0.27
  -4 -16  10    1.30    0.33
   6 -16  10    7.29    0.86
  -6  16  10    6.14    0.70
  -6 -16 -10    9.27    0.90
  -6  16 -10    8.46    0.86
   6  16  10    5.87    0.68
  -6 -16  10    7.45    0.71
  -6  16 -10    7.29    0.78
  -6 -16  10    7.68    0.66
  -8 -16 -10    2.14    0.48
  -8  16  10    3.73    0.60
  -8  16 -10    3.07    0.57
  -8 -16  10    2.50    0.46
   8  16  10    2.68    0.49
  -8  16 -10    1.79    0.46
  -8 -16  10    2.37    0.46
 -10  16  10    7.65    0.97
 -10  16  10    9.05    0.76
 -10 -16 -10    9.69    0.99
 -10 -16  10    8.72    0.89
 -10  16 -10    8.14    0.93
 -10  16 -10   10.34    1.06
 -12  16  10    0.07    0.28
 -12 -16 -10    0.20    0.31
 -12 -16  10    0.41    0.29
 -12  16 -10    0.54    0.35
 -12  16 -10    0.35    0.28
   0  18 -10   39.11    1.33
   0 -18  10   40.86    1.57
   0  18  10   40.28    1.53
   2 -18  10    1.57    0.39
  -2  18  10    1.98    0.41
  -2 -18 -10    2.05    0.44
  -2  18 -10    1.66    0.35
  -2 -18  10    1.46    0.35
  -2  18 -10    1.74    0.36
   2  18  10    1.68    0.38
   4 -18  10    0.91    0.33
  -4  18  10    1.20    0.33
  -4 -18 -10    1.04    0.33
  -4  18 -10    0.49    0.25
  -4 -18  10    1.17    0.32
  -4 -18  10    1.10    0.27
  -4  18 -10    0.26    0.20
   4  18  10    0.72    0.26
  -6  18  10    0.34    0.21
  -6 -18 -10    0.30    0.27
  -6  18 -10    0.16    0.19
   6  18  10    0.12    0.20
  -6 -18  10    0.25    0.21
  -6 -18  10    0.42    0.24
  -6  18 -10    0.16    0.19
  -8  18  10    1.87    0.43
  -8 -18 -10    1.72    0.45
  -8  18 -10    1.21    0.38
   8  18  10    1.55    0.40
  -8 -18  10    1.62    0.48
  -8  18 -10    2.06    0.47
  -8 -18  10    1.98    0.44
 -10  18  10    0.16    0.26
 -10  18  10    0.33    0.29
 -10 -18 -10   -0.24    0.23
 -10  18 -10    0.15    0.30
 -10 -18  10   -0.06    0.23
 -10  18 -10    0.15    0.27
 -12 -18 -10    0.62    0.35
 -12 -18  10    0.66    0.37
   0  20 -10   -0.08    0.13
   0  20  10   -0.30    0.15
   0 -20  10    0.00    0.20
   2 -20  10    0.02    0.16
  -2  20  10   -0.10    0.16
  -2 -20  10    0.01    0.17
  -2  20 -10    0.07    0.17
   2  20  10    0.23    0.21
  -4  20  10    0.47    0.26
   4 -20  10    0.51    0.28
  -4 -20 -10    0.76    0.32
  -4  20 -10    0.44    0.24
  -4 -20  10   -0.05    0.20
   4  20  10    0.48    0.25
  -4  20 -10    0.28    0.23
  -6 -20 -10    4.97    0.72
  -6  20  10    6.17    0.78
  -6  20 -10    6.67    0.78
   6  20  10    5.26    0.67
  -6 -20  10    5.74    0.72
  -6 -20  10    5.07    0.64
  -6  20 -10    4.80    0.69
  -8 -20 -10   -0.01    0.25
  -8  20  10    0.47    0.28
  -8 -20  10    0.75    0.31
  -8  20 -10    0.00    0.21
   8  20  10    0.05    0.24
  -8  20 -10    0.40    0.28
 -10 -20 -10   -0.02    0.28
 -10  20  10    0.19    0.22
 -10  20  10    0.33    0.28
 -10  20 -10   -0.15    0.22
 -10  20 -10    0.15    0.26
 -10 -20  10    0.27    0.28
   0 -22  10    3.60    0.59
   0  22  10    3.57    0.61
  -2  22  10    0.74    0.36
   2 -22  10    0.69    0.32
   2  22  10    1.31    0.39
  -2 -22  10    0.98    0.34
  -2  22 -10    1.32    0.32
  -4 -22 -10   17.83    1.11
   4 -22  10   18.56    1.18
  -4  22  10   15.04    1.05
  -4 -22  10   17.65    1.07
  -4  22 -10   18.39    1.08
   4  22  10   19.03    1.12
  -6 -22 -10    0.10    0.26
  -6  22  10   -0.05    0.23
  -6 -22  10    0.08    0.25
   6  22  10    0.17    0.20
  -6  22 -10   -0.10    0.18
  -8 -22 -10    6.32    0.88
  -8  22  10    5.66    0.78
  -8 -22  10    5.63    0.73
  -8  22 -10    6.40    0.84
  -8  22 -10    4.45    0.71
 -10  22  10    0.30    0.32
 -10  22  10    0.25    0.28
 -10 -22  10    0.43    0.34
   0 -24  10   -0.09    0.18
   0  24  10    0.12    0.22
   2 -24  10   11.23    0.94
  -2  24  10    9.79    1.04
  -2 -24  10    9.72    0.84
  -2  24 -10    9.75    0.77
   2  24  10    9.22    0.97
  -4 -24 -10    0.19    0.24
   4 -24  10   -0.11    0.23
  -4  24  10   -0.11    0.22
   4  24  10   -0.07    0.18
  -4  24 -10    0.07    0.21
  -6  24  10   12.22    1.21
  -6 -24 -10   12.14    1.20
   6  24  10   11.94    0.93
  -6  24 -10   11.23    0.94
  -8 -24  10    0.13    0.32
   0 -26  10    5.96    0.81
   0  26  10    6.99    0.87
   2 -26  10   -0.15    0.19
  -2  26  10   -0.22    0.21
   2  26  10   -0.02    0.19
  -2  26 -10   -0.05    0.19
  -4  26  10    5.74    0.85
  -4 -26 -10    5.56    0.82
   4  26  10    7.78    0.96
  -4  26 -10    6.99    0.88
  -6  26 -10    0.13    0.25
   6  26  10    0.03    0.23
   0 -28  10    0.24    0.29
   2 -28  10    2.02    0.56
   1  -1  11    5.60    0.38
  -1   1  11    6.33    0.40
   1  -1  11    6.47    0.39
  -1   1  11    7.09    0.38
  -1  -1  11    7.09    0.43
  -1  -1  11    6.72    0.35
   1   1  11    6.66    0.39
   1   1  11    6.69    0.40
   3  -1  11   26.62    0.92
   3  -1  11   25.68    0.85
  -3  -1 -11   25.47    0.67
  -3   1  11   25.77    0.93
  -3   1  11   25.76    0.72
  -3  -1  11   26.97    0.95
  -3  -1  11   25.33    0.67
   3   1  11   25.13    0.78
   3   1  11   25.32    0.90
  -5   1  11   16.67    0.81
  -5  -1 -11   16.05    0.56
   5  -1  11   17.09    0.70
  -5   1  11   17.44    0.55
   5  -1  11   16.58    0.77
  -5  -1  11   17.12    0.82
   5   1  11   16.62    0.63
   5   1  11   16.25    0.76
  -5   1 -11   17.04    0.51
  -5  -1  11   16.69    0.47
   7  -1  11   19.19    0.91
  -7   1  11   19.61    0.98
  -7  -1 -11   20.81    0.70
   7   1  11   19.25    0.91
  -7  -1  11   19.48    0.97
  -7   1 -11   20.31    0.65
   9  -1  11   18.31    0.95
  -9   1  11   18.39    1.03
   9   1  11   16.27    0.90
  -9  -1  11   18.75    1.03
  11  -1  11    0.18    0.22
 -11   1  11    0.27    0.22
  11   1  11    0.02    0.17
 -11  -1  11    0.11    0.20
  13  -1  11    0.52    0.28
 -13   1  11    0.37    0.27
 -13  -1  11    0.25    0.25
  13   1  11    0.24    0.27
  15  -1  11    0.35    0.28
 -15   1  11    0.49    0.32
 -15  -1  11    0.43    0.33
  -1   3  11   13.21    0.56
   1  -3  11   13.59    0.58
  -1   3  11   13.90    0.58
   1  -3  11   14.02    0.64
  -1  -3  11   13.87    0.51
  -1  -3  11   13.79    0.64
   1   3  11   13.68    0.53
   1   3  11   14.41    0.62
  -3  -3 -11   41.47    1.02
  -3   3  11   41.20    1.22
   3  -3  11   42.65    1.20
  -3   3  11   41.39    1.04
   3  -3  11   42.10    1.21
  -3  -3  11   45.03    1.30
   3   3  11   42.79    1.22
  -3  -3  11   42.07    0.88
   3   3  11   43.97    1.00
  -5   3  11   64.35    1.74
   5  -3  11   65.13    1.65
   5  -3  11   64.86    1.69
  -5  -3 -11   63.70    1.43
  -5   3  11   65.77    1.40
   5   3  11   67.43    1.72
  -5  -3  11   64.77    1.77
   5   3  11   65.38    1.33
  -5   3 -11   67.34    1.13
  -7  -3 -11   10.45    0.53
   7  -3  11   10.69    0.68
  -7   3  11   10.70    0.73
  -7   3  11   12.36    0.52
  -7  -3  11    9.79    0.69
   7   3  11   11.74    0.71
   9  -3  11   21.05    1.04
  -9   3  11   19.04    1.07
  -9  -3 -11   20.20    0.83
  -9  -3  11   19.40    1.05
   9   3  11   19.99    1.00
 -11   3  11    3.92    0.67
  11  -3  11    4.36    0.62
 -11  -3  11    5.35    0.72
  11   3  11    5.61    0.68
  13  -3  11   -0.02    0.25
 -13   3  11    0.04    0.21
  13   3  11    0.35    0.24
 -13  -3  11    0.17    0.21
 -15   3  11    1.58    0.53
  15  -3  11    2.77    0.56
 -15  -3  11    1.07    0.41
   1  -5  11   70.61    1.72
  -1   5  11   71.41    1.54
  -1   5  11   68.15    1.57
   1  -5  11   73.36    1.56
  -1  -5  11   69.57    1.40
   1   5  11   69.03    1.63
  -1  -5  11   68.37    1.71
   1   5  11   69.06    1.39
  -3  -5 -11    1.47    0.24
   3  -5  11    1.10    0.23
   3  -5  11    0.96    0.22
  -3   5  11    1.13    0.21
  -3   5  11    1.29    0.26
   3   5  11    1.46    0.17
  -3  -5  11    1.52    0.16
  -3  -5  11    1.27    0.27
   3   5  11    0.97    0.22
  -5  -5 -11   13.53    0.60
   5  -5  11   14.73    0.74
  -5   5  11   14.20    0.77
   5  -5  11   13.48    0.72
  -5   5  11   14.34    0.61
  -5  -5  11   14.79    0.78
   5   5  11   14.74    0.73
  -7  -5 -11   19.21    0.78
   7  -5  11   18.45    0.92
  -7   5  11   20.60    0.76
   7   5  11   17.21    0.87
  -7  -5  11   19.96    0.98
  -9   5  11    0.38    0.22
  -9  -5 -11    0.92    0.24
   9  -5  11    0.74    0.27
  -9  -5  11    1.07    0.33
   9   5  11    0.81    0.27
 -11  -5 -11   11.39    0.72
  11  -5  11   11.49    0.86
 -11   5  11   12.40    0.96
 -11  -5  11   10.27    0.84
  11   5  11   11.08    0.80
  13  -5  11    5.29    0.73
 -13   5  11    6.93    0.96
  13   5  11    6.54    0.78
 -13  -5  11    4.86    0.75
 -15   5  11    3.61    0.74
 -15  -5  11    3.62    0.66
 -15   5 -11    3.05    0.63
 -15   5 -11    3.67    0.65
  -1   7  11   21.71    0.74
   1  -7  11   23.14    0.79
   1  -7  11   22.60    0.45
   1  -7  11   21.71    0.91
  -1   7  11   23.01    0.85
  -1  -7  11   21.09    0.68
   1   7  11   21.48    0.62
   1   7  11   22.82    0.87
  -1  -7  11   21.95    0.91
   3   7 -11   80.53    1.43
   3  -7  11   81.98    1.90
  -3   7  11   83.94    1.92
  -3   7  11   80.65    1.83
  -3  -7 -11   82.49    1.82
   3   7 -11   81.69    1.44
   3  -7  11   83.70    2.03
   3   7  11   81.96    1.95
  -3  -7  11   84.54    2.03
   5  -7  11   34.68    1.25
  -5   7  11   33.72    1.24
  -5  -7 -11   32.75    1.06
  -5   7  11   34.89    1.08
   5   7  11   29.81    1.23
  -5  -7  11   33.48    1.39
  -7   7  11   11.18    0.60
  -7  -7 -11   11.61    0.64
  -7   7  11   12.57    0.81
   7  -7  11   13.42    0.79
   7   7  11   11.28    0.71
  -7  -7  11   11.54    0.75
  -9   7  11   34.96    1.52
   9  -7  11   30.26    1.32
  -9  -7 -11   33.14    1.21
   9   7  11   30.39    1.27
  -9  -7  11   31.23    1.35
  11  -7  11   22.57    1.21
 -11   7  11   23.64    1.35
 -11  -7 -11   24.34    1.11
  11   7  11   23.42    1.17
 -11  -7  11   22.39    1.22
 -13   7  11    5.68    0.85
  13   7  11    9.17    1.06
 -13   7 -11    9.90    1.03
 -13  -7  11   10.24    0.87
 -13   7 -11    8.51    0.97
 -15   7 -11    5.04    0.79
 -15  -7  11    6.43    0.92
 -15   7 -11    5.27    0.83
  -1   9  11   27.27    0.87
  -1   9  11   28.95    1.01
   1   9 -11   27.57    0.82
   1  -9  11   28.69    0.93
   1  -9  11   27.55    1.07
   1   9 -11   27.55    0.83
  -1  -9  11   27.26    0.74
   1   9  11   28.83    0.73
   1   9  11   26.39    1.00
  -1  -9  11   26.82    1.06
   3   9 -11   12.08    0.62
  -3  -9 -11   12.04    0.64
  -3   9  11   11.05    0.61
   3  -9  11   12.00    0.71
   3  -9  11   10.62    0.60
  -3   9  11   12.20    0.64
   3   9 -11   12.46    0.64
   3   9  11   12.52    0.68
  -3  -9  11   11.07    0.68
   5  -9  11   22.09    1.03
  -5  -9 -11   24.31    0.95
  -5   9  11   21.89    1.16
   5  -9  11   22.93    0.99
  -5   9  11   21.91    0.90
  -5  -9  11   21.86    1.02
   5   9  11   24.96    1.02
   7  -9  11   25.42    1.14
  -7   9  11   25.37    1.22
  -7   9  11   25.76    1.11
  -7  -9 -11   24.72    1.03
   7   9  11   26.09    1.11
  -7  -9  11   24.40    1.13
  -9   9  11    8.30    0.58
  -9   9  11   10.49    0.86
  -9  -9 -11    8.61    0.64
   9  -9  11    8.14    0.82
  -9  -9  11   10.31    0.77
   9   9  11    8.86    0.68
 -11   9  11    3.21    0.62
 -11  -9 -11    3.29    0.52
 -11   9 -11    2.39    0.52
 -11   9 -11    3.04    0.58
  11   9  11    3.32    0.54
 -11  -9  11    3.49    0.57
 -13  -9 -11    6.85    0.79
 -13   9  11    7.93    1.05
 -13  -9  11    8.17    0.97
 -13   9 -11    6.93    0.89
 -13   9 -11    7.74    0.96
 -15   9 -11    0.87    0.62
  -1  11  11    1.18    0.26
   1  11 -11    1.34    0.22
  -1  11  11    1.42    0.24
   1  11 -11    1.24    0.21
  -1  11 -11    1.03    0.22
  -1 -11  11    1.51    0.21
  -1  11 -11    1.26    0.25
  -1 -11  11    0.90    0.27
   3 -11  11   17.59    0.92
  -3  11  11   16.71    0.80
  -3 -11  11   15.37    0.98
  -3  11 -11   16.65    0.81
  -3  11 -11   15.54    0.78
   3  11  11   18.50    0.87
  -3 -11  11   17.92    0.70
  -5  11  11    2.95    0.42
  -5 -11 -11    2.60    0.42
  -5  11  11    2.13    0.41
   5 -11  11    2.27    0.43
  -5  11 -11    2.93    0.44
   5  11  11    2.46    0.41
  -5  11 -11    2.24    0.39
  -5 -11  11    2.27    0.34
  -5 -11  11    2.16    0.40
  -7  11  11    5.21    0.66
  -7 -11 -11    6.71    0.69
  -7  11  11    6.59    0.65
  -7 -11  11    5.88    0.62
  -7  11 -11    5.84    0.67
  -7 -11  11    5.80    0.66
   7  11  11    5.56    0.62
  -7  11 -11    5.07    0.63
  -9  11  11    0.08    0.21
  -9  11  11    0.66    0.23
  -9 -11 -11    0.10    0.18
  -9 -11  11    0.21    0.20
  -9  11 -11    0.12    0.23
  -9  11 -11    0.30    0.25
  -9 -11  11    0.14    0.19
   9  11  11    0.29    0.18
 -11 -11 -11    0.77    0.31
 -11  11  11    0.47    0.31
 -11  11 -11    0.98    0.39
  11  11  11    0.23    0.21
 -11  11 -11    0.67    0.34
 -11 -11  11    0.54    0.27
 -11 -11  11    0.88    0.33
 -13 -11 -11    0.57    0.32
 -13  11  11    0.81    0.42
 -13  11 -11    0.80    0.38
 -13 -11  11    0.40    0.28
 -13  11 -11    0.27    0.35
 -13 -11  11    0.33    0.27
  -1  13  11    7.93    0.48
   1  13 -11    7.69    0.45
   1 -13  11    5.54    0.63
   1  13 -11    6.89    0.44
  -1  13  11    6.23    0.62
   1  13  11    7.07    0.56
  -1  13 -11    7.20    0.50
  -1 -13  11    7.13    0.41
  -1  13 -11    6.76    0.48
  -1 -13  11    6.75    0.58
  -3  13  11   -0.01    0.15
  -3  13  11    0.00    0.11
   3 -13  11    0.02    0.16
  -3 -13 -11   -0.01    0.14
  -3 -13  11    0.10    0.17
  -3  13 -11   -0.11    0.12
  -3  13 -11    0.05    0.15
  -3 -13  11    0.04    0.09
   3  13  11    0.11    0.12
  -5 -13 -11    0.18    0.22
  -5  13  11    0.25    0.17
  -5  13  11   -0.06    0.11
   5 -13  11    0.34    0.21
  -5  13 -11   -0.07    0.15
  -5 -13  11   -0.04    0.11
  -5  13 -11    0.05    0.17
   5  13  11   -0.12    0.12
  -5 -13  11    0.18    0.20
  -7  13  11    0.81    0.26
  -7 -13 -11    0.70    0.28
  -7  13  11    0.86    0.31
  -7  13 -11    0.96    0.32
   7  13  11    1.53    0.37
  -7  13 -11    0.58    0.28
  -7 -13  11    1.47    0.33
  -7 -13  11    1.34    0.37
  -9  13  11    0.28    0.18
  -9 -13 -11    0.35    0.24
  -9  13  11    0.38    0.24
  -9  13 -11   -0.07    0.24
  -9 -13  11    0.11    0.21
  -9  13 -11    0.28    0.25
   9  13  11    0.02    0.17
  -9 -13  11    0.27    0.19
 -11 -13 -11   -0.02    0.23
 -11  13  11   -0.10    0.21
 -11 -13  11    0.19    0.21
 -11  13 -11    0.07    0.27
  11  13  11    0.26    0.23
 -11  13 -11    0.17    0.29
 -11 -13  11   -0.09    0.20
 -13 -13 -11   -0.01    0.24
 -13  13  11    0.17    0.36
 -13  13 -11    0.32    0.34
 -13  13 -11    0.22    0.26
 -13 -13  11    0.53    0.30
   1  15 -11   22.71    0.86
  -1  15  11   22.82    1.06
   1 -15  11   24.21    1.14
   1  15 -11   22.01    0.85
  -1 -15  11   22.75    1.09
   1  15  11   24.10    1.09
  -3 -15 -11   20.50    1.00
   3 -15  11   16.12    0.97
  -3  15  11   19.07    0.90
  -3  15  11   19.26    0.97
  -3 -15  11   18.06    0.78
   3  15  11   21.42    1.02
  -3 -15  11   19.83    1.02
  -3  15 -11   20.40    0.97
  -3  15 -11   19.10    0.93
  -5 -15 -11    3.35    0.53
  -5  15  11    2.81    0.47
   5 -15  11    3.28    0.56
  -5  15  11    2.14    0.42
  -5 -15  11    2.88    0.49
  -5 -15  11    2.74    0.40
  -5  15 -11    2.88    0.49
   5  15  11    3.29    0.51
  -5  15 -11    3.42    0.52
  -7  15  11   10.78    0.84
  -7 -15 -11   10.50    0.80
  -7  15  11   10.18    0.75
  -7 -15  11   10.97    0.81
  -7  15 -11   11.52    0.87
   7  15  11   11.50    0.80
  -7  15 -11   13.29    0.91
  -7 -15  11   11.28    0.75
  -9  15  11    0.47    0.22
  -9  15  11    0.65    0.36
  -9 -15 -11    0.97    0.35
   9  15  11    0.36    0.22
  -9 -15  11    0.97    0.34
  -9 -15  11    0.80    0.29
  -9  15 -11    0.31    0.29
  -9  15 -11    1.00    0.38
 -11  15  11    3.74    0.70
 -11 -15 -11    3.77    0.65
 -11  15 -11    4.21    0.70
 -11 -15  11    3.40    0.61
 -11  15 -11    2.83    0.59
 -13 -15 -11    0.64    0.35
   1 -17  11    1.19    0.34
  -1  17  11    0.69    0.27
  -1 -17  11    1.43    0.39
  -1  17 -11    0.96    0.26
   1  17  11    0.87    0.31
  -1  17 -11    1.15    0.28
  -3 -17 -11   23.78    1.15
   3 -17  11   20.56    1.15
  -3  17  11   23.73    1.15
  -3  17 -11   24.57    1.10
   3  17  11   23.24    1.13
  -3 -17  11   23.91    1.17
  -3  17 -11   21.71    1.05
  -5  17  11    6.76    0.75
   5 -17  11    5.34    0.73
  -5 -17 -11    5.98    0.71
  -5  17 -11    6.76    0.75
  -5 -17  11    5.63    0.59
   5  17  11    6.23    0.73
  -5 -17  11    6.53    0.75
  -5  17 -11    5.21    0.67
  -7  17  11   11.06    0.87
  -7  17  11   12.96    0.89
  -7 -17 -11   10.37    0.83
  -7 -17  11   12.02    0.80
  -7  17 -11   11.57    0.87
  -7 -17  11   10.92    0.82
  -7  17 -11   12.34    0.91
   7  17  11   10.59    0.81
  -9  17  11    6.32    0.86
  -9  17  11    6.85    0.79
  -9 -17 -11   10.11    1.03
  -9  17 -11    7.40    0.92
  -9  17 -11    7.88    0.93
  -9 -17  11    9.22    0.79
  -9 -17  11    8.09    0.85
   9  17  11    8.35    0.89
 -11 -17 -11    2.58    0.56
 -11  17  11    2.36    0.59
 -11  17  11    2.12    0.45
 -11  17 -11    1.81    0.54
 -11  17 -11    1.23    0.45
 -11 -17  11    2.02    0.48
   1 -19  11    7.10    0.80
  -1  19  11    6.77    0.79
  -1  19 -11    6.90    0.57
   1  19  11    6.18    0.74
  -1 -19  11    8.36    0.73
  -3 -19 -11    4.22    0.64
  -3  19  11    4.25    0.63
   3 -19  11    5.10    0.71
  -3  19 -11    4.84    0.61
  -3 -19  11    4.10    0.61
  -3  19 -11    4.82    0.60
   3  19  11    4.10    0.63
  -5 -19 -11   10.58    1.02
   5 -19  11   10.40    0.88
  -5  19  11   10.86    0.84
  -5  19 -11   10.21    0.81
  -5 -19  11   10.51    0.72
  -5  19 -11   11.12    0.84
  -5 -19  11    9.78    0.80
   5  19  11   10.99    0.81
  -7  19  11   14.55    0.99
  -7  19  11   14.39    1.00
  -7 -19 -11   14.37    1.02
   7  19  11   12.42    0.92
  -7  19 -11   13.31    0.96
  -7 -19  11   15.52    0.94
  -7 -19  11   14.02    0.97
  -7  19 -11   12.69    0.95
  -9 -19 -11    6.41    0.85
  -9  19  11    6.56    0.91
  -9  19  11    8.19    0.91
  -9 -19  11    7.59    0.84
   9  19  11    7.76    0.91
  -9  19 -11    6.14    0.85
  -9  19 -11    8.37    1.00
 -11  19  11    0.41    0.38
 -11 -19 -11    0.32    0.36
 -11  19  11    1.19    0.38
 -11 -19  11    0.27    0.27
  -1  21  11   12.76    0.93
   1 -21  11   14.10    0.98
  -1 -21  11   14.38    0.98
   1  21  11   16.36    1.02
  -1  21 -11   13.13    0.83
  -3  21  11    7.08    0.84
   3 -21  11    7.61    0.92
  -3 -21 -11    4.95    0.68
  -3  21 -11    8.14    0.84
  -3 -21  11    6.62    0.81
   3  21  11    8.05    0.89
   5 -21  11   11.88    0.97
  -5  21  11   13.44    0.99
  -5 -21 -11   10.38    1.03
   5  21  11   10.85    0.88
  -5  21 -11   11.88    0.88
  -5 -21  11   10.27    0.82
  -5  21 -11   13.14    0.92
  -7  21  11    1.55    0.43
  -7 -21 -11    1.76    0.50
  -7  21 -11    1.25    0.41
  -7 -21  11    1.01    0.35
   7  21  11    1.35    0.39
  -7  21 -11    1.96    0.47
  -9  21  11    8.41    1.05
  -9  21  11    7.17    0.88
  -9 -21 -11    8.84    1.05
  -9  21 -11    7.61    0.95
  -9  21 -11    8.56    1.00
  -9 -21  11    7.75    0.87
  -1  23  11    3.27    0.61
   1 -23  11    3.06    0.56
  -1 -23  11    3.95    0.63
   1  23  11    3.92    0.64
   3 -23  11    0.12    0.21
  -3  23  11    0.62    0.31
   3  23  11    0.16    0.17
  -3  23 -11    0.29    0.19
  -3 -23  11    0.41    0.28
  -5  23  11   -0.27    0.19
  -5 -23 -11    0.21    0.26
   5  23  11    0.23    0.26
  -5  23 -11    0.53    0.31
  -7  23  11    0.67    0.36
  -7 -23 -11    0.48    0.31
  -7  23 -11    0.36    0.30
   7  23  11    0.32    0.27
  -9  23  11   -0.09    0.33
  -9 -23  11    0.17    0.29
   1 -25  11    0.24    0.26
  -1  25  11   -0.31    0.24
   1  25  11    0.09    0.21
  -1 -25  11   -0.18    0.21
  -3  25  11   -0.09    0.22
   3 -25  11    0.33    0.26
  -3  25 -11    0.21    0.22
  -3 -25  11   -0.26    0.22
   3  25  11    0.23    0.21
  -5  25  11    0.52    0.33
  -5 -25 -11    0.04    0.24
  -5  25 -11   -0.06    0.20
   5  25  11    0.29    0.28
  -1  27  11    1.64    0.50
   1 -27  11    1.14    0.40
  -1 -27  11    0.70    0.34
   1  27  11    1.43    0.43
   3 -27  11   -0.02    0.23
  -3  27 -11    0.85    0.39
   3  27  11    0.21    0.31
   5  27  11    0.00    0.26
   0   0  12   26.05    0.87
   0   0  12   25.30    0.81
   2   0  12    0.03    0.08
  -2   0  12   -0.08    0.08
  -2   0  12    0.17    0.09
   2   0  12   -0.01    0.10
  -4   0  12  281.76    4.78
   4   0  12  271.60    4.64
   4   0  12  272.41    4.44
  -4   0  12  278.00    4.15
  -4   0 -12  275.48    4.09
  -6   0  12    0.18    0.18
  -6   0 -12    0.00    0.06
   6   0  12    0.14    0.08
   6   0  12    0.21    0.19
   8   0  12   71.58    2.01
  -8   0  12   70.58    2.11
 -10   0  12    0.15    0.21
  10   0  12    0.37    0.23
  12   0  12    7.97    0.88
 -12   0  12    9.19    1.02
  14   0  12   -0.14    0.23
 -14   0  12   -0.02    0.22
   0  -2  12   -0.04    0.06
   0   2  12    0.12    0.09
   0  -2  12    0.08    0.09
   0   2  12    0.06    0.09
  -2   2  12  132.72    2.55
  -2   2  12  130.86    2.34
   2  -2  12  127.84    2.49
   2  -2  12  125.04    2.51
  -2  -2  12  129.18    2.60
  -2  -2  12  134.25    2.25
   2   2  12  127.85    2.35
   2   2  12  131.22    2.54
  -4  -2 -12    0.91    0.16
   4  -2  12    0.89    0.22
  -4   2  12    0.72    0.21
  -4   2  12    0.98    0.17
   4  -2  12    0.89    0.21
  -4  -2  12    0.70    0.22
  -4  -2  12    0.68    0.11
   4   2  12    1.31    0.26
   4   2  12    0.92    0.18
  -6  -2 -12   90.03    1.81
   6  -2  12   92.43    2.25
  -6   2  12   90.24    1.74
  -6   2  12   90.42    2.55
   6  -2  12   90.59    2.08
  -6  -2  12   94.37    2.35
   6   2  12   93.48    2.52
  -8  -2 -12    2.20    0.30
  -8   2  12    2.28    0.45
   8  -2  12    2.10    0.37
   8   2  12    1.90    0.38
  -8  -2  12    1.72    0.38
 -10   2  12    3.27    0.58
  10  -2  12    3.12    0.51
 -10  -2  12    3.52    0.56
  10   2  12    2.84    0.47
  12  -2  12    1.20    0.36
 -12   2  12    1.48    0.41
  12   2  12    1.49    0.42
 -12  -2  12    0.90    0.35
  14  -2  12    9.23    0.99
 -14   2  12    8.57    1.07
  14   2  12   10.16    1.07
 -14  -2  12    8.14    1.03
   0  -4  12   38.94    1.03
   0   4  12   39.39    1.04
   0  -4  12   38.71    1.19
   0   4  12   39.16    1.12
  -2   4  12    0.10    0.08
   2  -4  12    0.04    0.09
  -2   4  12    0.06    0.09
   2  -4  12   -0.01    0.08
   2   4  12    0.03    0.10
  -2  -4  12    0.08    0.07
  -2  -4  12   -0.01    0.08
   2   4  12   -0.01    0.05
   4  -4  12   19.44    0.83
  -4   4  12   19.10    0.70
   4  -4  12   19.19    0.84
  -4  -4 -12   17.65    0.66
  -4   4  12   19.88    0.86
  -4  -4  12   17.89    0.85
   4   4  12   19.67    0.84
  -4  -4  12   19.45    0.49
   4   4  12   18.45    0.59
   6  -4  12    0.00    0.09
   6  -4  12    0.00    0.13
  -6   4  12   -0.09    0.07
  -6   4  12    0.19    0.15
  -6  -4 -12   -0.07    0.08
  -6  -4  12   -0.04    0.11
   6   4  12   -0.05    0.09
  -8  -4 -12    0.31    0.15
   8  -4  12    0.26    0.21
  -8   4  12    0.44    0.24
  -8  -4  12    0.27    0.19
   8   4  12    0.19    0.15
 -10   4  12    1.51    0.41
  10  -4  12    1.86    0.41
 -10  -4  12    1.10    0.33
  10   4  12    1.27    0.35
 -12   4  12    2.39    0.54
  12  -4  12    2.59    0.50
 -12  -4  12    3.01    0.60
  12   4  12    3.33    0.56
 -14   4  12    0.22    0.28
  14  -4  12   -0.01    0.22
  14   4  12    0.46    0.30
 -14  -4  12    0.03    0.27
   0   6  12   -0.03    0.05
   0  -6  12   -0.01    0.08
   0   6  12    0.14    0.11
   0  -6  12    0.10    0.11
   2  -6  12    1.06    0.26
  -2   6  12    1.11    0.23
  -2   6  12    1.12    0.22
   2  -6  12    1.09    0.21
   2   6  12    1.14    0.25
  -2  -6  12    1.20    0.18
   2   6  12    1.29    0.19
  -2  -6  12    1.08    0.25
  -4   6  12    4.92    0.37
  -4   6  12    4.46    0.49
   4  -6  12    3.92    0.46
   4  -6  12    4.87    0.55
  -4  -6 -12    4.24    0.42
   4   6  12    4.60    0.48
  -4  -6  12    3.64    0.46
   6  -6  12    0.00    0.09
   6  -6  12    0.08    0.15
  -6  -6 -12    0.08    0.09
  -6   6  12    0.00    0.13
  -6   6  12   -0.02    0.08
   6   6  12   -0.03    0.11
  -6  -6  12   -0.18    0.11
   8  -6  12    1.65    0.36
  -8   6  12    1.64    0.41
  -8  -6  12    1.07    0.33
   8   6  12    1.85    0.37
 -10  -6 -12    0.94    0.28
 -10   6  12    1.02    0.37
  10  -6  12    1.14    0.36
  10   6  12    0.88    0.31
 -10  -6  12    0.61    0.29
  12  -6  12    0.66    0.31
 -12   6  12    0.31    0.27
  12   6  12    0.56    0.35
 -12  -6  12    0.39    0.23
 -14   6  12    0.65    0.38
 -14  -6  12    0.57    0.33
   0  -8  12    0.02    0.08
   0   8  12   -0.03    0.07
   0  -8  12   -0.06    0.08
   0  -8  12    0.13    0.05
   0   8  12    0.12    0.12
  -2   8  12   12.66    0.65
   2  -8  12   13.56    0.75
   2  -8  12   13.26    0.65
  -2   8  12   12.84    0.62
  -2  -8  12   12.84    0.72
   2   8  12   13.60    0.69
  -4   8  12    0.31    0.16
  -4   8  12    0.18    0.12
   4  -8  12    0.19    0.14
  -4  -8 -12    0.24    0.14
   4  -8  12    0.55    0.21
   4   8  12    0.26    0.20
  -6   8  12    6.06    0.46
   6  -8  12    5.74    0.64
   6  -8  12    6.30    0.67
  -6   8  12    5.86    0.66
  -6  -8 -12    6.03    0.57
   6   8  12    4.58    0.55
  -6  -8  12    4.82    0.60
  -8  -8 -12    4.35    0.52
   8  -8  12    2.98    0.50
  -8   8  12    3.18    0.53
  -8   8  12    3.92    0.47
  -8  -8  12    3.34    0.53
   8   8  12    3.36    0.50
 -10  -8 -12    0.78    0.28
  10  -8  12    0.48    0.27
 -10   8  12    0.71    0.32
 -10  -8  12    0.99    0.34
  10   8  12    1.22    0.34
 -12  -8 -12    1.77    0.47
 -12   8  12    1.33    0.44
 -12  -8  12    1.78    0.46
  12   8  12    1.80    0.45
 -14   8  12    0.05    0.26
 -14  -8  12    0.06    0.25
 -14   8 -12   -0.20    0.28
 -14   8 -12    0.18    0.29
   0  10  12    0.06    0.12
   0  10  12    0.00    0.07
   0  10 -12    0.00    0.10
   0  10 -12    0.11    0.10
   2  10 -12   71.61    1.48
   2 -10  12   70.32    1.75
  -2  10  12   69.93    1.81
  -2  10  12   73.76    1.73
   2  10 -12   70.15    1.48
  -2 -10  12   72.87    1.54
   2  10  12   68.13    2.11
  -4  10  12   -0.14    0.10
   4 -10  12    0.24    0.16
  -4  10  12   -0.02    0.09
   4 -10  12   -0.12    0.11
   4  10  12   -0.13    0.09
  -4 -10  12   -0.08    0.12
  -4 -10  12    0.09    0.09
  -6 -10 -12   15.25    0.82
   6 -10  12   14.82    0.89
   6 -10  12   14.11    0.83
  -6  10  12   14.39    0.88
  -6  10  12   16.06    0.80
   6  10  12   13.59    0.81
  -6 -10  12   13.37    0.85
  -8 -10 -12   -0.10    0.13
   8 -10  12   -0.06    0.16
  -8  10  12   -0.13    0.12
  -8  10  12    0.00    0.18
  -8 -10  12    0.05    0.18
   8  10  12   -0.08    0.14
 -10 -10 -12   23.40    1.14
 -10  10  12   22.86    1.34
 -10 -10  12   22.47    1.22
 -10  10 -12   24.53    1.34
 -10  10 -12   23.44    1.29
  10  10  12   26.03    1.24
 -12 -10 -12   -0.07    0.19
 -12  10  12   -0.02    0.21
  12  10  12   -0.10    0.15
 -12  10 -12    0.42    0.31
 -12 -10  12   -0.17    0.21
 -12  10 -12    0.20    0.27
 -14  10 -12    5.52    0.86
 -14  10 -12    5.77    0.83
 -14 -10  12    5.34    0.92
 -14 -10  12    5.36    0.88
   0  12 -12  197.19    3.47
   0 -12  12  195.09    3.90
   0  12  12  196.23    3.76
   0  12 -12  192.09    3.46
  -2  12  12    2.35    0.35
  -2  12  12    2.04    0.36
   2 -12  12    2.50    0.45
  -2  12 -12    2.09    0.35
  -2 -12  12    1.83    0.37
  -2 -12  12    2.33    0.29
   2  12  12    2.40    0.40
  -2  12 -12    2.18    0.34
  -4  12  12   40.45    1.38
  -4  12  12   39.14    1.58
  -4 -12 -12   39.72    1.35
   4 -12  12   39.75    1.50
  -4  12 -12   41.91    1.43
  -4  12 -12   38.77    1.39
  -4 -12  12   38.84    1.20
   4  12  12   40.39    1.43
  -4 -12  12   40.63    1.47
  -6 -12 -12    2.27    0.42
  -6  12  12    1.77    0.34
  -6  12  12    1.78    0.38
   6 -12  12    1.82    0.43
  -6 -12  12    1.56    0.31
  -6  12 -12    1.20    0.33
  -6  12 -12    1.99    0.41
   6  12  12    2.01    0.41
  -6 -12  12    3.32    0.54
  -8  12  12   19.05    0.96
  -8 -12 -12   17.94    0.99
  -8  12  12   20.47    1.20
  -8  12 -12   18.32    1.10
  -8  12 -12   19.17    1.11
   8  12  12   18.68    1.03
  -8 -12  12   19.16    1.00
  -8 -12  12   18.47    1.08
 -10 -12 -12    0.38    0.24
 -10  12  12    0.52    0.32
 -10  12 -12    0.50    0.33
  10  12  12    0.81    0.29
 -10  12 -12    0.74    0.38
 -10 -12  12    0.78    0.30
 -10 -12  12    0.77    0.34
 -12  12  12    9.15    1.14
 -12 -12 -12   10.83    1.05
 -12 -12  12   10.88    0.91
 -12 -12  12    7.99    0.91
 -12  12 -12    9.54    1.08
 -12  12 -12    8.47    1.01
   0  14 -12   -0.04    0.10
   0  14  12    0.21    0.17
   0  14 -12    0.02    0.11
   0 -14  12   -0.03    0.12
  -2  14  12   37.88    1.24
  -2  14  12   37.62    1.39
   2 -14  12   38.69    1.50
  -2  14 -12   37.35    1.31
  -2  14 -12   41.55    1.35
   2  14  12   39.26    1.42
  -2 -14  12   37.37    1.44
  -4  14  12    0.22    0.17
   4 -14  12    0.01    0.14
  -4  14  12   -0.03    0.13
  -4 -14 -12    0.07    0.18
  -4  14 -12    0.16    0.18
   4  14  12    0.16    0.15
  -4  14 -12    0.00    0.17
  -4 -14  12    0.12    0.18
   6 -14  12   14.15    0.95
  -6  14  12   13.23    0.88
  -6 -14 -12   13.81    0.87
  -6  14  12   13.53    0.83
  -6  14 -12   13.93    0.91
   6  14  12   15.56    0.92
  -6 -14  12   14.00    0.90
  -6 -14  12   14.35    0.79
  -6  14 -12   13.65    0.90
  -8 -14 -12   -0.02    0.27
  -8  14  12    0.30    0.22
  -8  14  12    0.15    0.18
  -8 -14  12    0.04    0.18
  -8 -14  12   -0.01    0.18
  -8  14 -12   -0.11    0.22
  -8  14 -12   -0.21    0.17
   8  14  12    0.16    0.20
 -10  14  12   16.24    0.97
 -10  14  12   15.34    1.15
 -10 -14 -12   15.61    1.01
  10  14  12   14.96    0.99
 -10  14 -12   15.04    1.09
 -10 -14  12   17.04    1.04
 -10  14 -12   18.22    1.19
 -10 -14  12   14.41    1.02
 -12  14  12    0.03    0.29
 -12 -14 -12   -0.04    0.22
 -12  14 -12    0.87    0.37
 -12 -14  12    0.66    0.30
 -12  14 -12    0.21    0.31
   0 -16  12   20.96    1.11
   0  16  12   21.92    1.07
  -2  16  12    3.14    0.50
   2 -16  12    2.77    0.50
   2  16  12    3.02    0.49
  -2  16 -12    3.96    0.51
  -2  16 -12    3.81    0.51
  -2 -16  12    3.89    0.58
   4 -16  12    9.79    0.80
  -4  16  12    9.64    0.70
  -4  16  12   10.19    0.74
  -4 -16 -12   10.79    0.77
  -4  16 -12   10.40    0.73
  -4 -16  12   11.26    0.65
  -4  16 -12   10.24    0.73
  -4 -16  12    8.90    0.73
   4  16  12    9.69    0.72
  -6  16  12    0.24    0.20
  -6  16  12    0.00    0.17
   6 -16  12    0.23    0.22
  -6 -16 -12    0.22    0.21
  -6 -16  12    0.02    0.16
   6  16  12   -0.33    0.15
  -6  16 -12   -0.09    0.20
  -6 -16  12   -0.06    0.16
  -6  16 -12    0.09    0.23
  -8  16  12    8.26    0.85
  -8 -16 -12    7.13    0.81
  -8  16  12    9.16    0.99
   8  16  12    8.83    0.91
  -8  16 -12    8.45    0.91
  -8 -16  12    9.28    0.80
  -8  16 -12    6.95    0.82
  -8 -16  12    7.99    0.78
 -10  16  12   -0.09    0.18
 -10  16  12    0.09    0.25
 -10 -16 -12   -0.41    0.21
 -10  16 -12   -0.15    0.21
 -10  16 -12   -0.37    0.21
 -10 -16  12    0.03    0.18
  10  16  12   -0.08    0.19
 -10 -16  12   -0.01    0.20
 -12  16  12    0.88    0.42
 -12 -16 -12    0.90    0.38
 -12  16 -12    0.98    0.48
 -12 -16  12    1.29    0.41
 -12  16 -12    1.36    0.52
   0  18 -12   -0.02    0.12
   0  18  12   -0.03    0.19
   0 -18  12   -0.14    0.14
   2 -18  12    3.71    0.60
  -2  18  12    5.40    0.67
  -2  18 -12    4.80    0.57
   2  18  12    5.99    0.71
  -2  18 -12    4.37    0.55
  -2 -18  12    5.95    0.72
   4 -18  12    0.08    0.21
  -4 -18 -12    0.14    0.21
  -4  18  12   -0.04    0.17
   4  18  12    0.19    0.21
  -4  18 -12   -0.10    0.17
  -4  18 -12    0.04    0.16
  -4 -18  12   -0.14    0.15
   6 -18  12    0.28    0.24
  -6 -18 -12    0.32    0.29
  -6  18  12    0.45    0.27
  -6  18  12    0.77    0.31
   6  18  12    0.36    0.25
  -6  18 -12    0.81    0.36
  -6 -18  12    0.49    0.25
  -6 -18  12    0.55    0.24
  -6  18 -12    0.76    0.32
  -8 -18 -12    0.66    0.33
  -8  18  12    0.65    0.27
  -8  18  12    0.52    0.31
  -8  18 -12    0.73    0.33
  -8  18 -12    0.73    0.31
  -8 -18  12    0.62    0.25
   8  18  12    0.09    0.20
  -8 -18  12    0.49    0.24
 -10  18  12   -0.03    0.22
 -10  18  12   -0.15    0.23
 -10 -18 -12    0.22    0.32
 -10  18 -12   -0.17    0.22
 -10 -18  12    0.25    0.26
 -10  18 -12    0.01    0.25
   0 -20  12    0.32    0.24
   0  20  12    0.47    0.23
  -2  20  12    0.10    0.19
   2 -20  12   -0.26    0.18
   2  20  12    0.05    0.20
  -2 -20  12   -0.23    0.18
  -2  20 -12    0.13    0.18
  -4 -20 -12    2.15    0.48
   4 -20  12    2.34    0.51
  -4  20  12    0.60    0.30
  -4  20 -12    2.11    0.47
   4  20  12    1.14    0.34
  -4 -20  12    1.57    0.41
  -4  20 -12    1.51    0.39
  -6  20  12    0.47    0.31
  -6 -20 -12   -0.18    0.23
   6 -20  12    1.07    0.39
  -6  20 -12    0.45    0.29
  -6  20 -12    0.67    0.30
  -6 -20  12    0.59    0.29
   6  20  12    0.42    0.24
  -8  20  12    1.04    0.34
  -8  20  12    0.53    0.31
  -8 -20 -12    0.89    0.36
  -8  20 -12    0.43    0.29
  -8 -20  12    0.43    0.25
  -8  20 -12    0.09    0.23
   8  20  12   -0.17    0.21
 -10  20  12    0.10    0.22
 -10  20  12   -0.12    0.28
 -10 -20 -12    0.01    0.33
 -10 -20  12   -0.27    0.24
   0  22  12    0.01    0.19
   0 -22  12   -0.12    0.17
   2 -22  12    8.07    0.95
  -2  22  12    9.22    1.00
  -2  22 -12    8.84    0.71
   2  22  12    8.28    0.90
  -2 -22  12    7.71    0.89
  -4 -22 -12    0.06    0.25
  -4  22  12   -0.10    0.22
   4 -22  12    0.01    0.20
   4  22  12    0.02    0.15
  -4 -22  12    0.00    0.22
  -4  22 -12   -0.03    0.20
  -6 -22 -12    9.75    1.05
  -6  22  12    8.05    0.94
  -6  22 -12    8.05    0.90
  -6 -22  12    8.66    1.11
   6  22  12    8.92    0.99
  -6  22 -12    8.17    0.92
  -8 -22 -12    0.32    0.34
  -8  22  12    0.22    0.29
  -8  22  12    0.02    0.28
  -8  22 -12    0.11    0.22
  -8  22 -12   -0.13    0.24
   8  22  12   -0.04    0.22
 -10 -22  12    2.35    0.64
   0  24  12   11.30    0.93
   0 -24  12   12.00    0.95
  -2  24  12   -0.10    0.21
   2 -24  12    0.00    0.20
   2  24  12    0.06    0.24
  -2 -24  12    0.09    0.25
  -2  24 -12   -0.20    0.20
  -4 -24 -12   12.49    1.00
  -4  24  12   12.99    1.26
   4 -24  12   12.51    1.03
  -4 -24  12   13.39    1.01
  -4  24 -12   13.55    0.99
   4  24  12   12.99    0.98
  -6  24  12   -0.16    0.27
  -6 -24 -12    0.20    0.30
  -6  24 -12    0.02    0.22
   6  24  12   -0.02    0.25
   0 -26  12   -0.09    0.20
   0  26  12    0.05    0.25
   2 -26  12   10.85    1.19
  -2  26  12   12.29    1.23
  -2 -26  12    8.95    0.99
   2  26  12    8.54    1.01
   4 -26  12   -0.17    0.24
  -4  26 -12    0.03    0.25
   4  26  12   -0.12    0.19
   6  26  12    6.32    0.99
   0 -28  12    2.41    0.56
   1  -1  13    0.12    0.11
  -1   1  13    0.17    0.11
  -1   1  13    0.10    0.09
   1  -1  13    0.07    0.08
   1   1  13    0.16    0.11
  -1  -1  13    0.37    0.12
   1   1  13    0.21    0.09
  -1  -1  13    0.22    0.13
   3  -1  13    0.36    0.14
   3  -1  13    0.24    0.14
  -3   1  13    0.48    0.18
  -3   1  13    0.33    0.12
   3   1  13    0.31    0.11
   3   1  13    0.36    0.15
  -3  -1  13    0.28    0.14
  -3  -1  13    0.39    0.12
   5  -1  13    3.62    0.41
  -5   1  13    2.60    0.45
  -5   1  13    3.19    0.26
  -5  -1 -13    3.55    0.26
   5   1  13    3.71    0.31
  -7   1  13    0.99    0.29
   7  -1  13    1.34    0.33
  -7  -1  13    2.39    0.45
   7   1  13    0.61    0.24
   9  -1  13    2.99    0.50
  -9   1  13    2.54    0.49
  -9  -1  13    2.05    0.45
   9   1  13    2.74    0.49
 -11   1  13    9.22    0.99
  11  -1  13    8.30    0.87
  11   1  13    9.51    0.78
 -11  -1  13    9.98    1.05
  13  -1  13    0.10    0.23
 -13   1  13    0.32    0.28
  13   1  13    0.17    0.24
 -13  -1  13    0.41    0.29
 -15   1  13    0.98    0.46
  15  -1  13    1.07    0.41
 -15  -1  13    1.02    0.39
  15   1  13    1.07    0.39
  -1   3  13   25.53    0.89
   1  -3  13   26.25    0.97
  -1   3  13   27.24    0.89
   1  -3  13   26.96    0.90
  -1  -3  13   27.54    1.00
  -1  -3  13   27.41    0.82
   1   3  13   26.67    0.84
   1   3  13   27.14    0.94
   3  -3  13    0.63    0.19
  -3   3  13    0.56    0.19
   3  -3  13    0.52    0.17
  -3   3  13    0.85    0.18
   3   3  13    0.74    0.16
  -3  -3  13    0.42    0.17
  -3  -3  13    0.86    0.14
   3   3  13    1.10    0.24
  -5   3  13    6.71    0.40
  -5   3  13    6.43    0.72
  -5  -3 -13    7.49    0.41
   5  -3  13    7.64    0.52
  -5  -3  13    8.36    0.72
   5   3  13    7.29    0.40
   7  -3  13   38.24    1.38
  -7   3  13   35.94    1.41
  -7  -3 -13   36.53    1.07
   7  -3  13   34.78    1.25
  -7  -3  13   35.83    1.41
   7   3  13   36.38    1.34
   9  -3  13    8.19    0.82
  -9   3  13    8.45    0.74
  -9  -3  13    8.75    0.74
   9   3  13    9.14    0.71
 -11   3  13   11.81    0.94
  11  -3  13   13.33    0.93
  11   3  13   13.59    0.91
 -11  -3  13   13.61    1.01
 -13   3  13    5.27    0.83
  13  -3  13    4.53    0.69
 -13  -3  13    6.36    0.90
  13   3  13    7.09    0.87
  15  -3  13    2.46    0.52
 -15  -3  13    1.90    0.55
  -1   5  13    9.00    0.50
   1  -5  13    9.18    0.50
   1  -5  13    9.28    0.59
  -1   5  13    8.20    0.49
   1   5  13    8.59    0.43
  -1  -5  13    9.66    0.45
  -1  -5  13    8.14    0.55
   1   5  13    8.21    0.52
   3  -5  13   48.51    1.46
  -3   5  13   48.33    1.28
  -3  -5 -13   50.57    1.25
  -3   5  13   45.80    1.38
   3  -5  13   47.21    1.37
  -3  -5  13   50.68    1.51
  -3  -5  13   48.25    1.02
   3   5  13   48.61    1.43
   3   5  13   46.49    1.09
  -5  -5 -13   27.98    0.92
   5  -5  13   29.45    1.14
   5  -5  13   27.88    1.09
  -5   5  13   27.76    0.92
  -5  -5  13   26.89    1.14
   5   5  13   28.28    1.11
   7  -5  13   13.69    0.83
   7  -5  13   14.65    1.18
  -7   5  13   13.56    0.86
  -7   5  13   15.01    0.68
  -7  -5 -13   14.52    0.69
  -7  -5  13   13.28    0.85
   7   5  13   14.39    0.83
  -9  -5 -13   41.99    1.34
  -9   5  13   40.86    1.68
   9  -5  13   39.98    1.57
   9   5  13   41.37    1.54
  -9  -5  13   42.70    1.66
  11  -5  13   14.01    0.97
 -11   5  13   14.35    1.07
 -11  -5  13   13.52    0.99
  11   5  13   12.94    0.89
 -13   5  13    3.24    0.68
  13  -5  13    2.05    0.50
  13   5  13    3.74    0.63
 -13  -5  13    2.26    0.53
  15  -5  13    2.26    0.55
 -15  -5  13    1.80    0.49
  -1   7  13   22.02    0.79
   1  -7  13   21.28    0.81
   1  -7  13   21.18    0.94
  -1   7  13   20.74    0.85
   1   7  13   21.34    0.87
   1   7  13   21.87    0.68
  -1  -7  13   21.04    0.72
  -1  -7  13   19.98    0.92
   3  -7  13    1.45    0.31
  -3   7  13    1.95    0.31
  -3   7  13    1.34    0.26
   3  -7  13    1.72    0.30
  -3  -7 -13    1.44    0.26
  -3  -7  13    1.67    0.22
  -5   7  13   23.25    1.21
  -5   7  13   21.19    0.86
  -5  -7 -13   24.68    0.91
   5  -7  13   22.50    1.00
  -5  -7  13   22.02    1.04
   5   7  13   22.19    1.00
  -7   7  13   25.30    1.21
   7  -7  13   26.95    1.18
  -7   7  13   25.53    0.95
   7  -7  13   25.48    1.15
   7   7  13   25.14    1.13
  -7  -7  13   27.08    1.23
   9  -7  13   17.79    1.04
  -9   7  13   16.16    1.06
  -9  -7 -13   17.09    0.86
  -9  -7  13   18.08    1.06
   9   7  13   18.16    1.01
 -11   7  13    9.19    1.06
  11  -7  13   11.95    0.92
 -11  -7  13   11.00    0.90
  11   7  13   10.50    0.82
 -13   7  13    9.34    1.15
  13  -7  13    9.00    1.03
  13   7  13   10.93    1.10
 -13  -7  13   10.64    1.13
 -15  -7  13    2.39    0.60
  -1   9  13   17.30    0.80
  -1   9  13   15.95    0.67
   1  -9  13   16.60    0.72
  -1  -9  13   16.30    0.64
  -1  -9  13   16.77    0.56
  -3   9  13   51.79    1.50
   3  -9  13   52.59    1.52
   3  -9  13   52.34    1.67
  -3   9  13   51.08    1.49
  -3  -9 -13   55.05    1.50
  -3  -9  13   53.36    1.67
   3   9  13   54.54    1.63
  -5   9  13   14.28    0.74
   5  -9  13   16.01    0.85
   5  -9  13   15.75    0.90
  -5   9  13   14.82    0.84
   5   9  13   16.37    0.87
  -5  -9  13   13.48    0.84
   7  -9  13   19.64    1.05
  -7  -9 -13   21.24    0.94
   7  -9  13   18.07    0.99
  -7   9  13   17.37    0.85
  -7   9  13   19.30    1.06
   7   9  13   19.47    1.00
  -7  -9  13   18.49    1.02
  -9   9  13    5.42    0.75
   9  -9  13    6.71    0.77
  -9  -9 -13    7.10    0.72
   9   9  13    6.43    0.74
  -9  -9  13    7.17    0.82
  11  -9  13   15.92    1.07
 -11  -9 -13   14.99    0.93
 -11   9  13   16.93    1.19
  11   9  13   15.90    1.02
 -11  -9  13   15.18    1.06
 -13   9  13    6.70    0.99
 -13   9 -13    5.74    0.84
 -13  -9  13    7.28    0.93
  13   9  13    6.34    0.83
 -13   9 -13    6.52    0.91
 -15  -9  13    3.39    0.88
   1  11 -13    0.19    0.10
  -1  11  13    0.19    0.14
   1  11 -13    0.09    0.11
  -1  11  13   -0.04    0.08
   1 -11  13   -0.05    0.12
   1  11  13    0.01    0.12
  -1  11 -13    0.09    0.12
  -1  11 -13    0.04    0.13
  -1 -11  13    0.11    0.15
   3 -11  13   -0.04    0.12
  -3 -11 -13    0.09    0.15
  -3  11  13   -0.05    0.11
  -3  11  13    0.21    0.14
   3  11  13    0.07    0.14
  -3 -11  13    0.24    0.12
  -3 -11  13    0.31    0.19
  -5  11  13    7.46    0.57
  -5 -11 -13    8.61    0.62
  -5  11  13    8.05    0.64
   5 -11  13    7.67    0.62
   5 -11  13    9.73    0.74
   5  11  13    7.93    0.63
  -5 -11  13    7.72    0.66
  -7  11  13   11.23    0.71
  -7  11  13   12.35    0.87
  -7 -11 -13   12.72    0.78
   7 -11  13   11.76    0.85
   7  11  13   11.29    0.78
  -7 -11  13   11.16    0.82
  -9 -11 -13    4.72    0.62
  -9  11  13    4.34    0.67
  -9  11 -13    4.08    0.66
  -9  11 -13    3.12    0.57
   9  11  13    4.33    0.62
  -9 -11  13    4.03    0.61
 -11  11  13    0.10    0.30
 -11 -11 -13    0.15    0.21
 -11 -11  13    0.14    0.23
 -11  11 -13   -0.02    0.28
 -11  11 -13    0.24    0.28
  11  11  13   -0.32    0.18
 -13  11  13    1.68    0.52
 -13  11 -13    0.98    0.45
 -13  11 -13    0.83    0.34
 -13 -11  13    2.26    0.53
 -13 -11  13    1.63    0.45
   1 -13  13   30.49    1.30
   1  13 -13   30.31    1.00
  -1  13  13   32.54    1.25
   1  13 -13   32.09    1.01
  -1  13 -13   32.04    1.13
   1  13  13   30.81    1.24
  -1 -13  13   32.97    1.35
  -1  13 -13   29.72    1.10
  -3 -13 -13    1.13    0.30
  -3  13  13    0.95    0.28
  -3  13  13    1.39    0.29
   3 -13  13    1.12    0.33
  -3  13 -13    0.90    0.26
  -3 -13  13    1.60    0.26
  -3 -13  13    1.07    0.31
   3  13  13    1.02    0.29
  -3  13 -13    1.33    0.30
  -5  13  13    2.35    0.42
   5 -13  13    2.26    0.47
  -5 -13 -13    2.55    0.44
  -5  13  13    2.10    0.39
   5  13  13    1.81    0.41
  -5  13 -13    2.60    0.45
  -5 -13  13    2.59    0.38
  -5 -13  13    2.43    0.46
  -5  13 -13    2.42    0.44
  -7  13  13    1.19    0.32
  -7  13  13    0.54    0.28
   7 -13  13    1.49    0.43
  -7 -13 -13    0.72    0.29
  -7 -13  13    0.87    0.31
  -7  13 -13    1.20    0.36
  -7 -13  13    1.16    0.29
   7  13  13    1.15    0.32
  -7  13 -13    0.78    0.31
  -9  13  13    0.20    0.21
  -9 -13 -13    0.26    0.22
  -9  13  13   -0.04    0.17
  -9  13 -13    0.02    0.22
   9  13  13    0.29    0.22
  -9 -13  13    0.37    0.20
  -9  13 -13    0.20    0.21
  -9 -13  13    0.27    0.23
 -11 -13 -13   -0.08    0.22
 -11  13  13    0.33    0.26
  11  13  13    0.05    0.23
 -11  13 -13   -0.19    0.24
 -11 -13  13    0.19    0.28
 -11 -13  13    0.23    0.24
 -11  13 -13    0.00    0.26
 -13 -13 -13    0.38    0.31
 -13 -13  13    0.55    0.31
   1 -15  13    4.63    0.63
  -1  15  13    4.47    0.59
  -1  15 -13    4.86    0.53
  -1 -15  13    3.96    0.57
   1  15  13    5.50    0.64
  -1  15 -13    3.69    0.47
  -3  15  13   14.22    0.86
  -3 -15 -13   12.53    0.81
   3 -15  13   14.03    0.93
  -3  15 -13   14.11    0.83
  -3  15 -13   14.48    0.85
   3  15  13   15.40    0.91
  -3 -15  13   12.77    0.86
  -5  15  13    1.00    0.29
  -5  15  13    0.76    0.30
   5 -15  13    0.53    0.28
  -5 -15 -13    0.99    0.31
   5  15  13    0.72    0.28
  -5 -15  13    0.74    0.27
  -5  15 -13    0.55    0.27
  -5 -15  13    0.66    0.20
  -5  15 -13    1.20    0.36
  -7 -15 -13    4.70    0.67
   7 -15  13    4.85    0.73
  -7  15  13    4.74    0.70
  -7  15  13    5.08    0.65
  -7  15 -13    5.44    0.74
   7  15  13    6.04    0.75
  -7 -15  13    5.61    0.63
  -7 -15  13    5.10    0.71
  -7  15 -13    5.93    0.77
  -9 -15 -13    4.24    0.64
  -9  15  13    4.51    0.63
  -9  15  13    4.46    0.72
  -9  15 -13    4.90    0.73
   9  15  13    5.17    0.73
  -9 -15  13    5.08    0.73
  -9 -15  13    3.90    0.56
  -9  15 -13    5.15    0.73
 -11 -15 -13    1.32    0.43
 -11  15  13    1.38    0.46
 -11 -15  13    1.38    0.44
 -11 -15  13    0.85    0.33
 -11  15 -13    0.87    0.41
  11  15  13    1.17    0.37
 -11  15 -13    0.73    0.40
 -13 -15 -13    0.23    0.32
   1 -17  13    0.77    0.32
  -1  17  13    1.03    0.33
   1  17  13    1.26    0.34
  -1  17 -13    0.97    0.26
  -1 -17  13    1.79    0.42
  -1  17 -13    1.08    0.27
  -3  17  13    0.22    0.19
   3 -17  13    0.46    0.25
  -3 -17 -13    0.28    0.25
  -3  17 -13    0.30    0.22
   3  17  13    0.63    0.27
  -3 -17  13    0.42    0.23
  -3  17 -13    0.32    0.22
   5 -17  13   10.78    0.88
  -5  17  13   10.80    0.81
  -5 -17 -13   10.40    0.98
  -5  17  13   10.46    0.77
   5  17  13    9.27    0.78
  -5 -17  13    9.69    0.81
  -5  17 -13    9.45    0.76
  -5  17 -13   11.02    0.80
  -7  17  13   12.51    0.94
  -7 -17 -13   11.69    0.88
  -7  17  13   14.49    0.96
  -7  17 -13   11.37    0.91
  -7  17 -13   13.17    0.98
  -7 -17  13   12.33    0.92
   7  17  13   14.83    0.98
  -7 -17  13   13.74    0.85
  -9  17  13    4.52    0.73
  -9 -17 -13    4.98    0.74
  -9  17  13    3.97    0.62
  -9 -17  13    4.32    0.69
  -9 -17  13    5.39    0.72
  -9  17 -13    4.48    0.73
   9  17  13    4.61    0.68
  -9  17 -13    3.83    0.67
 -11  17  13    1.32    0.46
 -11 -17 -13    1.33    0.41
 -11 -17  13    1.83    0.47
 -11  17 -13    1.29    0.43
 -11  17 -13    1.54    0.51
   1 -19  13   14.97    1.02
  -1  19  13   12.85    0.91
   1  19  13   13.63    0.92
  -1  19 -13   16.16    0.86
  -1 -19  13   14.17    0.97
  -1  19 -13   14.84    0.84
  -3  19  13   14.28    0.95
   3 -19  13   10.67    0.90
  -3  19 -13   14.02    0.89
  -3  19 -13   13.15    0.87
  -3 -19  13   13.81    0.95
   3  19  13   12.58    0.89
   5 -19  13   20.33    1.26
  -5 -19 -13   17.21    1.07
  -5  19  13   18.30    1.10
  -5  19 -13   16.80    1.05
   5  19  13   19.48    1.12
  -5  19 -13   17.24    1.06
  -5 -19  13   16.80    1.08
  -7  19  13    7.04    0.85
  -7 -19 -13    6.52    0.82
  -7  19  13    6.02    0.76
  -7  19 -13    5.71    0.79
  -7  19 -13    5.53    0.78
   7  19  13    4.68    0.68
  -7 -19  13    5.01    0.90
  -7 -19  13    5.57    0.79
  -9  19  13    6.49    0.82
  -9 -19 -13    5.04    0.76
  -9  19  13    4.85    0.77
  -9  19 -13    5.03    0.79
  -9  19 -13    6.18    0.88
  -9 -19  13    6.98    0.82
   9  19  13    5.61    0.78
 -11 -19  13    4.25    0.70
  -1  21  13    4.13    0.63
   1 -21  13    5.40    0.77
   1  21  13    4.23    0.65
  -1 -21  13    2.84    0.53
   3 -21  13    3.36    0.65
  -3  21  13    4.00    0.65
  -3 -21  13    4.21    0.67
  -3  21 -13    3.80    0.55
  -3  21 -13    4.46    0.62
   3  21  13    3.32    0.57
  -5  21  13    3.07    0.59
   5 -21  13    5.26    0.80
  -5 -21 -13    4.42    0.72
  -5 -21  13    3.23    0.59
  -5  21 -13    2.73    0.55
  -5  21 -13    4.32    0.65
   5  21  13    3.81    0.61
  -7  21  13    9.19    1.02
  -7 -21 -13    7.42    0.91
  -7  21 -13    6.63    0.86
   7  21  13    8.20    0.95
  -7  21 -13    6.81    0.86
  -7 -21  13    8.30    0.92
  -9 -21 -13    6.52    0.89
  -9  21  13    8.80    1.03
  -9  21  13    6.77    0.92
  -9 -21  13    7.62    1.12
  -9  21 -13    8.28    1.18
  -9  21 -13    6.69    1.05
   9  21  13    8.31    0.97
  -1  23  13    0.26    0.24
   1 -23  13    0.34    0.25
   1  23  13    0.42    0.27
  -1 -23  13    0.31    0.25
   3 -23  13    0.50    0.27
  -3  23  13    0.35    0.28
   3  23  13    0.73    0.33
  -3 -23  13    0.47    0.28
  -3  23 -13    0.25    0.23
   5 -23  13    0.62    0.34
  -5 -23 -13    0.52    0.36
  -5  23  13    0.79    0.37
  -5 -23  13    0.48    0.31
   5  23  13    0.18    0.22
  -5  23 -13    1.03    0.37
  -7 -23 -13   -0.03    0.27
  -7  23  13    0.48    0.29
   7  23  13   -0.20    0.19
  -7  23 -13    0.38    0.26
  -7  23 -13   -0.42    0.21
  -1  25  13   -0.13    0.22
   1 -25  13    0.16    0.22
  -1 -25  13    0.20    0.25
   1  25  13   -0.14    0.23
   3 -25  13    0.65    0.33
  -3  25  13    1.19    0.44
   3  25  13    0.72    0.32
  -3  25 -13    1.55    0.40
  -3 -25  13    0.69    0.33
   5  25  13    0.47    0.25
  -5  25 -13   -0.21    0.21
   1 -27  13    3.42    0.66
  -1 -27  13    3.80    0.70
   0   0  14    0.00    0.08
   0   0  14    0.03    0.07
   2   0  14  229.11    3.97
   2   0  14  235.99    4.04
  -2   0  14  232.74    3.76
  -2   0  14  227.47    4.08
   4   0  14    0.03    0.12
   4   0  14    0.08    0.08
  -4   0  14    0.11    0.12
  -4   0  14   -0.05    0.07
   6   0  14  114.42    2.36
  -6   0  14  107.87    2.67
   6   0  14  113.15    2.63
   8   0  14   -0.23    0.13
  -8   0  14    0.01    0.19
 -10   0  14   11.91    0.94
  10   0  14   12.38    0.87
  12   0  14    0.00    0.18
 -12   0  14    0.30    0.28
 -14   0  14    3.45    0.69
  14   0  14    3.73    0.66
   0  -2  14  119.67    2.32
   0   2  14  119.52    2.38
   0   2  14  120.57    2.39
   0  -2  14  119.34    2.51
  -2   2  14   19.08    0.72
   2  -2  14   19.32    0.80
   2  -2  14   19.42    0.82
  -2   2  14   17.88    0.79
   2   2  14   17.77    0.71
  -2  -2  14   17.77    0.82
   2   2  14   19.98    0.83
  -2  -2  14   18.77    0.66
   4  -2  14   64.36    1.74
  -4   2  14   64.64    1.43
   4  -2  14   64.04    1.67
  -4   2  14   62.59    1.76
   4   2  14   62.24    1.48
  -4  -2  14   63.70    1.28
  -4  -2  14   64.42    2.02
   4   2  14   61.89    1.90
   6  -2  14    0.23    0.17
  -6   2  14    0.08    0.15
   6  -2  14    0.47    0.18
  -6  -2 -14    0.21    0.11
   6   2  14    0.42    0.19
  -6  -2  14    0.29    0.18
  -8   2  14   10.21    0.78
   8  -2  14    8.54    0.68
  -8  -2  14   10.23    0.77
   8   2  14    8.93    0.70
 -10   2  14   15.44    1.06
  10  -2  14   16.81    1.03
 -10  -2  14   15.99    1.05
  10   2  14   17.73    1.04
  12  -2  14    3.40    0.60
 -12   2  14    3.31    0.63
  12   2  14    3.00    0.55
 -12  -2  14    3.36    0.64
  14  -2  14    0.79    0.35
 -14   2  14   -0.03    0.22
 -14  -2  14    0.34    0.34
  14   2  14    0.48    0.30
   0  -4  14   -0.06    0.08
   0  -4  14   -0.01    0.08
   0   4  14    0.07    0.10
   0   4  14   -0.05    0.06
   2  -4  14   20.05    0.83
   2  -4  14   19.76    0.89
  -2   4  14   22.52    0.82
  -2   4  14   20.14    0.83
   2   4  14   22.14    0.75
   2   4  14   22.09    0.90
  -2  -4  14   21.87    0.70
  -2  -4  14   21.46    0.94
  -4  -4 -14    1.81    0.26
   4  -4  14    1.00    0.25
  -4   4  14    1.69    0.26
  -4   4  14    1.20    0.27
   4  -4  14    1.64    0.36
  -4  -4  14    1.22    0.33
   4   4  14    1.87    0.40
   6  -4  14    1.23    0.29
  -6   4  14    1.42    0.24
   6  -4  14    1.66    0.32
  -6  -4 -14    1.46    0.26
  -6   4  14    1.48    0.33
   6   4  14    1.68    0.35
  -6  -4  14    1.18    0.34
  -8   4  14    6.98    0.78
   8  -4  14    6.97    0.74
   8   4  14    5.61    0.65
  -8  -4  14    7.92    0.69
 -10   4  14    2.41    0.52
  10  -4  14    2.64    0.51
 -10  -4  14    3.12    0.57
  10   4  14    2.16    0.45
  12  -4  14    1.36    0.40
 -12   4  14    0.45    0.29
 -12  -4  14    0.44    0.30
  12   4  14    0.92    0.33
  14  -4  14    3.78    0.67
 -14   4  14    3.41    0.75
  14   4  14    3.37    0.67
 -14  -4  14    2.61    0.59
   0   6  14    2.77    0.38
   0  -6  14    2.00    0.28
   0   6  14    2.51    0.31
   0  -6  14    2.50    0.41
  -2   6  14    3.33    0.39
  -2   6  14    4.55    0.39
   2  -6  14    3.25    0.46
   2  -6  14    3.14    0.38
   2   6  14    4.96    0.53
  -2  -6  14    3.64    0.27
  -2  -6  14    3.06    0.45
   2   6  14    3.77    0.28
  -4   6  14    0.18    0.13
  -4  -6 -14    0.17    0.12
  -4   6  14    0.03    0.11
   4  -6  14    0.19    0.14
   4  -6  14    0.19    0.19
  -4  -6  14    0.14    0.15
   4   6  14    0.13    0.13
  -6   6  14    1.03    0.23
  -6   6  14    1.03    0.29
   6  -6  14    1.18    0.30
  -6  -6 -14    1.13    0.25
   6  -6  14    1.11    0.29
  -6  -6  14    0.80    0.27
   6   6  14    1.18    0.30
   8  -6  14    0.93    0.32
  -8  -6 -14    1.13    0.28
  -8   6  14    0.77    0.30
   8   6  14    1.23    0.34
  -8  -6  14    0.89    0.30
 -10   6  14    1.69    0.46
  10  -6  14    2.20    0.45
  10   6  14    1.88    0.42
 -10  -6  14    1.99    0.49
  12  -6  14    0.94    0.40
 -12   6  14    0.31    0.30
  12   6  14    0.89    0.34
 -12  -6  14    0.91    0.35
  14  -6  14    0.42    0.29
 -14   6  14   -0.10    0.27
 -14  -6  14    0.74    0.38
  14   6  14    0.90    0.38
   0  -8  14   -0.07    0.07
   0   8  14   -0.04    0.12
   0   8  14    0.00    0.06
   2  -8  14   10.78    0.62
  -2   8  14   10.75    0.62
  -2   8  14   11.46    0.61
   2   8  14   12.27    0.70
  -2  -8  14   10.47    0.71
  -2  -8  14   10.30    0.47
   4  -8  14    1.77    0.37
  -4   8  14    1.30    0.26
  -4  -8 -14    1.34    0.27
  -4   8  14    1.57    0.33
   4  -8  14    1.13    0.28
   4   8  14    1.23    0.29
  -4  -8  14    0.95    0.30
  -6   8  14    6.14    0.68
   6  -8  14    7.38    0.73
  -6  -8 -14    6.58    0.70
  -6   8  14    8.24    0.54
   6  -8  14    8.51    0.67
  -6  -8  14    7.96    0.67
   6   8  14    6.05    0.66
   8  -8  14    0.76    0.28
  -8  -8 -14    0.54    0.24
  -8   8  14    0.87    0.31
  -8  -8  14    0.39    0.23
   8   8  14    1.02    0.33
 -10  -8 -14    2.28    0.42
 -10   8  14    2.67    0.57
  10  -8  14    2.68    0.53
 -10  -8  14    2.24    0.50
  10   8  14    2.33    0.46
  12  -8  14    0.58    0.34
 -12   8  14    0.36    0.29
 -12  -8  14    0.64    0.30
  12   8  14    0.85    0.33
 -14  -8  14    2.64    0.59
 -14   8 -14    2.90    0.63
 -14   8 -14    3.32    0.71
   0  10  14   69.36    1.86
   0 -10  14   68.51    1.65
   2 -10  14    6.31    0.69
   2 -10  14    4.90    0.51
  -2  10  14    4.35    0.49
  -2  10  14    4.90    0.41
  -2 -10  14    5.03    0.61
   2  10  14    5.46    0.59
   4 -10  14   31.02    1.30
  -4 -10 -14   29.38    1.11
   4 -10  14   29.09    1.16
  -4  10  14   29.10    1.11
   4  10  14   26.68    1.16
  -4 -10  14   28.06    1.25
   6 -10  14    2.18    0.44
  -6  10  14    1.79    0.34
   6 -10  14    2.33    0.44
  -6 -10 -14    2.31    0.41
  -6  10  14    2.27    0.43
   6  10  14    1.89    0.38
  -6 -10  14    2.45    0.45
   8 -10  14    9.25    0.77
  -8 -10 -14    9.73    0.70
  -8  10  14   10.56    0.86
  -8  10  14    9.79    0.66
  -8 -10  14    8.63    0.75
   8  10  14   10.72    0.78
 -10  10  14    0.19    0.23
 -10 -10 -14    0.29    0.23
  10 -10  14   -0.05    0.19
  10  10  14   -0.28    0.18
 -10 -10  14    0.70    0.30
 -12  10  14    4.29    0.77
  12  10  14    5.19    0.74
 -12  10 -14    3.56    0.69
 -12 -10  14    5.02    0.79
 -12  10 -14    4.27    0.74
 -14 -10  14    0.30    0.30
   0 -12  14   -0.02    0.14
   0  12 -14   -0.17    0.09
   0  12  14   -0.08    0.13
   0  12 -14    0.08    0.12
   2 -12  14  119.55    2.93
  -2  12  14  119.45    2.74
  -2  12  14  119.00    2.53
  -2 -12  14  121.49    2.92
   2  12  14  121.43    2.81
  -2  12 -14  120.13    2.65
  -2  12 -14  119.81    2.65
  -4  12  14    0.18    0.14
  -4 -12 -14   -0.03    0.14
  -4  12  14   -0.03    0.14
   4 -12  14    0.00    0.14
  -4  12 -14   -0.16    0.14
  -4  12 -14    0.25    0.21
   4  12  14    0.02    0.14
  -4 -12  14    0.06    0.09
  -4 -12  14   -0.14    0.14
  -6  12  14   26.14    1.12
  -6  12  14   24.26    1.19
  -6 -12 -14   22.81    1.08
   6 -12  14   21.75    1.20
  -6 -12  14   24.51    1.23
   6  12  14   23.24    1.16
  -6 -12  14   23.95    1.04
  -6  12 -14   24.56    1.21
  -6  12 -14   24.38    1.21
  -8  12  14   -0.06    0.15
  -8  12  14    0.00    0.21
  -8 -12 -14    0.06    0.20
  -8  12 -14    0.15    0.24
   8  12  14    0.12    0.19
  -8  12 -14   -0.07    0.25
  -8 -12  14   -0.15    0.15
  -8 -12  14   -0.32    0.18
 -10  12  14    7.93    0.97
 -10 -12 -14   10.01    0.79
 -10  12 -14    9.13    0.99
 -10 -12  14    8.84    0.89
 -10  12 -14    8.47    0.97
 -10 -12  14    6.86    0.88
  10  12  14    9.74    1.00
 -12 -12 -14    0.54    0.32
 -12  12  14    1.00    0.42
 -12  12 -14    0.44    0.31
 -12  12 -14    1.44    0.49
 -12 -12  14    0.66    0.32
 -12 -12  14    0.69    0.36
  12  12  14    0.38    0.29
   0 -14  14  101.38    2.66
   0  14  14   95.96    2.48
   0  14 -14   97.33    2.22
   0  14 -14   98.56    2.22
  -2  14  14    5.51    0.65
   2 -14  14    5.05    0.67
  -2 -14  14    5.06    0.67
  -2  14 -14    4.52    0.53
   2  14  14    4.40    0.58
  -2  14 -14    4.99    0.56
  -4  14  14   39.27    1.47
  -4 -14 -14   40.88    1.48
  -4  14  14   39.51    1.43
   4 -14  14   42.43    1.67
  -4  14 -14   39.83    1.48
  -4 -14  14   39.79    1.58
  -4  14 -14   38.29    1.49
   4  14  14   36.90    1.48
  -6 -14 -14    2.92    0.51
  -6  14  14    1.91    0.40
  -6  14  14    3.02    0.49
   6 -14  14    2.41    0.49
  -6 -14  14    2.10    0.47
   6  14  14    3.25    0.54
  -6  14 -14    3.37    0.57
  -6  14 -14    2.06    0.44
  -6 -14  14    2.33    0.38
  -8  14  14   12.37    0.94
  -8  14  14   10.30    0.76
  -8 -14 -14   12.95    0.88
  -8 -14  14   10.87    0.78
  -8 -14  14   11.24    0.90
  -8  14 -14   11.25    0.93
   8  14  14   12.01    0.88
  -8  14 -14   10.14    1.01
 -10 -14 -14    0.46    0.32
 -10  14  14    1.28    0.39
 -10 -14  14    0.59    0.30
 -10  14 -14    0.29    0.32
 -10 -14  14    0.00    0.21
 -10  14 -14    0.32    0.29
  10  14  14    0.29    0.26
 -12 -14 -14    3.13    0.61
 -12  14  14    2.67    0.65
 -12 -14  14    4.75    0.77
 -12 -14  14    3.53    0.62
 -12  14 -14    4.83    0.83
 -12  14 -14    4.57    0.77
   0  16 -14   -0.12    0.15
   0  16  14    0.04    0.15
   0  16 -14   -0.03    0.18
   0 -16  14    0.06    0.17
  -2  16  14   14.42    0.91
   2 -16  14   15.51    1.01
  -2  16 -14   16.06    0.87
  -2 -16  14   15.41    0.99
   2  16  14   15.55    0.94
  -2  16 -14   14.44    0.83
   4 -16  14    0.92    0.33
  -4 -16 -14    0.33    0.23
  -4  16  14    0.99    0.31
  -4  16 -14    0.43    0.28
  -4  16 -14    0.08    0.22
  -4 -16  14    0.45    0.29
   4  16  14    0.63    0.25
  -6 -16 -14    5.15    0.69
  -6  16  14    5.55    0.70
  -6  16  14    5.80    0.70
   6 -16  14    4.91    0.74
  -6 -16  14    5.36    0.72
  -6  16 -14    5.91    0.75
  -6 -16  14    4.90    0.58
   6  16  14    5.34    0.70
  -6  16 -14    6.61    0.78
  -8  16  14   -0.06    0.19
  -8 -16 -14    0.15    0.26
  -8  16  14    0.11    0.23
  -8  16 -14    0.10    0.25
   8  16  14    0.08    0.23
  -8 -16  14   -0.05    0.13
  -8  16 -14    0.09    0.24
  -8 -16  14    0.06    0.22
 -10  16  14    0.82    0.38
 -10 -16 -14    0.23    0.32
 -10  16 -14    1.36    0.43
 -10 -16  14    1.08    0.36
 -10  16 -14    0.45    0.32
  10  16  14    0.74    0.33
 -10 -16  14    0.68    0.33
 -12 -16 -14    0.40    0.36
 -12 -16  14    0.18    0.24
   0  18  14    5.66    0.70
   0 -18  14    5.74    0.74
   2 -18  14    0.02    0.18
  -2  18  14    0.00    0.19
   2  18  14   -0.08    0.19
  -2  18 -14    0.34    0.23
  -2 -18  14    0.16    0.20
  -2  18 -14    0.25    0.20
  -4 -18 -14    3.04    0.56
   4 -18  14    2.98    0.57
  -4  18  14    2.48    0.48
  -4 -18  14    2.39    0.49
  -4  18 -14    2.33    0.45
  -4  18 -14    2.34    0.45
   4  18  14    3.21    0.57
  -6  18  14    0.11    0.20
   6 -18  14    0.35    0.23
  -6 -18 -14   -0.09    0.18
  -6  18  14    0.38    0.26
  -6  18 -14   -0.25    0.16
  -6  18 -14    0.34    0.24
   6  18  14    0.42    0.26
  -6 -18  14    0.06    0.19
  -8  18  14    0.67    0.36
  -8  18  14    0.42    0.25
  -8 -18 -14    0.52    0.30
  -8 -18  14    0.50    0.28
  -8  18 -14    0.78    0.34
  -8 -18  14    0.63    0.30
   8  18  14    1.41    0.44
  -8  18 -14    0.15    0.24
 -10 -18 -14    0.21    0.32
 -10  18  14    0.49    0.34
 -10  18  14    0.76    0.33
 -10  18 -14    0.94    0.41
 -10  18 -14    0.23    0.33
  10  18  14    0.40    0.30
 -10 -18  14    0.08    0.22
   0 -20  14    0.15    0.22
   0  20  14   -0.22    0.17
  -2  20  14    0.51    0.26
   2 -20  14    0.50    0.30
  -2  20 -14    0.22    0.21
  -2  20 -14    0.45    0.22
  -2 -20  14    0.64    0.30
   2  20  14    0.37    0.25
  -4  20  14    0.02    0.20
  -4 -20 -14    0.03    0.21
   4 -20  14   -0.23    0.17
   4  20  14   -0.32    0.14
  -4 -20  14    0.10    0.21
  -4  20 -14    0.21    0.24
  -4  20 -14    0.19    0.22
  -6 -20 -14    0.45    0.33
   6 -20  14    0.99    0.38
  -6  20  14    0.72    0.31
  -6  20 -14    1.31    0.40
  -6 -20  14    1.06    0.37
  -6  20 -14    1.95    0.50
   6  20  14    1.01    0.34
  -8 -20 -14    0.26    0.29
  -8  20  14    0.91    0.36
  -8  20  14    0.55    0.35
  -8 -20  14    0.51    0.31
   8  20  14    0.86    0.35
  -8  20 -14    0.24    0.29
  -8  20 -14    0.96    0.37
 -10  20  14    0.59    0.33
 -10  20  14    0.53    0.35
 -10 -20  14    0.66    0.32
   0  22  14   12.04    0.95
   0 -22  14    7.76    0.93
   2 -22  14   -0.09    0.19
  -2  22  14    0.02    0.22
  -2 -22  14    0.10    0.21
   2  22  14    0.01    0.23
   4 -22  14    7.49    0.96
  -4  22  14    6.08    0.80
  -4  22 -14    6.13    0.76
  -4  22 -14    6.31    0.76
  -4 -22  14    6.88    0.88
   4  22  14    7.63    0.92
  -6  22  14   -0.14    0.22
  -6 -22 -14   -0.18    0.26
   6 -22  14    0.10    0.26
  -6  22 -14   -0.02    0.25
  -6  22 -14    0.02    0.23
   6  22  14    0.17    0.25
  -6 -22  14   -0.05    0.20
  -8  22  14    5.19    0.78
   8  22  14    5.10    0.79
  -8  22 -14    6.18    1.31
   0  24  14   -0.12    0.21
   0 -24  14   -0.10    0.21
  -2  24  14    9.91    1.08
   2 -24  14    9.27    1.06
  -2 -24  14   11.08    0.96
   2  24  14    8.88    1.00
   4 -24  14   -0.02    0.23
  -4  24  14   -0.10    0.22
  -4 -24  14   -0.04    0.23
  -4  24 -14   -0.10    0.22
   4  24  14    0.45    0.27
   6  24  14    4.22    0.69
  -6  24 -14    3.03    0.58
   0 -26  14    9.49    1.08
   2 -26  14    0.65    0.36
  -2 -26  14    0.51    0.31
  -4  26 -14   10.52    1.07
   1  -1  15    8.70    0.52
  -1   1  15    7.87    0.52
   1  -1  15    7.83    0.53
  -1   1  15    8.22    0.48
   1   1  15    7.95    0.50
  -1  -1  15    8.58    0.57
   1   1  15    7.95    0.52
  -1  -1  15    8.31    0.47
  -3   1  15    1.31    0.28
   3  -1  15    2.24    0.34
   3  -1  15    1.76    0.31
  -3   1  15    1.98    0.26
   3   1  15    1.58    0.31
  -3  -1  15    1.68    0.23
   3   1  15    2.23    0.32
  -3  -1  15    2.66    0.41
   5  -1  15    0.25    0.13
  -5   1  15    0.27    0.17
   5  -1  15    0.03    0.14
   5   1  15   -0.05    0.10
  -5  -1  15    0.08    0.15
   5   1  15    0.20    0.10
  -7   1  15   31.28    1.36
   7  -1  15   32.68    1.33
   7  -1  15   31.59    1.14
   7   1  15   32.45    1.32
  -7  -1  15   31.36    1.35
   9  -1  15   -0.05    0.19
  -9   1  15    0.22    0.22
  -9  -1  15    0.05    0.23
   9   1  15    0.15    0.21
 -11   1  15   -0.01    0.20
  11  -1  15    0.14    0.24
  11   1  15    0.38    0.27
 -11  -1  15    0.06    0.23
  13  -1  15    2.36    0.56
 -13   1  15    3.12    0.67
  13   1  15    2.39    0.57
 -13  -1  15    2.98    0.64
  15  -1  15   -0.05    0.30
  15   1  15    0.20    0.35
   1  -3  15    0.84    0.20
  -1   3  15    0.59    0.18
   1  -3  15    0.69    0.22
  -1   3  15    0.56    0.17
  -1  -3  15    0.63    0.21
   1   3  15    0.61    0.18
  -1  -3  15    0.86    0.19
   1   3  15    0.59    0.19
   3  -3  15   23.76    0.97
   3  -3  15   24.00    0.99
  -3   3  15   25.30    1.02
  -3   3  15   25.32    0.87
   3   3  15   24.73    0.85
  -3  -3  15   24.86    0.75
   5  -3  15   15.68    0.80
  -5   3  15   16.59    0.89
   5  -3  15   15.65    0.84
  -5   3  15   15.31    0.64
  -5  -3 -15   15.11    0.62
  -5  -3  15   15.65    0.88
   5   3  15   14.88    0.83
   7  -3  15    5.53    0.65
  -7   3  15    4.26    0.59
   7  -3  15    4.08    0.55
   7   3  15    7.08    0.75
  -7  -3  15    5.25    0.65
   9  -3  15   15.25    0.96
  -9   3  15   15.37    1.02
  -9  -3  15   15.60    1.01
   9   3  15   14.70    0.94
 -11   3  15    8.92    1.03
  11  -3  15   10.21    0.85
 -11  -3  15    7.50    0.91
  11   3  15    9.60    0.97
  13  -3  15    1.68    0.47
 -13   3  15    1.43    0.47
 -13  -3  15    2.09    0.54
  13   3  15    2.00    0.50
  15   3  15    0.67    0.37
  -1   5  15   18.64    0.77
  -1   5  15   17.46    0.78
   1  -5  15   18.95    0.79
   1   5  15   17.43    0.81
   1   5  15   19.20    0.73
  -1  -5  15   19.26    0.72
  -1  -5  15   19.00    0.91
   3  -5  15    1.69    0.34
  -3   5  15    2.29    0.37
  -3   5  15    1.97    0.32
   3  -5  15    1.52    0.30
  -3  -5  15    1.67    0.36
   3   5  15    1.60    0.32
   5  -5  15   12.77    0.77
  -5   5  15   13.27    0.64
  -5   5  15   14.49    0.84
  -5  -5 -15   12.99    0.63
   5   5  15   14.42    0.81
  -5  -5  15   12.79    0.81
  -7  -5 -15   25.49    0.96
   7  -5  15   27.69    1.23
  -7   5  15   27.52    1.28
   7  -5  15   29.22    1.22
  -7  -5  15   26.28    1.25
   7   5  15   26.52    1.20
  -9   5  15    9.49    0.82
   9  -5  15   10.89    0.84
   9   5  15    8.50    0.86
  -9  -5  15    7.74    0.87
 -11   5  15   12.50    1.01
  11  -5  15   11.68    0.93
  11   5  15   13.65    0.97
 -11  -5  15   11.78    0.95
 -13   5  15    5.89    0.92
  13  -5  15    9.12    1.02
 -13  -5  15    8.30    1.02
  13   5  15    9.25    1.00
   1  -7  15   14.37    0.69
  -1   7  15   14.13    0.74
  -1   7  15   13.27    0.65
  -1  -7  15   14.00    0.82
   1   7  15   13.96    0.88
   1   7  15   14.69    0.60
  -1  -7  15   15.56    0.64
  -3   7  15   46.62    1.43
  -3   7  15   43.80    1.35
   3  -7  15   47.84    1.58
  -3  -7  15   47.75    1.59
   3   7  15   46.93    1.50
   5  -7  15   21.34    1.05
  -5   7  15   21.91    1.04
  -5  -7 -15   20.94    0.87
   5  -7  15   19.10    0.97
  -5   7  15   21.06    0.88
   5   7  15   22.08    1.04
  -5  -7  15   20.28    1.05
  -7   7  15   24.20    1.19
   7  -7  15   21.97    1.12
  -7  -7 -15   23.96    0.99
   7  -7  15   22.44    1.13
  -7  -7  15   23.31    1.18
   7   7  15   21.51    1.09
  -9   7  15   22.18    1.26
   9  -7  15   21.46    1.17
   9   7  15   23.49    1.20
  -9  -7  15   21.95    1.24
 -11   7  15   15.74    1.15
  11  -7  15   16.32    1.08
  11   7  15   16.28    1.07
 -11  -7  15   14.59    1.08
  13  -7  15    5.18    0.80
 -13   7  15    5.55    0.87
 -13  -7  15    4.93    0.84
  13   7  15    6.80    0.90
  -1   9  15    5.29    0.55
  -1   9  15    5.99    0.44
   1  -9  15    4.98    0.60
   1  -9  15    5.43    0.43
  -1  -9  15    5.69    0.39
   1   9  15    5.52    0.59
   3  -9  15    4.65    0.52
  -3   9  15    4.75    0.52
   3  -9  15    5.27    0.64
  -3   9  15    5.73    0.47
  -3  -9  15    3.97    0.55
   3   9  15    3.85    0.51
   5  -9  15    8.13    0.77
  -5   9  15    9.37    0.68
  -5  -9 -15    9.33    0.63
  -5   9  15    8.14    0.58
   5  -9  15    7.97    0.66
  -5  -9  15    8.67    0.71
   5   9  15    7.59    0.63
   7  -9  15   14.58    0.92
  -7   9  15   16.64    0.82
  -7  -9 -15   14.12    0.80
   7  -9  15   14.86    0.95
  -7   9  15   17.30    1.02
  -7  -9  15   13.39    0.92
   7   9  15   15.91    0.94
  -9  -9 -15   17.38    0.93
  -9   9  15   19.01    1.19
   9  -9  15   19.00    1.12
  -9  -9  15   16.52    1.09
   9   9  15   16.51    1.03
  11  -9  15    4.38    0.72
 -11   9  15    3.76    0.70
  11   9  15    4.11    0.66
 -11  -9  15    4.98    0.75
 -13   9  15    2.32    0.61
 -13   9 -15    2.51    0.61
 -13  -9  15    2.32    0.56
  13   9  15    1.66    0.49
 -13   9 -15    2.85    0.64
  -1  11  15    0.37    0.20
   1  11 -15    0.37    0.17
   1  11 -15    0.71    0.21
   1 -11  15    0.40    0.20
  -1 -11  15    0.31    0.21
   1  11  15    0.44    0.21
  -3  11  15    0.55    0.20
  -3  11  15    0.48    0.19
   3 -11  15    0.63    0.25
   3 -11  15    0.73    0.26
   3  11  15    0.63    0.25
  -3 -11  15    0.55    0.24
   5 -11  15    3.11    0.48
  -5  11  15    4.93    0.57
  -5 -11 -15    4.23    0.55
  -5  11  15    3.37    0.51
   5 -11  15    3.76    0.59
  -5 -11  15    4.22    0.62
   5  11  15    3.68    0.54
  -7 -11 -15    0.05    0.17
   7 -11  15    0.56    0.25
  -7  11  15    0.44    0.26
  -7  11  15    0.25    0.18
   7 -11  15    0.12    0.20
  -7 -11  15    0.09    0.22
   7  11  15    0.15    0.19
  -9  11  15    3.62    0.64
  -9 -11 -15    3.08    0.51
  -9 -11  15    3.28    0.61
   9  11  15    2.65    0.50
 -11  11  15    3.87    0.73
 -11  11 -15    5.64    0.82
 -11  11 -15    5.28    0.78
  11  11  15    5.23    0.75
 -11 -11  15    3.75    0.65
 -13 -11  15    0.48    0.32
 -13 -11  15    0.57    0.31
  13  11  15    0.52    0.30
  -1  13  15    8.17    0.64
   1 -13  15    6.35    0.73
   1  13  15    8.31    0.67
  -1 -13  15    8.85    0.72
  -1  13 -15    8.96    0.60
  -1  13 -15    8.65    0.61
   3 -13  15    8.77    0.73
  -3  13  15    7.98    0.64
  -3 -13  15    8.88    0.73
  -3  13 -15    8.22    0.63
   3  13  15    7.28    0.75
  -3  13 -15    8.11    0.65
  -5  13  15    0.94    0.31
  -5 -13 -15    1.39    0.35
   5 -13  15    1.15    0.38
  -5  13  15    1.12    0.32
  -5 -13  15    1.40    0.39
  -5  13 -15    0.94    0.31
  -5  13 -15    0.94    0.34
   5  13  15    0.85    0.30
  -5 -13  15    0.90    0.24
  -7  13  15    0.09    0.19
  -7  13  15   -0.09    0.17
  -7 -13 -15    0.29    0.22
   7 -13  15   -0.25    0.12
  -7  13 -15   -0.15    0.17
  -7 -13  15   -0.06    0.15
   7  13  15    0.18    0.19
  -7 -13  15   -0.03    0.19
  -7  13 -15   -0.14    0.20
  -9 -13 -15    0.13    0.27
  -9  13  15    0.24    0.25
  -9 -13  15    0.59    0.27
  -9  13 -15    0.59    0.33
  -9  13 -15    0.04    0.23
  -9 -13  15    0.50    0.31
   9  13  15    0.22    0.23
 -11 -13 -15    0.49    0.32
 -11  13  15    0.80    0.38
 -11  13 -15    0.94    0.43
 -11 -13  15    0.53    0.32
 -11 -13  15    0.74    0.26
  11  13  15    0.42    0.29
 -11  13 -15    0.47    0.35
 -13 -13  15    0.75    0.41
  -1  15  15   13.67    0.88
   1 -15  15   15.42    1.00
  -1 -15  15   13.13    0.92
  -1  15 -15   15.24    0.80
   1  15  15   13.89    0.88
  -1  15 -15   14.35    0.79
  -3  15  15    1.13    0.33
   3 -15  15    1.21    0.36
   3  15  15    0.88    0.30
  -3  15 -15    1.67    0.38
  -3  15 -15    0.80    0.27
  -3 -15  15    1.09    0.36
  -5  15  15   12.44    0.84
  -5  15  15   13.50    0.87
   5 -15  15   12.74    0.95
  -5 -15 -15   13.84    0.90
  -5  15 -15   14.65    0.93
  -5  15 -15   13.56    0.92
   5  15  15   13.17    0.91
  -5 -15  15   14.32    0.98
   7 -15  15    2.98    0.61
  -7  15  15    2.58    0.53
  -7  15  15    2.31    0.47
  -7 -15 -15    2.26    0.48
  -7  15 -15    2.19    0.50
  -7 -15  15    2.76    0.46
  -7 -15  15    2.09    0.48
   7  15  15    2.36    0.53
  -7  15 -15    3.52    0.61
  -9 -15 -15    2.65    0.55
  -9  15  15    1.70    0.39
  -9  15  15    2.05    0.51
  -9  15 -15    1.75    0.49
  -9 -15  15    1.72    0.47
  -9  15 -15    1.52    0.47
   9  15  15    2.68    0.53
  -9 -15  15    1.82    0.44
 -11  15  15    1.68    0.50
 -11 -15 -15    1.51    0.49
  11  15  15    2.13    0.50
 -11 -15  15    2.09    0.50
 -11  15 -15    2.04    0.55
 -11  15 -15    1.88    0.55
 -11 -15  15    1.27    0.41
  -1  17  15    6.22    0.74
   1 -17  15    6.97    0.82
  -1 -17  15    7.34    0.85
  -1  17 -15    6.21    0.63
  -1  17 -15    6.33    0.65
   1  17  15    8.38    0.87
   3 -17  15    8.85    0.95
  -3  17  15    6.60    0.75
  -3  17 -15    8.54    0.68
  -3  17 -15    7.95    0.65
   3  17  15    7.90    0.84
  -3 -17  15    7.01    0.85
  -5  17  15   11.70    0.87
   5 -17  15   13.49    1.01
  -5 -17 -15   14.56    0.95
  -5  17 -15   13.35    0.92
   5  17  15   11.96    0.90
  -5 -17  15   13.21    0.97
  -5  17 -15   15.65    1.01
  -7 -17 -15    1.67    0.43
   7 -17  15    2.65    0.58
  -7  17  15    1.92    0.44
  -7  17  15    2.28    0.51
  -7  17 -15    2.02    0.46
  -7 -17  15    2.85    0.57
   7  17  15    2.15    0.50
  -7  17 -15    1.68    0.45
  -9  17  15    7.88    0.97
  -9  17  15    6.22    0.77
  -9 -17 -15    6.09    0.84
  -9 -17  15    6.67    0.77
  -9 -17  15    6.77    0.86
  -9  17 -15    7.13    0.93
  -9  17 -15    7.60    0.99
   9  17  15   10.02    1.06
 -11 -17 -15    4.11    0.74
 -11  17  15    3.91    0.74
  11  17  15    3.73    0.66
 -11 -17  15    4.06    0.65
  -1  19  15    1.83    0.44
   1 -19  15    2.17    0.49
   1  19  15    1.82    0.43
  -1 -19  15    3.34    0.59
  -3  19  15    5.71    0.75
   3 -19  15    6.71    0.88
  -3 -19  15    6.51    0.83
   3  19  15    6.47    0.81
  -3  19 -15    6.13    0.72
  -3  19 -15    5.04    0.64
   5 -19  15    3.95    0.69
  -5  19  15    3.93    0.62
  -5 -19 -15    5.14    0.72
   5  19  15    4.81    0.69
  -5  19 -15    4.39    0.67
  -5  19 -15    3.92    0.62
  -5 -19  15    5.03    0.73
  -7 -19 -15   11.35    1.13
   7 -19  15   13.73    1.10
  -7  19  15   11.07    0.89
  -7  19 -15   10.91    1.09
  -7  19 -15   12.07    0.95
   7  19  15   11.42    0.93
  -7 -19  15   12.10    0.98
  -9 -19 -15    5.99    0.82
  -9  19  15    6.16    0.78
  -9  19  15    5.70    0.85
  -9 -19  15    5.48    0.81
   9  19  15    5.71    0.84
  -9  19 -15    6.22    0.86
  -9  19 -15    7.67    1.01
   1 -21  15    3.97    0.69
  -1  21  15    4.78    0.70
   1  21  15    4.45    0.67
  -1 -21  15    3.10    0.59
  -3  21  15    5.10    0.73
   3 -21  15    4.13    0.71
  -3  21 -15    5.95    0.73
   3  21  15    6.64    0.84
  -3  21 -15    4.60    0.63
  -3 -21  15    5.31    0.76
   5 -21  15    5.28    0.84
  -5  21  15    4.19    0.68
  -5 -21 -15    7.08    0.91
  -5 -21  15    5.25    0.77
   5  21  15    4.66    0.75
  -5  21 -15    3.67    0.61
  -5  21 -15    4.47    0.68
  -7 -21 -15    4.57    0.76
  -7  21  15    4.36    0.70
  -7 -21  15    4.22    0.73
  -7  21 -15    4.16    0.68
  -7  21 -15    4.13    0.69
   7  21  15    4.27    0.71
  -9  21  15    1.24    0.43
   9  21  15    3.09    0.62
  -1  23  15    1.12    0.37
   1 -23  15    0.92    0.41
  -1 -23  15    0.94    0.39
   1  23  15    1.54    0.42
   3 -23  15    0.74    0.32
  -3  23  15    0.22    0.26
  -3 -23  15    0.20    0.28
   3  23  15    0.34    0.29
  -5  23  15    0.39    0.26
   5 -23  15   -0.02    0.26
  -5  23 -15    0.71    0.32
   5  23  15    0.79    0.35
  -5  23 -15    0.09    0.22
  -5 -23  15    0.84    0.39
   7  23  15    1.69    0.49
  -1  25  15    1.06    0.39
   1 -25  15    1.52    0.51
  -1 -25  15    1.74    0.47
   1  25  15    1.55    0.42
   3 -25  15    0.77    0.40
  -3 -25  15    1.00    0.36
   3  25  15    1.02    0.43
  -5 -25  15   -0.06    0.27
  -5  25 -15   -0.26    0.24
   0   0  16  256.54    4.30
   0   0  16  245.98    4.39
  -2   0  16    0.04    0.08
   2   0  16   -0.03    0.11
  -2   0  16    0.15    0.15
   2   0  16    0.06    0.09
  -4   0  16   16.85    0.64
   4   0  16   15.59    0.82
  -4   0  16   16.34    0.87
   4   0  16   14.59    0.73
   6   0  16    0.22    0.18
  -6   0  16    0.15    0.17
   8   0  16    2.44    0.48
  -8   0  16    2.25    0.47
 -10   0  16    0.16    0.23
  10   0  16    0.06    0.21
  12   0  16    8.86    0.98
 -12   0  16   10.13    1.15
  14   0  16   -0.27    0.25
 -14   0  16    0.20    0.33
   0   2  16   -0.01    0.10
   0  -2  16   -0.10    0.09
   0   2  16    0.06    0.10
   0  -2  16   -0.06    0.09
   2  -2  16   99.06    2.28
  -2   2  16   98.76    2.28
   2  -2  16   94.37    2.19
  -2   2  16   96.93    2.06
  -2  -2  16   99.60    2.60
  -2  -2  16   98.78    1.99
   2   2  16   94.25    2.25
   2   2  16   95.10    2.11
   4  -2  16    0.49    0.20
  -4   2  16    0.53    0.15
   4  -2  16    0.07    0.15
  -4   2  16    0.31    0.18
   4   2  16    0.20    0.10
   4   2  16    0.11    0.15
  -4  -2  16    0.22    0.19
   6  -2  16   24.23    1.02
  -6   2  16   23.56    1.15
   6  -2  16   23.93    1.13
   6   2  16   26.98    1.18
  -6  -2  16   24.82    1.18
  -8   2  16    5.73    0.73
   8  -2  16    7.25    0.79
  -8  -2  16    5.40    0.71
   8   2  16    6.46    0.76
 -10   2  16   24.79    1.38
  10  -2  16   24.76    1.29
  10   2  16   21.65    1.20
 -10  -2  16   21.61    1.27
  12  -2  16    0.38    0.34
 -12   2  16    0.47    0.33
 -12  -2  16    0.13    0.28
  12   2  16    0.08    0.26
  14  -2  16    4.81    0.78
  14   2  16    4.41    0.75
 -14  -2  16    3.73    0.73
   0  -4  16   44.80    1.47
   0  -4  16   44.73    1.26
   0   4  16   42.57    1.26
   0   4  16   44.60    1.35
  -2   4  16    0.63    0.18
  -2   4  16    0.42    0.18
   2  -4  16    0.61    0.20
   2  -4  16    0.66    0.21
  -2  -4  16    0.61    0.24
   2   4  16    1.06    0.22
  -2  -4  16    0.89    0.19
   2   4  16    0.68    0.25
   4  -4  16   25.43    1.09
   4  -4  16   26.64    1.11
  -4   4  16   28.12    1.16
  -4   4  16   28.16    0.96
   4   4  16   27.69    1.14
  -4  -4  16   30.43    1.25
   6  -4  16    1.63    0.34
  -6   4  16    1.67    0.38
   6  -4  16    1.51    0.34
   6   4  16    1.65    0.37
  -6  -4  16    2.08    0.44
  -8   4  16   21.26    1.19
   8  -4  16   21.43    1.14
   8   4  16   22.07    1.14
  -8  -4  16   22.23    1.20
  10  -4  16    2.80    0.57
 -10   4  16    2.70    0.57
 -10  -4  16    2.29    0.50
  10   4  16    1.64    0.43
  12  -4  16    1.53    0.45
 -12   4  16    0.73    0.38
  12   4  16    0.66    0.33
 -12  -4  16    1.45    0.42
  14  -4  16    0.26    0.26
 -14  -4  16    0.61    0.36
  14   4  16    0.71    0.34
   0  -6  16   -0.07    0.11
   0  -6  16   -0.05    0.09
   0   6  16    0.01    0.09
   2  -6  16    2.81    0.39
  -2   6  16    3.21    0.41
  -2   6  16    3.49    0.43
   2  -6  16    2.87    0.48
   2   6  16    3.15    0.45
  -2  -6  16    2.77    0.46
  -2  -6  16    3.59    0.35
  -4   6  16    0.49    0.18
  -4   6  16    0.33    0.19
   4  -6  16    0.26    0.19
   4  -6  16    0.04    0.11
  -4  -6  16    0.28    0.21
   4   6  16   -0.04    0.11
   6  -6  16    0.00    0.15
   6  -6  16    0.11    0.14
  -6   6  16    0.08    0.13
  -6  -6 -16    0.09    0.11
  -6   6  16    0.23    0.21
   6   6  16    0.15    0.17
  -6  -6  16    0.16    0.19
   8  -6  16    0.07    0.20
  -8   6  16   -0.19    0.16
   8  -6  16    0.22    0.17
   8   6  16    0.22    0.25
  -8  -6  16    0.18    0.22
 -10   6  16    0.71    0.35
  10  -6  16    1.29    0.40
 -10  -6  16    0.60    0.29
  10   6  16    0.87    0.33
  12  -6  16    0.22    0.31
 -12   6  16    0.34    0.31
  12   6  16    0.27    0.30
 -12  -6  16    0.29    0.32
  14   6  16    0.60    0.37
 -14  -6  16    0.58    0.49
   0   8  16   12.56    0.61
   0  -8  16   11.95    0.79
   0   8  16   12.52    0.72
   0  -8  16   13.50    0.65
   2  -8  16    8.26    0.64
  -2   8  16    7.04    0.52
  -2   8  16    8.30    0.57
   2   8  16    7.80    0.60
  -2  -8  16    7.15    0.62
  -4   8  16   14.36    0.82
   4  -8  16   15.29    0.90
   4  -8  16   14.86    0.84
  -4   8  16   14.36    0.76
  -4  -8  16   13.51    0.88
   4   8  16   13.13    0.81
  -6   8  16    0.66    0.22
  -6  -8 -16    1.27    0.30
   6  -8  16    0.80    0.28
  -6   8  16    0.82    0.27
   6  -8  16    0.74    0.27
   6   8  16    0.80    0.30
  -6  -8  16    0.91    0.31
  -8   8  16    1.32    0.35
   8  -8  16    0.39    0.26
   8  -8  16    0.98    0.30
  -8  -8 -16    0.98    0.28
   8   8  16    1.34    0.37
  -8  -8  16    1.03    0.38
  10  -8  16    0.52    0.27
 -10   8  16    0.86    0.34
  10   8  16    0.29    0.24
 -10  -8  16    0.74    0.34
  12  -8  16    0.32    0.30
 -12   8  16    0.41    0.30
  12   8  16    0.04    0.25
 -12  -8  16    0.41    0.31
  14   8  16    0.05    0.28
   0 -10  16   -0.08    0.13
   0  10  16    0.01    0.14
   0 -10  16    0.06    0.11
   2 -10  16   61.82    1.96
   2 -10  16   62.38    1.72
  -2  10  16   60.29    1.77
  -2  10  16   56.88    1.61
   2  10  16   57.89    1.80
  -2 -10  16   57.78    1.88
   4 -10  16    5.24    0.61
  -4  10  16    5.53    0.61
   4 -10  16    4.99    0.66
  -4  10  16    5.01    0.57
  -4 -10  16    4.81    0.65
   4  10  16    4.80    0.60
  -6 -10 -16   25.27    1.09
   6 -10  16   24.37    1.19
   6 -10  16   29.21    1.37
  -6  10  16   23.55    1.05
  -6  10  16   27.03    1.26
  -6 -10  16   25.68    1.29
   6  10  16   24.60    1.21
  -8 -10 -16    0.87    0.31
   8 -10  16    0.49    0.29
   8 -10  16    0.84    0.30
  -8  10  16    0.98    0.34
  -8 -10  16    0.69    0.31
   8  10  16    1.02    0.35
 -10  10  16    2.79    0.59
  10 -10  16    2.23    0.52
  10  10  16    1.67    0.42
 -10 -10  16    2.40    0.53
 -12  10  16    1.61    0.51
 -12  10 -16    1.19    0.50
  12  10  16    1.27    0.39
 -12 -10  16    0.77    0.37
 -12  10 -16    1.26    0.45
   0  12 -16   10.09    0.62
   0  12 -16   10.05    0.60
   0 -12  16    9.83    0.76
   0  12  16   10.01    0.71
   2 -12  16    0.66    0.28
  -2  12  16    0.55    0.21
  -2  12 -16    0.99    0.28
   2  12  16    0.78    0.26
  -2  12 -16    0.22    0.20
  -2 -12  16    0.74    0.28
  -4  12  16   49.39    1.62
  -4  12  16   48.75    1.61
   4 -12  16   46.09    1.76
  -4 -12  16   49.89    1.82
   4  12  16   45.92    1.68
  -6 -12 -16    0.40    0.22
   6 -12  16    0.68    0.31
  -6  12  16    0.12    0.17
  -6  12  16    0.47    0.25
   6  12  16    0.30    0.24
  -6 -12  16    0.43    0.26
  -6 -12  16    0.30    0.19
  -8 -12 -16   17.54    0.99
  -8  12  16   17.09    1.13
   8 -12  16   15.54    1.08
  -8 -12  16   16.82    1.11
  -8  12 -16   17.82    1.13
   8  12  16   17.73    1.09
  -8 -12  16   17.78    0.99
  -8  12 -16   18.95    1.17
 -10 -12 -16    0.51    0.28
 -10  12  16    0.57    0.34
  10  12  16    0.50    0.30
 -10  12 -16    1.01    0.40
 -10 -12  16    0.41    0.32
 -10 -12  16    0.71    0.29
 -10  12 -16    0.68    0.36
 -12  12  16    4.76    0.82
  12  12  16    3.84    0.68
 -12 -12  16    5.27    0.75
 -12 -12  16    4.91    0.80
 -12  12 -16    4.69    0.79
 -12  12 -16    4.42    0.82
   0 -14  16    0.08    0.17
   0  14  16   -0.07    0.16
   2 -14  16   15.75    1.01
  -2  14  16   15.92    0.93
  -2  14 -16   16.31    0.90
  -2  14 -16   14.97    0.84
   2  14  16   15.71    0.94
  -2 -14  16   15.07    0.99
  -4  14  16    1.46    0.34
  -4  14  16    1.30    0.33
   4 -14  16    0.70    0.29
   4  14  16    1.53    0.40
  -4 -14  16    1.52    0.43
  -4  14 -16    1.17    0.32
  -4  14 -16    1.05    0.34
  -6 -14 -16   22.67    1.16
   6 -14  16   23.91    1.34
  -6  14  16   22.60    1.20
  -6  14  16   22.41    1.14
   6  14  16   27.21    1.32
  -6  14 -16   25.15    1.30
  -6 -14  16   24.99    1.33
  -6  14 -16   23.91    1.26
  -8  14  16    0.03    0.22
  -8 -14 -16    0.10    0.23
  -8  14  16    0.04    0.19
  -8 -14  16    0.14    0.27
  -8  14 -16   -0.09    0.23
  -8  14 -16    0.11    0.26
  -8 -14  16   -0.29    0.16
   8  14  16   -0.22    0.18
 -10 -14 -16    1.10    0.39
 -10  14  16    1.56    0.48
 -10  14 -16    1.21    0.44
  10  14  16    1.19    0.41
 -10  14 -16    1.92    0.48
 -10 -14  16    1.14    0.42
 -10 -14  16    1.09    0.36
 -12 -14  16    0.08    0.24
  12  14  16    0.21    0.25
 -12 -14  16    0.15    0.28
   0  16  16   21.55    1.15
   0 -16  16   22.50    1.24
  -2  16  16    0.26    0.22
   2 -16  16   -0.05    0.21
  -2  16 -16    0.12    0.21
  -2 -16  16    0.39    0.27
   2  16  16    0.05    0.19
  -2  16 -16    0.17    0.17
   4 -16  16   19.41    1.18
  -4  16  16   20.44    1.12
  -4 -16  16   19.27    1.17
   4  16  16   19.71    1.15
  -4  16 -16   19.37    1.09
  -4  16 -16   19.94    1.12
  -6  16  16    0.10    0.22
  -6 -16 -16   -0.01    0.19
   6 -16  16    0.34    0.21
  -6  16  16    0.13    0.19
   6  16  16    0.18    0.18
  -6 -16  16    0.14    0.22
  -6  16 -16    0.13    0.25
  -6  16 -16    0.54    0.32
  -8  16  16    3.04    0.53
  -8 -16 -16    3.55    0.61
  -8  16  16    3.18    0.62
  -8 -16  16    2.74    0.57
  -8  16 -16    3.17    0.63
   8  16  16    3.41    0.62
  -8  16 -16    2.89    0.63
 -10  16  16    0.16    0.32
 -10 -16 -16    0.40    0.29
 -10 -16  16    0.42    0.29
 -10  16 -16   -0.23    0.28
 -10  16 -16    0.24    0.34
 -10 -16  16    0.10    0.27
  10  16  16    0.76    0.30
   0 -18  16   -0.03    0.18
   0  18  16    0.18    0.21
  -2  18  16    0.32    0.22
   2 -18  16    0.25    0.27
  -2 -18  16    0.38    0.26
  -2  18 -16    0.56    0.26
   2  18  16    0.88    0.32
  -2  18 -16    0.38    0.25
   4 -18  16    0.01    0.16
  -4  18  16   -0.04    0.21
  -4  18 -16   -0.12    0.17
  -4 -18  16   -0.08    0.19
   4  18  16    0.01    0.21
  -4  18 -16   -0.06    0.17
  -6  18  16    0.07    0.19
  -6 -18 -16    1.05    0.36
   6 -18  16    0.83    0.35
  -6 -18  16    0.58    0.30
  -6  18 -16    0.45    0.28
  -6  18 -16    0.44    0.27
   6  18  16    0.50    0.27
  -8  18  16    0.57    0.28
  -8  18  16    0.44    0.29
  -8 -18 -16    0.55    0.31
  -8 -18  16    0.58    0.33
  -8  18 -16   -0.06    0.31
  -8  18 -16    0.53    0.32
   8  18  16    1.28    0.40
 -10  18  16    0.33    0.33
 -10 -18 -16    0.69    0.39
  10  18  16    0.60    0.33
 -10 -18  16    0.26    0.31
   0  20  16    4.34    0.67
   0 -20  16    5.25    0.75
  -2  20  16   -0.16    0.20
   2 -20  16   -0.07    0.19
  -2 -20  16    0.17    0.20
   2  20  16    0.28    0.23
  -4  20  16    2.00    0.45
   4 -20  16    0.55    0.29
  -4  20 -16    0.71    0.31
  -4  20 -16    1.20    0.35
   4  20  16    0.89    0.32
  -4 -20  16    0.49    0.28
  -6  20  16    0.39    0.29
   6 -20  16    0.16    0.25
  -6 -20 -16    0.37    0.30
  -6 -20  16    0.64    0.37
  -6  20 -16    0.18    0.28
  -6  20 -16    0.50    0.30
   6  20  16    0.09    0.27
  -8  20  16    0.33    0.26
  -8 -20 -16    0.65    0.34
  -8  20 -16    0.67    0.35
  -8  20 -16    0.59    0.36
   8  20  16    0.69    0.36
  -8 -20  16    0.25    0.32
   0 -22  16    0.06    0.23
   0  22  16    0.17    0.24
   2 -22  16    7.97    0.99
  -2  22  16    8.98    0.99
  -2 -22  16    7.43    0.95
   2  22  16    7.47    0.90
   4 -22  16    0.07    0.23
  -4  22  16    0.20    0.30
   4  22  16    0.33    0.30
  -4  22 -16    0.12    0.24
  -4 -22  16    0.09    0.24
  -4  22 -16   -0.39    0.19
  -6 -22 -16    2.46    0.56
   6 -22  16    2.35    0.59
  -6  22  16    3.49    0.64
  -6  22 -16    3.09    0.63
  -6 -22  16    2.14    0.54
  -6  22 -16    2.68    0.62
   6  22  16    2.31    0.52
   0  24  16   21.04    1.32
   0 -24  16   18.09    1.26
   2 -24  16   -0.03    0.21
  -2  24  16    0.36    0.29
  -2 -24  16   -0.07    0.26
   2  24  16   -0.20    0.21
  -4  24 -16    7.81    1.09
   4  24  16    8.40    1.12
  -4 -24  16    9.01    1.03
  -6 -24  16    1.30    0.45
   1  -1  17    3.73    0.44
   1  -1  17    2.38    0.39
  -1   1  17    3.55    0.41
  -1   1  17    2.80    0.40
  -1  -1  17    2.59    0.34
  -1  -1  17    3.37    0.47
   1   1  17    3.62    0.45
   1   1  17    1.77    0.33
  -3   1  17    0.51    0.20
   3  -1  17    0.74    0.23
   3  -1  17    0.45    0.19
  -3   1  17    0.44    0.16
  -3  -1  17    0.77    0.25
  -3  -1  17    0.76    0.17
   3   1  17    0.24    0.14
   3   1  17    0.91    0.26
   5  -1  17    2.24    0.39
  -5   1  17    1.64    0.38
   5  -1  17    1.84    0.37
  -5  -1  17    2.21    0.44
   5   1  17    1.94    0.40
  -7   1  17   -0.01    0.18
   7  -1  17   -0.12    0.13
  -7  -1  17   -0.06    0.16
   7   1  17    0.33    0.23
   9  -1  17    2.16    0.47
  -9   1  17    1.39    0.41
  -9  -1  17    1.80    0.47
   9   1  17    2.22    0.47
 -11   1  17    0.55    0.34
  11  -1  17    0.75    0.38
 -11  -1  17    0.97    0.40
  11   1  17    0.71    0.34
 -13   1  17   -0.19    0.27
  13  -1  17    0.54    0.32
  13   1  17    0.29    0.29
 -13  -1  17    0.05    0.29
  -1   3  17   17.31    0.82
   1  -3  17   18.54    0.90
   1  -3  17   16.59    0.78
  -1   3  17   17.14    0.79
   1   3  17   16.19    0.76
  -1  -3  17   19.12    1.08
  -1  -3  17   16.57    0.72
  -3   3  17    4.69    0.62
  -3   3  17    5.00    0.49
   3  -3  17    4.39    0.52
   3  -3  17    4.89    0.56
   3   3  17    4.50    0.55
  -3  -3  17    5.48    0.64
   3   3  17    4.20    0.37
   5  -3  17   10.40    0.72
  -5   3  17   11.04    0.76
   5  -3  17   11.42    0.80
   5   3  17   11.49    0.76
  -5  -3  17   13.52    0.86
   7  -3  17   19.73    0.97
  -7   3  17   18.26    1.08
   7  -3  17   18.05    1.02
  -7  -3  17   16.01    1.01
   7   3  17   17.54    1.01
   9  -3  17   -0.09    0.21
  -9   3  17    0.16    0.26
   9   3  17    0.68    0.30
  -9  -3  17    0.58    0.27
 -11   3  17    5.06    0.79
  11  -3  17    5.07    0.74
 -11  -3  17    4.83    0.75
  11   3  17    4.50    0.70
  13  -3  17    1.27    0.45
 -13   3  17    1.02    0.42
 -13  -3  17    0.86    0.38
  13   3  17    0.81    0.39
   1  -5  17    6.76    0.58
   1  -5  17    7.85    0.53
  -1   5  17    6.79    0.50
  -1   5  17    7.81    0.55
   1   5  17    7.34    0.48
   1   5  17    7.15    0.55
  -1  -5  17    7.45    0.47
  -1  -5  17    7.85    0.63
   3  -5  17   46.80    1.57
  -3   5  17   44.89    1.35
   3  -5  17   44.31    1.45
  -3  -5  17   45.78    1.60
   3   5  17   48.44    1.56
   5  -5  17   22.18    1.06
  -5   5  17   23.24    0.91
   5  -5  17   23.40    1.09
  -5   5  17   22.90    1.10
  -5  -5  17   20.16    1.08
   5   5  17   22.17    1.09
   7  -5  17   21.47    1.13
   7  -5  17   19.82    1.03
  -7   5  17   19.83    1.11
  -7  -5  17   18.10    1.09
   7   5  17   17.49    1.01
   9  -5  17   25.74    1.33
  -9   5  17   28.37    1.46
  -9  -5  17   28.22    1.44
   9   5  17   27.47    1.35
  11  -5  17    8.24    0.94
 -11   5  17    8.37    1.02
 -11  -5  17    7.50    0.94
  11   5  17    9.53    1.03
 -13   5  17    7.22    1.02
  13  -5  17    7.49    0.97
  13   5  17    6.36    0.90
 -13  -5  17    6.42    0.92
   1  -7  17   16.09    0.78
  -1   7  17   15.99    0.82
   1  -7  17   19.90    1.01
  -1   7  17   19.03    0.82
  -1  -7  17   17.89    0.96
  -1  -7  17   16.32    0.71
   1   7  17   18.53    0.92
   3  -7  17    8.41    0.66
   3  -7  17    7.93    0.60
  -3   7  17    8.83    0.70
  -3  -7  17    8.21    0.68
   3   7  17    8.55    0.65
  -5   7  17   14.71    0.87
   5  -7  17   13.63    0.88
   5  -7  17   14.20    0.87
  -5  -7  17   15.72    0.98
   5   7  17   12.45    0.82
  -7   7  17   14.47    0.97
   7  -7  17   12.69    0.90
   7  -7  17   15.36    0.95
  -7  -7  17   14.41    0.98
   7   7  17   15.49    0.97
   9  -7  17   12.46    0.92
  -9   7  17   12.44    0.98
   9   7  17   12.71    0.93
  -9  -7  17   12.79    0.98
  11  -7  17    2.00    0.51
 -11   7  17    3.08    0.64
 -11  -7  17    1.80    0.50
  11   7  17    2.24    0.51
  13  -7  17    3.96    0.69
 -13  -7  17    5.24    0.85
  13   7  17    4.25    0.72
  -1   9  17    7.69    0.61
   1  -9  17    6.20    0.49
  -1   9  17    8.37    0.62
   1  -9  17    8.72    0.70
   1   9  17    7.43    0.73
  -1  -9  17    7.63    0.49
  -1  -9  17    7.93    0.68
  -3   9  17    8.05    0.70
  -3   9  17    7.32    0.57
   3  -9  17    7.94    0.68
   3  -9  17    7.70    0.60
  -3  -9  17    8.83    0.72
   3   9  17    7.78    0.65
  -5   9  17    5.59    0.67
   5  -9  17    6.15    0.75
  -5   9  17    5.74    0.60
  -5  -9 -17    5.47    0.57
   5  -9  17    6.10    0.66
  -5  -9  17    4.04    0.60
   5   9  17    6.20    0.71
   7  -9  17    5.42    0.73
  -7   9  17    5.49    0.73
  -7  -9 -17    5.17    0.59
   7  -9  17    5.05    0.69
  -7  -9  17    4.68    0.68
   7   9  17    4.89    0.67
  -9   9  17    6.24    0.81
   9  -9  17    6.51    0.80
   9   9  17    6.20    0.78
  -9  -9  17    6.52    0.84
  11  -9  17    9.24    1.04
 -11   9  17    8.36    1.03
  11   9  17    6.97    0.88
 -11  -9  17    8.64    1.05
 -13  -9  17    0.64    0.39
  13   9  17    0.29    0.35
   1 -11  17   14.26    0.76
  -1  11  17   12.56    0.79
   1 -11  17   12.89    0.87
   1  11  17   14.39    0.85
  -1 -11  17   12.25    0.86
  -3  11  17    0.95    0.29
  -3  11  17    1.32    0.31
   3 -11  17    1.10    0.33
   3 -11  17    1.25    0.31
   3  11  17    1.26    0.33
  -3 -11  17    1.32    0.37
  -5  11  17    1.83    0.37
   5 -11  17    2.16    0.47
   5 -11  17    2.36    0.45
  -5 -11 -17    1.28    0.33
  -5  11  17    1.12    0.31
   5  11  17    1.57    0.39
  -5 -11  17    1.23    0.38
   7 -11  17    1.16    0.34
   7 -11  17    1.61    0.44
  -7  11  17    0.88    0.28
  -7 -11 -17    0.82    0.29
  -7  11  17    1.16    0.34
  -7 -11  17    1.28    0.41
   7  11  17    1.57    0.43
  -9  11  17    3.33    0.63
   9 -11  17    4.34    0.68
  -9 -11  17    3.43    0.63
   9  11  17    3.85    0.65
 -11  11  17    1.02    0.39
  11  11  17    1.24    0.42
 -11  11 -17    0.93    0.40
 -11 -11  17    1.19    0.43
 -11  11 -17    1.15    0.49
  13  11  17    0.74    0.38
  -1  13  17    1.76    0.39
   1 -13  17    2.02    0.45
   1  13  17    1.76    0.39
  -1  13 -17    1.47    0.33
  -1 -13  17    1.04    0.33
  -1  13 -17    1.70    0.34
  -3  13  17    0.64    0.25
   3 -13  17    0.36    0.23
  -3  13 -17    0.29    0.22
  -3  13 -17    0.48    0.22
  -3 -13  17    0.23    0.22
   3  13  17    0.53    0.27
  -5  13  17    0.25    0.20
   5 -13  17    0.11    0.22
  -5 -13 -17    0.66    0.27
  -5  13  17    0.38    0.22
  -5  13 -17    0.44    0.25
  -5  13 -17    0.31    0.23
   5  13  17    0.14    0.19
  -5 -13  17    0.19    0.24
   7 -13  17    1.70    0.46
  -7  13  17    1.56    0.36
  -7  13  17    1.86    0.45
  -7 -13 -17    1.08    0.36
  -7  13 -17    1.93    0.46
   7  13  17    1.60    0.43
  -7  13 -17    1.51    0.41
  -7 -13  17    1.84    0.50
  -9  13  17    0.88    0.41
  -9 -13 -17    0.67    0.31
  -9  13 -17    1.02    0.39
  -9 -13  17    0.87    0.37
  -9  13 -17    1.45    0.45
   9  13  17    1.08    0.38
  -9 -13  17    0.89    0.31
 -11  13  17   -0.03    0.23
  11  13  17   -0.01    0.26
 -11  13 -17   -0.52    0.25
 -11 -13  17    0.08    0.22
 -11  13 -17    0.60    0.33
 -11 -13  17    0.11    0.28
   1 -15  17    2.62    0.53
  -1  15  17    3.47    0.55
  -1  15 -17    3.09    0.53
   1  15  17    2.95    0.54
  -1 -15  17    2.39    0.50
  -1  15 -17    2.81    0.51
  -3  15  17    5.97    0.70
   3 -15  17    6.75    0.85
  -3  15 -17    5.93    0.68
  -3 -15  17    8.40    0.93
   3  15  17    6.32    0.75
  -3  15 -17    6.96    0.73
   5 -15  17    1.96    0.48
  -5 -15 -17    2.28    0.47
  -5  15  17    2.54    0.49
  -5  15 -17    2.05    0.45
  -5 -15  17    3.03    0.59
  -5  15 -17    2.67    0.50
   5  15  17    1.98    0.44
  -7  15  17    0.73    0.28
  -7 -15 -17    1.24    0.38
   7 -15  17    1.44    0.43
  -7  15  17    0.85    0.34
  -7 -15  17    0.82    0.37
   7  15  17    0.76    0.31
  -7  15 -17    0.59    0.35
  -7  15 -17    1.04    0.40
  -9 -15 -17    1.65    0.42
  -9  15  17    2.34    0.55
  -9  15 -17    1.97    0.55
  -9  15 -17    3.29    0.62
   9  15  17    2.19    0.53
  -9 -15  17    3.04    0.52
  -9 -15  17    1.80    0.50
 -11  15  17    1.60    0.50
 -11 -15  17    1.70    0.42
 -11 -15  17    1.47    0.49
  11  15  17    2.20    0.53
  -1  17  17   19.40    1.11
   1 -17  17   18.62    1.17
   1  17  17   17.92    1.09
  -1 -17  17   16.11    1.09
   3 -17  17    2.57    0.54
  -3  17  17    2.36    0.48
   3  17  17    3.68    0.60
  -3  17 -17    3.07    0.50
  -3 -17  17    3.04    0.58
  -3  17 -17    2.70    0.49
   5 -17  17    8.53    1.00
  -5  17  17    8.84    0.91
   5  17  17    8.41    0.93
  -5 -17  17    8.09    0.95
  -5  17 -17   10.60    1.04
  -5  17 -17    8.47    0.91
  -7  17  17    3.37    0.66
  -7 -17 -17    4.31    0.65
  -7  17  17    4.20    0.64
   7 -17  17    3.97    0.71
  -7 -17  17    4.85    0.76
  -7  17 -17    3.76    0.66
  -7  17 -17    4.27    0.71
   7  17  17    5.09    0.78
  -9  17  17    4.23    0.75
  -9 -17 -17    2.55    0.54
  -9  17 -17    3.17    0.68
  -9 -17  17    2.16    0.56
  -9  17 -17    2.69    0.59
   9  17  17    2.50    0.56
 -11 -17 -17    5.73    0.97
 -11 -17  17    4.98    0.94
 -11 -17  17    4.12    0.78
   1 -19  17    6.33    0.84
  -1  19  17    7.93    0.91
  -1 -19  17    6.45    0.86
   1  19  17    6.78    0.83
  -3  19  17    5.51    0.74
   3 -19  17    5.11    0.78
  -3 -19  17    6.35    0.84
   3  19  17    6.33    0.80
  -3  19 -17    6.74    0.78
  -3  19 -17    5.19    0.67
   5 -19  17    7.14    0.94
  -5  19  17    7.31    0.85
  -5  19 -17    6.50    0.80
   5  19  17    6.11    0.82
  -5 -19  17    5.39    0.79
  -5  19 -17    7.49    0.86
  -7  19  17    3.72    0.61
   7 -19  17    4.12    0.73
  -7 -19 -17    4.27    0.71
  -7  19 -17    4.93    0.74
   7  19  17    5.37    0.80
  -7 -19  17    4.41    0.75
  -7  19 -17    4.38    0.71
  -9 -19 -17    2.14    0.50
  -9  19  17    3.63    0.61
  -9  19  17    2.42    0.61
   9  19  17    4.95    0.78
  -9 -19  17    4.10    0.76
  -1  21  17    1.02    0.36
   1 -21  17    0.53    0.34
   1  21  17    1.43    0.41
  -1 -21  17    1.00    0.37
  -3  21  17    4.64    0.73
   3 -21  17    3.81    0.71
  -3 -21  17    4.05    0.69
   3  21  17    3.61    0.64
   5 -21  17    0.84    0.39
  -5  21  17    0.90    0.36
  -5  21 -17    0.89    0.35
   5  21  17    0.99    0.38
  -5 -21  17    2.25    0.54
  -5  21 -17    1.14    0.38
  -7 -21 -17    1.76    0.51
  -7  21  17    2.05    0.52
   7  21  17    1.73    0.49
  -7  21 -17    1.17    0.46
  -7  21 -17    1.72    0.47
  -7 -21  17    2.45    0.54
  -1  23  17    0.06    0.23
   1 -23  17   -0.14    0.23
   1  23  17    0.11    0.28
  -1 -23  17    0.15    0.30
  -3  23  17    3.38    0.63
   3 -23  17    5.81    0.88
   3  23  17    4.38    0.71
  -3 -23  17    4.22    0.76
  -5  23 -17    2.01    0.49
  -5 -23  17    3.23    0.63
  -5  23 -17    3.05    0.62
   0   0  18    0.08    0.12
   0   0  18    0.03    0.11
   2   0  18   55.55    1.65
  -2   0  18   56.95    1.73
   2   0  18   58.61    1.67
  -2   0  18   58.00    1.51
   4   0  18    0.09    0.15
   4   0  18   -0.01    0.09
  -4   0  18   -0.03    0.13
   6   0  18   11.94    0.82
  -6   0  18   12.33    0.86
   8   0  18   -0.22    0.16
  -8   0  18    0.15    0.19
 -10   0  18   37.02    1.74
  10   0  18   36.99    1.65
  12   0  18   -0.41    0.24
 -12   0  18   -0.11    0.21
   0   2  18   81.40    2.03
   0  -2  18   79.04    1.92
   0  -2  18   82.41    2.42
   0   2  18   82.50    2.03
   2  -2  18    0.09    0.14
  -2   2  18    0.19    0.18
  -2   2  18    0.18    0.13
   2  -2  18    0.25    0.18
  -2  -2  18   -0.05    0.10
   2   2  18    0.22    0.15
  -2  -2  18    0.17    0.17
   2   2  18    0.35    0.16
  -4   2  18    8.51    0.66
  -4   2  18    7.59    0.50
   4  -2  18    8.15    0.65
   4  -2  18    8.94    0.63
  -4  -2  18    8.02    0.68
   4   2  18   10.21    0.71
  -6   2  18    0.30    0.26
   6  -2  18    0.13    0.19
   6   2  18    0.23    0.19
  -6  -2  18   -0.16    0.17
   8  -2  18   22.32    1.19
  -8   2  18   22.29    1.25
  -8  -2  18   19.11    1.16
   8   2  18   21.60    1.18
 -10   2  18    0.27    0.27
  10  -2  18    0.21    0.27
 -10  -2  18    0.33    0.26
  10   2  18    0.41    0.29
  12  -2  18   11.12    1.14
 -12   2  18   11.50    1.25
  12   2  18   11.53    1.16
 -12  -2  18   10.45    1.18
   0  -4  18    0.01    0.10
   0   4  18    0.05    0.10
   0  -4  18   -0.10    0.10
   0   4  18   -0.07    0.12
  -2   4  18   26.23    1.01
   2  -4  18   24.12    1.02
   2  -4  18   25.96    1.14
  -2  -4  18   24.88    0.88
  -2  -4  18   26.61    1.18
   2   4  18   23.83    1.07
  -4   4  18    1.93    0.32
   4  -4  18    1.97    0.40
  -4   4  18    3.15    0.49
   4  -4  18    2.26    0.40
  -4  -4  18    2.37    0.44
   4   4  18    2.07    0.40
   6  -4  18    8.02    0.81
  -6   4  18    9.88    0.77
   6  -4  18    8.15    0.64
  -6  -4  18    8.54    0.74
   6   4  18    8.72    0.71
  -8   4  18    1.38    0.42
   8  -4  18    0.48    0.27
   8   4  18    0.41    0.26
  -8  -4  18    1.17    0.39
 -10   4  18    8.49    1.03
  10  -4  18    8.75    0.94
 -10  -4  18    8.93    1.04
  10   4  18    9.50    0.99
 -12   4  18    0.24    0.30
  12  -4  18    0.45    0.34
  12   4  18    0.12    0.29
 -12  -4  18    0.52    0.36
   0  -6  18    0.05    0.14
   0   6  18    0.16    0.12
   0  -6  18    0.02    0.11
   0   6  18   -0.08    0.12
  -2   6  18    0.14    0.13
   2  -6  18    0.05    0.18
  -2   6  18    0.36    0.19
   2  -6  18    0.37    0.18
   2   6  18    0.20    0.18
  -2  -6  18    0.16    0.18
   4  -6  18    0.18    0.19
   4  -6  18    0.01    0.14
  -4   6  18    0.50    0.21
  -4  -6  18    0.24    0.25
   4   6  18    0.04    0.16
  -6   6  18    0.06    0.22
   6  -6  18    0.35    0.21
   6  -6  18    0.56    0.28
   6   6  18    0.39    0.24
  -6  -6  18    0.10    0.21
  -8   6  18    4.21    0.66
   8  -6  18    4.08    0.60
   8  -6  18    5.25    0.73
   8   6  18    6.33    0.80
  -8  -6  18    4.36    0.69
  10  -6  18    0.20    0.24
 -10   6  18    0.25    0.28
  10   6  18   -0.11    0.21
 -10  -6  18    0.04    0.26
  12  -6  18    0.43    0.30
 -12   6  18    0.11    0.28
  12   6  18   -0.02    0.27
 -12  -6  18    1.02    0.41
   0  -8  18    0.02    0.17
   0  -8  18   -0.10    0.10
   0   8  18    0.04    0.14
  -2   8  18   29.63    1.15
   2  -8  18   30.40    1.18
  -2   8  18   28.71    1.16
   2  -8  18   28.96    1.29
   2   8  18   30.73    1.27
  -2  -8  18   32.37    1.38
  -4   8  18    1.41    0.31
  -4   8  18    1.83    0.37
   4  -8  18    1.60    0.39
   4  -8  18    1.32    0.33
   4   8  18    1.40    0.36
  -4  -8  18    1.66    0.40
  -6   8  18   14.99    0.95
   6  -8  18   15.72    0.99
  -6  -8 -18   15.23    0.82
   6  -8  18   15.28    0.97
  -6  -8  18   16.65    1.07
   6   8  18   16.90    1.01
   8  -8  18    0.88    0.32
  -8   8  18    1.32    0.42
   8  -8  18    1.41    0.36
  -8  -8  18    1.44    0.44
   8   8  18    0.57    0.30
  10  -8  18    1.05    0.41
 -10   8  18    1.20    0.46
 -10  -8  18    2.02    0.50
  10   8  18    1.23    0.38
 -12   8  18   -0.37    0.25
  12  -8  18   -0.05    0.27
 -12  -8  18   -0.25    0.22
  12   8  18    0.23    0.30
   0  10  18    0.72    0.24
   0 -10  18    0.74    0.28
   0 -10  18    0.63    0.19
   2 -10  18    3.74    0.60
  -2  10  18    4.63    0.58
   2 -10  18    4.27    0.52
   2  10  18    4.55    0.61
  -2 -10  18    3.97    0.59
   4 -10  18   34.32    1.51
   4 -10  18   31.70    1.34
  -4  10  18   38.50    1.42
  -4  10  18   36.29    1.35
  -4 -10  18   37.20    1.57
   4  10  18   34.88    1.46
  -6  10  18    0.57    0.26
   6 -10  18    0.97    0.33
  -6 -10 -18    0.50    0.23
  -6  10  18    0.63    0.23
   6 -10  18    0.86    0.35
   6  10  18    0.73    0.28
  -6 -10  18    0.92    0.34
   8 -10  18   15.51    1.06
  -8  10  18   13.88    1.01
   8 -10  18   14.87    1.03
  -8 -10  18   12.95    1.02
   8  10  18   14.09    0.98
 -10  10  18    0.18    0.23
  10 -10  18    0.08    0.24
  10  10  18   -0.06    0.18
 -10 -10  18    0.01    0.23
 -12  10  18    1.49    0.54
  12  10  18    0.99    0.44
 -12 -10  18    1.17    0.46
   0 -12  18   -0.19    0.16
   0  12  18    0.20    0.20
   2 -12  18    9.31    0.98
   2 -12  18    9.07    0.66
  -2  12  18    8.04    0.66
   2  12  18    8.61    0.71
  -2 -12  18    9.73    0.81
   4 -12  18    1.31    0.39
  -4  12  18    2.50    0.45
  -4  12  18    2.44    0.45
   4 -12  18    2.12    0.43
  -4 -12  18    1.31    0.39
   4  12  18    1.89    0.44
  -6 -12 -18   29.04    1.26
   6 -12  18   28.71    1.36
  -6  12  18   29.42    1.37
  -6  12  18   29.17    1.26
   6 -12  18   29.58    1.49
   6  12  18   26.54    1.35
  -6 -12  18   32.98    1.55
   8 -12  18    0.19    0.25
   8 -12  18   -0.15    0.18
  -8  12  18    0.13    0.25
  -8 -12 -18   -0.14    0.19
   8  12  18   -0.06    0.19
  -8 -12  18   -0.35    0.22
 -10  12  18    3.84    0.69
 -10  12 -18    2.52    0.56
 -10 -12  18    4.38    0.76
 -10  12 -18    2.04    0.56
  10  12  18    4.04    0.70
 -12 -12  18    0.39    0.29
 -12 -12  18   -0.17    0.32
  12  12  18    0.64    0.34
   0 -14  18   34.03    1.53
   0  14  18   30.35    1.37
   2 -14  18    0.17    0.23
  -2  14  18    0.06    0.20
  -2  14 -18    0.09    0.20
  -2  14 -18   -0.04    0.19
  -2 -14  18    0.21    0.21
   2  14  18    0.31    0.21
   4 -14  18   40.11    1.75
  -4  14  18   39.66    1.56
  -4 -14  18   40.49    1.73
  -4  14 -18   41.00    1.61
   4  14  18   39.34    1.65
  -4  14 -18   39.85    1.58
  -6  14  18    0.75    0.29
  -6 -14 -18    0.24    0.24
  -6  14  18    0.31    0.20
   6 -14  18    0.24    0.26
   6  14  18    0.31    0.27
  -6 -14  18    0.37    0.26
  -6  14 -18    0.43    0.28
  -6  14 -18    0.73    0.34
   8 -14  18    7.51    0.96
  -8 -14 -18    8.25    0.90
  -8  14  18    5.67    0.79
   8  14  18    9.13    1.00
  -8  14 -18    8.03    0.97
  -8  14 -18    7.21    0.90
  -8 -14  18    7.05    0.94
 -10  14  18    0.28    0.33
 -10 -14  18   -0.10    0.25
 -10  14 -18   -0.11    0.24
 -10  14 -18    0.32    0.30
 -10 -14  18    0.08    0.21
  10  14  18   -0.02    0.26
   0 -16  18   -0.05    0.19
   0  16  18    0.08    0.17
  -2  16  18    6.64    0.78
   2 -16  18    4.65    0.75
  -2  16 -18    6.99    0.75
   2  16  18    6.98    0.81
  -2  16 -18    6.38    0.69
  -2 -16  18    8.10    0.91
  -4  16  18    0.03    0.21
   4 -16  18    0.35    0.24
   4  16  18    0.11    0.20
  -4  16 -18   -0.17    0.21
  -4  16 -18    0.18    0.25
  -4 -16  18    0.16    0.25
   6 -16  18   10.56    1.14
  -6 -16 -18   11.89    0.88
  -6  16  18    8.47    0.88
  -6  16 -18    8.73    0.95
  -6  16 -18    9.64    1.02
   6  16  18   11.60    1.12
  -6 -16  18   10.64    1.14
  -8  16  18    0.45    0.26
  -8  16  18    0.43    0.28
  -8 -16 -18    0.17    0.28
   8 -16  18    0.44    0.25
  -8  16 -18    0.34    0.28
  -8 -16  18    0.42    0.32
   8  16  18    0.34    0.27
  -8  16 -18   -0.23    0.25
 -10  16  18    2.23    0.56
 -10 -16 -18    2.98    0.62
 -10 -16  18    2.49    0.63
  10  16  18    3.71    0.70
   0 -18  18    0.51    0.30
   0  18  18    0.63    0.27
  -2  18  18    0.63    0.30
   2 -18  18    0.86    0.35
  -2 -18  18    0.42    0.30
   2  18  18    0.38    0.27
  -4  18  18    0.49    0.26
   4 -18  18    0.22    0.25
  -4  18 -18    0.47    0.30
   4  18  18    0.82    0.37
  -4  18 -18    0.62    0.30
  -4 -18  18    0.55    0.32
  -6 -18 -18    0.00    0.21
  -6  18  18   -0.10    0.21
   6 -18  18    0.01    0.23
  -6 -18  18   -0.12    0.24
   6  18  18    0.29    0.28
  -6  18 -18   -0.24    0.20
  -6  18 -18    0.35    0.30
  -8 -18 -18    0.50    0.32
  -8  18  18    0.59    0.26
  -8  18 -18    0.00    0.27
   8  18  18   -0.17    0.27
  -8 -18  18    0.72    0.34
  -8  18 -18   -0.05    0.27
   0 -20  18    0.15    0.25
   0  20  18    0.02    0.22
  -2  20  18    1.43    0.45
   2 -20  18    1.86    0.49
   2  20  18    1.42    0.42
  -2 -20  18    1.17    0.40
  -4  20  18   -0.12    0.20
   4 -20  18   -0.10    0.19
  -4 -20  18   -0.29    0.22
   4  20  18   -0.17    0.24
  -4  20 -18   -0.04    0.25
  -4  20 -18    0.26    0.29
   6 -20  18    0.56    0.33
  -6  20  18    0.57    0.30
  -6 -20  18    0.87    0.36
  -6  20 -18    0.97    0.35
   6  20  18   -0.03    0.23
  -6  20 -18    0.43    0.33
  -8  20  18   -0.03    0.24
  -8 -20 -18    0.02    0.31
  -8 -20  18    0.32    0.30
   0 -22  18   12.18    1.04
   0  22  18   13.06    1.03
  -2  22  18    0.94    0.37
   2 -22  18    1.98    0.52
  -2 -22  18    1.69    0.45
   2  22  18    1.39    0.48
  -4  22  18    2.62    0.58
   4 -22  18    2.82    0.66
   4  22  18    3.85    0.72
  -4 -22  18    2.79    0.60
  -6 -22  18    0.04    0.31
  -6  22 -18    0.44    0.38
  -6  22 -18    0.26    0.29
  -1   1  19    1.48    0.29
   1  -1  19    0.99    0.25
  -1   1  19    0.80    0.25
  -1  -1  19    0.70    0.20
  -1  -1  19    1.40    0.33
   1   1  19    0.82    0.24
   1   1  19    0.81    0.24
   3  -1  19    0.19    0.16
  -3   1  19    0.10    0.12
  -3   1  19    0.04    0.14
   3  -1  19    0.21    0.15
   3   1  19    0.20    0.18
   3   1  19    0.17    0.13
  -3  -1  19    0.30    0.20
   5  -1  19    0.35    0.19
   5  -1  19    0.84    0.29
  -5   1  19    0.77    0.29
   5   1  19    1.23    0.33
  -5  -1  19    0.94    0.33
   7  -1  19    1.92    0.42
  -7   1  19    2.74    0.52
  -7  -1  19    3.32    0.57
   7   1  19    2.80    0.51
   9  -1  19    1.72    0.44
  -9   1  19    0.96    0.38
  -9  -1  19    1.09    0.39
   9   1  19    1.31    0.40
 -11   1  19    1.10    0.42
  11  -1  19    0.62    0.32
  11   1  19    0.85    0.35
 -11  -1  19    1.10    0.41
  13  -1  19    0.03    0.33
  13   1  19    0.18    0.29
   1  -3  19   20.40    1.01
   1  -3  19   19.20    0.91
  -1   3  19   21.53    1.09
  -1  -3  19   19.65    0.84
   1   3  19   21.26    0.92
   1   3  19   20.96    0.97
  -1  -3  19   19.51    1.01
  -3   3  19    2.25    0.35
  -3   3  19    3.01    0.46
   3  -3  19    2.62    0.42
   3  -3  19    2.42    0.40
  -3  -3  19    2.14    0.43
   3   3  19    2.65    0.43
   5  -3  19    4.52    0.59
   5  -3  19    4.54    0.58
  -5   3  19    3.74    0.57
  -5  -3  19    3.80    0.58
   5   3  19    5.09    0.63
  -7   3  19    0.17    0.21
   7  -3  19    0.45    0.26
   7   3  19    0.55    0.27
  -7  -3  19    0.39    0.26
  -9   3  19    0.50    0.34
   9  -3  19    0.82    0.33
  -9  -3  19    0.75    0.35
   9   3  19    0.93    0.35
  11  -3  19    5.36    0.81
 -11   3  19    5.70    0.86
  11   3  19    4.35    0.73
 -11  -3  19    6.25    0.92
  13   3  19    2.69    0.63
   1  -5  19   37.59    1.31
  -1   5  19   37.82    1.31
   1  -5  19   39.16    1.49
  -1   5  19   39.73    1.36
   1   5  19   36.81    1.36
  -1  -5  19   38.34    1.48
  -1  -5  19   39.78    1.23
  -3   5  19   16.18    0.83
   3  -5  19   18.89    0.94
   3  -5  19   16.55    0.94
  -3   5  19   20.08    0.98
   3   5  19   14.57    0.87
  -3  -5  19   15.22    0.95
  -5   5  19   18.71    1.05
   5  -5  19   19.17    1.03
   5  -5  19   20.00    1.06
   5   5  19   20.88    1.10
  -5  -5  19   19.44    1.11
   7  -5  19   15.92    0.96
  -7   5  19   14.34    0.99
   7  -5  19   16.43    1.02
   7   5  19   15.09    0.99
  -7  -5  19   16.57    1.08
  -9   5  19    3.07    0.59
   9  -5  19    4.18    0.68
   9   5  19    4.10    0.66
  -9  -5  19    3.15    0.60
  11  -5  19    5.49    0.80
 -11   5  19    5.15    0.86
 -11  -5  19    6.12    0.92
  11   5  19    4.52    0.72
  13   5  19    1.21    0.47
   1  -7  19   21.83    0.96
  -1   7  19   23.56    1.06
  -1   7  19   19.16    0.89
   1  -7  19   21.89    1.12
   1   7  19   20.63    1.01
  -1  -7  19   21.25    1.12
  -3   7  19   39.98    1.45
   3  -7  19   42.30    1.61
  -3   7  19   41.55    1.40
   3  -7  19   41.63    1.49
   3   7  19   40.14    1.52
  -3  -7  19   42.43    1.66
   5  -7  19   18.02    1.02
  -5   7  19   16.78    0.85
   5  -7  19   16.94    1.01
  -5   7  19   16.22    0.98
  -5  -7  19   17.55    1.08
   5   7  19   17.48    1.02
  -7   7  19   12.29    0.92
   7  -7  19   11.60    0.88
   7  -7  19   14.98    0.97
  -7  -7  19   13.33    0.99
   7   7  19   13.43    0.95
   9  -7  19   12.73    0.97
  -9   7  19   13.38    1.03
  -9  -7  19   14.06    1.09
   9   7  19   15.53    1.07
  11  -7  19    2.51    0.56
 -11   7  19    3.59    0.72
 -11  -7  19    3.14    0.65
  11   7  19    3.28    0.65
   1  -9  19    9.66    0.64
  -1   9  19    8.32    0.65
   1  -9  19    9.02    0.75
  -1  -9  19    9.71    0.80
   1   9  19   10.32    0.75
  -3   9  19   15.95    0.88
   3  -9  19   16.46    1.02
  -3   9  19   16.31    0.88
   3  -9  19   14.78    0.86
  -3  -9  19   13.95    0.96
   3   9  19   15.64    0.95
   5  -9  19    3.70    0.56
   5  -9  19    3.92    0.65
  -5   9  19    3.77    0.57
  -5   9  19    4.09    0.52
   5   9  19    3.31    0.56
  -5  -9  19    2.93    0.57
   7  -9  19    5.23    0.71
   7  -9  19    5.23    0.74
  -7   9  19    5.73    0.76
   7   9  19    5.19    0.72
  -7  -9  19    5.74    0.83
  -9   9  19    4.02    0.71
   9  -9  19    3.21    0.59
   9   9  19    5.06    0.75
  -9  -9  19    2.52    0.57
  11  -9  19    0.34    0.27
 -11   9  19    0.24    0.32
  11   9  19    0.07    0.22
 -11  -9  19    0.00    0.29
   1 -11  19    4.78    0.54
   1 -11  19    5.77    0.77
  -1  11  19    4.72    0.59
   1  11  19    5.71    0.69
  -1 -11  19    4.09    0.63
  -3  11  19    0.26    0.18
   3 -11  19   -0.12    0.15
   3 -11  19   -0.05    0.14
   3  11  19   -0.10    0.14
  -3 -11  19    0.27    0.23
   5 -11  19    1.60    0.44
  -5  11  19    0.88    0.30
  -5  11  19    1.62    0.34
   5 -11  19    1.33    0.39
  -5 -11  19    0.62    0.32
   5  11  19    0.96    0.33
   7 -11  19    0.31    0.22
   7 -11  19    0.35    0.27
  -7  11  19    0.67    0.31
  -7 -11  19    0.23    0.28
   7  11  19    0.16    0.22
  -9  11  19    0.23    0.22
   9 -11  19    0.36    0.23
  -9 -11  19    0.06    0.21
   9  11  19   -0.07    0.23
 -11  11  19    0.33    0.32
  11  11  19    0.12    0.25
 -11 -11  19   -0.19    0.23
  -1  13  19    0.78    0.30
   1 -13  19    0.51    0.24
   1  13  19    0.42    0.26
  -1 -13  19    0.22    0.22
   3 -13  19    1.68    0.47
  -3  13  19    0.79    0.27
  -3 -13  19    0.89    0.35
  -3  13 -19    0.78    0.31
  -3  13 -19    0.53    0.25
   3  13  19    0.89    0.31
  -5  13  19    0.09    0.16
   5 -13  19    0.09    0.22
  -5  13  19    0.01    0.20
  -5 -13  19    0.76    0.36
   5  13  19    0.52    0.31
  -7  13  19    0.03    0.27
   7 -13  19    0.12    0.21
  -7 -13 -19    0.08    0.21
  -7  13 -19    0.19    0.23
  -7 -13  19    0.40    0.31
  -7  13 -19   -0.06    0.24
   7  13  19   -0.07    0.22
  -9  13  19    0.09    0.23
   9  13  19    0.08    0.22
  -9  13 -19   -0.13    0.27
  -9 -13  19    0.12    0.26
  -9  13 -19    0.22    0.31
 -11  13  19    0.67    0.43
 -11 -13  19    1.24    0.45
 -11 -13  19    0.60    0.29
  11  13  19    0.17    0.32
  -1  15  19    0.51    0.26
   1 -15  19    0.58    0.29
  -1 -15  19    0.46    0.30
   1  15  19    0.71    0.34
   3 -15  19    2.89    0.57
  -3  15  19    3.64    0.56
  -3  15 -19    3.55    0.53
  -3  15 -19    4.32    0.60
  -3 -15  19    4.95    0.76
   3  15  19    5.23    0.74
   5 -15  19    1.96    0.49
  -5  15  19    1.30    0.34
   5  15  19    2.06    0.49
  -5 -15  19    1.47    0.43
  -5  15 -19    1.66    0.45
  -5  15 -19    1.71    0.44
   7 -15  19    4.86    0.79
  -7 -15 -19    4.66    0.68
  -7  15  19    3.70    0.63
  -7  15  19    4.20    0.60
  -7  15 -19    5.08    0.74
  -7  15 -19    4.61    0.73
   7  15  19    6.11    0.86
  -7 -15  19    5.02    0.80
  -9  15  19    1.18    0.43
   9  15  19    0.74    0.35
  -9  15 -19    0.40    0.34
  -9 -15  19    1.16    0.43
  -9  15 -19    0.91    0.36
   1 -17  19   10.46    0.91
  -1  17  19    9.73    0.81
   1  17  19   10.37    0.84
  -1 -17  19    9.76    1.05
   3 -17  19    9.81    1.07
  -3  17  19    9.32    0.94
  -3  17 -19    8.75    0.89
  -3 -17  19    9.15    1.02
   3  17  19   10.67    1.06
  -3  17 -19    7.85    0.82
  -5  17  19    5.27    0.72
   5 -17  19    5.40    0.82
  -5  17 -19    7.03    0.85
   5  17  19    5.08    0.77
  -5 -17  19    6.09    0.88
  -5  17 -19    5.50    0.74
  -7  17  19    4.03    0.63
   7 -17  19    3.67    0.68
  -7 -17 -19    2.89    0.57
   7  17  19    3.33    0.64
  -7  17 -19    3.89    0.69
  -7  17 -19    3.99    0.68
  -7 -17  19    3.63    0.68
  -9 -17 -19    3.24    0.62
  -9  17  19    2.56    0.60
   9  17  19    2.11    0.53
  -9 -17  19    2.04    0.56
  -1  19  19   11.07    0.91
   1 -19  19   10.80    1.14
   1  19  19   11.04    1.10
  -1 -19  19   11.65    0.99
  -3  19  19    3.50    0.63
   3 -19  19    4.90    0.78
  -3 -19  19    6.40    0.89
   3  19  19    4.22    0.68
  -5  19  19    3.86    0.64
   5 -19  19    4.12    0.75
   5  19  19    4.66    0.76
  -5  19 -19    3.20    0.61
  -5  19 -19    4.04    0.65
  -5 -19  19    3.04    0.66
  -7  19  19    1.13    0.37
   7 -19  19    0.30    0.36
  -7 -19  19    0.87    0.38
  -7  19 -19    1.75    0.49
  -7  19 -19    0.95    0.40
   7  19  19    1.05    0.38
   1 -21  19    2.99    0.65
  -1  21  19    3.23    0.62
  -1 -21  19    3.08    0.64
   1  21  19    2.48    0.54
   3 -21  19    5.35    0.83
  -3  21  19    8.04    0.97
   3  21  19    6.70    0.89
  -3 -21  19    7.42    0.96
  -5  21  19    5.01    0.76
   5  21  19    3.49    0.77
  -5  21 -19    5.71    0.80
  -5  21 -19    5.91    0.83
  -5 -21  19    5.12    0.82
  -1 -23  19    0.99    0.44
   0   0  20   44.71    1.44
   0   0  20   42.89    1.50
  -2   0  20   -0.10    0.11
   2   0  20    0.03    0.14
  -2   0  20   -0.07    0.12
   4   0  20   10.88    0.77
  -4   0  20   11.96    0.84
   6   0  20    0.11    0.19
  -6   0  20    0.27    0.21
   8   0  20   21.83    1.24
  -8   0  20   22.23    1.29
  10   0  20   -0.11    0.25
 -10   0  20    0.02    0.22
 -12   0  20   11.41    1.27
  12   0  20   11.94    1.21
   0   2  20    0.09    0.17
   0  -2  20   -0.04    0.14
   0  -2  20   -0.13    0.11
   0   2  20    0.17    0.14
   2  -2  20   40.34    1.47
   2  -2  20   37.95    1.38
  -2   2  20   40.69    1.46
  -2  -2  20   40.84    1.46
  -2  -2  20   42.04    1.56
   2   2  20   39.17    1.35
   2   2  20   39.87    1.45
   4  -2  20    0.25    0.18
   4  -2  20    0.40    0.25
  -4   2  20    0.47    0.24
   4   2  20    0.46    0.24
  -4  -2  20    0.44    0.27
  -6   2  20   20.70    1.16
   6  -2  20   20.70    1.13
   6   2  20   18.88    1.09
  -6  -2  20   20.51    1.17
  -8   2  20    0.71    0.36
   8  -2  20    0.36    0.29
   8   2  20    0.51    0.28
  -8  -2  20    0.51    0.31
 -10   2  20   20.61    1.33
  10  -2  20   21.64    1.30
  10   2  20   22.54    1.34
 -10  -2  20   22.31    1.38
 -12   2  20    0.21    0.32
  12  -2  20   -0.20    0.28
  12   2  20    0.10    0.27
 -12  -2  20    0.06    0.26
   0   4  20   10.05    0.66
   0  -4  20   10.02    0.74
   0   4  20   10.09    0.69
   2  -4  20    0.14    0.18
  -2   4  20    0.41    0.22
   2  -4  20    0.18    0.17
  -2   4  20    0.40    0.20
  -2  -4  20    0.14    0.19
   2   4  20    0.00    0.15
  -4   4  20    3.65    0.54
   4  -4  20    3.11    0.50
   4  -4  20    3.76    0.53
   4   4  20    3.85    0.56
  -4  -4  20    4.96    0.69
  -6   4  20    0.99    0.34
   6  -4  20    0.40    0.29
   6  -4  20    0.46    0.22
  -6  -4  20    1.16    0.38
   6   4  20    0.41    0.24
  -8   4  20   20.73    1.24
   8  -4  20   19.41    1.16
   8   4  20   20.38    1.20
  -8  -4  20   20.25    1.25
 -10   4  20    0.32    0.35
  10  -4  20    0.33    0.29
  10   4  20   -0.05    0.23
 -10  -4  20    0.32    0.28
 -12   4  20    2.74    0.67
  12  -4  20    3.46    0.69
  12   4  20    2.62    0.60
 -12  -4  20    4.07    0.81
   0   6  20   -0.09    0.16
   0  -6  20    0.04    0.14
   2  -6  20    2.67    0.42
   2  -6  20    2.94    0.51
  -2   6  20    3.15    0.48
  -2   6  20    2.96    0.45
   2   6  20    2.29    0.43
  -2  -6  20    3.88    0.61
   4  -6  20    0.02    0.17
   4  -6  20   -0.06    0.11
  -4   6  20    0.06    0.14
  -4   6  20    0.05    0.18
   4   6  20    0.00    0.16
  -4  -6  20   -0.01    0.22
  -6   6  20    1.11    0.35
   6  -6  20    0.97    0.36
   6  -6  20    0.83    0.28
  -6  -6  20    1.09    0.38
   6   6  20    1.07    0.36
  -8   6  20    0.05    0.21
   8  -6  20    0.05    0.22
   8   6  20    0.22    0.22
  -8  -6  20    0.27    0.25
  10  -6  20    3.26    0.62
 -10   6  20    2.73    0.59
  10   6  20    1.90    0.49
 -10  -6  20    3.21    0.66
  12   6  20    0.43    0.37
   0  -8  20    5.44    0.57
   0   8  20    4.61    0.57
   0  -8  20    5.14    0.69
  -2   8  20    4.15    0.55
   2  -8  20    3.37    0.48
  -2   8  20    2.70    0.44
   2  -8  20    2.71    0.50
   2   8  20    1.75    0.40
  -2  -8  20    2.70    0.52
  -4   8  20    9.70    0.67
   4  -8  20    7.62    0.77
  -4   8  20    9.90    0.73
   4  -8  20   11.00    0.84
   4   8  20   10.09    0.78
  -4  -8  20    9.34    0.98
   6  -8  20    0.60    0.29
   6  -8  20    0.21    0.22
  -6   8  20    1.04    0.36
   6   8  20    0.20    0.21
  -6  -8  20    0.82    0.35
  -8   8  20    4.26    0.69
   8  -8  20    2.26    0.50
   8  -8  20    4.15    0.65
  -8  -8  20    3.02    0.62
   8   8  20    4.69    0.74
 -10   8  20    0.48    0.29
  10  -8  20    0.03    0.23
 -10  -8  20    0.27    0.27
  10   8  20   -0.20    0.19
   0 -10  20   -0.12    0.15
   0  10  20    0.07    0.17
  -2  10  20    3.27    0.50
   2 -10  20    2.30    0.48
   2 -10  20    2.94    0.46
  -2 -10  20    2.96    0.54
   2  10  20    2.67    0.48
  -4  10  20    2.38    0.42
   4 -10  20    3.03    0.57
  -4  10  20    1.83    0.41
   4 -10  20    1.96    0.40
   4  10  20    2.17    0.45
  -4 -10  20    2.16    0.48
  -6  10  20   22.84    1.23
   6 -10  20   22.94    1.24
   6 -10  20   21.16    1.26
   6  10  20   21.61    1.22
  -6 -10  20   21.87    1.30
   8 -10  20   -0.10    0.17
   8 -10  20   -0.28    0.17
  -8  10  20   -0.18    0.18
  -8 -10  20   -0.15    0.24
   8  10  20   -0.17    0.20
  10 -10  20    5.30    0.80
 -10  10  20    4.41    0.78
 -10 -10  20    4.41    0.77
  10  10  20    4.65    0.74
   0  12  20   16.77    1.01
   0 -12  20   16.42    1.07
   2 -12  20    0.21    0.23
   2 -12  20    0.15    0.16
  -2  12  20    0.11    0.19
   2  12  20    0.11    0.21
  -2 -12  20    0.06    0.20
  -4  12  20   30.08    1.32
   4 -12  20   29.36    1.50
   4 -12  20   30.05    1.36
   4  12  20   30.93    1.47
  -4 -12  20   32.40    1.56
  -6  12  20    0.60    0.24
   6 -12  20    0.63    0.34
   6 -12  20    0.43    0.27
  -6  12  20    0.37    0.26
   6  12  20    1.02    0.35
  -6 -12  20    0.91    0.38
  -8  12  20   12.31    0.99
   8 -12  20   12.76    1.03
   8 -12  20   12.91    1.00
   8  12  20   12.73    1.02
  -8 -12  20   11.97    1.03
 -10  12  20    0.36    0.35
 -10 -12  20    0.14    0.32
  10  12  20    0.45    0.31
   0  14  20   -0.21    0.14
   0 -14  20   -0.26    0.15
   2 -14  20   10.93    0.91
  -2  14  20   10.80    0.81
  -2 -14  20    8.66    0.97
   2  14  20   10.12    0.83
  -2  14 -20   10.20    1.33
   4 -14  20    0.22    0.20
  -4  14  20   -0.20    0.16
  -4  14 -20    0.02    0.22
   4  14  20    0.01    0.22
  -4  14 -20   -0.18    0.18
  -4 -14  20    0.25    0.28
  -6  14  20   15.50    0.97
   6 -14  20   15.30    1.12
   6  14  20   13.04    1.00
  -6  14 -20   15.28    1.08
  -6 -14  20   15.68    1.16
  -6  14 -20   15.68    1.07
  -8  14  20   -0.05    0.24
   8 -14  20    0.29    0.25
  -8  14 -20    0.13    0.28
  -8 -14  20   -0.23    0.25
  -8  14 -20   -0.29    0.21
   8  14  20   -0.09    0.23
 -10  14  20    7.56    0.99
  10  14  20    9.95    1.26
 -10 -14  20    9.81    1.35
   0 -16  20    3.37    0.64
   0  16  20    4.42    0.66
  -2  16  20   -0.01    0.19
   2 -16  20   -0.27    0.21
   2  16  20    0.04    0.19
  -2 -16  20    0.07    0.22
  -4  16  20    6.47    0.78
   4 -16  20    7.71    0.98
  -4 -16  20    8.12    0.99
  -4  16 -20    6.23    0.79
   4  16  20    8.24    0.93
  -4  16 -20    7.31    0.83
   6 -16  20    0.39    0.24
  -6  16  20    0.06    0.20
  -6 -16  20    0.01    0.24
   6  16  20    0.14    0.25
  -6  16 -20   -0.15    0.23
  -6  16 -20    0.08    0.30
   8 -16  20    3.01    0.64
  -8 -16 -20    4.42    0.70
  -8  16 -20    3.39    0.70
  -8 -16  20    3.46    0.70
   8  16  20    4.67    0.78
  -8  16 -20    2.60    0.60
   0  18  20   -0.26    0.20
   0 -18  20   -0.06    0.22
   2 -18  20    0.39    0.30
  -2  18  20    0.03    0.20
   2  18  20    0.36    0.26
  -2 -18  20   -0.32    0.19
   4 -18  20    1.23    0.38
  -4  18  20    0.58    0.30
  -4  18 -20    0.27    0.25
   4  18  20    0.82    0.35
  -4 -18  20    0.39    0.31
  -4  18 -20    0.38    0.27
   6 -18  20    0.45    0.28
  -6  18  20    0.37    0.27
   6  18  20    0.11    0.32
  -6 -18  20    0.34    0.38
  -6  18 -20    0.51    0.36
  -6  18 -20    0.87    0.35
  -8 -18 -20   -0.19    0.21
   0 -20  20   21.10    1.37
   0  20  20   17.97    1.21
   2 -20  20    0.40    0.26
  -2  20  20   -0.11    0.24
   2  20  20    0.51    0.30
  -2 -20  20    0.24    0.29
   4 -20  20    0.58    0.33
  -4  20  20    0.03    0.23
   4  20  20    0.28    0.30
  -4 -20  20   -0.05    0.26
  -6  20  20   -0.02    0.26
  -6  20 -20    0.17    0.29
  -6 -20  20    0.39    0.35
  -6  20 -20   -0.03    0.31
   0 -22  20    0.07    0.28
  -1   1  21    0.52    0.25
  -1   1  21    0.59    0.23
   1  -1  21    0.90    0.28
   1  -1  21    0.59    0.24
  -1  -1  21    0.76    0.29
   1   1  21    0.71    0.23
   1   1  21    0.83    0.26
  -1  -1  21    1.08    0.26
  -3   1  21    0.01    0.19
   3  -1  21    0.05    0.13
   3  -1  21    0.05    0.15
   3   1  21   -0.11    0.15
  -3  -1  21    0.40    0.25
   5  -1  21    0.16    0.20
  -5   1  21   -0.10    0.19
  -5  -1  21    0.26    0.25
   5   1  21    0.14    0.19
   7  -1  21    3.49    0.61
  -7   1  21    2.38    0.52
  -7  -1  21    3.15    0.60
   7   1  21    3.22    0.59
  -9   1  21    0.46    0.31
   9  -1  21    0.72    0.33
   9   1  21    0.89    0.35
  -9  -1  21    1.07    0.42
  11  -1  21    0.03    0.27
 -11   1  21    0.13    0.25
  11   1  21   -0.05    0.27
 -11  -1  21   -0.04    0.26
   1  -3  21   17.99    0.92
   1  -3  21   17.74    1.00
  -1   3  21   18.52    0.96
  -1   3  21   18.03    0.91
   1   3  21   18.85    0.97
  -1  -3  21   18.05    1.02
  -3   3  21    5.45    0.66
   3  -3  21    5.51    0.67
  -3   3  21    4.82    0.54
   3  -3  21    3.76    0.54
   3   3  21    4.47    0.61
  -3  -3  21    3.85    0.61
   5  -3  21    6.11    0.73
  -5   3  21    5.72    0.74
   5  -3  21    6.84    0.80
  -5  -3  21    7.61    0.88
   5   3  21    6.85    0.76
  -7   3  21    0.44    0.25
   7  -3  21    0.75    0.31
  -7  -3  21    0.28    0.28
   7   3  21    0.69    0.28
   9  -3  21    6.12    0.81
  -9   3  21    6.12    0.87
  -9  -3  21    8.00    0.99
   9   3  21    6.02    0.85
  11  -3  21    3.31    0.67
 -11   3  21    3.99    0.75
 -11  -3  21    3.28    0.67
  11   3  21    2.86    0.62
   1  -5  21   51.84    1.62
  -1   5  21   53.00    1.69
  -1   5  21   52.97    1.65
   1  -5  21   51.87    1.82
   1   5  21   52.19    1.75
  -1  -5  21   53.85    1.88
  -3   5  21   19.58    0.94
   3  -5  21   18.45    0.99
  -3   5  21   21.44    1.08
   3  -5  21   19.57    1.07
   3   5  21   18.18    1.02
  -3  -5  21   20.82    1.15
   5  -5  21    4.58    0.65
  -5   5  21    4.44    0.64
   5  -5  21    5.25    0.67
   5   5  21    3.62    0.59
  -5  -5  21    4.37    0.67
  -7   5  21    9.34    1.00
   7  -5  21   10.03    1.00
   7   5  21   10.23    1.00
  -7  -5  21    8.97    1.01
  -9   5  21    0.54    0.31
   9  -5  21    0.11    0.27
   9   5  21    0.32    0.28
  -9  -5  21    0.25    0.26
  11  -5  21    6.55    0.96
 -11   5  21    5.35    0.88
 -11  -5  21    5.73    0.91
  11   5  21    4.77    0.77
   1  -7  21    6.97    0.80
   1  -7  21    8.47    0.63
  -1   7  21    8.43    0.66
   1   7  21    9.50    0.74
  -1  -7  21    7.49    0.86
  -3   7  21   29.85    1.24
   3  -7  21   28.20    1.25
  -3   7  21   31.00    1.30
   3  -7  21   30.91    1.41
   3   7  21   29.68    1.35
  -3  -7  21   29.47    1.42
  -5   7  21   13.76    0.91
   5  -7  21   11.54    0.87
   5  -7  21   13.71    0.93
  -5  -7  21   12.71    0.97
   5   7  21   13.09    0.93
   7  -7  21   11.57    0.91
   7  -7  21   11.47    0.89
  -7   7  21   11.88    0.95
  -7  -7  21   14.07    1.06
   7   7  21   13.48    1.00
   9  -7  21    5.06    0.75
  -9   7  21    5.49    0.85
   9   7  21    3.60    0.65
  -9  -7  21    4.32    0.73
  11  -7  21    2.47    0.60
 -11   7  21    2.20    0.58
 -11  -7  21    2.78    0.64
  11   7  21    1.45    0.51
   1  -9  21    6.33    0.65
   1  -9  21    6.46    0.81
  -1   9  21    6.66    0.74
  -1  -9  21    6.12    0.80
   1   9  21    5.42    0.67
   3  -9  21    3.82    0.55
  -3   9  21    2.90    0.45
   3  -9  21    3.60    0.61
   3   9  21    4.68    0.64
  -3  -9  21    4.02    0.66
   5  -9  21   14.13    0.99
  -5   9  21   14.27    0.95
   5  -9  21   15.49    0.98
  -5  -9  21   17.29    1.16
   5   9  21   15.48    1.02
   7  -9  21    5.81    0.80
  -7   9  21    5.23    0.73
   7  -9  21    6.90    0.85
   7   9  21    6.34    0.83
  -7  -9  21    4.65    0.75
  -9   9  21    2.30    0.57
   9  -9  21    3.22    0.61
  -9  -9  21    2.08    0.55
   9   9  21    4.33    0.72
 -11   9  21    0.28    0.38
  11   9  21    0.01    0.34
   1 -11  21    4.04    0.66
  -1  11  21    2.99    0.50
   1  11  21    4.29    0.60
  -1 -11  21    4.22    0.69
  -3  11  21    7.50    0.77
   3 -11  21    6.97    0.74
   3 -11  21    8.21    0.96
  -3 -11  21    6.85    0.87
   3  11  21    6.25    0.78
   5 -11  21    0.95    0.36
  -5  11  21    1.61    0.41
  -5  11  21    1.81    0.36
   5 -11  21    1.49    0.44
   5  11  21    1.63    0.42
  -5 -11  21    1.09    0.42
  -7  11  21   -0.31    0.23
   7 -11  21   -0.02    0.20
   7 -11  21    0.72    0.29
  -7 -11  21    0.38    0.30
   7  11  21    0.00    0.24
  -9  11  21   -0.11    0.26
   9 -11  21    0.24    0.27
   9  11  21    0.00    0.28
  -9 -11  21    0.02    0.26
   1 -13  21    0.12    0.22
  -1  13  21    0.67    0.27
   1  13  21    0.59    0.30
  -1 -13  21    0.39    0.26
  -3  13  21    1.46    0.38
   3 -13  21    1.92    0.46
  -3 -13  21    1.92    0.52
   3  13  21    1.25    0.38
  -5  13  21   -0.41    0.14
   5 -13  21   -0.02    0.20
   5 -13  21   -0.20    0.21
  -5 -13  21    0.17    0.24
   5  13  21   -0.12    0.23
   7 -13  21    0.89    0.33
  -7  13  21    0.60    0.34
   7  13  21    0.47    0.31
  -7 -13  21    0.66    0.38
  -9  13  21   -0.19    0.24
   9  13  21    0.09    0.28
  -9  13 -21    0.08    0.29
  -9 -13  21   -0.13    0.29
  -9  13 -21   -0.59    0.27
  -1  15  21    3.66    0.60
   1 -15  21    4.29    0.73
  -1 -15  21    3.36    0.62
   1  15  21    3.81    0.62
  -3  15  21    0.54    0.25
   3 -15  21    0.47    0.30
  -3  15 -21    0.18    0.24
   3  15  21    0.30    0.26
  -3  15 -21    0.44    0.26
  -3 -15  21    0.48    0.33
  -5  15  21    3.68    0.59
   5 -15  21    5.04    0.80
  -5 -15  21    4.04    0.71
  -5  15 -21    4.40    0.69
   5  15  21    3.24    0.60
  -5  15 -21    3.66    0.62
   7 -15  21    2.08    0.55
  -7  15 -21    1.62    0.48
  -7  15 -21    0.32    0.31
   7  15  21    0.80    0.36
  -7 -15  21    1.63    0.53
  -9  15  21    1.22    0.42
   1 -17  21    3.41    0.64
  -1  17  21    4.13    0.68
   1  17  21    3.73    0.63
  -1 -17  21    2.57    0.56
   3 -17  21    9.28    1.07
  -3  17  21    7.99    0.91
  -3 -17  21    9.27    1.09
   3  17  21    7.07    0.91
   5 -17  21    2.70    0.62
  -5  17  21    3.24    0.59
  -5  17 -21    4.26    0.71
  -5  17 -21    2.41    0.54
  -5 -17  21    2.69    0.64
   5  17  21    2.92    0.59
   7 -17  21    2.42    0.59
  -7 -17  21    2.80    0.68
  -7  17 -21    2.33    0.54
   7  17  21    2.05    0.52
  -7  17 -21    2.00    0.52
  -1  19  21   10.23    1.08
   1 -19  21   12.74    1.07
   1  19  21   12.34    1.20
  -1 -19  21   12.25    1.06
   3 -19  21    6.17    0.89
  -3  19  21    6.01    0.80
   3  19  21    4.42    0.73
  -3 -19  21    4.72    0.78
  -5  19  21    5.78    0.77
   5 -19  21    6.60    1.05
   5  19  21    6.21    0.98
  -5 -19  21    7.48    0.99
  -5  19 -21    6.29    0.80
  -5  19 -21    5.25    0.77
  -7  19  21    1.77    0.45
  -1  21  21    3.97    0.75
  -1 -21  21    4.32    0.84
   0   0  22    0.00    0.16
   0   0  22    0.08    0.17
  -2   0  22   26.85    1.27
   2   0  22   26.82    1.20
   2   0  22   26.91    1.19
   4   0  22    0.04    0.18
  -4   0  22    0.07    0.23
  -6   0  22   27.11    1.39
   6   0  22   23.37    1.27
   8   0  22    0.13    0.29
  -8   0  22   -0.23    0.18
  10   0  22   23.16    1.40
 -10   0  22   24.60    1.50
   0  -2  22   15.82    0.85
   0   2  22   14.50    0.86
   0   2  22   14.90    0.86
   0  -2  22   15.25    0.93
  -2   2  22    0.08    0.14
  -2   2  22   -0.01    0.16
   2  -2  22   -0.19    0.13
   2  -2  22    0.10    0.16
  -2  -2  22   -0.06    0.17
   2   2  22   -0.21    0.12
   4  -2  22   10.31    0.79
   4  -2  22   11.91    0.99
  -4   2  22   11.00    0.82
   4   2  22   12.64    0.88
  -4  -2  22   11.25    0.87
   6  -2  22    0.11    0.22
  -6   2  22   -0.07    0.17
  -6  -2  22   -0.15    0.19
   6   2  22    0.18    0.19
  -8   2  22   10.79    0.95
   8  -2  22   14.06    1.03
  -8  -2  22   12.28    1.01
   8   2  22   13.70    1.02
  10  -2  22    0.89    0.41
 -10   2  22    0.81    0.38
  10   2  22    0.87    0.37
 -10  -2  22    1.13    0.43
   0   4  22   -0.09    0.14
   0  -4  22    0.00    0.16
   0  -4  22    0.20    0.17
  -2   4  22    3.30    0.51
   2  -4  22    3.42    0.51
  -2   4  22    3.67    0.49
   2  -4  22    3.31    0.56
   2   4  22    2.89    0.47
  -2  -4  22    3.48    0.58
   4  -4  22    0.18    0.21
  -4   4  22    0.40    0.26
   4  -4  22    0.85    0.29
  -4  -4  22    0.24    0.24
   4   4  22    0.26    0.20
   6  -4  22    4.85    0.70
  -6   4  22    6.37    0.84
  -6  -4  22    6.67    0.85
   6   4  22    6.29    0.78
  -8   4  22    0.37    0.32
   8  -4  22    0.52    0.31
   8   4  22   -0.01    0.21
  -8  -4  22    0.18    0.25
 -10   4  22    4.33    0.76
  10  -4  22    5.79    0.86
 -10  -4  22    5.33    0.84
  10   4  22    5.95    0.85
   0  -6  22    1.80    0.45
   0   6  22    1.16    0.32
   2  -6  22    3.74    0.60
  -2   6  22    3.16    0.47
  -2   6  22    3.50    0.53
   2  -6  22    3.68    0.53
   2   6  22    2.98    0.50
  -2  -6  22    3.38    0.58
   4  -6  22    0.02    0.19
   4  -6  22   -0.15    0.16
  -4   6  22   -0.24    0.15
  -4  -6  22    0.08    0.25
   4   6  22   -0.17    0.16
  -6   6  22    2.17    0.48
   6  -6  22    1.74    0.45
   6  -6  22    1.99    0.44
   6   6  22    1.26    0.37
  -6  -6  22    2.07    0.51
   8  -6  22    1.51    0.44
  -8   6  22    2.54    0.58
  -8  -6  22    2.30    0.55
   8   6  22    2.02    0.51
  10  -6  22    0.10    0.25
 -10   6  22   -0.31    0.22
  10   6  22    0.27    0.27
 -10  -6  22    0.30    0.34
   0  -8  22   -0.12    0.18
   0   8  22    0.14    0.16
   2  -8  22    1.52    0.40
  -2   8  22    2.08    0.42
   2  -8  22    1.87    0.39
   2   8  22    2.16    0.43
  -2  -8  22    1.82    0.47
  -4   8  22    1.85    0.37
   4  -8  22    2.23    0.50
   4  -8  22    1.78    0.40
  -4   8  22    1.74    0.41
  -4  -8  22    2.94    0.60
   4   8  22    2.19    0.46
  -6   8  22   11.41    0.89
   6  -8  22   10.42    1.03
   6  -8  22    8.98    0.98
   6   8  22   10.94    0.89
  -6  -8  22    8.85    1.02
  -8   8  22    1.96    0.51
   8  -8  22    1.90    0.48
  -8  -8  22    2.45    0.58
   8   8  22    2.79    0.58
 -10   8  22    2.05    0.56
  10  -8  22    1.58    0.47
 -10  -8  22    1.62    0.54
  10   8  22    0.94    0.40
   0 -10  22    5.83    0.78
   0  10  22    6.20    0.73
   2 -10  22    0.31    0.20
   2 -10  22    0.06    0.17
  -2  10  22    0.23    0.20
   2  10  22    0.21    0.24
  -2 -10  22    0.05    0.25
   4 -10  22   17.96    1.05
   4 -10  22   17.14    1.13
  -4  10  22   17.50    0.98
   4  10  22   15.15    1.04
  -4 -10  22   17.41    1.17
   6 -10  22   -0.15    0.22
   6 -10  22    0.02    0.20
  -6  10  22    0.09    0.22
  -6 -10  22   -0.19    0.20
   6  10  22    0.12    0.25
   8 -10  22   10.68    1.08
   8 -10  22    9.67    1.09
  -8  10  22    9.23    1.04
   8  10  22    9.96    1.09
  -8 -10  22   10.68    1.20
 -10  10  22    0.47    0.33
  10  10  22    0.16    0.29
   0  12  22   -0.11    0.17
   0 -12  22    0.25    0.22
   2 -12  22   14.51    1.05
  -2  12  22   12.69    0.88
  -2 -12  22   12.79    1.01
   2  12  22   11.26    0.88
   4 -12  22   -0.61    0.16
  -4  12  22   -0.11    0.17
   4 -12  22   -0.02    0.21
  -4 -12  22    0.17    0.22
   4  12  22   -0.03    0.19
   6 -12  22   13.48    0.99
   6 -12  22   12.11    1.01
   6  12  22   15.33    1.09
  -6 -12  22   15.08    1.15
   8 -12  22    0.30    0.32
  -8  12  22    0.21    0.29
   8 -12  22   -0.29    0.19
  -8 -12  22    0.19    0.37
   8  12  22    0.20    0.22
 -10  12  22    9.08    1.29
   0  14  22   11.13    0.88
   0 -14  22   11.23    0.95
   2 -14  22   -0.32    0.21
  -2  14  22    0.04    0.18
  -2 -14  22   -0.05    0.20
   2  14  22    0.22    0.22
  -4  14  22   10.12    0.81
   4 -14  22   11.13    1.20
  -4 -14  22   11.05    1.20
  -4  14 -22   10.08    0.98
   4  14  22    7.80    0.91
  -4  14 -22    8.98    0.94
   6 -14  22    0.28    0.26
  -6 -14  22   -0.02    0.23
  -6  14 -22    0.02    0.24
  -6  14 -22    0.14    0.30
   6  14  22    0.37    0.29
   8 -14  22   10.28    1.19
  -8  14 -22   10.14    1.11
   8  14  22    9.80    1.13
  -8  14 -22    9.92    1.12
  -8 -14  22   10.05    1.18
   0  16  22   -0.42    0.16
   0 -16  22    0.41    0.28
  -2  16  22    2.70    0.53
   2 -16  22    3.43    0.66
  -2 -16  22    3.42    0.66
   2  16  22    2.98    0.60
  -4  16  22    0.03    0.21
   4 -16  22    0.02    0.21
  -4 -16  22    0.08    0.26
  -4  16 -22    0.48    0.31
  -4  16 -22    0.58    0.30
   4  16  22    0.05    0.23
  -6  16  22    1.07    0.37
   6 -16  22    1.20    0.41
  -6 -16  22    1.53    0.45
  -6  16 -22    2.20    0.49
   6  16  22    1.67    0.48
  -6  16 -22    1.61    0.50
   0  18  22    0.49    0.26
   0 -18  22    0.25    0.31
  -2  18  22    0.86    0.34
   2 -18  22    1.55    0.47
  -2 -18  22    1.41    0.46
   2  18  22    0.96    0.40
   4 -18  22    2.03    0.53
  -4  18  22    2.16    0.50
   4  18  22    1.51    0.44
  -4 -18  22    1.64    0.53
  -6  18  22   -0.05    0.23
  -6  18 -22    0.40    0.29
  -6  18 -22   -0.17    0.34
   0 -20  22   -0.13    0.37
   0  20  22   -0.05    0.22
  -2  20  22    0.31    0.30
  -1   1  23    6.34    0.65
   1  -1  23    4.96    0.61
   1  -1  23    4.37    0.62
  -1   1  23    5.15    0.68
   1   1  23    6.15    0.69
  -1  -1  23    5.95    0.76
   1   1  23    5.24    0.62
  -1  -1  23    5.37    0.58
  -3   1  23    2.04    0.47
   3  -1  23    2.71    0.48
  -3  -1  23    2.67    0.53
   3   1  23    2.27    0.43
  -5   1  23    1.77    0.46
   5  -1  23    1.83    0.43
  -5  -1  23    1.25    0.40
   5   1  23    1.17    0.36
  -7   1  23    0.07    0.25
   7  -1  23    0.22    0.23
   7   1  23   -0.24    0.22
  -7  -1  23   -0.04    0.23
   9  -1  23    0.30    0.28
  -9   1  23    0.03    0.22
   9   1  23   -0.16    0.26
  -9  -1  23   -0.07    0.22
  -1   3  23   22.23    1.11
   1  -3  23   20.40    1.12
   1  -3  23   19.27    1.00
  -1   3  23   19.54    1.00
  -1  -3  23   21.35    1.16
   1   3  23   18.64    1.03
   3  -3  23   12.86    0.87
  -3   3  23   13.77    0.90
   3  -3  23   12.17    0.84
   3   3  23   11.33    0.86
  -3  -3  23   11.93    0.90
  -5   3  23    0.79    0.34
   5  -3  23    1.02    0.36
   5   3  23    1.22    0.36
  -5  -3  23    0.74    0.32
   7  -3  23   11.49    0.94
  -7   3  23   12.76    1.00
   7   3  23   12.37    0.96
  -7  -3  23   10.49    0.93
  -9   3  23    0.21    0.32
   9  -3  23    0.49    0.32
  -9  -3  23    0.69    0.35
   9   3  23    0.55    0.34
   1  -5  23    1.89    0.38
  -1   5  23    1.54    0.35
   1  -5  23    1.69    0.42
   1   5  23    1.96    0.40
  -1  -5  23    1.83    0.42
  -3   5  23   23.55    1.19
   3  -5  23   22.71    1.16
   3  -5  23   24.47    1.25
   3   5  23   24.22    1.24
  -3  -5  23   24.57    1.33
   5  -5  23    5.05    0.68
   5  -5  23    6.21    0.77
  -5   5  23    5.22    0.71
  -5  -5  23    5.25    0.76
   5   5  23    5.70    0.76
  -7   5  23    1.99    0.48
   7  -5  23    2.02    0.48
  -7  -5  23    2.10    0.52
   7   5  23    1.91    0.46
  -9   5  23   10.19    1.13
   9  -5  23    9.87    1.07
  -9  -5  23   10.79    1.18
   9   5  23    8.30    0.99
   1  -7  23   17.75    1.10
  -1   7  23   17.00    0.99
   1  -7  23   18.46    0.97
   1   7  23   15.22    0.97
  -1  -7  23   16.93    1.09
   3  -7  23    0.57    0.28
   3  -7  23    0.28    0.27
  -3   7  23    0.35    0.20
  -3   7  23    0.78    0.31
   3   7  23    0.23    0.20
  -3  -7  23    0.35    0.24
  -5   7  23   12.38    0.92
   5  -7  23   13.24    0.95
   5  -7  23   12.35    0.93
   5   7  23   11.28    0.90
  -5  -7  23   13.17    1.03
  -7   7  23    6.92    0.89
   7  -7  23    7.95    0.92
  -7  -7  23    6.73    0.93
   7   7  23    8.16    0.95
  -9   7  23    0.93    0.40
   9  -7  23    0.78    0.34
  -9  -7  23    1.03    0.40
   9   7  23    0.56    0.35
  -1   9  23    9.63    0.77
   1  -9  23   10.12    0.87
  -1  -9  23   10.58    0.89
   1   9  23    9.90    0.80
   3  -9  23   12.49    0.96
   3  -9  23   13.10    0.90
  -3   9  23   13.83    0.89
   3   9  23   12.92    0.96
  -3  -9  23   14.06    1.06
   5  -9  23   10.85    0.87
  -5   9  23    9.67    0.81
   5  -9  23    9.45    0.84
  -5  -9  23   10.66    1.14
   5   9  23    9.66    0.99
   7  -9  23    1.74    0.45
   7  -9  23    1.42    0.40
  -7   9  23    1.95    0.52
  -7  -9  23    2.06    0.56
   7   9  23    1.79    0.49
   9  -9  23    1.39    0.43
  -9   9  23    2.02    0.56
  -9  -9  23    1.36    0.47
   9   9  23    0.69    0.38
  -1  11  23    2.61    0.49
   1 -11  23    2.20    0.50
   1  11  23    1.41    0.39
  -1 -11  23    2.60    0.57
   3 -11  23    1.04    0.31
  -3  11  23    1.12    0.34
   3 -11  23    0.76    0.34
  -3 -11  23    1.04    0.40
   3  11  23    0.66    0.30
   5 -11  23    1.60    0.40
   5 -11  23    1.60    0.47
   5  11  23    2.08    0.48
  -5 -11  23    3.31    0.68
  -7  11  23    0.55    0.35
   7 -11  23    0.98    0.39
   7 -11  23    0.61    0.30
   7  11  23    0.96    0.37
  -7 -11  23    0.36    0.28
   9 -11  23    1.92    0.59
  -9  11  23    1.95    0.54
   1 -13  23    0.33    0.27
  -1  13  23    0.56    0.31
  -1 -13  23    0.62    0.33
   1  13  23    0.40    0.26
   3 -13  23    0.11    0.22
   3 -13  23   -0.04    0.21
  -3  13  23   -0.18    0.17
   3  13  23    0.22    0.24
  -3 -13  23    0.18    0.27
   5 -13  23    1.32    0.43
   5 -13  23    0.95    0.37
  -5  13  23    0.81    0.33
  -5 -13  23    0.58    0.32
   5  13  23    0.98    0.39
   7 -13  23    0.05    0.22
   7 -13  23    0.06    0.27
  -7 -13  23    0.17    0.31
   7  13  23    0.12    0.28
  -9  13  23   -0.23    0.28
  -1  15  23    1.51    0.44
   1 -15  23    1.68    0.46
   1  15  23    1.53    0.45
  -1 -15  23    1.69    0.47
  -3  15  23    4.31    0.64
   3 -15  23    5.38    0.84
   3  15  23    3.84    0.65
  -3 -15  23    4.64    0.78
  -5  15  23    0.96    0.30
   5 -15  23    1.70    0.47
  -5 -15  23    0.78    0.38
  -5  15 -23    1.78    0.45
  -5  15 -23    1.58    0.47
   5  15  23    1.74    0.51
   7 -15  23    1.37    0.47
  -7  15 -23    1.20    0.47
  -7  15 -23    2.17    0.52
   1 -17  23   15.10    1.17
  -1  17  23   14.67    1.05
  -1 -17  23   16.93    1.24
   1  17  23   15.27    1.11
   3 -17  23    1.53    0.48
  -3  17  23    1.94    0.45
   3  17  23    1.30    0.43
  -3 -17  23    1.46    0.44
  -5  17  23    5.51    0.75
   5 -17  23    3.88    0.73
  -5  17 -23    4.01    0.72
  -5  17 -23    5.47    0.78
  -1  19  23    3.68    0.64
   1  19  23    3.38    0.72
  -3  19  23    4.57    0.72
   0   0  24   28.35    1.33
   0   0  24   27.61    1.21
   2   0  24   -0.16    0.19
  -2   0  24   -0.05    0.18
   4   0  24   20.27    1.15
  -4   0  24   17.74    1.13
   6   0  24   -0.03    0.23
  -6   0  24    0.00    0.23
  -8   0  24   14.10    1.12
   8   0  24   13.24    1.05
 -10   0  24   -0.10    0.31
  10   0  24   -0.39    0.22
   0  -2  24    0.13    0.20
   0   2  24   -0.09    0.16
   0  -2  24   -0.01    0.16
   0   2  24    0.09    0.20
   2  -2  24   19.20    1.06
   2  -2  24   18.19    1.06
  -2   2  24   18.04    1.06
  -2  -2  24   17.95    1.10
   2   2  24   17.36    1.02
  -4   2  24    0.66    0.30
   4  -2  24    0.17    0.25
   4   2  24    0.36    0.27
  -4  -2  24    0.89    0.34
   6  -2  24   14.01    1.03
  -6   2  24   12.69    0.98
   6   2  24   12.84    0.97
  -6  -2  24   13.05    1.02
   8  -2  24   -0.11    0.29
  -8   2  24    0.73    0.31
   8   2  24    0.31    0.27
  -8  -2  24    0.46    0.30
 -10   2  24    9.42    1.14
  10  -2  24    8.61    1.47
   0  -4  24    3.98    0.62
   0   4  24    4.58    0.59
  -2   4  24    0.24    0.19
  -2   4  24   -0.13    0.16
   2  -4  24    0.02    0.19
   2  -4  24    0.12    0.19
   2   4  24    0.01    0.20
  -2  -4  24    0.24    0.24
   4  -4  24    5.53    0.74
  -4   4  24    6.52    0.79
   4  -4  24    5.57    0.71
   4   4  24    6.16    0.76
  -4  -4  24    5.56    0.79
  -6   4  24    0.06    0.24
   6  -4  24    0.15    0.25
  -6  -4  24   -0.08    0.21
   6   4  24   -0.04    0.18
  -8   4  24    2.32    0.55
   8  -4  24    1.89    0.50
   8   4  24    1.81    0.48
  -8  -4  24    3.00    0.66
 -10   4  24    0.59    0.48
   0   6  24    0.04    0.16
   0  -6  24    0.06    0.19
  -2   6  24    0.04    0.18
   2  -6  24   -0.20    0.18
   2  -6  24    0.15    0.17
   2   6  24    0.33    0.22
  -2  -6  24   -0.04    0.21
  -4   6  24    0.16    0.23
   4  -6  24    0.17    0.23
   4  -6  24    0.33    0.21
  -4  -6  24    0.86    0.37
   4   6  24   -0.09    0.21
   6  -6  24    1.19    0.40
  -6   6  24    1.09    0.37
   6   6  24    0.81    0.35
  -6  -6  24    1.26    0.44
  -8   6  24   -0.25    0.22
   8  -6  24    0.38    0.28
   8   6  24    0.18    0.29
  -8  -6  24   -0.09    0.29
   0  -8  24    2.73    0.55
   0   8  24    5.05    0.69
  -2   8  24    0.78    0.27
   2  -8  24    0.83    0.30
   2  -8  24    0.70    0.29
  -2  -8  24    0.66    0.34
   2   8  24    0.71    0.32
   4  -8  24    0.64    0.30
   4  -8  24    0.87    0.34
   4   8  24    0.69    0.30
  -4  -8  24    0.49    0.31
  -6   8  24    0.51    0.28
   6  -8  24    0.85    0.38
   6  -8  24    0.65    0.26
   6   8  24    0.10    0.25
  -6  -8  24    0.62    0.36
  -8   8  24    0.46    0.30
   8  -8  24    0.18    0.25
  -8  -8  24    0.07    0.30
   8   8  24   -0.02    0.24
   0 -10  24   -0.22    0.17
   0  10  24   -0.08    0.18
  -2  10  24   10.11    0.80
   2 -10  24   10.67    1.12
  -2 -10  24   10.84    0.95
   2  10  24   10.26    0.85
   4 -10  24   -0.13    0.19
   4 -10  24    0.03    0.18
  -4 -10  24    0.22    0.26
   4  10  24   -0.03    0.17
   6 -10  24   10.58    0.92
   6 -10  24   11.53    0.93
   6  10  24   13.78    1.06
  -6 -10  24   14.29    1.15
   8 -10  24    0.11    0.29
  -8  10  24    0.10    0.28
   8  10  24    0.37    0.34
  -8 -10  24    0.02    0.32
   0  12  24   13.64    0.98
   0 -12  24   13.31    1.07
   2 -12  24    0.92    0.34
  -2  12  24    1.01    0.33
  -2 -12  24    0.82    0.37
   2  12  24    0.23    0.30
  -4  12  24   13.69    0.94
   4 -12  24   14.78    0.99
   4 -12  24   12.70    1.04
  -4 -12  24   15.76    1.18
   4  12  24   14.61    1.07
   6 -12  24   -0.03    0.21
   6 -12  24   -0.23    0.23
   6  12  24    0.03    0.25
  -6 -12  24   -0.04    0.25
   8 -12  24   16.13    1.23
   8 -12  24   14.84    1.51
  -8  12  24   15.78    1.24
   0 -14  24    0.09    0.25
   0  14  24   -0.53    0.14
   2 -14  24    6.81    0.92
  -2  14  24    5.74    0.77
  -2 -14  24    8.30    1.05
   2  14  24    6.91    0.87
   4 -14  24   -0.24    0.18
  -4  14  24    0.30    0.22
  -4 -14  24    0.02    0.25
   4  14  24   -0.01    0.21
   6 -14  24    3.28    0.66
  -6 -14  24    2.53    0.60
  -6  14 -24    3.26    0.62
   6  14  24    2.31    0.54
  -6  14 -24    2.28    0.54
   0  16  24    3.59    0.66
   0 -16  24    3.56    0.70
  -2  16  24    0.21    0.24
   2 -16  24    0.42    0.32
  -2 -16  24    1.02    0.39
   2  16  24    0.51    0.30
  -4  16  24    4.55    0.70
   4 -16  24    3.47    0.72
   4  16  24    4.51    0.78
  -4 -16  24    5.42    0.90
  -6  16 -24    0.75    0.39
  -6  16 -24    0.10    0.30
   0  18  24   -0.23    0.20
  -2  18  24    1.55    0.43
  -4  18  24    0.36    0.29
  -1   1  25    1.15    0.35
   1  -1  25    1.19    0.34
   1  -1  25    0.74    0.32
  -1  -1  25    1.36    0.41
   1   1  25    1.25    0.34
   3  -1  25    4.87    0.68
  -3   1  25    3.78    0.64
   3   1  25    5.04    0.69
  -3  -1  25    4.80    0.73
   5  -1  25    0.18    0.22
  -5   1  25   -0.02    0.20
  -5  -1  25    0.29    0.24
   5   1  25   -0.02    0.20
  -7   1  25    3.38    0.65
   7  -1  25    3.10    0.63
   7   1  25    3.49    0.64
  -7  -1  25    3.47    0.68
  -9   1  25    0.32    0.31
   9  -1  25    0.02    0.31
  -9  -1  25    0.27    0.35
   9   1  25   -0.19    0.25
  -1   3  25    0.29    0.23
   1  -3  25    0.69    0.28
   1  -3  25    0.40    0.24
   1   3  25    0.74    0.29
  -1  -3  25    0.51    0.29
   3  -3  25   13.93    0.95
  -3   3  25   12.49    0.93
  -3  -3  25   11.89    0.95
   3   3  25   13.57    0.96
   5  -3  25    3.48    0.59
  -5   3  25    4.59    0.74
  -5  -3  25    4.24    0.74
   5   3  25    3.91    0.66
  -7   3  25    3.47    0.69
   7  -3  25    2.96    0.60
  -7  -3  25    4.33    0.76
   7   3  25    3.32    0.61
   9  -3  25    3.57    0.67
  -9   3  25    2.68    0.62
   9   3  25    2.39    0.57
  -9  -3  25    2.85    0.65
   1  -5  25    5.22    0.76
  -1   5  25    6.90    0.75
  -1  -5  25    7.90    0.93
   1   5  25    5.14    0.68
   3  -5  25    0.24    0.20
  -3   5  25    0.75    0.30
   3  -5  25    0.35    0.27
   3   5  25    0.32    0.25
  -3  -5  25    0.17    0.26
   5  -5  25    9.18    0.95
  -5   5  25    9.93    0.86
  -5  -5  25    8.59    1.03
   5   5  25    9.61    1.00
  -7   5  25    6.20    0.84
   7  -5  25    6.69    0.89
  -7  -5  25    7.12    0.99
   7   5  25    8.47    0.99
   9  -5  25    1.35    0.53
  -9   5  25    1.16    0.45
  -1   7  25    7.45    0.79
   1  -7  25    7.24    0.86
   1   7  25    8.07    0.86
  -1  -7  25    8.93    1.01
   3  -7  25   11.21    0.86
   3  -7  25   10.18    0.87
   3   7  25   10.59    1.04
  -3  -7  25    8.32    0.99
   5  -7  25    8.69    0.95
   5  -7  25    8.74    0.99
  -5   7  25    9.50    1.01
  -5  -7  25    7.70    0.98
   5   7  25    9.84    1.02
   7  -7  25    2.23    0.55
  -7   7  25    1.17    0.40
   7   7  25    1.97    0.50
  -7  -7  25    2.11    0.56
  -9   7  25    3.90    0.73
   1  -9  25    5.90    0.82
  -1   9  25    6.66    0.78
  -1  -9  25    5.49    0.80
   1   9  25    6.58    0.82
   3  -9  25    3.28    0.63
   3  -9  25    3.12    0.55
  -3   9  25    1.83    0.41
   3   9  25    2.34    0.52
  -3  -9  25    3.27    0.64
   5  -9  25    1.61    0.44
   5  -9  25    2.32    0.50
   5   9  25    2.19    0.54
  -5  -9  25    3.00    0.65
  -7   9  25    5.30    0.79
   7  -9  25    5.43    0.77
   7   9  25    4.30    0.71
  -7  -9  25    5.76    0.91
  -9   9  25    4.98    0.93
   1 -11  25    0.85    0.35
  -1  11  25    0.65    0.31
   1  11  25    0.65    0.32
  -1 -11  25    0.73    0.34
  -3  11  25    0.76    0.32
   3 -11  25    0.60    0.32
   3  11  25    0.99    0.38
  -3 -11  25    0.69    0.35
   5 -11  25    0.40    0.31
   5 -11  25    0.20    0.23
  -5 -11  25    0.49    0.38
   5  11  25    0.84    0.35
   7 -11  25    0.49    0.32
   7 -11  25   -0.01    0.25
   1 -13  25    0.02    0.26
  -1  13  25    0.05    0.23
  -1 -13  25   -0.06    0.21
   1  13  25    0.27    0.24
  -3  13  25    0.25    0.25
   3 -13  25    0.28    0.29
   3  13  25    0.72    0.33
  -3 -13  25    1.19    0.48
   5 -13  25    0.02    0.28
   5 -13  25    0.09    0.24
  -5 -13  25    0.69    0.39
   5  13  25   -0.05    0.24
   7 -13  25    0.08    0.27
   7 -13  25    0.03    0.27
   1 -15  25   11.81    1.03
  -1  15  25    8.77    0.99
   1  15  25    9.91    1.06
  -1 -15  25    8.37    1.07
  -3  15  25    0.69    0.29
   3 -15  25    0.27    0.25
   3  15  25    0.12    0.25
  -3 -15  25   -0.08    0.24
   5 -15  25    1.49    0.54
  -5  15 -25    2.33    0.86
  -5  15 -25    1.18    0.58
  -1  17  25    1.52    0.45
  -3  17  25    4.69    0.72
   0   0  26    0.07    0.18
   2   0  26   42.96    1.68
  -2   0  26   40.01    1.74
  -4   0  26    0.14    0.24
   4   0  26   -0.16    0.17
   6   0  26   16.83    1.16
  -6   0  26   12.61    1.05
   8   0  26   -0.21    0.22
  -8   0  26    0.23    0.34
   0  -2  26    7.98    0.90
   0   2  26    9.36    0.75
   2  -2  26    1.53    0.41
  -2   2  26    2.11    0.49
  -2  -2  26    1.87    0.46
   2   2  26    1.34    0.39
  -4   2  26   15.02    1.07
   4  -2  26   14.89    1.04
   4   2  26   14.42    1.03
  -4  -2  26   14.48    1.10
   6  -2  26    0.23    0.28
  -6   2  26   -0.08    0.27
  -6  -2  26    0.03    0.26
   6   2  26    0.20    0.26
   8  -2  26    5.96    0.85
  -8   2  26    5.06    0.83
   8   2  26    4.50    0.78
  -8  -2  26    6.63    0.95
   0   4  26   -0.17    0.16
   0  -4  26    0.12    0.24
   2  -4  26    0.44    0.28
   2  -4  26    0.59    0.27
  -2  -4  26    1.02    0.39
   2   4  26    0.99    0.34
   4  -4  26    0.31    0.29
  -4   4  26    0.45    0.30
  -4  -4  26    0.26    0.27
   4   4  26    0.34    0.28
  -6   4  26    4.37    0.75
   6  -4  26    3.39    0.64
  -6  -4  26    4.59    0.79
   6   4  26    3.68    0.66
   8  -4  26    0.03    0.32
  -8   4  26    0.92    0.35
   8   4  26    0.66    0.37
  -8  -4  26    0.27    0.39
   0   6  26   -0.04    0.21
   0  -6  26   -0.05    0.18
   2  -6  26    0.09    0.26
   2  -6  26   -0.06    0.17
  -2  -6  26    0.18    0.25
   2   6  26   -0.27    0.18
   4  -6  26    1.86    0.46
   4  -6  26    2.32    0.52
   4   6  26    1.85    0.45
  -4  -6  26    1.65    0.50
  -6   6  26   -0.14    0.24
   6  -6  26    0.14    0.23
  -6  -6  26    0.30    0.32
   6   6  26    0.23    0.31
  -8   6  26    0.61    0.39
   8  -6  26    0.47    0.39
   0  -8  26    0.04    0.19
   0   8  26    0.13    0.23
   2  -8  26    1.61    0.48
   2   8  26    1.60    0.40
  -2  -8  26    2.11    0.51
   4  -8  26    0.07    0.16
   4  -8  26   -0.12    0.21
  -4  -8  26   -0.12    0.24
   4   8  26    0.29    0.26
  -6   8  26    0.20    0.28
   6  -8  26    0.35    0.34
  -6  -8  26    0.51    0.41
   6   8  26   -0.05    0.20
  -8   8  26    0.34    0.34
   0  10  26   21.50    1.24
   0 -10  26   19.13    1.28
   2 -10  26   -0.04    0.23
  -2  10  26    0.10    0.23
   2  10  26    0.07    0.23
  -2 -10  26    0.23    0.28
   4 -10  26    4.07    0.71
   4 -10  26    4.65    0.69
   4  10  26    3.58    0.66
  -4 -10  26    5.80    0.90
   6 -10  26   -0.31    0.25
   6 -10  26   -0.08    0.20
   6  10  26   -0.21    0.26
  -6 -10  26   -0.12    0.25
  -8  10  26    2.78    0.58
   0 -12  26    0.07    0.23
   0  12  26   -0.27    0.23
  -2  12  26   13.24    0.97
   2 -12  26   11.79    1.03
   2  12  26   14.20    1.06
  -2 -12  26   11.97    1.06
   4 -12  26    0.14    0.24
  -4 -12  26   -0.25    0.24
   4  12  26    0.30    0.28
   6 -12  26    7.70    0.95
   6 -12  26    5.88    0.88
   0 -14  26   12.21    1.29
   0  14  26   12.81    1.02
   2 -14  26    0.27    0.27
  -2  14  26    0.20    0.24
  -2 -14  26    0.51    0.34
   2  14  26   -0.02    0.24
   4 -14  26    9.77    1.17
  -6  14 -26    0.46    0.39
  -6  14 -26   -0.05    0.41
   0  16  26   -0.14    0.30
  -2  16  26    4.55    0.71
  -4  16  26    0.65    0.33
   1  -1  27    0.16    0.21
   1   1  27    0.27    0.28
  -1  -1  27    0.23    0.26
   3  -1  27    1.16    0.41
  -3   1  27    1.18    0.39
   3   1  27    0.52    0.26
  -3  -1  27    0.56    0.36
  -5   1  27   -0.05    0.27
   5  -1  27    0.04    0.27
  -5  -1  27   -0.08    0.26
   5   1  27    0.40    0.28
  -7   1  27    0.54    0.35
   7  -1  27    0.95    0.40
   7   1  27    0.08    0.26
  -7  -1  27    0.47    0.36
   1  -3  27    0.73    0.34
   1   3  27    1.76    0.43
  -1  -3  27    1.86    0.47
  -3   3  27    1.01    0.39
   3  -3  27    0.08    0.29
  -3  -3  27    0.84    0.36
   3   3  27    0.28    0.27
  -5   3  27    7.55    0.95
   5  -3  27    6.22    0.80
  -5  -3  27    6.44    0.92
   5   3  27    7.00    0.91
  -7   3  27    2.78    0.62
   7  -3  27    3.28    0.66
  -7  -3  27    2.40    0.61
   7   3  27    2.44    0.57
   1  -5  27    4.48    0.72
  -1  -5  27    5.46    0.80
   1   5  27    4.66    0.64
   3  -5  27    6.91    0.81
  -3  -5  27    6.20    0.89
   3   5  27    6.38    0.81
   5  -5  27    5.23    0.77
  -5   5  27    5.20    0.78
   5   5  27    6.17    0.85
  -5  -5  27    5.60    0.90
   7  -5  27    4.95    0.78
  -7   5  27    4.71    0.80
  -7  -5  27    3.86    0.85
   7   5  27    3.12    0.70
   1  -7  27    5.32    0.79
  -1   7  27    4.60    0.64
  -1  -7  27    5.56    0.81
   1   7  27    5.71    0.75
   3  -7  27    5.65    0.82
   3  -7  27    4.95    0.70
   3   7  27    5.22    0.74
  -3  -7  27    4.92    0.81
   5  -7  27    4.02    0.68
   5   7  27    4.96    0.75
  -5  -7  27    4.13    0.73
  -7   7  27    5.61    0.84
   7  -7  27    3.07    0.64
  -1   9  27    3.45    0.57
   1  -9  27    5.24    0.84
  -1  -9  27    5.05    0.82
   1   9  27    3.57    0.60
   3  -9  27    1.87    0.51
  -3  -9  27    1.62    0.50
   3   9  27    1.76    0.47
   5  -9  27    4.58    0.77
   5  -9  27    4.34    0.68
   5   9  27    4.67    0.76
  -5  -9  27    2.48    0.63
  -1  11  27    0.09    0.27
   1 -11  27   -0.03    0.26
  -1 -11  27    0.13    0.25
   1  11  27   -0.16    0.21
   3 -11  27    1.01    0.40
   3  11  27    0.81    0.31
  -3 -11  27    0.76    0.44
   5 -11  27   -0.13    0.20
   5 -11  27   -0.40    0.22
   1 -13  27    2.98    0.66
  -1  13  27    1.69    0.45
  -1 -13  27    1.82    0.53
   1  13  27    1.76    0.52
  -3  13  27   -0.26    0.21
   3 -13  27    0.03    0.32
  -1  15  27    0.70    0.30
  -3  15  27    1.88    0.48
  -2   0  28   -0.21    0.23
   2   0  28    0.26    0.26
   4   0  28   17.25    1.18
  -4   0  28   17.67    1.22
   6   0  28    0.13    0.29
  -6   0  28   -0.17    0.24
   0  -2  28   -0.06    0.22
   2  -2  28   11.10    0.88
  -2  -2  28   11.32    0.96
   2   2  28   10.66    0.88
  -4   2  28    4.11    0.71
   4  -2  28    4.65    0.73
   4   2  28    2.82    0.58
  -4  -2  28    4.36    0.78
   6  -2  28   10.49    1.11
  -6   2  28   10.21    1.13
  -6  -2  28   10.69    1.23
   6   2  28   10.95    1.14
   0   4  28    7.78    0.86
   0  -4  28    8.65    1.04
   2   4  28    1.01    0.33
  -2  -4  28    0.60    0.36
   4  -4  28    7.60    0.89
  -4  -4  28    6.08    0.88
   4   4  28    6.55    0.85
   6  -4  28    0.37    0.27
  -6   4  28    0.16    0.31
   6   4  28   -0.19    0.24
  -6  -4  28   -0.49    0.30
   0  -6  28    0.10    0.22
   0   6  28   -0.03    0.19
   2  -6  28    0.16    0.22
   2   6  28    0.48    0.27
  -2  -6  28   -0.13    0.21
   4  -6  28   -0.46    0.24
   4   6  28    0.03    0.26
  -4  -6  28    0.08    0.28
   6  -6  28   -0.09    0.32
  -6   6  28    0.06    0.31
   0   8  28    4.20    0.65
   0  -8  28    4.59    0.79
   2  -8  28   -0.04    0.21
  -2  -8  28   -0.06    0.26
   2   8  28   -0.20    0.24
   4  -8  28    0.62    0.35
   4  -8  28    0.37    0.26
   4   8  28    0.75    0.36
  -4  -8  28    0.67    0.36
   6  -8  28    0.44    0.35
   0  10  28   -0.05    0.24
   0 -10  28   -0.24    0.22
   2 -10  28    6.92    0.95
  -2 -10  28    8.33    1.08
   2  10  28    7.17    0.89
   4 -10  28    0.00    0.21
   0  12  28   24.03    1.41
   0 -12  28   29.76    1.89
  -2  12  28    0.03    0.29
   2 -12  28   -0.18    0.26
   2  12  28    0.14    0.27
  -2  14  28    7.59    1.05
   3  -1  29    0.22    0.28
  -3   1  29    0.25    0.28
  -3  -1  29    0.11    0.29
   3   1  29   -0.10    0.25
  -5   1  29    1.44    0.49
   5  -1  29    1.01    0.40
   5   1  29    1.24    0.44
  -5  -1  29    1.18    0.45
  -1  -3  29    2.71    0.59
   1   3  29    2.48    0.47
   3  -3  29    2.54    0.53
  -3  -3  29    2.48    0.62
   3   3  29    2.65    0.56
  -5   3  29    0.85    0.39
   5  -3  29    0.81    0.37
  -5  -3  29    0.57    0.38
   5   3  29    0.93    0.39
   1  -5  29    4.15    0.72
   1   5  29    5.31    0.76
  -1  -5  29    4.78    0.80
  -3  -5  29    4.29    0.76
   3   5  29    3.41    0.60
   5  -5  29    4.38    0.75
   5   5  29    5.42    0.91
   1  -7  29    5.47    0.83
  -1  -7  29    6.85    0.95
   1   7  29    6.29    0.80
  -3  -7  29    2.81    0.65
   3   7  29    2.18    0.54
   5  -7  29    3.56    0.68
   1  -9  29    1.19    0.44
  -1   9  29    2.09    0.57
  -1  -9  29    1.24    0.43
   1   9  29    1.37    0.39
   3  -9  29    2.50    0.57
   3   9  29    2.50    0.61
   5  -9  29    0.73    0.39
  -1  11  29   -0.21    0.28
   1  11  29   -0.18    0.27
   4   0  30    0.14    0.30
  -4   0  30   -0.10    0.29
   2   2  30    0.38    0.27
  -2  -2  30    0.48    0.33
   4  -2  30   11.68    1.17
  -4  -2  30    8.85    1.11
   4   2  30   10.17    1.08
   0  -4  30   -0.01    0.20
  -2  -4  30    5.19    0.83
   2   4  30    5.20    0.73
   4  -4  30    0.75    0.40
   4   4  30    0.81    0.45
  -4  -4  30    1.62    0.62
   0  -6  30    0.30    0.31
  -2  -6  30    0.02    0.31
   2   6  30    0.06    0.30
   0  -8  30   -0.29    0.22
   0   8  30   -0.04    0.27
   2  -8  30    2.77    0.63
   2   8  30    1.66    0.48
   0  10  30   16.07    1.16
   3   1  31    0.40    0.33
  -3  -1  31   -0.26    0.28
   3   3  31    2.56    0.53
  -3  -3  31    2.65    0.68
  -1  -5  31    4.47    0.79
   1  -7  31    3.00    0.71
   1   7  31    3.48    0.65
   0   0   0    0.00    0.00
;
_shelx_hkl_checksum   69645

_shelx_fab_file
;
    4    0    0     44.63      0.00
    8    0    0     -6.55      0.00
   12    0    0      4.06      0.00
    2    2    0    169.63      0.00
    6    2    0     14.39      0.00
   10    2    0     -6.71      0.00
   14    2    0      2.48      0.00
    0    4    0   -351.42      0.00
    4    4    0    -29.46      0.00
    8    4    0      3.20      0.00
   12    4    0     -9.27      0.00
   16    4    0      1.86      0.00
    2    6    0    -78.31      0.00
    6    6    0     -7.41      0.00
   10    6    0      1.90      0.00
   14    6    0     -2.17      0.00
    0    8    0     70.36      0.00
    4    8    0     -5.72      0.00
    8    8    0      5.29      0.00
   12    8    0      1.53      0.00
   16    8    0     -2.35      0.00
    2   10    0      9.62      0.00
    6   10    0     -9.62      0.00
   10   10    0      1.42      0.00
   14   10    0     -0.78      0.00
    0   12    0      0.34      0.00
    4   12    0     11.25      0.00
    8   12    0     -0.63      0.00
   12   12    0      0.18      0.00
    2   14    0      0.93      0.00
    6   14    0      8.23      0.00
   10   14    0      5.03      0.00
   14   14    0      1.68      0.00
    0   16    0      2.68      0.00
    4   16    0    -10.96      0.00
    8   16    0     -1.60      0.00
   12   16    0     -2.24      0.00
    2   18    0      7.26      0.00
    6   18    0     -4.09      0.00
   10   18    0     -1.35      0.00
    0   20    0     -3.14      0.00
    4   20    0      4.53      0.00
    8   20    0      0.60      0.00
   12   20    0     -1.09      0.00
    2   22    0     -4.75      0.00
    6   22    0      0.11      0.00
   10   22    0      0.51      0.00
    0   24    0      5.57      0.00
    4   24    0     -4.19      0.00
    8   24    0      2.85      0.00
    2   26    0      6.59      0.00
    6   26    0     -0.50      0.00
    0   28    0     -3.71      0.00
    4   28    0      4.73      0.00
    1    1    1    -66.13      0.00
    3    1    1     25.73      0.00
    5    1    1      5.37      0.00
    7    1    1     -9.40      0.00
    9    1    1     -8.51      0.00
   11    1    1      7.08      0.00
   13    1    1      8.74      0.00
   15    1    1      4.29      0.00
   17    1    1      2.94      0.00
    1    3    1    -69.69      0.00
    3    3    1    -15.69      0.00
    5    3    1      2.94      0.00
    7    3    1     13.20      0.00
    9    3    1     -6.16      0.00
   11    3    1     -8.08      0.00
   13    3    1      3.10      0.00
   15    3    1     -1.08      0.00
   17    3    1      2.13      0.00
    1    5    1    -19.28      0.00
    3    5    1    -19.07      0.00
    5    5    1    -19.73      0.00
    7    5    1      7.90      0.00
    9    5    1      6.61      0.00
   11    5    1     -4.42      0.00
   13    5    1     -0.61      0.00
   15    5    1      0.35      0.00
   17    5    1     -2.46      0.00
    1    7    1     21.23      0.00
    3    7    1      0.82      0.00
    5    7    1    -14.01      0.00
    7    7    1    -10.59      0.00
    9    7    1      4.93      0.00
   11    7    1      1.97      0.00
   13    7    1      0.53      0.00
   15    7    1      0.92      0.00
    1    9    1     21.60      0.00
    3    9    1      2.19      0.00
    5    9    1     20.83      0.00
    7    9    1     -6.93      0.00
    9    9    1     -1.95      0.00
   11    9    1      0.07      0.00
   13    9    1     -0.18      0.00
   15    9    1      0.79      0.00
    1   11    1     -1.89      0.00
    3   11    1     -0.43      0.00
    5   11    1      7.21      0.00
    7   11    1      8.45      0.00
    9   11    1     -2.81      0.00
   11   11    1     -0.83      0.00
   13   11    1     -1.54      0.00
   15   11    1     -3.31      0.00
    1   13    1     -3.52      0.00
    3   13    1      2.26      0.00
    5   13    1     -7.30      0.00
    7   13    1      4.30      0.00
    9   13    1     -0.04      0.00
   11   13    1      1.74      0.00
   13   13    1      0.94      0.00
    1   15    1     -1.92      0.00
    3   15    1     -1.36      0.00
    5   15    1     -1.58      0.00
    7   15    1     -0.29      0.00
    9   15    1      2.59      0.00
   11   15    1     -2.92      0.00
   13   15    1      0.32      0.00
   15   15    1      5.14      0.00
    1   17    1     -0.27      0.00
    3   17    1     -2.54      0.00
    5   17    1      1.42      0.00
    7   17    1     -1.64      0.00
    9   17    1      0.08      0.00
   11   17    1     -2.29      0.00
   13   17    1     -1.42      0.00
    1   19    1      3.09      0.00
    3   19    1     -0.51      0.00
    5   19    1     -0.97      0.00
    7   19    1      4.33      0.00
    9   19    1     -0.26      0.00
   11   19    1     -0.23      0.00
   13   19    1     -2.20      0.00
    1   21    1      1.69      0.00
    3   21    1     -0.89      0.00
    5   21    1     -1.80      0.00
    7   21    1      4.14      0.00
    9   21    1      1.75      0.00
   11   21    1      1.42      0.00
    1   23    1     -0.06      0.00
    3   23    1      0.38      0.00
    5   23    1     -4.29      0.00
    7   23    1     -2.76      0.00
    9   23    1      1.89      0.00
    1   25    1      0.17      0.00
    3   25    1      3.89      0.00
    5   25    1      4.76      0.00
    7   25    1     -4.63      0.00
    1   27    1      3.38      0.00
    3   27    1      0.01      0.00
    5   27    1      4.88      0.00
    7   27    1      3.50      0.00
    1   29    1     -1.76      0.00
    3   29    1     -1.66      0.00
    2    0    2    162.29      0.00
    6    0    2     13.59      0.00
   10    0    2     -8.22      0.00
   14    0    2      4.69      0.00
    0    2    2   -459.55      0.00
    2    2    2     -6.04      0.00
    4    2    2    -36.35      0.00
    6    2    2     -5.47      0.00
    8    2    2      4.19      0.00
   10    2    2     -1.43      0.00
   12    2    2     -4.19      0.00
   14    2    2     -0.65      0.00
   16    2    2     -2.60      0.00
    2    4    2   -122.39      0.00
    4    4    2      1.66      0.00
    6    4    2     -9.70      0.00
    8    4    2     -1.68      0.00
   10    4    2      3.48      0.00
   12    4    2     -2.69      0.00
   14    4    2     -0.76      0.00
   16    4    2     -2.49      0.00
    0    6    2    161.20      0.00
    2    6    2      8.88      0.00
    4    6    2      6.67      0.00
    6    6    2      6.19      0.00
    8    6    2      1.73      0.00
   10    6    2      3.50      0.00
   12    6    2      4.51      0.00
   14    6    2      1.76      0.00
   16    6    2     -2.81      0.00
    2    8    2     37.68      0.00
    4    8    2     -1.26      0.00
    6    8    2      1.13      0.00
    8    8    2      0.40      0.00
   10    8    2     -0.76      0.00
   12    8    2      1.04      0.00
   14    8    2      2.68      0.00
   16    8    2     -1.74      0.00
    0   10    2    -22.72      0.00
    2   10    2     -4.51      0.00
    4   10    2     11.76      0.00
    6   10    2     -1.18      0.00
    8   10    2     -1.45      0.00
   10   10    2     -2.74      0.00
   12   10    2     -1.02      0.00
   14   10    2     -0.61      0.00
    2   12    2     -6.59      0.00
    4   12    2     -3.37      0.00
    6   12    2     11.22      0.00
    8   12    2      0.01      0.00
   10   12    2      0.87      0.00
   12   12    2      0.59      0.00
   14   12    2      1.26      0.00
    0   14    2      5.20      0.00
    2   14    2      2.09      0.00
    4   14    2    -12.49      0.00
    6   14    2     -1.11      0.00
    8   14    2     -0.14      0.00
   10   14    2      0.76      0.00
   12   14    2     -1.75      0.00
   14   14    2      0.62      0.00
    2   16    2      4.63      0.00
    4   16    2      2.26      0.00
    6   16    2     -3.86      0.00
    8   16    2      1.18      0.00
   10   16    2     -4.01      0.00
   12   16    2     -0.57      0.00
   14   16    2     -1.64      0.00
    0   18    2     -3.75      0.00
    2   18    2      0.38      0.00
    4   18    2      6.52      0.00
    6   18    2     -0.98      0.00
    8   18    2      2.95      0.00
   10   18    2      0.47      0.00
   12   18    2     -1.37      0.00
    2   20    2     -6.88      0.00
    4   20    2      0.40      0.00
    6   20    2      3.45      0.00
    8   20    2     -1.20      0.00
   10   20    2     -0.62      0.00
   12   20    2      0.03      0.00
    0   22    2      6.33      0.00
    2   22    2     -1.73      0.00
    4   22    2     -3.98      0.00
    6   22    2      0.61      0.00
    8   22    2      2.74      0.00
   10   22    2      0.90      0.00
    2   24    2      4.29      0.00
    4   24    2      2.26      0.00
    6   24    2      0.31      0.00
    8   24    2     -0.81      0.00
    0   26    2     -3.68      0.00
    2   26    2      1.21      0.00
    4   26    2      4.18      0.00
    6   26    2     -1.10      0.00
    2   28    2     -4.67      0.00
    4   28    2     -3.25      0.00
    6   28    2      1.19      0.00
    0   30    2      4.14      0.00
    1    1    3    -71.57      0.00
    3    1    3    -12.00      0.00
    5    1    3      4.44      0.00
    7    1    3     11.03      0.00
    9    1    3     -6.43      0.00
   11    1    3     -3.74      0.00
   13    1    3      8.49      0.00
   15    1    3     -2.63      0.00
    1    3    3    -43.04      0.00
    3    3    3    -27.99      0.00
    5    3    3    -21.05      0.00
    7    3    3      5.41      0.00
    9    3    3      7.16      0.00
   11    3    3     -3.83      0.00
   13    3    3     -4.18      0.00
   15    3    3     -1.51      0.00
   17    3    3     -2.58      0.00
    1    5    3     72.33      0.00
    3    5    3     -4.40      0.00
    5    5    3      0.01      0.00
    7    5    3    -14.84      0.00
    9    5    3      3.19      0.00
   11    5    3      4.70      0.00
   13    5    3      0.61      0.00
   15    5    3     -0.11      0.00
    1    7    3     73.98      0.00
    3    7    3      8.15      0.00
    5    7    3     30.09      0.00
    7    7    3     -1.02      0.00
    9    7    3     -4.85      0.00
   11    7    3      0.27      0.00
   13    7    3      1.62      0.00
   15    7    3      0.45      0.00
    1    9    3    -29.22      0.00
    3    9    3      6.21      0.00
    5    9    3      2.92      0.00
    7    9    3     10.63      0.00
    9    9    3     -4.98      0.00
   11    9    3     -2.03      0.00
   13    9    3     -0.61      0.00
   15    9    3     -2.93      0.00
    1   11    3    -26.04      0.00
    3   11    3      2.13      0.00
    5   11    3    -15.56      0.00
    7   11    3      6.40      0.00
    9   11    3     -1.36      0.00
   11   11    3     -2.21      0.00
   13   11    3      1.06      0.00
   15   11    3     -1.52      0.00
    1   13    3      0.05      0.00
    3   13    3      0.41      0.00
    5   13    3      0.11      0.00
    7   13    3     -3.52      0.00
    9   13    3      6.23      0.00
   11   13    3      0.47      0.00
   13   13    3      0.24      0.00
   15   13    3      5.84      0.00
    1   15    3     -2.53      0.00
    3   15    3     -4.42      0.00
    5   15    3      6.46      0.00
    7   15    3     -1.79      0.00
    9   15    3     -1.00      0.00
   11   15    3     -1.22      0.00
   13   15    3      0.05      0.00
    1   17    3      4.80      0.00
    3   17    3     -3.25      0.00
    5   17    3     -0.82      0.00
    7   17    3      1.89      0.00
    9   17    3     -2.30      0.00
   11   17    3     -1.40      0.00
   13   17    3     -1.14      0.00
    1   19    3      3.24      0.00
    3   19    3     -0.48      0.00
    5   19    3     -0.76      0.00
    7   19    3      4.43      0.00
    9   19    3      1.22      0.00
   11   19    3     -0.75      0.00
   13   19    3      2.14      0.00
    1   21    3     -1.75      0.00
    3   21    3      0.85      0.00
    5   21    3     -1.30      0.00
    7   21    3     -3.99      0.00
    9   21    3      1.52      0.00
   11   21    3      2.52      0.00
    1   23    3     -4.20      0.00
    3   23    3      2.44      0.00
    5   23    3      1.91      0.00
    7   23    3     -3.18      0.00
    9   23    3     -2.68      0.00
    1   25    3      2.16      0.00
    3   25    3      0.91      0.00
    5   25    3      4.61      0.00
    7   25    3      2.32      0.00
    1   27    3     -0.31      0.00
    3   27    3     -4.80      0.00
    5   27    3     -2.55      0.00
    7   27    3      6.61      0.00
    1   29    3     -1.60      0.00
    3   29    3     -2.01      0.00
    5   29    3     -4.66      0.00
    0    0    4   -338.61      0.00
    4    0    4    -24.47      0.00
    8    0    4     -0.94      0.00
   12    0    4      3.52      0.00
   16    0    4     -3.64      0.00
    2    2    4   -108.85      0.00
    4    2    4      0.07      0.00
    6    2    4     -5.21      0.00
    8    2    4     -2.10      0.00
   10    2    4      4.65      0.00
   12    2    4     -2.48      0.00
   14    2    4     -2.28      0.00
   16    2    4     -3.20      0.00
    0    4    4    202.33      0.00
    2    4    4     15.80      0.00
    4    4    4     13.43      0.00
    6    4    4      9.77      0.00
    8    4    4     -2.00      0.00
   10    4    4      3.07      0.00
   12    4    4      3.50      0.00
   14    4    4      1.09      0.00
   16    4    4     -1.67      0.00
    2    6    4     71.48      0.00
    4    6    4     -2.60      0.00
    6    6    4      6.86      0.00
    8    6    4      1.32      0.00
   10    6    4     -3.49      0.00
   12    6    4      3.18      0.00
   14    6    4      2.06      0.00
   16    6    4      0.51      0.00
    0    8    4    -66.66      0.00
    2    8    4    -10.78      0.00
    4    8    4     11.83      0.00
    6    8    4     -4.96      0.00
    8    8    4      0.46      0.00
   10    8    4     -3.36      0.00
   12    8    4     -0.22      0.00
   14    8    4     -1.27      0.00
   16    8    4      1.46      0.00
    2   10    4    -30.65      0.00
    4   10    4     -1.34      0.00
    6   10    4      3.89      0.00
    8   10    4      0.62      0.00
   10   10    4      0.16      0.00
   12   10    4     -0.21      0.00
   14   10    4     -1.08      0.00
    0   12    4     21.69      0.00
    2   12    4      2.64      0.00
    4   12    4    -13.35      0.00
    6   12    4     -0.55      0.00
    8   12    4     -2.48      0.00
   10   12    4      1.33      0.00
   12   12    4      1.60      0.00
   14   12    4     -0.26      0.00
    2   14    4     11.10      0.00
    4   14    4      3.59      0.00
    6   14    4     -4.19      0.00
    8   14    4     -0.73      0.00
   10   14    4     -2.64      0.00
   12   14    4     -0.36      0.00
   14   14    4      1.36      0.00
    0   16    4    -11.96      0.00
    2   16    4      0.44      0.00
    4   16    4     10.03      0.00
    6   16    4     -0.20      0.00
    8   16    4      0.77      0.00
   10   16    4      1.76      0.00
   12   16    4      0.05      0.00
   14   16    4     -1.20      0.00
    2   18    4     -9.23      0.00
    4   18    4      0.94      0.00
    6   18    4      3.74      0.00
    8   18    4     -2.26      0.00
   10   18    4     -0.75      0.00
   12   18    4      0.97      0.00
    0   20    4      6.53      0.00
    2   20    4     -1.85      0.00
    4   20    4     -3.37      0.00
    6   20    4      1.65      0.00
    8   20    4     -1.31      0.00
   10   20    4      0.44      0.00
   12   20    4      4.27      0.00
    2   22    4      3.40      0.00
    4   22    4     -1.91      0.00
    6   22    4     -0.98      0.00
    8   22    4     -0.10      0.00
   10   22    4      1.03      0.00
    0   24    4     -5.25      0.00
    2   24    4      1.44      0.00
    4   24    4      3.07      0.00
    6   24    4     -0.63      0.00
    8   24    4     -1.81      0.00
    2   26    4     -4.19      0.00
    4   26    4     -2.15      0.00
    6   26    4      2.49      0.00
    8   26    4      1.81      0.00
    0   28    4      2.46      0.00
    2   28    4     -0.57      0.00
    4   28    4     -4.01      0.00
    6   28    4      2.03      0.00
    2   30    4      1.43      0.00
    1    1    5    -17.54      0.00
    3    1    5    -12.27      0.00
    5    1    5    -19.78      0.00
    7    1    5      7.72      0.00
    9    1    5      5.35      0.00
   11    1    5      0.00      0.00
   13    1    5     -7.06      0.00
   15    1    5     -2.24      0.00
   17    1    5      0.08      0.00
    1    3    5     68.52      0.00
    3    3    5     -6.03      0.00
    5    3    5     -0.21      0.00
    7    3    5    -13.95      0.00
    9    3    5      1.63      0.00
   11    3    5      2.03      0.00
   13    3    5     -2.26      0.00
   15    3    5     -1.43      0.00
    1    5    5    103.91      0.00
    3    5    5     11.89      0.00
    5    5    5     30.76      0.00
    7    5    5     -0.63      0.00
    9    5    5     -4.28      0.00
   11    5    5      1.40      0.00
   13    5    5      0.93      0.00
   15    5    5      0.99      0.00
    1    7    5    -54.75      0.00
    3    7    5     12.47      0.00
    5    7    5     -3.27      0.00
    7    7    5     11.60      0.00
    9    7    5     -3.10      0.00
   11    7    5     -1.34      0.00
   13    7    5     -0.04      0.00
   15    7    5     -1.60      0.00
    1    9    5    -62.64      0.00
    3    9    5      4.67      0.00
    5    9    5    -23.81      0.00
    7    9    5      1.93      0.00
    9    9    5      1.77      0.00
   11    9    5     -3.19      0.00
   13    9    5     -0.92      0.00
   15    9    5     -0.79      0.00
    1   11    5     12.63      0.00
    3   11    5     -4.51      0.00
    5   11    5      3.86      0.00
    7   11    5     -7.45      0.00
    9   11    5      5.80      0.00
   11   11    5      2.49      0.00
   13   11    5      0.68      0.00
   15   11    5      2.93      0.00
    1   13    5     11.59      0.00
    3   13    5     -4.43      0.00
    5   13    5      9.72      0.00
    7   13    5     -5.04      0.00
    9   13    5     -1.34      0.00
   11   13    5      4.15      0.00
   13   13    5      0.08      0.00
   15   13    5      2.10      0.00
    1   15    5      2.89      0.00
    3   15    5     -2.79      0.00
    5   15    5      1.36      0.00
    7   15    5      0.03      0.00
    9   15    5     -5.62      0.00
   11   15    5     -0.66      0.00
   13   15    5      0.49      0.00
    1   17    5      5.36      0.00
    3   17    5     -0.47      0.00
    5   17    5     -4.32      0.00
    7   17    5      3.11      0.00
    9   17    5      3.04      0.00
   11   17    5     -1.47      0.00
   13   17    5      0.80      0.00
    1   19    5     -3.58      0.00
    3   19    5      5.57      0.00
    5   19    5     -0.66      0.00
    7   19    5     -4.24      0.00
    9   19    5      0.16      0.00
   11   19    5      5.03      0.00
   13   19    5      1.59      0.00
    1   21    5     -5.30      0.00
    3   21    5      1.12      0.00
    5   21    5     -0.67      0.00
    7   21    5     -2.80      0.00
    9   21    5     -3.10      0.00
   11   21    5      2.15      0.00
    1   23    5      0.60      0.00
    3   23    5     -0.39      0.00
    5   23    5      3.78      0.00
    7   23    5      1.01      0.00
    9   23    5     -0.32      0.00
    1   25    5      1.66      0.00
    3   25    5     -3.52      0.00
    5   25    5      1.06      0.00
    7   25    5      2.46      0.00
    1   27    5     -1.66      0.00
    3   27    5      1.35      0.00
    5   27    5     -3.52      0.00
    7   27    5     -2.29      0.00
    1   29    5     -0.18      0.00
    3   29    5      2.41      0.00
    2    0    6    -51.69      0.00
    6    0    6      3.91      0.00
   10    0    6      2.80      0.00
   14    0    6     -2.83      0.00
    0    2    6    135.50      0.00
    2    2    6     11.85      0.00
    4    2    6      4.65      0.00
    6    2    6      4.99      0.00
    8    2    6      1.03      0.00
   10    2    6      0.48      0.00
   12    2    6     -1.37      0.00
   14    2    6      0.01      0.00
   16    2    6     -0.23      0.00
    2    4    6     63.72      0.00
    4    4    6      1.64      0.00
    6    4    6     -0.42      0.00
    8    4    6      1.69      0.00
   10    4    6     -2.38      0.00
   12    4    6      2.53      0.00
   14    4    6     -0.56      0.00
   16    4    6      2.71      0.00
    0    6    6    -78.06      0.00
    2    6    6    -16.70      0.00
    4    6    6      9.76      0.00
    6    6    6     -5.73      0.00
    8    6    6      3.92      0.00
   10    6    6     -1.45      0.00
   12    6    6     -0.60      0.00
   14    6    6     -1.25      0.00
   16    6    6      2.48      0.00
    2    8    6    -50.97      0.00
    4    8    6      0.88      0.00
    6    8    6     -4.83      0.00
    8    8    6      0.30      0.00
   10    8    6      4.61      0.00
   12    8    6     -1.28      0.00
   14    8    6     -2.17      0.00
   16    8    6      2.41      0.00
    0   10    6     50.49      0.00
    2   10    6      3.90      0.00
    4   10    6    -14.86      0.00
    6   10    6      1.43      0.00
    8   10    6     -6.21      0.00
   10   10    6     -0.06      0.00
   12   10    6      1.37      0.00
   14   10    6     -0.25      0.00
    2   12    6     30.61      0.00
    4   12    6     -0.07      0.00
    6   12    6     -2.40      0.00
    8   12    6     -3.00      0.00
   10   12    6      0.00      0.00
   12   12    6      1.50      0.00
   14   12    6      0.74      0.00
    0   14    6    -27.27      0.00
    2   14    6      4.53      0.00
    4   14    6     12.27      0.00
    6   14    6      0.27      0.00
    8   14    6      0.72      0.00
   10   14    6      2.53      0.00
   12   14    6      0.25      0.00
   14   14    6     -0.07      0.00
    2   16    6    -11.72      0.00
    4   16    6      1.89      0.00
    6   16    6     -0.27      0.00
    8   16    6      0.24      0.00
   10   16    6     -0.07      0.00
   12   16    6      0.37      0.00
    0   18    6     11.54      0.00
    2   18    6     -3.22      0.00
    4   18    6     -4.50      0.00
    6   18    6      1.67      0.00
    8   18    6     -2.12      0.00
   10   18    6     -2.28      0.00
   12   18    6      2.37      0.00
    2   20    6      7.10      0.00
    4   20    6     -4.52      0.00
    6   20    6     -2.57      0.00
    8   20    6      0.66      0.00
   10   20    6      2.23      0.00
   12   20    6     -0.33      0.00
    0   22    6     -7.52      0.00
    2   22    6      2.15      0.00
    4   22    6      2.54      0.00
    6   22    6     -0.47      0.00
    8   22    6     -1.36      0.00
   10   22    6     -1.23      0.00
    2   24    6     -2.98      0.00
    4   24    6      3.32      0.00
    6   24    6      1.10      0.00
    8   24    6      1.30      0.00
    0   26    6      0.76      0.00
    2   26    6     -0.52      0.00
    4   26    6     -0.78      0.00
    6   26    6      1.20      0.00
    8   26    6      0.11      0.00
    2   28    6      4.01      0.00
    4   28    6     -0.79      0.00
    1    1    7     13.89      0.00
    3    1    7     -5.64      0.00
    5    1    7    -13.36      0.00
    7    1    7    -10.25      0.00
    9    1    7      2.53      0.00
   11    1    7     -0.60      0.00
   13    1    7     -4.17      0.00
   15    1    7      0.06      0.00
    1    3    7     73.43      0.00
    3    3    7      3.26      0.00
    5    3    7     26.80      0.00
    7    3    7     -7.22      0.00
    9    3    7     -0.80      0.00
   11    3    7      1.68      0.00
   13    3    7      1.32      0.00
   15    3    7      2.06      0.00
    1    5    7    -44.62      0.00
    3    5    7      9.53      0.00
    5    5    7     -2.50      0.00
    7    5    7     10.61      0.00
    9    5    7     -0.83      0.00
   11    5    7     -1.01      0.00
   13    5    7     -1.05      0.00
   15    5    7      0.83      0.00
    1    7    7    -77.34      0.00
    3    7    7      7.28      0.00
    5    7    7    -27.19      0.00
    7    7    7      0.65      0.00
    9    7    7      2.57      0.00
   11    7    7     -1.56      0.00
   13    7    7     -1.34      0.00
   15    7    7     -0.66      0.00
    1    9    7     26.19      0.00
    3    9    7     -8.29      0.00
    5    9    7      4.73      0.00
    7    9    7     -8.85      0.00
    9    9    7      3.54      0.00
   11    9    7      0.44      0.00
   13    9    7      0.00      0.00
   15    9    7      2.00      0.00
    1   11    7     33.60      0.00
    3   11    7     -5.40      0.00
    5   11    7     11.84      0.00
    7   11    7     -5.29      0.00
    9   11    7     -1.63      0.00
   11   11    7      6.53      0.00
   13   11    7     -0.01      0.00
   15   11    7     -0.68      0.00
    1   13    7     -3.09      0.00
    3   13    7      1.97      0.00
    5   13    7     -0.05      0.00
    7   13    7      2.54      0.00
    9   13    7     -4.75      0.00
   11   13    7     -0.15      0.00
   13   13    7     -0.70      0.00
    1   15    7     -0.04      0.00
    3   15    7      0.41      0.00
    5   15    7     -6.80      0.00
    7   15    7      3.12      0.00
    9   15    7      5.24      0.00
   11   15    7     -2.74      0.00
   13   15    7     -1.85      0.00
    1   17    7     -1.89      0.00
    3   17    7      5.17      0.00
    5   17    7     -3.39      0.00
    7   17    7     -2.02      0.00
    9   17    7      0.88      0.00
   11   17    7      1.16      0.00
   13   17    7      0.00      0.00
    1   19    7     -5.00      0.00
    3   19    7      3.64      0.00
    5   19    7      1.15      0.00
    7   19    7     -2.98      0.00
    9   19    7     -2.27      0.00
   11   19    7      1.63      0.00
   13   19    7     -1.72      0.00
    1   21    7      0.53      0.00
    3   21    7     -2.91      0.00
    5   21    7      3.41      0.00
    7   21    7      1.09      0.00
    9   21    7      2.09      0.00
   11   21    7     -2.80      0.00
    1   23    7      3.28      0.00
    3   23    7     -1.93      0.00
    5   23    7      2.06      0.00
    7   23    7     -1.23      0.00
    9   23    7      4.35      0.00
    1   25    7     -0.28      0.00
    3   25    7      3.09      0.00
    5   25    7     -1.34      0.00
    7   25    7     -0.01      0.00
    1   27    7      1.15      0.00
    3   27    7      4.38      0.00
    5   27    7     -2.72      0.00
    7   27    7      0.24      0.00
    1   29    7     -0.16      0.00
    3   29    7     -3.02      0.00
    0    0    8     39.66      0.00
    4    0    8    -10.52      0.00
    8    0    8      3.45      0.00
   12    0    8     -1.25      0.00
   16    0    8      1.12      0.00
    2    2    8     21.32      0.00
    4    2    8      4.64      0.00
    6    2    8     -9.61      0.00
    8    2    8      0.22      0.00
   10    2    8     -0.46      0.00
   12    2    8      0.70      0.00
   14    2    8      0.32      0.00
   16    2    8      1.90      0.00
    0    4    8    -39.51      0.00
    2    4    8    -14.77      0.00
    4    4    8     11.34      0.00
    6    4    8     -2.76      0.00
    8    4    8      3.18      0.00
   10    4    8      0.00      0.00
   12    4    8     -2.68      0.00
   14    4    8     -1.43      0.00
   16    4    8      2.26      0.00
    2    6    8    -46.12      0.00
    4    6    8     -3.33      0.00
    6    6    8     -0.86      0.00
    8    6    8     -0.25      0.00
   10    6    8      5.34      0.00
   12    6    8      0.57      0.00
   14    6    8     -0.75      0.00
    0    8    8     60.74      0.00
    2    8    8      6.64      0.00
    4    8    8    -15.58      0.00
    6    8    8      1.08      0.00
    8    8    8     -6.67      0.00
   10    8    8     -1.53      0.00
   12    8    8     -1.00      0.00
   14    8    8      1.70      0.00
   16    8    8     -1.84      0.00
    2   10    8     42.81      0.00
    4   10    8     -2.84      0.00
    6   10    8      1.38      0.00
    8   10    8     -1.74      0.00
   10   10    8     -2.58      0.00
   12   10    8      1.90      0.00
   14   10    8     -0.48      0.00
    0   12    8    -45.62      0.00
    2   12    8      8.39      0.00
    4   12    8      9.91      0.00
    6   12    8     -0.24      0.00
    8   12    8      5.17      0.00
   10   12    8      2.32      0.00
   12   12    8     -0.63      0.00
   14   12    8      0.76      0.00
    2   14    8    -20.41      0.00
    4   14    8      5.99      0.00
    6   14    8     -2.38      0.00
    8   14    8      3.35      0.00
   10   14    8     -0.51      0.00
   12   14    8     -2.97      0.00
   14   14    8     -0.89      0.00
    0   16    8     23.82      0.00
    2   16    8     -9.33      0.00
    4   16    8     -6.67      0.00
    6   16    8      1.49      0.00
    8   16    8      0.65      0.00
   10   16    8     -3.42      0.00
   12   16    8     -2.22      0.00
    2   18    8      9.40      0.00
    4   18    8     -4.45      0.00
    6   18    8     -0.58      0.00
    8   18    8      0.34      0.00
   10   18    8      2.10      0.00
   12   18    8     -0.87      0.00
    0   20    8    -11.11      0.00
    2   20    8      4.02      0.00
    4   20    8      1.73      0.00
    6   20    8      0.18      0.00
    8   20    8      1.51      0.00
   10   20    8      1.20      0.00
   12   20    8     -1.51      0.00
    2   22    8     -3.57      0.00
    4   22    8      4.50      0.00
    6   22    8      0.14      0.00
    8   22    8      2.04      0.00
   10   22    8      0.08      0.00
    0   24    8      4.07      0.00
    2   24    8     -2.91      0.00
    4   24    8     -0.12      0.00
    6   24    8     -0.16      0.00
    8   24    8      2.50      0.00
    2   26    8      5.37      0.00
    4   26    8     -2.66      0.00
    6   26    8     -3.71      0.00
    8   26    8     -0.08      0.00
    0   28    8      0.88      0.00
    2   28    8      0.53      0.00
    4   28    8     -0.62      0.00
    1    1    9     24.87      0.00
    3    1    9     -8.40      0.00
    5    1    9     19.64      0.00
    7    1    9     -9.29      0.00
    9    1    9     -0.83      0.00
   11    1    9      1.52      0.00
   13    1    9      3.96      0.00
   15    1    9      2.30      0.00
    1    3    9    -10.47      0.00
    3    3    9      5.59      0.00
    5    3    9      4.87      0.00
    7    3    9      6.68      0.00
    9    3    9     -2.55      0.00
   11    3    9     -1.48      0.00
   13    3    9     -0.66      0.00
   15    3    9      0.85      0.00
    1    5    9    -54.63      0.00
    3    5    9      8.33      0.00
    5    5    9    -23.32      0.00
    7    5    9      7.21      0.00
    9    5    9     -1.29      0.00
   11    5    9     -1.53      0.00
   13    5    9     -0.29      0.00
   15    5    9     -1.75      0.00
    1    7    9     19.29      0.00
    3    7    9     -4.36      0.00
    5    7    9      0.59      0.00
    7    7    9     -6.75      0.00
    9    7    9      3.21      0.00
   11    7    9     -0.14      0.00
   13    7    9      0.00      0.00
   15    7    9      2.46      0.00
    1    9    9     35.23      0.00
    3    9    9     -7.73      0.00
    5    9    9     15.32      0.00
    7    9    9     -3.92      0.00
    9    9    9     -2.06      0.00
   11    9    9      2.89      0.00
   13    9    9      0.37      0.00
   15    9    9     -2.46      0.00
    1   11    9     -9.95      0.00
    3   11    9      3.07      0.00
    5   11    9     -1.55      0.00
    7   11    9      6.79      0.00
    9   11    9     -1.83      0.00
   11   11    9      0.49      0.00
   13   11    9     -1.67      0.00
   15   11    9     -1.11      0.00
    1   13    9    -12.13      0.00
    3   13    9     -0.76      0.00
    5   13    9     -5.03      0.00
    7   13    9      4.52      0.00
    9   13    9      4.36      0.00
   11   13    9     -3.66      0.00
   13   13    9     -1.47      0.00
    1   15    9      2.79      0.00
    3   15    9     -0.41      0.00
    5   15    9     -3.98      0.00
    7   15    9     -0.99      0.00
    9   15    9      2.50      0.00
   11   15    9     -2.48      0.00
   13   15    9     -0.13      0.00
    1   17    9     -3.34      0.00
    3   17    9      3.85      0.00
    5   17    9      4.04      0.00
    7   17    9     -2.13      0.00
    9   17    9     -2.98      0.00
   11   17    9      0.17      0.00
    1   19    9      0.24      0.00
    3   19    9     -3.34      0.00
    5   19    9      3.07      0.00
    7   19    9      2.87      0.00
    9   19    9      2.92      0.00
   11   19    9      1.07      0.00
    1   21    9      3.13      0.00
    3   21    9     -3.47      0.00
    5   21    9     -0.49      0.00
    7   21    9     -0.21      0.00
    9   21    9      2.87      0.00
   11   21    9     -0.38      0.00
    1   23    9      2.19      0.00
    3   23    9      1.31      0.00
    5   23    9     -2.14      0.00
    7   23    9      2.66      0.00
    9   23    9     -2.46      0.00
    1   25    9      1.42      0.00
    3   25    9      4.61      0.00
    5   25    9     -2.70      0.00
    7   25    9      3.28      0.00
    1   27    9     -1.00      0.00
    3   27    9     -4.33      0.00
    5   27    9     -2.49      0.00
    2    0   10     -0.04      0.00
    6    0   10    -10.77      0.00
   10    0   10     -1.18      0.00
   14    0   10      0.83      0.00
    0    2   10     -1.68      0.00
    2    2   10     -6.00      0.00
    4    2   10     17.77      0.00
    6    2   10     -0.66      0.00
    8    2   10     -0.89      0.00
   10    2   10     -0.35      0.00
   12    2   10     -2.52      0.00
   14    2   10     -1.32      0.00
   16    2   10     -1.33      0.00
    2    4   10    -24.29      0.00
    4    4   10     -7.04      0.00
    6    4   10      8.24      0.00
    8    4   10      0.20      0.00
   10    4   10      2.25      0.00
   12    4   10      1.53      0.00
   14    4   10     -0.02      0.00
   16    4   10     -1.65      0.00
    0    6   10     36.93      0.00
    2    6   10      5.21      0.00
    4    6   10    -14.95      0.00
    6    6   10     -0.11      0.00
    8    6   10     -3.33      0.00
   10    6   10     -0.81      0.00
   12    6   10      1.28      0.00
   14    6   10      2.71      0.00
   16    6   10     -1.79      0.00
    2    8   10     34.36      0.00
    4    8   10     -0.34      0.00
    6    8   10      0.89      0.00
    8    8   10      0.63      0.00
   10    8   10     -5.55      0.00
   12    8   10     -1.34      0.00
   14    8   10      1.04      0.00
    0   10   10    -54.03      0.00
    2   10   10      8.63      0.00
    4   10   10      7.48      0.00
    6   10   10      0.07      0.00
    8   10   10      6.63      0.00
   10   10   10      2.46      0.00
   12   10   10      0.55      0.00
   14   10   10      0.15      0.00
    2   12   10    -28.55      0.00
    4   12   10      7.77      0.00
    6   12   10     -0.79      0.00
    8   12   10      1.78      0.00
   10   12   10     -0.15      0.00
   12   12   10     -3.78      0.00
   14   12   10      2.57      0.00
    0   14   10     35.34      0.00
    2   14   10    -16.00      0.00
    4   14   10     -5.04      0.00
    6   14   10      2.48      0.00
    8   14   10      0.50      0.00
   10   14   10     -1.63      0.00
   12   14   10     -2.75      0.00
   14   14   10     -1.02      0.00
    2   16   10     11.40      0.00
    4   16   10     -6.74      0.00
    6   16   10      2.96      0.00
    8   16   10     -0.58      0.00
   10   16   10      0.84      0.00
   12   16   10      1.60      0.00
    0   18   10    -17.84      0.00
    2   18   10      8.09      0.00
    4   18   10      1.08      0.00
    6   18   10     -0.40      0.00
    8   18   10      1.02      0.00
   10   18   10      1.67      0.00
   12   18   10      1.38      0.00
    2   20   10     -6.12      0.00
    4   20   10      2.51      0.00
    6   20   10      0.34      0.00
    8   20   10      1.43      0.00
   10   20   10      0.67      0.00
    0   22   10      8.92      0.00
    2   22   10     -4.48      0.00
    4   22   10     -1.18      0.00
    6   22   10     -2.96      0.00
    8   22   10      1.31      0.00
   10   22   10     -2.19      0.00
    2   24   10      3.69      0.00
    4   24   10     -1.46      0.00
    6   24   10     -1.58      0.00
    8   24   10     -1.82      0.00
    0   26   10     -1.35      0.00
    2   26   10      2.45      0.00
    4   26   10     -2.04      0.00
    6   26   10      0.51      0.00
    2   28   10     -5.03      0.00
    1    1   11      8.24      0.00
    3    1   11      8.38      0.00
    5    1   11      9.27      0.00
    7    1   11      4.08      0.00
    9    1   11     -3.90      0.00
   11    1   11     -1.06      0.00
   13    1   11      3.28      0.00
   15    1   11      0.25      0.00
    1    3   11    -21.65      0.00
    3    3   11     10.21      0.00
    5    3   11    -15.08      0.00
    7    3   11     10.23      0.00
    9    3   11     -2.19      0.00
   11    3   11     -2.47      0.00
   13    3   11     -2.94      0.00
   15    3   11     -1.62      0.00
    1    5   11     -2.04      0.00
    3    5   11      0.98      0.00
    5    5   11     -3.21      0.00
    7    5   11     -3.00      0.00
    9    5   11      5.13      0.00
   11    5   11      2.21      0.00
   13    5   11      1.17      0.00
   15    5   11      1.23      0.00
    1    7   11     17.09      0.00
    3    7   11     -8.46      0.00
    5    7   11     14.83      0.00
    7    7   11     -6.00      0.00
    9    7   11     -1.06      0.00
   11    7   11      0.15      0.00
   13    7   11     -0.05      0.00
   15    7   11     -0.49      0.00
    1    9   11     -8.84      0.00
    3    9   11     -0.33      0.00
    5    9   11      2.50      0.00
    7    9   11      6.43      0.00
    9    9   11     -1.67      0.00
   11    9   11      0.64      0.00
   13    9   11     -0.28      0.00
   15    9   11     -2.74      0.00
    1   11   11    -12.24      0.00
    3   11   11     -2.46      0.00
    5   11   11     -5.36      0.00
    7   11   11      5.42      0.00
    9   11   11      2.44      0.00
   11   11   11     -2.27      0.00
   13   11   11      1.50      0.00
    1   13   11      5.43      0.00
    3   13   11     -1.42      0.00
    5   13   11     -2.40      0.00
    7   13   11     -3.33      0.00
    9   13   11      1.30      0.00
   11   13   11     -2.14      0.00
   13   13   11      1.10      0.00
    1   15   11      1.85      0.00
    3   15   11      3.74      0.00
    5   15   11      3.89      0.00
    7   15   11     -1.63      0.00
    9   15   11     -4.06      0.00
   11   15   11      0.32      0.00
   13   15   11      1.80      0.00
    1   17   11     -1.36      0.00
    3   17   11     -0.72      0.00
    5   17   11      2.37      0.00
    7   17   11      2.84      0.00
    9   17   11     -0.90      0.00
   11   17   11      3.27      0.00
    1   19   11      1.66      0.00
    3   19   11     -4.09      0.00
    5   19   11     -2.86      0.00
    7   19   11      1.89      0.00
    9   19   11      0.38      0.00
   11   19   11      0.39      0.00
    1   21   11      2.01      0.00
    3   21   11      0.20      0.00
    5   21   11     -2.95      0.00
    7   21   11      0.24      0.00
    9   21   11     -2.35      0.00
    1   23   11      2.02      0.00
    3   23   11      2.56      0.00
    5   23   11      1.26      0.00
    7   23   11      1.94      0.00
    9   23   11     -4.00      0.00
    1   25   11     -3.76      0.00
    3   25   11     -2.02      0.00
    5   25   11     -2.55      0.00
    1   27   11     -4.07      0.00
    3   27   11     -4.25      0.00
    5   27   11      2.50      0.00
    0    0   12      1.08      0.00
    4    0   12     20.67      0.00
    8    0   12     -1.48      0.00
   12    0   12     -0.57      0.00
    2    2   12     -8.43      0.00
    4    2   12     -3.61      0.00
    6    2   12      8.87      0.00
    8    2   12      0.30      0.00
   10    2   12      2.31      0.00
   12    2   12     -0.80      0.00
   14    2   12      1.49      0.00
    0    4   12     10.71      0.00
    2    4   12      0.56      0.00
    4    4   12    -14.17      0.00
    6    4   12      0.49      0.00
    8    4   12     -0.26      0.00
   10    4   12      0.71      0.00
   12    4   12      3.93      0.00
   14    4   12      1.16      0.00
    2    6   12     20.58      0.00
    4    6   12      0.75      0.00
    6    6   12     -4.69      0.00
    8    6   12      1.57      0.00
   10    6   12     -3.66      0.00
   12    6   12     -2.84      0.00
   14    6   12      2.59      0.00
    0    8   12    -42.51      0.00
    2    8   12      8.08      0.00
    4    8   12      8.04      0.00
    6    8   12      0.28      0.00
    8    8   12      1.79      0.00
   10    8   12      2.31      0.00
   12    8   12      0.62      0.00
   14    8   12      0.38      0.00
    2   10   12    -22.22      0.00
    4   10   12      5.63      0.00
    6   10   12      0.89      0.00
    8   10   12     -1.34      0.00
   10   10   12      1.25      0.00
   12   10   12     -0.94      0.00
   14   10   12      2.39      0.00
    0   12   12     37.19      0.00
    2   12   12    -17.73      0.00
    4   12   12     -1.87      0.00
    6   12   12      3.03      0.00
    8   12   12     -2.75      0.00
   10   12   12     -1.08      0.00
   12   12   12     -1.08      0.00
    2   14   12     16.35      0.00
    4   14   12     -8.29      0.00
    6   14   12      3.06      0.00
    8   14   12      0.81      0.00
   10   14   12      0.01      0.00
   12   14   12      2.61      0.00
    0   16   12    -23.64      0.00
    2   16   12     12.25      0.00
    4   16   12      1.85      0.00
    6   16   12     -3.41      0.00
    8   16   12     -1.91      0.00
   10   16   12     -0.55      0.00
   12   16   12      1.33      0.00
    2   18   12     -8.88      0.00
    4   18   12      3.17      0.00
    6   18   12     -0.75      0.00
    8   18   12     -0.35      0.00
   10   18   12      0.71      0.00
    0   20   12     11.92      0.00
    2   20   12     -5.62      0.00
    4   20   12      0.05      0.00
    6   20   12     -2.87      0.00
    8   20   12     -1.66      0.00
   10   20   12     -1.99      0.00
    2   22   12      3.90      0.00
    4   22   12     -0.02      0.00
    6   22   12      0.20      0.00
    8   22   12     -2.76      0.00
   10   22   12     -3.19      0.00
    0   24   12     -4.78      0.00
    2   24   12      2.93      0.00
    4   24   12      0.25      0.00
    6   24   12      5.05      0.00
    2   26   12     -4.34      0.00
    4   26   12     -1.54      0.00
    6   26   12      4.03      0.00
    0   28   12      1.74      0.00
    1    1   13     -4.86      0.00
    3    1   13     10.49      0.00
    5    1   13     -6.59      0.00
    7    1   13      6.22      0.00
    9    1   13      1.20      0.00
   11    1   13     -0.37      0.00
   13    1   13     -4.65      0.00
   15    1   13      2.42      0.00
    1    3   13    -10.24      0.00
    3    3   13     -0.81      0.00
    5    3   13     -3.00      0.00
    7    3   13     -1.54      0.00
    9    3   13      5.46      0.00
   11    3   13      1.06      0.00
   13    3   13      0.47      0.00
   15    3   13     -1.64      0.00
    1    5   13      3.06      0.00
    3    5   13     -6.88      0.00
    5    5   13      7.87      0.00
    7    5   13     -8.64      0.00
    9    5   13      0.61      0.00
   11    5   13      1.06      0.00
   13    5   13      0.61      0.00
   15    5   13      0.24      0.00
    1    7   13      0.45      0.00
    3    7   13     -3.89      0.00
    5    7   13      6.31      0.00
    7    7   13      2.81      0.00
    9    7   13     -4.12      0.00
   11    7   13     -1.52      0.00
   13    7   13      0.24      0.00
   15    7   13     -2.70      0.00
    1    9   13      0.21      0.00
    3    9   13      0.06      0.00
    5    9   13     -6.78      0.00
    7    9   13      5.39      0.00
    9    9   13      2.98      0.00
   11    9   13     -0.88      0.00
   13    9   13      1.61      0.00
   15    9   13      1.68      0.00
    1   11   13      4.32      0.00
    3   11   13      2.68      0.00
    5   11   13     -3.69      0.00
    7   11   13     -4.84      0.00
    9   11   13     -0.32      0.00
   11   11   13     -0.53      0.00
   13   11   13      0.84      0.00
    1   13   13      3.87      0.00
    3   13   13      5.96      0.00
    5   13   13      3.06      0.00
    7   13   13     -3.03      0.00
    9   13   13     -2.72      0.00
   11   13   13      1.11      0.00
   13   13   13     -1.07      0.00
    1   15   13     -2.17      0.00
    3   15   13      0.15      0.00
    5   15   13      3.21      0.00
    7   15   13      1.86      0.00
    9   15   13     -2.64      0.00
   11   15   13      2.14      0.00
   13   15   13      0.91      0.00
    1   17   13     -0.31      0.00
    3   17   13     -2.48      0.00
    5   17   13     -3.04      0.00
    7   17   13      1.60      0.00
    9   17   13      0.80      0.00
   11   17   13     -0.93      0.00
    1   19   13     -0.12      0.00
    3   19   13      0.28      0.00
    5   19   13     -1.04      0.00
    7   19   13     -2.90      0.00
    9   19   13      1.12      0.00
   11   19   13     -2.46      0.00
    1   21   13      2.39      0.00
    3   21   13      1.29      0.00
    5   21   13      3.15      0.00
    7   21   13     -2.46      0.00
    9   21   13     -1.55      0.00
    1   23   13     -3.38      0.00
    3   23   13      0.78      0.00
    5   23   13      0.67      0.00
    7   23   13     -1.17      0.00
    1   25   13     -5.84      0.00
    3   25   13     -0.34      0.00
    5   25   13     -0.42      0.00
    1   27   13      3.81      0.00
    2    0   14     -6.45      0.00
    6    0   14      5.72      0.00
   10    0   14      3.45      0.00
   14    0   14      4.88      0.00
    0    2   14      8.76      0.00
    2    2   14     -1.98      0.00
    4    2   14    -13.95      0.00
    6    2   14      1.49      0.00
    8    2   14     -0.82      0.00
   10    2   14      0.31      0.00
   12    2   14      1.72      0.00
   14    2   14     -0.80      0.00
    2    4   14     13.26      0.00
    4    4   14     -1.39      0.00
    6    4   14     -7.48      0.00
    8    4   14      1.24      0.00
   10    4   14     -0.70      0.00
   12    4   14      0.69      0.00
   14    4   14     -0.25      0.00
    0    6   14    -21.36      0.00
    2    6   14      7.96      0.00
    4    6   14      7.12      0.00
    6    6   14     -1.23      0.00
    8    6   14     -1.55      0.00
   10    6   14      1.03      0.00
   12    6   14     -1.61      0.00
   14    6   14      1.93      0.00
    2    8   14    -10.89      0.00
    4    8   14      6.03      0.00
    6    8   14      2.53      0.00
    8    8   14     -2.63      0.00
   10    8   14      1.64      0.00
   12    8   14      1.09      0.00
   14    8   14     -2.49      0.00
    0   10   14     29.54      0.00
    2   10   14    -14.27      0.00
    4   10   14     -2.04      0.00
    6   10   14      2.52      0.00
    8   10   14     -1.90      0.00
   10   10   14     -1.37      0.00
   12   10   14     -1.12      0.00
   14   10   14     -3.52      0.00
    2   12   14     15.77      0.00
    4   12   14     -6.44      0.00
    6   12   14      0.33      0.00
    8   12   14      3.05      0.00
   10   12   14      0.27      0.00
[truncated: 34,736 more chars]
